# Supplementary material for: The distributions, mechanisms, and structures of metabolite-binding riboswitches
Source: Genome Biol. 2007 Nov 12;8(11):R239. doi: 10.1186/gb-2007-8-11-r239 (PMC2258182; doi:10.1186/gb-2007-8-11-r239)
Supplement: Additional data file 1 — Sequence alignments of the riboswitch aptamer data sets annotated with new base-base interactions in Stockholm format. [file gb-2007-8-11-r239-S1.zip]

Archive with 12 entries (11 files):
- Stockholm/
- Stockholm/.DS_Store
- Stockholm/AdoCbl.stk
- Stockholm/FMN.stk
- Stockholm/GlcN6P.stk
- Stockholm/Glycine.stk
- Stockholm/Lysine.stk
- Stockholm/PreQ1.stk
- Stockholm/Purine.stk
- Stockholm/SAM-I.stk
- Stockholm/SAM-II.stk
- Stockholm/TPP.stk
