# Supplementary material for: The distributions, mechanisms, and structures of metabolite-binding riboswitches
Source: Genome Biol. 2007 Nov 12;8(11):R239. doi: 10.1186/gb-2007-8-11-r239 (PMC2258182; doi:10.1186/gb-2007-8-11-r239)
Supplement: Additional data file 1 — Sequence alignments of the riboswitch aptamer data sets annotated with new base-base interactions in Stockholm format. [file gb-2007-8-11-r239-S1.zip › Stockholm/AdoCbl.stk]

# STOCKHOLM 1.0

#=GS NC_002678.2/6749128-6749334        organism  Mesorhizobium loti MAFF303099
#=GS NC_006177.1/2078690-2078498        organism  Symbiobacterium thermophilum IAM 14863
#=GS NC_006526.1/1014953-1015154        organism  Zymomonas mobilis subsp. mobilis ZM4
#=GS NZ_AAAG02000002.1/239969-239773    organism  Rhodospirillum rubrum
#=GS NC_006177.1/2074430-2074237        organism  Symbiobacterium thermophilum IAM 14863
#=GS NC_002678.2/4957343-4957143        organism  Mesorhizobium loti MAFF303099
#=GS NZ_AABQ07000001.1/543893-544098    organism  Pseudomonas aeruginosa UCBPP-PA14
#=GS NC_005296.1/2715829-2716025        organism  Rhodopseudomonas palustris CGA009
#=GS NZ_AAIG01000016.1/8169-7981        organism  Jannaschia sp. CCS1
#=GS NC_002696.2/1924997-1925186        organism  Caulobacter crescentus CB15
#=GS NC_002947.3/2768973-2768765        organism  Pseudomonas putida KT2440
#=GS NC_002516.1/3265543-3265748        organism  Pseudomonas aeruginosa PAO1
#=GS NZ_AAED02000003.1/507119-506864    organism  Mesorhizobium sp. BNC1
#=GS NC_003902.1/3631190-3630967        organism  Xanthomonas campestris pv. campestris str. ATCC 33913
#=GS NC_007086.1/1316898-1317121        organism  Xanthomonas campestris pv. campestris str. 8004
#=GS NZ_AAIT01000014.1/65427-65222      organism  Paracoccus denitrificans PD1222
#=GS NZ_AAIS01000004.1/502007-501803    organism  Nitrobacter hamburgensis X14
#=GS NZ_AAIT01000004.1/82476-82280      organism  Paracoccus denitrificans PD1222
#=GS NC_003063.1/1153059-1152850        organism  Agrobacterium tumefaciens str. C58
#=GS NC_003305.1/921697-921906          organism  Agrobacterium tumefaciens str. C58
#=GS NC_004463.1/5279689-5279475        organism  Bradyrhizobium japonicum USDA 110
#=GS NZ_AAIS01000001.1/880810-880613    organism  Nitrobacter hamburgensis X14
#=GS NC_005296.1/449890-449694          organism  Rhodopseudomonas palustris CGA009
#=GS NZ_AAIG01000002.1/116167-115953    organism  Jannaschia sp. CCS1
#=GS NC_003919.1/3758448-3758225        organism  Xanthomonas axonopodis pv. citri str. 306
#=GS NC_003318.1/559738-559970          organism  Brucella melitensis 16M
#=GS NC_004311.2/738657-738425          organism  Brucella suis 1330
#=GS NC_006933.1/478516-478748          organism  Brucella abortus biovar 1 str. 9-941
#=GS NC_004463.1/3634102-3634304        organism  Bradyrhizobium japonicum USDA 110
#=GS NC_003911.11/3757898-3758110       organism  Silicibacter pomeroyi DSS-3
#=GS NC_005296.1/784348-784546          organism  Rhodopseudomonas palustris CGA009
#=GS NZ_AAIT01000019.1/32709-32517      organism  Paracoccus denitrificans PD1222
#=GS NC_003078.1/580383-580598          organism  Sinorhizobium meliloti 1021
#=GS NC_002678.2/1149122-1149327        organism  Mesorhizobium loti MAFF303099
#=GS NC_003062.1/2809985-2809768        organism  Agrobacterium tumefaciens str. C58
#=GS NC_003304.1/2810096-2809879        organism  Agrobacterium tumefaciens str. C58
#=GS NZ_AAAP01002228.1/195-394          organism  Magnetospirillum magnetotacticum MS-1
#=GS NC_005296.1/2339917-2340118        organism  Rhodopseudomonas palustris CGA009
#=GS NZ_AAFG02000003.1/65310-65503      organism  Silicibacter sp. TM1040
#=GS NC_003062.1/70220-70444            organism  Agrobacterium tumefaciens str. C58
#=GS NC_003304.1/70421-70645            organism  Agrobacterium tumefaciens str. C58
#=GS NZ_AAAE01000113.1/27784-27584      organism  Rhodobacter sphaeroides 2.4.1
#=GS NC_002516.1/3305800-3305609        organism  Pseudomonas aeruginosa PAO1
#=GS NZ_AAAP01003520.1/1076-875         organism  Magnetospirillum magnetotacticum MS-1
#=GS NC_002570.2/870579-870768          organism  Bacillus halodurans C-125
#=GS NC_002570.2/466924-466726          organism  Bacillus halodurans C-125
#=GS NC_005085.1/1690702-1690517        organism  Chromobacterium violaceum ATCC 12472
#=GS NZ_AAAE01000144.1/17615-17822      organism  Rhodobacter sphaeroides 2.4.1
#=GS NZ_AAIT01000002.1/172004-172217    organism  Paracoccus denitrificans PD1222
#=GS NZ_AAED02000003.1/511627-511424    organism  Mesorhizobium sp. BNC1
#=GS NZ_AAAP01002012.1/63-265           organism  Magnetospirillum magnetotacticum MS-1
#=GS NC_003318.1/973126-972913          organism  Brucella melitensis 16M
#=GS NC_004311.2/297512-297725          organism  Brucella suis 1330
#=GS NC_006933.1/874132-873919          organism  Brucella abortus biovar 1 str. 9-941
#=GS NC_002570.2/1661058-1661239        organism  Bacillus halodurans C-125
#=GS NZ_AADT03000018.1/23328-23505      organism  Moorella thermoacetica ATCC 39073
#=GS NZ_AAAW03000009.1/14789-14611      organism  Desulfitobacterium hafniense DCB-2
#=GS NZ_AABQ07000001.1/584146-583954    organism  Pseudomonas aeruginosa UCBPP-PA14
#=GS NZ_AADT03000003.1/96733-96933      organism  Moorella thermoacetica ATCC 39073
#=GS NZ_AAAG02000003.1/62343-62564      organism  Rhodospirillum rubrum
#=GS NC_005296.1/798739-798524          organism  Rhodopseudomonas palustris CGA009
#=GS NZ_AAED02000002.1/352623-352411    organism  Mesorhizobium sp. BNC1
#=GS NZ_AAIT01000007.1/203053-203263    organism  Paracoccus denitrificans PD1222
#=GS NZ_AAIT01000007.1/220883-220683    organism  Paracoccus denitrificans PD1222
#=GS NZ_AAFG02000004.1/314534-314749    organism  Silicibacter sp. TM1040
#=GS NC_003078.1/66246-66476            organism  Sinorhizobium meliloti 1021
#=GS NZ_AAEI01000008.1/333950-333757    organism  Burkholderia cepacia R18194
#=GS NC_003869.1/396055-396295          organism  Thermoanaerobacter tengcongensis MB4
#=GS NC_003317.1/679010-679238          organism  Brucella melitensis 16M
#=GS NC_004310.3/1309296-1309068        organism  Brucella suis 1330
#=GS NC_006932.1/1327262-1327034        organism  Brucella abortus biovar 1 str. 9-941
#=GS NZ_AAAP01003877.1/22278-22051      organism  Magnetospirillum magnetotacticum MS-1
#=GS NZ_AAGG01000005.1/2185-2371        organism  Erythrobacter litoralis HTCC2594
#=GS NC_003062.1/877424-877652          organism  Agrobacterium tumefaciens str. C58
#=GS NC_003304.1/877625-877853          organism  Agrobacterium tumefaciens str. C58
#=GS NZ_AAAW03000045.1/21996-22179      organism  Desulfitobacterium hafniense DCB-2
#=GS NZ_AAAG02000002.1/607022-606806    organism  Rhodospirillum rubrum
#=GS NZ_AAAE01000116.1/15838-16017      organism  Rhodobacter sphaeroides 2.4.1
#=GS NC_006510.1/935015-935213          organism  Geobacillus kaustophilus HTA426
#=GS NC_003366.1/1431311-1431132        organism  Clostridium perfringens str. 13
#=GS NC_003869.1/395133-395373          organism  Thermoanaerobacter tengcongensis MB4
#=GS NC_002947.3/3857543-3857766        organism  Pseudomonas putida KT2440
#=GS NC_005296.1/2352000-2352211        organism  Rhodopseudomonas palustris CGA009
#=GS NZ_AAAW03000049.1/19726-19545      organism  Desulfitobacterium hafniense DCB-2
#=GS NZ_AAAV02000001.1/1405662-1405860  organism  Novosphingobium aromaticivorans DSM 12444
#=GS NZ_AADX02000005.1/115090-115301    organism  Methylobacillus flagellatus KT
#=GS NZ_AAEH02000007.1/165025-164832    organism  Burkholderia vietnamiensis G4
#=GS NZ_AAAW03000208.1/1274-1493        organism  Desulfitobacterium hafniense DCB-2
#=GS NZ_AAIE01000029.1/3124-2926        organism  Frankia sp. CcI3
#=GS NC_004757.1/696804-696577          organism  Nitrosomonas europaea ATCC 19718
#=GS NC_004578.1/1878136-1878350        organism  Pseudomonas syringae pv. tomato str. DC3000
#=GS NC_003047.1/954760-954963          organism  Sinorhizobium meliloti 1021
#=GS NZ_AAIT01000019.1/24385-24170      organism  Paracoccus denitrificans PD1222
#=GS NC_006085.1/2294565-2294765        organism  Propionibacterium acnes KPA171202
#=GS NC_003296.1/765144-764965          organism  Ralstonia solanacearum GMI1000
#=GS NC_003911.11/3073055-3073267       organism  Silicibacter pomeroyi DSS-3
#=GS NC_005296.1/5422528-5422731        organism  Rhodopseudomonas palustris CGA009
#=GS NZ_AAFG02000009.1/29707-29921      organism  Silicibacter sp. TM1040
#=GS NZ_AAIS01000004.1/579994-579789    organism  Nitrobacter hamburgensis X14
#=GS NC_007005.1/4368222-4368008        organism  Pseudomonas syringae pv. syringae B728a
#=GS NZ_AAHI01000004.1/50301-50108      organism  Burkholderia cenocepacia AU 1054
#=GS NZ_AAHL01000020.1/75570-75763      organism  Burkholderia cenocepacia HI2424
#=GS NC_004557.1/1511755-1511938        organism  Clostridium tetani E88
#=GS NZ_AAIS01000004.1/502910-503132    organism  Nitrobacter hamburgensis X14
#=GS NZ_AAAP01003421.1/1751-1551        organism  Magnetospirillum magnetotacticum MS-1
#=GS NZ_AAAG02000002.1/445655-445880    organism  Rhodospirillum rubrum
#=GS NZ_AAAP01003109.1/772-976          organism  Magnetospirillum magnetotacticum MS-1
#=GS NC_002570.2/528874-529071          organism  Bacillus halodurans C-125
#=GS NC_002939.4/3303201-3302976        organism  Geobacter sulfurreducens PCA
#=GS NC_006834.1/1368227-1368452        organism  Xanthomonas oryzae pv. oryzae KACC10331
#=GS NZ_AAAE01000118.1/30848-30635      organism  Rhodobacter sphaeroides 2.4.1
#=GS NC_006510.1/2300644-2300445        organism  Geobacillus kaustophilus HTA426
#=GS NC_002678.2/4044596-4044395        organism  Mesorhizobium loti MAFF303099
#=GS NC_003909.8/3791525-3791713        organism  Bacillus cereus ATCC 10987
#=GS NC_004557.1/745345-745529          organism  Clostridium tetani E88
#=GS NZ_AAHJ01000001.1/57754-57537      organism  Chlorobium limicola DSM 245
#=GS NC_003030.1/2557883-2558061        organism  Clostridium acetobutylicum ATCC 824
#=GS NC_006526.1/994341-994519          organism  Zymomonas mobilis subsp. mobilis ZM4
#=GS NC_002678.2/6170874-6170694        organism  Mesorhizobium loti MAFF303099
#=GS NC_006270.2/1417626-1417440        organism  Bacillus licheniformis ATCC 14580
#=GS NC_006322.1/1418488-1418302        organism  Bacillus licheniformis ATCC 14580
#=GS NZ_AADT03000015.1/25415-25245      organism  Moorella thermoacetica ATCC 39073
#=GS NZ_AADF01000001.1/901367-901574    organism  Dechloromonas aromatica RCB
#=GS NZ_AAFG02000003.1/428172-428406    organism  Silicibacter sp. TM1040
#=GS NZ_AADF01000001.1/232251-232043    organism  Dechloromonas aromatica RCB
#=GS NC_004557.1/1488022-1487834        organism  Clostridium tetani E88
#=GS NC_006905.1/2135812-2135637        organism  Salmonella enterica subsp. enterica serovar Choleraesuis str. SC-B67
#=GS NC_006177.1/361924-361720          organism  Symbiobacterium thermophilum IAM 14863
#=GS NC_005957.1/3839045-3839233        organism  Bacillus thuringiensis serovar konkukian str. 97-27
#=GS NC_006138.1/230113-229918          organism  Desulfotalea psychrophila LSv54
#=GS NC_003997.3/3859224-3859412        organism  Bacillus anthracis str. Ames
#=GS NC_005945.1/3859724-3859912        organism  Bacillus anthracis str. Sterne
#=GS NC_006274.1/3895737-3895925        organism  Bacillus cereus E33L
#=GS NC_007530.2/3859351-3859539        organism  Bacillus anthracis str. 'Ames Ancestor'
#=GS NZ_AAAC02000001.1/4308800-4308988  organism  Bacillus anthracis str. A2012
#=GS NZ_AAEN01000013.1/113715-113903    organism  Bacillus anthracis str. CNEVA-9066
#=GS NZ_AAEO01000019.1/200840-201028    organism  Bacillus anthracis str. A1055
#=GS NZ_AAEP01000031.1/246254-246066    organism  Bacillus anthracis str. Vollum
#=GS NZ_AAEQ01000038.1/135120-135308    organism  Bacillus anthracis str. Kruger B
#=GS NZ_AAER01000035.1/372074-372262    organism  Bacillus anthracis str. Western North America USA6153
#=GS NZ_AAES01000024.1/111737-111925    organism  Bacillus anthracis str. Australia 94
#=GS NZ_AADF01000001.1/1229779-1229583  organism  Dechloromonas aromatica RCB
#=GS NC_004463.1/2232793-2232995        organism  Bradyrhizobium japonicum USDA 110
#=GS NZ_AADF01000001.1/898855-899061    organism  Dechloromonas aromatica RCB
#=GS NC_006677.1/1111874-1111665        organism  Gluconobacter oxydans 621H
#=GS NC_002696.2/502948-503176          organism  Caulobacter crescentus CB15
#=GS NZ_AAAV02000001.1/132997-133225    organism  Novosphingobium aromaticivorans DSM 12444
#=GS NZ_AAAG02000006.1/272070-271838    organism  Rhodospirillum rubrum
#=GS NC_005296.1/1097952-1098152        organism  Rhodopseudomonas palustris CGA009
#=GS NC_003062.1/1640470-1640287        organism  Agrobacterium tumefaciens str. C58
#=GS NC_003304.1/1640583-1640400        organism  Agrobacterium tumefaciens str. C58
#=GS NC_004722.1/3977076-3977264        organism  Bacillus cereus ATCC 14579
#=GS NZ_AABG04000115.1/6-191            organism  Clostridium thermocellum ATCC 27405
#=GS NC_004557.1/793388-793200          organism  Clostridium tetani E88
#=GS NC_002947.3/1866934-1867155        organism  Pseudomonas putida KT2440
#=GS NC_006510.1/1836535-1836343        organism  Geobacillus kaustophilus HTA426
#=GS NZ_AAAT03000008.1/14478-14252      organism  Pseudomonas fluorescens PfO-1
#=GS NC_002947.3/3982004-3981798        organism  Pseudomonas putida KT2440
#=GS NZ_AAFG02000005.1/329268-329471    organism  Silicibacter sp. TM1040
#=GS NZ_AADX02000005.1/101890-102110    organism  Methylobacillus flagellatus KT
#=GS NC_003197.1/2114073-2113898        organism  Salmonella typhimurium LT2
#=GS NC_003198.1/2070647-2070472        organism  Salmonella enterica subsp. enterica serovar Typhi str. CT18
#=GS NC_004631.1/933281-933456          organism  Salmonella enterica subsp. enterica serovar Typhi Ty2
#=GS NC_006511.1/931753-931928          organism  Salmonella enterica subsp. enterica serovar Paratyphi A str. ATCC 9150
#=GS NZ_AAEK01000007.1/65192-65004      organism  Bacillus cereus G9241
#=GS NC_004557.1/823404-823586          organism  Clostridium tetani E88
#=GS NC_002516.1/1381500-1381708        organism  Pseudomonas aeruginosa PAO1
#=GS NZ_AABQ07000002.1/700068-700276    organism  Pseudomonas aeruginosa UCBPP-PA14
#=GS NC_003210.1/1179809-1179999        organism  Listeria monocytogenes EGD-e
#=GS NZ_AADQ01000003.1/74724-74534      organism  Listeria monocytogenes str. 1/2a F6854
#=GS NC_005296.1/2349339-2349135        organism  Rhodopseudomonas palustris CGA009
#=GS NC_004663.1/2460405-2460213        organism  Bacteroides thetaiotaomicron VPI-5482
#=GS NC_006347.1/3437566-3437374        organism  Bacteroides fragilis YCH46
#=GS NC_002678.2/1101095-1100897        organism  Mesorhizobium loti MAFF303099
#=GS NZ_AAED02000001.1/687690-687893    organism  Mesorhizobium sp. BNC1
#=GS NZ_AAIJ01000009.1/58867-58653      organism  Prosthecochloris aestuarii DSM 271
#=GS NZ_AAAW03000002.1/28224-28042      organism  Desulfitobacterium hafniense DCB-2
#=GS NC_003047.1/1999767-1999554        organism  Sinorhizobium meliloti 1021
#=GS NC_002932.3/443749-443971          organism  Chlorobium tepidum TLS
#=GS NZ_AAAW03000026.1/20946-20762      organism  Desulfitobacterium hafniense DCB-2
#=GS NC_007005.1/3709306-3709505        organism  Pseudomonas syringae pv. syringae B728a
#=GS NC_002973.5/1158709-1158899        organism  Listeria monocytogenes str. 4b F2365
#=GS NZ_AADR01000004.1/72171-71981      organism  Listeria monocytogenes str. 4b H7858
#=GS NC_002505.1/145123-145326          organism  Vibrio cholerae O1 biovar eltor str. N16961
#=GS NC_004557.1/1481204-1481027        organism  Clostridium tetani E88
#=GS NZ_AAAU03000001.1/683746-683967    organism  Azotobacter vinelandii AvOP
#=GS NZ_AAAS03000001.1/133514-133719    organism  Geobacter metallireducens GS-15
#=GS NC_004459.1/1165704-1165902        organism  Vibrio vulnificus CMCP6
#=GS NZ_AAEW01000042.1/12423-12605      organism  Desulfuromonas acetoxidans DSM 684
#=GS NC_004463.1/3630657-3630877        organism  Bradyrhizobium japonicum USDA 110
#=GS NZ_AABG04000041.1/12329-12128      organism  Clostridium thermocellum ATCC 27405
#=GS NC_004578.1/3542594-3542808        organism  Pseudomonas syringae pv. tomato str. DC3000
#=GS NZ_AAEW01000001.1/38071-37865      organism  Desulfuromonas acetoxidans DSM 684
#=GS NC_007005.1/3613772-3613987        organism  Pseudomonas syringae pv. syringae B728a
#=GS NZ_AAAQ02000005.1/122974-122779    organism  Thermobifida fusca
#=GS NC_004578.1/3679925-3680123        organism  Pseudomonas syringae pv. tomato str. DC3000
#=GS NC_004578.1/3542535-3542311        organism  Pseudomonas syringae pv. tomato str. DC3000
#=GS NC_003888.3/1037849-1038073        organism  Streptomyces coelicolor A3(2)
#=GS NC_003888.3/1045879-1046125        organism  Streptomyces coelicolor A3(2)
#=GS NZ_AAIT01000002.1/180320-180125    organism  Paracoccus denitrificans PD1222
#=GS NC_003030.1/1509950-1510136        organism  Clostridium acetobutylicum ATCC 824
#=GS NC_000853.1/84307-84124            organism  Thermotoga maritima MSB8
#=GS NC_004557.1/2416636-2416459        organism  Clostridium tetani E88
#=GS NC_003063.1/1633405-1633640        organism  Agrobacterium tumefaciens str. C58
#=GS NC_003305.1/441351-441116          organism  Agrobacterium tumefaciens str. C58
#=GS NC_003366.1/248249-248449          organism  Clostridium perfringens str. 13
#=GS NC_002977.5/2496905-2496675        organism  Methylococcus capsulatus str. Bath
#=GS NC_007005.1/3613713-3613489        organism  Pseudomonas syringae pv. syringae B728a
#=GS NC_002977.5/2108769-2109006        organism  Methylococcus capsulatus str. Bath
#=GS NC_002967.9/2086789-2086586        organism  Treponema denticola ATCC 35405
#=GS NZ_AAIC01000019.1/13368-13557      organism  Chlorobium phaeobacteroides BS1
#=GS NZ_AAEW01000022.1/39264-39081      organism  Desulfuromonas acetoxidans DSM 684
#=GS NZ_AAIP01000003.1/46080-46299      organism  Sphingopyxis alaskensis RB2256
#=GS NZ_AAAT03000001.1/1640163-1640384  organism  Pseudomonas fluorescens PfO-1
#=GS NZ_AAAT03000001.1/1639264-1639054  organism  Pseudomonas fluorescens PfO-1
#=GS NZ_AADX02000001.1/76303-76080      organism  Methylobacillus flagellatus KT
#=GS NC_002932.3/409822-409610          organism  Chlorobium tepidum TLS
#=GS NC_002939.4/3297128-3296929        organism  Geobacter sulfurreducens PCA
#=GS NC_002947.3/2765223-2765025        organism  Pseudomonas putida KT2440
#=GS NZ_AAAJ03000004.1/222188-222008    organism  Burkholderia fungorum LB400
#=GS NZ_AAAE01000010.1/2515-2315        organism  Rhodobacter sphaeroides 2.4.1
#=GS NZ_AAAW03000016.1/17753-17574      organism  Desulfitobacterium hafniense DCB-2
#=GS NZ_AABD03000009.1/120765-120953    organism  Cytophaga hutchinsonii
#=GS NC_004342.1/1347834-1348014        organism  Leptospira interrogans serovar Lai str. 56601
#=GS NC_005823.1/2878773-2878593        organism  Leptospira interrogans serovar Copenhageni str. Fiocruz L1-130
#=GS NZ_AAIT01000007.1/212219-212415    organism  Paracoccus denitrificans PD1222
#=GS NZ_AAIK01000006.1/75708-75514      organism  Pelodictyon phaeoclathratiforme BU-1
#=GS NZ_AAIJ01000009.1/44053-43832      organism  Prosthecochloris aestuarii DSM 271
#=GS NC_004603.1/3143153-3142951        organism  Vibrio parahaemolyticus RIMD 2210633
#=GS NC_002937.3/721811-721630          organism  Desulfovibrio vulgaris subsp. vulgaris str. Hildenborough
#=GS NZ_AAAW03000045.1/22264-22444      organism  Desulfitobacterium hafniense DCB-2
#=GS NC_004557.1/768610-768791          organism  Clostridium tetani E88
#=GS NZ_AAIJ01000008.1/51823-52037      organism  Prosthecochloris aestuarii DSM 271
#=GS NZ_AAFH01000002.1/242976-242770    organism  Thiobacillus denitrificans ATCC 25259
#=GS NZ_AABI03000008.1/109312-109092    organism  Microbulbifer degradans 2-40
#=GS NZ_AAEW01000085.1/12025-11841      organism  Desulfuromonas acetoxidans DSM 684
#=GS NC_002516.1/3261435-3261184        organism  Pseudomonas aeruginosa PAO1
#=GS NC_003212.1/1132425-1132616        organism  Listeria innocua Clip11262
#=GS NC_006347.1/3073837-3073630        organism  Bacteroides fragilis YCH46
#=GS NC_002967.9/799355-799174          organism  Treponema denticola ATCC 35405
#=GS NC_002936.3/122538-122730          organism  Dehalococcoides ethenogenes 195
#=GS NZ_AAAV02000001.1/129339-129573    organism  Novosphingobium aromaticivorans DSM 12444
#=GS NZ_AABQ07000001.1/539786-539535    organism  Pseudomonas aeruginosa UCBPP-PA14
#=GS NZ_AAAE01000151.1/45452-45646      organism  Rhodobacter sphaeroides 2.4.1
#=GS NC_003155.3/2496008-2496226        organism  Streptomyces avermitilis MA-4680
#=GS NC_003228.3/3136661-3136454        organism  Bacteroides fragilis NCTC 9343
#=GS NC_006513.1/2366730-2366982        organism  Azoarcus sp. EbN1
#=GS NC_004663.1/2628653-2628440        organism  Bacteroides thetaiotaomicron VPI-5482
#=GS NZ_AAIJ01000009.1/40902-40711      organism  Prosthecochloris aestuarii DSM 271
#=GS NC_003888.3/1051400-1051583        organism  Streptomyces coelicolor A3(2)
#=GS NC_004557.1/1024579-1024760        organism  Clostridium tetani E88
#=GS NZ_AABN02000002.1/14526-14344      organism  Desulfovibrio desulfuricans G20
#=GS NZ_AABN02000134.1/188-6            organism  Desulfovibrio desulfuricans G20
#=GS NZ_AAIT01000014.1/62009-61808      organism  Paracoccus denitrificans PD1222
#=GS NC_004557.1/793516-793697          organism  Clostridium tetani E88
#=GS NZ_AAHI01000024.1/65571-65820      organism  Burkholderia cenocepacia AU 1054
#=GS NZ_AAHL01000002.1/24164-24413      organism  Burkholderia cenocepacia HI2424
#=GS NC_003911.11/3058882-3059105       organism  Silicibacter pomeroyi DSS-3
#=GS NC_006513.1/2373817-2374002        organism  Azoarcus sp. EbN1
#=GS NC_002967.9/1025870-1025682        organism  Treponema denticola ATCC 35405
#=GS NZ_AAHI01000043.1/6705-6896        organism  Burkholderia cenocepacia AU 1054
#=GS NZ_AAHL01000324.1/162-353          organism  Burkholderia cenocepacia HI2424
#=GS NZ_AAEI01000013.1/158190-158441    organism  Burkholderia cepacia R18194
#=GS NC_006840.1/2743827-2743609        organism  Vibrio fischeri ES114
#=GS NC_000913.2/4161407-4161597        organism  Escherichia coli K12
#=GS NC_002655.2/5041415-5041605        organism  Escherichia coli O157:H7 EDL933
#=GS NC_002695.1/4972649-4972839        organism  Escherichia coli O157:H7
#=GS NC_004431.1/4695788-4695978        organism  Escherichia coli CFT073
#=GS NZ_AAHJ01000023.1/44618-44425      organism  Chlorobium limicola DSM 245
#=GS NC_006347.1/1825866-1825658        organism  Bacteroides fragilis YCH46
#=GS NC_003454.1/934497-934678          organism  Fusobacterium nucleatum subsp. nucleatum ATCC 25586
#=GS NZ_AAAW03000112.1/5600-5773        organism  Desulfitobacterium hafniense DCB-2
#=GS NC_004463.1/3617290-3617510        organism  Bradyrhizobium japonicum USDA 110
#=GS NZ_AAEH02000023.1/76913-77102      organism  Burkholderia vietnamiensis G4
#=GS NC_003228.3/1843997-1843789        organism  Bacteroides fragilis NCTC 9343
#=GS NC_002950.2/1495987-1495774        organism  Porphyromonas gingivalis W83
#=GS NZ_AAEB02000018.1/9405-9223        organism  Rubrobacter xylanophilus DSM 9941
#=GS NZ_AAEI01000028.1/56670-56861      organism  Burkholderia cepacia R18194
#=GS NZ_AAIJ01000007.1/29492-29684      organism  Prosthecochloris aestuarii DSM 271
#=GS NC_003197.1/4347851-4348044        organism  Salmonella typhimurium LT2
#=GS NC_003198.1/3603350-3603157        organism  Salmonella enterica subsp. enterica serovar Typhi str. CT18
#=GS NC_004631.1/3589010-3588817        organism  Salmonella enterica subsp. enterica serovar Typhi Ty2
#=GS NC_006511.1/4121601-4121794        organism  Salmonella enterica subsp. enterica serovar Paratyphi A str. ATCC 9150
#=GS NC_006905.1/4282220-4282413        organism  Salmonella enterica subsp. enterica serovar Choleraesuis str. SC-B67
#=GS NC_005966.1/624557-624347          organism  Acinetobacter sp. ADP1
#=GS NC_003228.3/3157593-3157815        organism  Bacteroides fragilis NCTC 9343
#=GS NC_006347.1/3096302-3096524        organism  Bacteroides fragilis YCH46
#=GS NC_002944.2/2995815-2996105        organism  Mycobacterium avium subsp. paratuberculosis str. k10
#=GS NC_002950.2/749595-749392          organism  Porphyromonas gingivalis W83
#=GS NC_003366.1/1241729-1241907        organism  Clostridium perfringens str. 13
#=GS NC_006350.1/1133342-1133609        organism  Burkholderia pseudomallei K96243
#=GS NZ_AAHM01000002.1/1394105-1393838  organism  Burkholderia mallei 10229
#=GS NZ_AAHP01000071.1/7990-8257        organism  Burkholderia mallei NCTC 10247
#=GS NZ_AAHR01000031.1/79565-79298      organism  Burkholderia pseudomallei 1655
#=GS NZ_AAHS01000036.1/778-511          organism  Burkholderia pseudomallei 1710a
#=GS NZ_AAHT01000001.1/1230426-1230693  organism  Burkholderia pseudomallei 1710b
#=GS NZ_AAHU01000019.1/122767-123034    organism  Burkholderia pseudomallei 668
#=GS NZ_AAHV01000029.1/13724-13457      organism  Burkholderia pseudomallei Pasteur
#=GS NZ_AAHW01000088.1/10515-10248      organism  Burkholderia pseudomallei S13
#=GS NC_006348.1/707548-707816          organism  Burkholderia mallei ATCC 23344
#=GS NZ_AAHN01000031.1/48621-48889      organism  Burkholderia mallei 10399
#=GS NZ_AAHO01000084.1/8522-8790        organism  Burkholderia mallei GB8 horse 4
#=GS NZ_AAHQ01000002.1/571122-571390    organism  Burkholderia mallei SAVP1
#=GS NC_005126.1/3500805-3500618        organism  Photorhabdus luminescens subsp. laumondii TTO1
#=GS NZ_AAHJ01000001.1/91154-90913      organism  Chlorobium limicola DSM 245
#=GS NC_004337.1/4183396-4183586        organism  Shigella flexneri 2a str. 301
#=GS NC_004741.1/3589823-3589633        organism  Shigella flexneri 2a str. 2457T
#=GS NZ_AAIA01000021.1/27126-26932      organism  Solibacter usitatus Ellin6076
#=GS NC_003295.1/2609253-2608997        organism  Ralstonia solanacearum GMI1000
#=GS NZ_AAHR01000010.1/68176-67955      organism  Burkholderia pseudomallei 1655
#=GS NC_003888.3/6532357-6532171        organism  Streptomyces coelicolor A3(2)
#=GS NC_006085.1/2317717-2317475        organism  Propionibacterium acnes KPA171202
#=GS NC_004557.1/769982-770164          organism  Clostridium tetani E88
#=GS NC_003143.1/4393249-4392988        organism  Yersinia pestis CO92
#=GS NC_004088.1/352439-352700          organism  Yersinia pestis KIM
#=GS NC_005810.1/3497649-3497910        organism  Yersinia pestis biovar Medievalis str. 91001
#=GS NZ_AAIJ01000009.1/83636-83388      organism  Prosthecochloris aestuarii DSM 271
#=GS NZ_AAII01000045.1/52233-52443      organism  Frankia sp. EAN1pec
#=GS NZ_AAAJ03000022.1/23399-23143      organism  Burkholderia fungorum LB400
#=GS NC_003317.1/717368-717605          organism  Brucella melitensis 16M
#=GS NC_004310.3/1270917-1270680        organism  Brucella suis 1330
#=GS NC_006932.1/1288884-1288647        organism  Brucella abortus biovar 1 str. 9-941
#=GS NZ_AAAW03000117.1/6989-7174        organism  Desulfitobacterium hafniense DCB-2
#=GS NC_005085.1/522458-522723          organism  Chromobacterium violaceum ATCC 12472
#=GS NC_005861.1/1614177-1613954        organism  Parachlamydia sp. UWE25
#=GS NC_002950.2/1338333-1338074        organism  Porphyromonas gingivalis W83
#=GS NC_006155.1/147319-147580          organism  Yersinia pseudotuberculosis IP 32953
#=GS NC_006347.1/4199370-4199553        organism  Bacteroides fragilis YCH46
#=GS NC_004663.1/1832233-1832437        organism  Bacteroides thetaiotaomicron VPI-5482
#=GS NC_002945.3/308178-308010          organism  Mycobacterium bovis AF2122/97
#=GS NC_003228.3/4105561-4105744        organism  Bacteroides fragilis NCTC 9343
#=GS NC_004663.1/1836296-1836501        organism  Bacteroides thetaiotaomicron VPI-5482
#=GS NC_003888.3/1044626-1044436        organism  Streptomyces coelicolor A3(2)
#=GS NC_002677.1/1130415-1130202        organism  Mycobacterium leprae TN
#=GS NZ_AADF01000001.1/221374-221103    organism  Dechloromonas aromatica RCB
#=GS NC_004663.1/2403656-2403862        organism  Bacteroides thetaiotaomicron VPI-5482
#=GS NZ_AAAG02000006.1/307707-307500    organism  Rhodospirillum rubrum
#=GS NC_000962.2/309853-309685          organism  Mycobacterium tuberculosis H37Rv
#=GS NC_002755.2/309968-309800          organism  Mycobacterium tuberculosis CDC1551
#=GS NZ_AAHW01000003.1/8241-8020        organism  Burkholderia pseudomallei S13
#=GS NC_006350.1/2072689-2072897        organism  Burkholderia pseudomallei K96243
#=GS NZ_AAHS01000003.1/200802-201010    organism  Burkholderia pseudomallei 1710a
#=GS NZ_AAHT01000001.1/2312402-2312194  organism  Burkholderia pseudomallei 1710b
#=GS NC_002944.2/2919532-2919701        organism  Mycobacterium avium subsp. paratuberculosis str. k10
#=GS NZ_AAAQ02000005.1/128684-128888    organism  Thermobifida fusca
#=GS NZ_AAHD01000011.1/8312-8522        organism  Anaeromyxobacter dehalogenans 2CP-C
#=GS NC_006347.1/2882136-2881925        organism  Bacteroides fragilis YCH46
#=GS NC_004347.1/826816-827046          organism  Shewanella oneidensis MR-1
#=GS NZ_AAEH02000031.1/3776-3521        organism  Burkholderia vietnamiensis G4
#=GS NC_003228.3/2955749-2955538        organism  Bacteroides fragilis NCTC 9343
#=GS NZ_AAHR01000010.1/86344-86136      organism  Burkholderia pseudomallei 1655
#=GS NC_000962.2/1261690-1261479        organism  Mycobacterium tuberculosis H37Rv
#=GS NC_002755.2/1261237-1261026        organism  Mycobacterium tuberculosis CDC1551
#=GS NC_002945.3/1263061-1262850        organism  Mycobacterium bovis AF2122/97
#=GS NC_002570.2/305869-306039          organism  Bacillus halodurans C-125
#=GS NZ_AAHU01000015.1/138898-139106    organism  Burkholderia pseudomallei 668
#=GS NZ_AAHV01000081.1/3988-3780        organism  Burkholderia pseudomallei Pasteur
#=GS NZ_AAHW01000003.1/26415-26207      organism  Burkholderia pseudomallei S13
#=GS NZ_AADY01000001.1/3019100-3018851  organism  Ralstonia eutropha JMP134
#=GS NC_002932.3/882556-882790          organism  Chlorobium tepidum TLS
#=GS NC_002950.2/701737-701523          organism  Porphyromonas gingivalis W83
#=GS NZ_AAIK01000002.1/136407-136164    organism  Pelodictyon phaeoclathratiforme BU-1
#=GS NZ_AADF01000001.1/1235941-1236135  organism  Dechloromonas aromatica RCB
#=GS NC_002677.1/2214463-2214283        organism  Mycobacterium leprae TN
#=GS NC_002935.2/1066117-1066317        organism  Corynebacterium diphtheriae NCTC 13129
#=GS NC_006350.1/2090916-2091139        organism  Burkholderia pseudomallei K96243
#=GS NZ_AAHS01000099.1/8521-8744        organism  Burkholderia pseudomallei 1710a
#=GS NZ_AAHT01000001.1/2283782-2283559  organism  Burkholderia pseudomallei 1710b
#=GS NZ_AAEM01000010.1/14999-15214      organism  Rubrivivax gelatinosus PM1
#=GS NZ_AAIB01000019.1/19792-20031      organism  Chlorobium phaeobacteroides DSM 266
#=GS NC_004343.1/161077-160897          organism  Leptospira interrogans serovar Lai str. 56601
#=GS NC_005824.1/159261-159081          organism  Leptospira interrogans serovar Copenhageni str. Fiocruz L1-130
#=GS NZ_AAEH02000023.1/91155-90893      organism  Burkholderia vietnamiensis G4
#=GS NC_006085.1/656865-657117          organism  Propionibacterium acnes KPA171202
#=GS NZ_AAHJ01000023.1/35394-35155      organism  Chlorobium limicola DSM 245
#=GS NZ_AAFG02000009.1/15351-15590      organism  Silicibacter sp. TM1040
#=GS NC_002932.3/584163-584431          organism  Chlorobium tepidum TLS
#=GS NZ_AAAW03000049.1/10338-10148      organism  Desulfitobacterium hafniense DCB-2
#=GS NC_003366.1/1549501-1549328        organism  Clostridium perfringens str. 13
#=GS NZ_AAII01000045.1/52104-51890      organism  Frankia sp. EAN1pec
#=GS NZ_AADT03000008.1/28384-28154      organism  Moorella thermoacetica ATCC 39073
#=GS NC_006348.1/1203672-1203880        organism  Burkholderia mallei ATCC 23344
#=GS NZ_AAHM01000002.1/639332-639124    organism  Burkholderia mallei 10229
#=GS NZ_AAHN01000001.1/81223-81015      organism  Burkholderia mallei 10399
#=GS NZ_AAHO01000136.1/2956-3164        organism  Burkholderia mallei GB8 horse 4
#=GS NZ_AAHP01000057.1/14637-14845      organism  Burkholderia mallei NCTC 10247
#=GS NZ_AAFQ02000001.1/608460-608170    organism  Polaromonas sp. JS666
#=GS NC_006085.1/470738-470914          organism  Propionibacterium acnes KPA171202
#=GS NC_003228.3/3939179-3939398        organism  Bacteroides fragilis NCTC 9343
#=GS NC_006347.1/4035424-4035643        organism  Bacteroides fragilis YCH46
#=GS NC_006348.1/1221593-1221815        organism  Burkholderia mallei ATCC 23344
#=GS NZ_AAHM01000002.1/621365-621143    organism  Burkholderia mallei 10229
#=GS NZ_AAHM01000328.1/587-365          organism  Burkholderia mallei 10229
#=GS NZ_AAHN01000001.1/63254-63032      organism  Burkholderia mallei 10399
#=GS NZ_AAHO01000115.1/8233-8455        organism  Burkholderia mallei GB8 horse 4
#=GS NZ_AAHP01000039.1/54809-54587      organism  Burkholderia mallei NCTC 10247
#=GS NZ_AAHQ01000011.1/8410-8188        organism  Burkholderia mallei SAVP1
#=GS NZ_AAEI01000028.1/80066-79800      organism  Burkholderia cepacia R18194
#=GS NZ_AABN02000004.1/43799-43973      organism  Desulfovibrio desulfuricans G20
#=GS NZ_AAIJ01000009.1/38196-37947      organism  Prosthecochloris aestuarii DSM 271
#=GS NC_002932.3/422025-422264          organism  Chlorobium tepidum TLS
#=GS NZ_AAHU01000046.1/8458-8199        organism  Burkholderia pseudomallei 668
#=GS NC_003155.3/2842199-2842427        organism  Streptomyces avermitilis MA-4680
#=GS NZ_AAEM01000010.1/25500-25776      organism  Rubrivivax gelatinosus PM1
#=GS NC_006348.1/1221484-1221225        organism  Burkholderia mallei ATCC 23344
#=GS NC_006350.1/2090807-2090548        organism  Burkholderia pseudomallei K96243
#=GS NZ_AAHM01000002.1/621474-621733    organism  Burkholderia mallei 10229
#=GS NZ_AAHN01000001.1/63363-63622      organism  Burkholderia mallei 10399
#=GS NZ_AAHO01000115.1/8124-7865        organism  Burkholderia mallei GB8 horse 4
#=GS NZ_AAHQ01000011.1/8519-8778        organism  Burkholderia mallei SAVP1
#=GS NZ_AAHR01000010.1/68285-68544      organism  Burkholderia pseudomallei 1655
#=GS NZ_AAHS01000099.1/8412-8153        organism  Burkholderia pseudomallei 1710a
#=GS NZ_AAHT01000001.1/2283891-2284150  organism  Burkholderia pseudomallei 1710b
#=GS NZ_AAHW01000003.1/8350-8609        organism  Burkholderia pseudomallei S13
#=GS NZ_AAIQ01001479.1/527-268          organism  Burkholderia mallei FMH
#=GS NZ_AAIR01000038.1/3418-3159        organism  Burkholderia mallei JHU
#=GS NZ_AAHL01000075.1/8763-9029        organism  Burkholderia cenocepacia HI2424
#=GS NZ_AAHU01000046.1/8567-8792        organism  Burkholderia pseudomallei 668
#=GS NC_004663.1/2511588-2511775        organism  Bacteroides thetaiotaomicron VPI-5482
#=GS NZ_AAEB02000010.1/12769-12984      organism  Rubrobacter xylanophilus DSM 9941
#=GS NZ_AAII01000091.1/26703-26525      organism  Frankia sp. EAN1pec
#=GS NZ_AAIC01000007.1/27759-27520      organism  Chlorobium phaeobacteroides BS1
#=GS NC_002935.2/862220-862414          organism  Corynebacterium diphtheriae NCTC 13129
#=GS NZ_AAGG01000003.1/55230-55446      organism  Erythrobacter litoralis HTCC2594
#=GS NZ_AAEM01000012.1/21814-22061      organism  Rubrivivax gelatinosus PM1
#=GS NZ_AAIJ01000009.1/59092-59330      organism  Prosthecochloris aestuarii DSM 271
#=GS NZ_AAHJ01000021.1/17111-17389      organism  Chlorobium limicola DSM 245
#=GS NC_002937.3/3053145-3052969        organism  Desulfovibrio vulgaris subsp. vulgaris str. Hildenborough
#=GS NZ_AAHI01000043.1/29466-29200      organism  Burkholderia cenocepacia AU 1054
#=GS NZ_AAHQ01000011.1/26379-26171      organism  Burkholderia mallei SAVP1
#=GS NZ_AAEH02000023.1/91293-91525      organism  Burkholderia vietnamiensis G4
#=GS NZ_AAGG01000003.1/59152-59352      organism  Erythrobacter litoralis HTCC2594
#=GS NC_006085.1/720172-720358          organism  Propionibacterium acnes KPA171202
#=GS NZ_AAIO01000002.1/70544-70778      organism  Shewanella baltica OS155
#=GS NC_002973.5/1193724-1193902        organism  Listeria monocytogenes str. 4b F2365
#=GS NC_003210.1/1216480-1216658        organism  Listeria monocytogenes EGD-e
#=GS NZ_AADQ01000003.1/38053-37875      organism  Listeria monocytogenes str. 1/2a F6854
#=GS NZ_AADR01000004.1/37156-36978      organism  Listeria monocytogenes str. 4b H7858
#=GS NC_002936.3/605394-605595          organism  Dehalococcoides ethenogenes 195
#=GS NC_002936.3/636405-636606          organism  Dehalococcoides ethenogenes 195
#=GS NZ_AADT03000008.1/13853-13598      organism  Moorella thermoacetica ATCC 39073
#=GS NC_003228.3/2956033-2956280        organism  Bacteroides fragilis NCTC 9343
#=GS NC_006347.1/2882420-2882667        organism  Bacteroides fragilis YCH46
#=GS NZ_AADF01000008.1/83531-83732      organism  Dechloromonas aromatica RCB
#=GS NC_002950.2/717154-717394          organism  Porphyromonas gingivalis W83
#=GS NZ_AAEW01000085.1/8166-7983        organism  Desulfuromonas acetoxidans DSM 684
#=GS NZ_AAHI01000043.1/31823-32057      organism  Burkholderia cenocepacia AU 1054
#=GS NZ_AAHL01000075.1/6406-6172        organism  Burkholderia cenocepacia HI2424
#=GS NZ_AAAJ03000015.1/8845-9097        organism  Burkholderia fungorum LB400
#=GS NZ_AAEI01000028.1/82191-82427      organism  Burkholderia cepacia R18194
#=GS NZ_AABF02000240.1/206-32           organism  Fusobacterium nucleatum subsp. vincentii ATCC 49256
#=GS NC_003454.1/471443-471270          organism  Fusobacterium nucleatum subsp. nucleatum ATCC 25586
#=GS NC_003212.1/1167417-1167602        organism  Listeria innocua Clip11262
#=GS NC_006085.1/387736-387562          organism  Propionibacterium acnes KPA171202
#=GS NZ_AAAI03000001.1/372941-372702    organism  Ralstonia metallidurans CH34
#=GS NZ_AAAJ03000015.1/8762-8496        organism  Burkholderia fungorum LB400
#=GS NZ_AAIV01000001.1/185075-184861    organism  Shewanella frigidimarina NCIMB 400
#=GS NC_003454.1/2032995-2032821        organism  Fusobacterium nucleatum subsp. nucleatum ATCC 25586
#=GS NZ_AAEM01000010.1/53113-53379      organism  Rubrivivax gelatinosus PM1
#=GS NZ_AAHZ01000006.1/103848-104079    organism  Chromohalobacter salexigens DSM 3043
#=GS NC_005027.1/2339172-2339419        organism  Rhodopirellula baltica SH 1
#=GS NZ_AADT03000005.1/46072-46320      organism  Moorella thermoacetica ATCC 39073
#=GS NC_006370.1/3919583-3919359        organism  Photobacterium profundum SS9
#=GS NC_005027.1/3407547-3407792        organism  Rhodopirellula baltica SH 1
#=GS NC_004668.1/1595486-1595326        organism  Enterococcus faecalis V583
#=GS NC_002937.3/3544775-3544551        organism  Desulfovibrio vulgaris subsp. vulgaris str. Hildenborough
#=GS NC_004547.2/4750366-4750066        organism  Erwinia carotovora subsp. atroseptica SCRI1043
#=GS NC_004347.1/1071672-1071893        organism  Shewanella oneidensis MR-1
#=GS NZ_AAIE01000092.1/7963-8252        organism  Frankia sp. CcI3
#=GS NZ_AAIB01000001.1/79993-79720      organism  Chlorobium phaeobacteroides DSM 266
#=GS NC_003047.1/2122911-2122496        organism  Sinorhizobium meliloti 1021
#=GS NZ_AAIN01000034.1/27193-27325      organism  Shewanella amazonensis SB2B
#=GS NC_005835.1/379701-379860          organism  Thermus thermophilus HB27
#=GS NC_006461.1/714166-714325          organism  Thermus thermophilus HB8
#=GS NC_000964.2/3403707-3403568        organism  Bacillus subtilis subsp. subtilis str. 168
#=GS NC_006513.1/3059946-3059739        organism  Azoarcus sp. EbN1
#=GS NC_002516.1/3305859-3306009        organism  Pseudomonas aeruginosa PAO1
#=GS NZ_AABQ07000001.1/584205-584355    organism  Pseudomonas aeruginosa UCBPP-PA14
#=GS NZ_AAIU01000006.1/132713-132558    organism  Shewanella denitrificans OS-217
#=GS NC_005838.1/5047-5210              organism  Thermus thermophilus HB27
#=GS NC_006462.1/43076-43239            organism  Thermus thermophilus HB8
#=GS NZ_AAAW03000016.1/28327-28179      organism  Desulfitobacterium hafniense DCB-2
#=GS NZ_AAAY02000004.1/145263-145427    organism  Nostoc punctiforme PCC 73102
#=GS NC_006582.1/1563740-1563880        organism  Bacillus clausii KSM-K16
#=GS NC_005139.1/173115-173487          organism  Vibrio vulnificus YJ016
#=GS NZ_AAHP01000057.1/32478-32236      organism  Burkholderia mallei NCTC 10247
#=GS NC_005071.1/267357-267199          organism  Prochlorococcus marinus str. MIT 9313
#=GS NC_003155.3/7697135-7696937        organism  Streptomyces avermitilis MA-4680
#=GS NC_003888.3/1975619-1975817        organism  Streptomyces coelicolor A3(2)
#=GS NZ_AAHM01000337.1/353-93           organism  Burkholderia mallei 10229
#=GS NC_003888.3/5688415-5688271        organism  Streptomyces coelicolor A3(2)
#=GS NZ_AAHV01000086.1/23989-23780      organism  Burkholderia pseudomallei Pasteur
#=GS NC_006576.1/2397922-2397735        organism  Synechococcus elongatus PCC 6301
#=GS NZ_AADZ01000001.1/1207750-1207937  organism  Synechococcus elongatus PCC 7942
#=GS NZ_AAAU03000009.1/142202-141999    organism  Azotobacter vinelandii AvOP
#=GS NC_003155.3/7059473-7059281        organism  Streptomyces avermitilis MA-4680
#=GS NZ_AAIO01000011.1/83279-83444      organism  Shewanella baltica OS155
#=GS NC_005070.1/2014314-2014533        organism  Synechococcus sp. WH 8102
#=GS NC_003888.3/8019934-8020231        organism  Streptomyces coelicolor A3(2)
#=GS NC_005838.1/161081-161227          organism  Thermus thermophilus HB27
#=GS NZ_AAEW01000053.1/19586-19395      organism  Desulfuromonas acetoxidans DSM 684
#=GS NC_006462.1/214841-214987          organism  Thermus thermophilus HB8
#=GS NC_006361.1/1997187-1996985        organism  Nocardia farcinica IFM 10152
#=GS NC_005125.1/2119178-2119428        organism  Gloeobacter violaceus PCC 7421
#=GS NC_003888.3/2491674-2491864        organism  Streptomyces coelicolor A3(2)
#=GS NZ_AAAQ02000002.1/105560-105708    organism  Thermobifida fusca
#=GS NC_002927.3/4752631-4752790        organism  Bordetella bronchiseptica RB50
#=GS NC_002928.3/4317732-4317891        organism  Bordetella parapertussis 12822
#=GS NC_002929.2/3811547-3811706        organism  Bordetella pertussis Tohama I
#=GS NC_003272.1/4851919-4852064        organism  Nostoc sp. PCC 7120
#=GS NC_005125.1/4374948-4374724        organism  Gloeobacter violaceus PCC 7421
#=GS NZ_AAAH01000956.2/7273-7130        organism  Chloroflexus aurantiacus
#=GS NC_003155.3/3783156-3783296        organism  Streptomyces avermitilis MA-4680
#=GS NC_004113.1/1123583-1123728        organism  Thermosynechococcus elongatus BP-1
#=GS NZ_AABK03000001.1/4191-4338        organism  Trichodesmium erythraeum IMS101
#=GS NZ_AAHI01000002.1/150088-150308    organism  Burkholderia cenocepacia AU 1054
#=GS NZ_AAHL01000050.1/7833-8053        organism  Burkholderia cenocepacia HI2424
#=GS NC_006576.1/206653-206797          organism  Synechococcus elongatus PCC 6301
#=GS NZ_AADZ01000001.1/702768-702624    organism  Synechococcus elongatus PCC 7942
#=GS NC_003155.3/2501373-2501214        organism  Streptomyces avermitilis MA-4680
#=GS NZ_AAIN01000007.1/109161-109009    organism  Shewanella amazonensis SB2B
#=GS NZ_AAEI01000016.1/198130-197911    organism  Burkholderia cepacia R18194
#=GS NC_005042.1/60127-60274            organism  Prochlorococcus marinus subsp. marinus str. CCMP1375
#=GS NZ_AAEA01000030.1/31645-31503      organism  Anabaena variabilis ATCC 29413
#=GS NZ_AAII01000217.1/2524-2708        organism  Frankia sp. EAN1pec
#=GS NC_006085.1/463683-463863          organism  Propionibacterium acnes KPA171202
#=GS NZ_AAAH01000652.2/566-715          organism  Chloroflexus aurantiacus
#=GS NC_000911.1/1261227-1261368        organism  Synechocystis sp. PCC 6803
#=GS NC_006085.1/480442-480675          organism  Propionibacterium acnes KPA171202
#=GS NC_006085.1/485216-485420          organism  Propionibacterium acnes KPA171202
#=GS NC_004668.1/1591221-1591049        organism  Enterococcus faecalis V583
#=GS NC_006361.1/2305751-2305943        organism  Nocardia farcinica IFM 10152
#=GS NC_006361.1/3335535-3335337        organism  Nocardia farcinica IFM 10152
#=GS NZ_AAIV01000006.1/84570-84437      organism  Shewanella frigidimarina NCIMB 400
#=GS NZ_AAHE01000006.1/88254-88116      organism  Deinococcus geothermalis DSM 11300
#=GS NC_006085.1/130171-129937          organism  Propionibacterium acnes KPA171202
#=GS NC_000958.1/7737-7969              organism  Deinococcus radiodurans R1
#=GS NZ_AAHE01000016.1/9305-9077        organism  Deinococcus geothermalis DSM 11300
#=GS NC_006841.1/1096878-1096716        organism  Vibrio fischeri ES114

#=GS NC_002678.2/6749128-6749334        taxonomy  Bacteria; Proteobacteria; Alphaproteobacteria; Rhizobiales; Phyllobacteriaceae; Mesorhizobium; loti
#=GS NC_006177.1/2078690-2078498        taxonomy  Bacteria; Actinobacteria; Symbiobacterium; thermophilum IAM 14863
#=GS NC_006526.1/1014953-1015154        taxonomy  Bacteria; Proteobacteria; Alphaproteobacteria; Sphingomonadales; Sphingomonadaceae; Zymomonas; mobilis subsp.
#=GS NZ_AAAG02000002.1/239969-239773    taxonomy  Bacteria; Proteobacteria; Alphaproteobacteria; Rhodospirillales; Rhodospirillaceae; Rhodospirillum; rubrum
#=GS NC_006177.1/2074430-2074237        taxonomy  Bacteria; Actinobacteria; Symbiobacterium; thermophilum IAM 14863
#=GS NC_002678.2/4957343-4957143        taxonomy  Bacteria; Proteobacteria; Alphaproteobacteria; Rhizobiales; Phyllobacteriaceae; Mesorhizobium; loti
#=GS NZ_AABQ07000001.1/543893-544098    taxonomy  Bacteria; Proteobacteria; Gammaproteobacteria; Pseudomonadales; Pseudomonadaceae; Pseudomonas; aeruginosa UCBPP-PA14
#=GS NC_005296.1/2715829-2716025        taxonomy  Bacteria; Proteobacteria; Alphaproteobacteria; Rhizobiales; Bradyrhizobiaceae; Rhodopseudomonas; palustris
#=GS NZ_AAIG01000016.1/8169-7981        taxonomy  Bacteria; Proteobacteria; Alphaproteobacteria; Rhodobacterales; Rhodobacteraceae; Jannaschia; sp.
#=GS NC_002696.2/1924997-1925186        taxonomy  Bacteria; Proteobacteria; Alphaproteobacteria; Caulobacterales; Caulobacteraceae; Caulobacter; crescentus
#=GS NC_002947.3/2768973-2768765        taxonomy  Bacteria; Proteobacteria; Gammaproteobacteria; Pseudomonadales; Pseudomonadaceae; Pseudomonas; putida
#=GS NC_002516.1/3265543-3265748        taxonomy  Bacteria; Proteobacteria; Gammaproteobacteria; Pseudomonadales; Pseudomonadaceae; Pseudomonas; aeruginosa
#=GS NZ_AAED02000003.1/507119-506864    taxonomy  Bacteria; Proteobacteria; Alphaproteobacteria; Rhizobiales; Phyllobacteriaceae; Mesorhizobium; sp.
#=GS NC_003902.1/3631190-3630967        taxonomy  Bacteria; Proteobacteria; Gammaproteobacteria; Xanthomonadales; Xanthomonadaceae; Xanthomonas; campestris pv. campestris str. ATCC 33913
#=GS NC_007086.1/1316898-1317121        taxonomy  Bacteria; Proteobacteria; Gammaproteobacteria; Xanthomonadales; Xanthomonadaceae; Xanthomonas; campestris pv. campestris str. 8004
#=GS NZ_AAIT01000014.1/65427-65222      taxonomy  Bacteria; Proteobacteria; Alphaproteobacteria; Rhodobacterales; Rhodobacteraceae; Paracoccus; denitrificans
#=GS NZ_AAIS01000004.1/502007-501803    taxonomy  Bacteria; Proteobacteria; Alphaproteobacteria; Rhizobiales; Bradyrhizobiaceae; Nitrobacter; hamburgensis
#=GS NZ_AAIT01000004.1/82476-82280      taxonomy  Bacteria; Proteobacteria; Alphaproteobacteria; Rhodobacterales; Rhodobacteraceae; Paracoccus; denitrificans
#=GS NC_003063.1/1153059-1152850        taxonomy  Bacteria; Proteobacteria; Alphaproteobacteria; Rhizobiales; Rhizobiaceae; Rhizobium/Agrobacterium group; Agrobacterium; tumefaciens str. C58
#=GS NC_003305.1/921697-921906          taxonomy  Bacteria; Proteobacteria; Alphaproteobacteria; Rhizobiales; Rhizobiaceae; Rhizobium/Agrobacterium group; Agrobacterium; tumefaciens str. C58
#=GS NC_004463.1/5279689-5279475        taxonomy  Bacteria; Proteobacteria; Alphaproteobacteria; Rhizobiales; Bradyrhizobiaceae; Bradyrhizobium; japonicum USDA 110
#=GS NZ_AAIS01000001.1/880810-880613    taxonomy  Bacteria; Proteobacteria; Alphaproteobacteria; Rhizobiales; Bradyrhizobiaceae; Nitrobacter; hamburgensis
#=GS NC_005296.1/449890-449694          taxonomy  Bacteria; Proteobacteria; Alphaproteobacteria; Rhizobiales; Bradyrhizobiaceae; Rhodopseudomonas; palustris
#=GS NZ_AAIG01000002.1/116167-115953    taxonomy  Bacteria; Proteobacteria; Alphaproteobacteria; Rhodobacterales; Rhodobacteraceae; Jannaschia; sp.
#=GS NC_003919.1/3758448-3758225        taxonomy  Bacteria; Proteobacteria; Gammaproteobacteria; Xanthomonadales; Xanthomonadaceae; Xanthomonas; axonopodis pv. citri str. 306
#=GS NC_003318.1/559738-559970          taxonomy  Bacteria; Proteobacteria; Alphaproteobacteria; Rhizobiales; Brucellaceae; Brucella; melitensis
#=GS NC_004311.2/738657-738425          taxonomy  Bacteria; Proteobacteria; Alphaproteobacteria; Rhizobiales; Brucellaceae; Brucella; suis
#=GS NC_006933.1/478516-478748          taxonomy  Bacteria; Proteobacteria; Alphaproteobacteria; Rhizobiales; Brucellaceae; Brucella; abortus biovar 1 str. 9-941
#=GS NC_004463.1/3634102-3634304        taxonomy  Bacteria; Proteobacteria; Alphaproteobacteria; Rhizobiales; Bradyrhizobiaceae; Bradyrhizobium; japonicum USDA 110
#=GS NC_003911.11/3757898-3758110       taxonomy  Bacteria; Proteobacteria; Alphaproteobacteria; Rhodobacterales; Rhodobacteraceae; Silicibacter; pomeroyi DSS-3
#=GS NC_005296.1/784348-784546          taxonomy  Bacteria; Proteobacteria; Alphaproteobacteria; Rhizobiales; Bradyrhizobiaceae; Rhodopseudomonas; palustris
#=GS NZ_AAIT01000019.1/32709-32517      taxonomy  Bacteria; Proteobacteria; Alphaproteobacteria; Rhodobacterales; Rhodobacteraceae; Paracoccus; denitrificans
#=GS NC_003078.1/580383-580598          taxonomy  Bacteria; Proteobacteria; Alphaproteobacteria; Rhizobiales; Rhizobiaceae; Sinorhizobium/Ensifer group; Sinorhizobium; meliloti
#=GS NC_002678.2/1149122-1149327        taxonomy  Bacteria; Proteobacteria; Alphaproteobacteria; Rhizobiales; Phyllobacteriaceae; Mesorhizobium; loti
#=GS NC_003062.1/2809985-2809768        taxonomy  Bacteria; Proteobacteria; Alphaproteobacteria; Rhizobiales; Rhizobiaceae; Rhizobium/Agrobacterium group; Agrobacterium; tumefaciens str. C58
#=GS NC_003304.1/2810096-2809879        taxonomy  Bacteria; Proteobacteria; Alphaproteobacteria; Rhizobiales; Rhizobiaceae; Rhizobium/Agrobacterium group; Agrobacterium; tumefaciens str. C58
#=GS NZ_AAAP01002228.1/195-394          taxonomy  Bacteria; Proteobacteria; Alphaproteobacteria; Rhodospirillales; Rhodospirillaceae; Magnetospirillum; magnetotacticum MS-1
#=GS NC_005296.1/2339917-2340118        taxonomy  Bacteria; Proteobacteria; Alphaproteobacteria; Rhizobiales; Bradyrhizobiaceae; Rhodopseudomonas; palustris
#=GS NZ_AAFG02000003.1/65310-65503      taxonomy  Bacteria; Proteobacteria; Alphaproteobacteria; Rhodobacterales; Rhodobacteraceae; Silicibacter; sp.
#=GS NC_003062.1/70220-70444            taxonomy  Bacteria; Proteobacteria; Alphaproteobacteria; Rhizobiales; Rhizobiaceae; Rhizobium/Agrobacterium group; Agrobacterium; tumefaciens str. C58
#=GS NC_003304.1/70421-70645            taxonomy  Bacteria; Proteobacteria; Alphaproteobacteria; Rhizobiales; Rhizobiaceae; Rhizobium/Agrobacterium group; Agrobacterium; tumefaciens str. C58
#=GS NZ_AAAE01000113.1/27784-27584      taxonomy  Bacteria; Proteobacteria; Alphaproteobacteria; Rhodobacterales; Rhodobacteraceae; Rhodobacter; sphaeroides 2.4.1
#=GS NC_002516.1/3305800-3305609        taxonomy  Bacteria; Proteobacteria; Gammaproteobacteria; Pseudomonadales; Pseudomonadaceae; Pseudomonas; aeruginosa
#=GS NZ_AAAP01003520.1/1076-875         taxonomy  Bacteria; Proteobacteria; Alphaproteobacteria; Rhodospirillales; Rhodospirillaceae; Magnetospirillum; magnetotacticum MS-1
#=GS NC_002570.2/870579-870768          taxonomy  Bacteria; Firmicutes; Bacillales; Bacillaceae; Bacillus; halodurans C-125
#=GS NC_002570.2/466924-466726          taxonomy  Bacteria; Firmicutes; Bacillales; Bacillaceae; Bacillus; halodurans C-125
#=GS NC_005085.1/1690702-1690517        taxonomy  Bacteria; Proteobacteria; Betaproteobacteria; Neisseriales; Neisseriaceae; Chromobacterium; violaceum ATCC 12472
#=GS NZ_AAAE01000144.1/17615-17822      taxonomy  Bacteria; Proteobacteria; Alphaproteobacteria; Rhodobacterales; Rhodobacteraceae; Rhodobacter; sphaeroides 2.4.1
#=GS NZ_AAIT01000002.1/172004-172217    taxonomy  Bacteria; Proteobacteria; Alphaproteobacteria; Rhodobacterales; Rhodobacteraceae; Paracoccus; denitrificans
#=GS NZ_AAED02000003.1/511627-511424    taxonomy  Bacteria; Proteobacteria; Alphaproteobacteria; Rhizobiales; Phyllobacteriaceae; Mesorhizobium; sp.
#=GS NZ_AAAP01002012.1/63-265           taxonomy  Bacteria; Proteobacteria; Alphaproteobacteria; Rhodospirillales; Rhodospirillaceae; Magnetospirillum; magnetotacticum MS-1
#=GS NC_003318.1/973126-972913          taxonomy  Bacteria; Proteobacteria; Alphaproteobacteria; Rhizobiales; Brucellaceae; Brucella; melitensis
#=GS NC_004311.2/297512-297725          taxonomy  Bacteria; Proteobacteria; Alphaproteobacteria; Rhizobiales; Brucellaceae; Brucella; suis
#=GS NC_006933.1/874132-873919          taxonomy  Bacteria; Proteobacteria; Alphaproteobacteria; Rhizobiales; Brucellaceae; Brucella; abortus biovar 1 str. 9-941
#=GS NC_002570.2/1661058-1661239        taxonomy  Bacteria; Firmicutes; Bacillales; Bacillaceae; Bacillus; halodurans C-125
#=GS NZ_AADT03000018.1/23328-23505      taxonomy  Bacteria; Firmicutes; Clostridia; Thermoanaerobacteriales; Thermoanaerobacteriaceae; Moorella group; Moorella; thermoacetica ATCC 39073
#=GS NZ_AAAW03000009.1/14789-14611      taxonomy  Bacteria; Firmicutes; Clostridia; Clostridiales; Peptococcaceae; Desulfitobacterium; hafniense DCB-2
#=GS NZ_AABQ07000001.1/584146-583954    taxonomy  Bacteria; Proteobacteria; Gammaproteobacteria; Pseudomonadales; Pseudomonadaceae; Pseudomonas; aeruginosa UCBPP-PA14
#=GS NZ_AADT03000003.1/96733-96933      taxonomy  Bacteria; Firmicutes; Clostridia; Thermoanaerobacteriales; Thermoanaerobacteriaceae; Moorella group; Moorella; thermoacetica ATCC 39073
#=GS NZ_AAAG02000003.1/62343-62564      taxonomy  Bacteria; Proteobacteria; Alphaproteobacteria; Rhodospirillales; Rhodospirillaceae; Rhodospirillum; rubrum
#=GS NC_005296.1/798739-798524          taxonomy  Bacteria; Proteobacteria; Alphaproteobacteria; Rhizobiales; Bradyrhizobiaceae; Rhodopseudomonas; palustris
#=GS NZ_AAED02000002.1/352623-352411    taxonomy  Bacteria; Proteobacteria; Alphaproteobacteria; Rhizobiales; Phyllobacteriaceae; Mesorhizobium; sp.
#=GS NZ_AAIT01000007.1/203053-203263    taxonomy  Bacteria; Proteobacteria; Alphaproteobacteria; Rhodobacterales; Rhodobacteraceae; Paracoccus; denitrificans
#=GS NZ_AAIT01000007.1/220883-220683    taxonomy  Bacteria; Proteobacteria; Alphaproteobacteria; Rhodobacterales; Rhodobacteraceae; Paracoccus; denitrificans
#=GS NZ_AAFG02000004.1/314534-314749    taxonomy  Bacteria; Proteobacteria; Alphaproteobacteria; Rhodobacterales; Rhodobacteraceae; Silicibacter; sp.
#=GS NC_003078.1/66246-66476            taxonomy  Bacteria; Proteobacteria; Alphaproteobacteria; Rhizobiales; Rhizobiaceae; Sinorhizobium/Ensifer group; Sinorhizobium; meliloti
#=GS NZ_AAEI01000008.1/333950-333757    taxonomy  Bacteria; Proteobacteria; Betaproteobacteria; Burkholderiales; Burkholderiaceae; Burkholderia; Burkholderia cepacia complex; Burkholderia; cepacia
#=GS NC_003869.1/396055-396295          taxonomy  Bacteria; Firmicutes; Clostridia; Thermoanaerobacteriales; Thermoanaerobacteriaceae; Thermoanaerobacter; tengcongensis
#=GS NC_003317.1/679010-679238          taxonomy  Bacteria; Proteobacteria; Alphaproteobacteria; Rhizobiales; Brucellaceae; Brucella; melitensis
#=GS NC_004310.3/1309296-1309068        taxonomy  Bacteria; Proteobacteria; Alphaproteobacteria; Rhizobiales; Brucellaceae; Brucella; suis
#=GS NC_006932.1/1327262-1327034        taxonomy  Bacteria; Proteobacteria; Alphaproteobacteria; Rhizobiales; Brucellaceae; Brucella; abortus biovar 1 str. 9-941
#=GS NZ_AAAP01003877.1/22278-22051      taxonomy  Bacteria; Proteobacteria; Alphaproteobacteria; Rhodospirillales; Rhodospirillaceae; Magnetospirillum; magnetotacticum MS-1
#=GS NZ_AAGG01000005.1/2185-2371        taxonomy  Bacteria; Proteobacteria; Alphaproteobacteria; Sphingomonadales; Sphingomonadaceae; Erythrobacter; litoralis
#=GS NC_003062.1/877424-877652          taxonomy  Bacteria; Proteobacteria; Alphaproteobacteria; Rhizobiales; Rhizobiaceae; Rhizobium/Agrobacterium group; Agrobacterium; tumefaciens str. C58
#=GS NC_003304.1/877625-877853          taxonomy  Bacteria; Proteobacteria; Alphaproteobacteria; Rhizobiales; Rhizobiaceae; Rhizobium/Agrobacterium group; Agrobacterium; tumefaciens str. C58
#=GS NZ_AAAW03000045.1/21996-22179      taxonomy  Bacteria; Firmicutes; Clostridia; Clostridiales; Peptococcaceae; Desulfitobacterium; hafniense DCB-2
#=GS NZ_AAAG02000002.1/607022-606806    taxonomy  Bacteria; Proteobacteria; Alphaproteobacteria; Rhodospirillales; Rhodospirillaceae; Rhodospirillum; rubrum
#=GS NZ_AAAE01000116.1/15838-16017      taxonomy  Bacteria; Proteobacteria; Alphaproteobacteria; Rhodobacterales; Rhodobacteraceae; Rhodobacter; sphaeroides 2.4.1
#=GS NC_006510.1/935015-935213          taxonomy  Bacteria; Firmicutes; Bacillales; Bacillaceae; Geobacillus; kaustophilus
#=GS NC_003366.1/1431311-1431132        taxonomy  Bacteria; Firmicutes; Clostridia; Clostridiales; Clostridiaceae; Clostridium; perfringens str. 13
#=GS NC_003869.1/395133-395373          taxonomy  Bacteria; Firmicutes; Clostridia; Thermoanaerobacteriales; Thermoanaerobacteriaceae; Thermoanaerobacter; tengcongensis
#=GS NC_002947.3/3857543-3857766        taxonomy  Bacteria; Proteobacteria; Gammaproteobacteria; Pseudomonadales; Pseudomonadaceae; Pseudomonas; putida
#=GS NC_005296.1/2352000-2352211        taxonomy  Bacteria; Proteobacteria; Alphaproteobacteria; Rhizobiales; Bradyrhizobiaceae; Rhodopseudomonas; palustris
#=GS NZ_AAAW03000049.1/19726-19545      taxonomy  Bacteria; Firmicutes; Clostridia; Clostridiales; Peptococcaceae; Desulfitobacterium; hafniense DCB-2
#=GS NZ_AAAV02000001.1/1405662-1405860  taxonomy  Bacteria; Proteobacteria; Alphaproteobacteria; Sphingomonadales; Sphingomonadaceae; Novosphingobium; aromaticivorans DSM 12444
#=GS NZ_AADX02000005.1/115090-115301    taxonomy  Bacteria; Proteobacteria; Betaproteobacteria; Methylophilales; Methylophilaceae; Methylobacillus; flagellatus
#=GS NZ_AAEH02000007.1/165025-164832    taxonomy  Bacteria; Proteobacteria; Betaproteobacteria; Burkholderiales; Burkholderiaceae; Burkholderia; Burkholderia cepacia complex; Burkholderia; vietnamiensis
#=GS NZ_AAAW03000208.1/1274-1493        taxonomy  Bacteria; Firmicutes; Clostridia; Clostridiales; Peptococcaceae; Desulfitobacterium; hafniense DCB-2
#=GS NZ_AAIE01000029.1/3124-2926        taxonomy  Bacteria; Actinobacteria; Actinobacteridae; Actinomycetales; Frankineae; Frankiaceae; Frankia; sp.
#=GS NC_004757.1/696804-696577          taxonomy  Bacteria; Proteobacteria; Betaproteobacteria; Nitrosomonadales; Nitrosomonadaceae; Nitrosomonas; europaea ATCC 19718
#=GS NC_004578.1/1878136-1878350        taxonomy  Bacteria; Proteobacteria; Gammaproteobacteria; Pseudomonadales; Pseudomonadaceae; Pseudomonas; syringae pv. tomato str. DC3000
#=GS NC_003047.1/954760-954963          taxonomy  Bacteria; Proteobacteria; Alphaproteobacteria; Rhizobiales; Rhizobiaceae; Sinorhizobium/Ensifer group; Sinorhizobium; meliloti
#=GS NZ_AAIT01000019.1/24385-24170      taxonomy  Bacteria; Proteobacteria; Alphaproteobacteria; Rhodobacterales; Rhodobacteraceae; Paracoccus; denitrificans
#=GS NC_006085.1/2294565-2294765        taxonomy  Bacteria; Actinobacteria; Actinobacteridae; Actinomycetales; Propionibacterineae; Propionibacteriaceae; Propionibacterium; acnes
#=GS NC_003296.1/765144-764965          taxonomy  Bacteria; Proteobacteria; Betaproteobacteria; Burkholderiales; Burkholderiaceae; Ralstonia; solanacearum
#=GS NC_003911.11/3073055-3073267       taxonomy  Bacteria; Proteobacteria; Alphaproteobacteria; Rhodobacterales; Rhodobacteraceae; Silicibacter; pomeroyi DSS-3
#=GS NC_005296.1/5422528-5422731        taxonomy  Bacteria; Proteobacteria; Alphaproteobacteria; Rhizobiales; Bradyrhizobiaceae; Rhodopseudomonas; palustris
#=GS NZ_AAFG02000009.1/29707-29921      taxonomy  Bacteria; Proteobacteria; Alphaproteobacteria; Rhodobacterales; Rhodobacteraceae; Silicibacter; sp.
#=GS NZ_AAIS01000004.1/579994-579789    taxonomy  Bacteria; Proteobacteria; Alphaproteobacteria; Rhizobiales; Bradyrhizobiaceae; Nitrobacter; hamburgensis
#=GS NC_007005.1/4368222-4368008        taxonomy  Bacteria; Proteobacteria; Gammaproteobacteria; Pseudomonadales; Pseudomonadaceae; Pseudomonas; syringae pv. syringae B728a
#=GS NZ_AAHI01000004.1/50301-50108      taxonomy  Bacteria; Proteobacteria; Betaproteobacteria; Burkholderiales; Burkholderiaceae; Burkholderia; Burkholderia cepacia complex; Burkholderia; cenocepacia AU 1054
#=GS NZ_AAHL01000020.1/75570-75763      taxonomy  Bacteria; Proteobacteria; Betaproteobacteria; Burkholderiales; Burkholderiaceae; Burkholderia; Burkholderia cepacia complex; Burkholderia; cenocepacia
#=GS NC_004557.1/1511755-1511938        taxonomy  Bacteria; Firmicutes; Clostridia; Clostridiales; Clostridiaceae; Clostridium; tetani
#=GS NZ_AAIS01000004.1/502910-503132    taxonomy  Bacteria; Proteobacteria; Alphaproteobacteria; Rhizobiales; Bradyrhizobiaceae; Nitrobacter; hamburgensis
#=GS NZ_AAAP01003421.1/1751-1551        taxonomy  Bacteria; Proteobacteria; Alphaproteobacteria; Rhodospirillales; Rhodospirillaceae; Magnetospirillum; magnetotacticum MS-1
#=GS NZ_AAAG02000002.1/445655-445880    taxonomy  Bacteria; Proteobacteria; Alphaproteobacteria; Rhodospirillales; Rhodospirillaceae; Rhodospirillum; rubrum
#=GS NZ_AAAP01003109.1/772-976          taxonomy  Bacteria; Proteobacteria; Alphaproteobacteria; Rhodospirillales; Rhodospirillaceae; Magnetospirillum; magnetotacticum MS-1
#=GS NC_002570.2/528874-529071          taxonomy  Bacteria; Firmicutes; Bacillales; Bacillaceae; Bacillus; halodurans C-125
#=GS NC_002939.4/3303201-3302976        taxonomy  Bacteria; Proteobacteria; Deltaproteobacteria; Desulfuromonadales; Geobacteraceae; Geobacter; sulfurreducens
#=GS NC_006834.1/1368227-1368452        taxonomy  Bacteria; Proteobacteria; Gammaproteobacteria; Xanthomonadales; Xanthomonadaceae; Xanthomonas; oryzae pv. oryzae KACC10331
#=GS NZ_AAAE01000118.1/30848-30635      taxonomy  Bacteria; Proteobacteria; Alphaproteobacteria; Rhodobacterales; Rhodobacteraceae; Rhodobacter; sphaeroides 2.4.1
#=GS NC_006510.1/2300644-2300445        taxonomy  Bacteria; Firmicutes; Bacillales; Bacillaceae; Geobacillus; kaustophilus
#=GS NC_002678.2/4044596-4044395        taxonomy  Bacteria; Proteobacteria; Alphaproteobacteria; Rhizobiales; Phyllobacteriaceae; Mesorhizobium; loti
#=GS NC_003909.8/3791525-3791713        taxonomy  Bacteria; Firmicutes; Bacillales; Bacillaceae; Bacillus; Bacillus; cereus group; Bacillus; cereus ATCC 10987
#=GS NC_004557.1/745345-745529          taxonomy  Bacteria; Firmicutes; Clostridia; Clostridiales; Clostridiaceae; Clostridium; tetani
#=GS NZ_AAHJ01000001.1/57754-57537      taxonomy  Bacteria; Chlorobi; Chlorobia; Chlorobiales; Chlorobiaceae; Chlorobium/Pelodictyon group; Chlorobium; limicola DSM 245
#=GS NC_003030.1/2557883-2558061        taxonomy  Bacteria; Firmicutes; Clostridia; Clostridiales; Clostridiaceae; Clostridium; acetobutylicum ATCC 824
#=GS NC_006526.1/994341-994519          taxonomy  Bacteria; Proteobacteria; Alphaproteobacteria; Sphingomonadales; Sphingomonadaceae; Zymomonas; mobilis subsp.
#=GS NC_002678.2/6170874-6170694        taxonomy  Bacteria; Proteobacteria; Alphaproteobacteria; Rhizobiales; Phyllobacteriaceae; Mesorhizobium; loti
#=GS NC_006270.2/1417626-1417440        taxonomy  Bacteria; Firmicutes; Bacillales; Bacillaceae; Bacillus; licheniformis ATCC 14580
#=GS NC_006322.1/1418488-1418302        taxonomy  Bacteria; Firmicutes; Bacillales; Bacillaceae; Bacillus; licheniformis ATCC 14580
#=GS NZ_AADT03000015.1/25415-25245      taxonomy  Bacteria; Firmicutes; Clostridia; Thermoanaerobacteriales; Thermoanaerobacteriaceae; Moorella group; Moorella; thermoacetica ATCC 39073
#=GS NZ_AADF01000001.1/901367-901574    taxonomy  Bacteria; Proteobacteria; Betaproteobacteria; Rhodocyclales; Rhodocyclaceae; Dechloromonas; aromatica
#=GS NZ_AAFG02000003.1/428172-428406    taxonomy  Bacteria; Proteobacteria; Alphaproteobacteria; Rhodobacterales; Rhodobacteraceae; Silicibacter; sp.
#=GS NZ_AADF01000001.1/232251-232043    taxonomy  Bacteria; Proteobacteria; Betaproteobacteria; Rhodocyclales; Rhodocyclaceae; Dechloromonas; aromatica
#=GS NC_004557.1/1488022-1487834        taxonomy  Bacteria; Firmicutes; Clostridia; Clostridiales; Clostridiaceae; Clostridium; tetani
#=GS NC_006905.1/2135812-2135637        taxonomy  SC-B67; Bacteria; Proteobacteria; Gammaproteobacteria; Enterobacteriales; Enterobacteriaceae; Salmonella; enterica subsp.
#=GS NC_006177.1/361924-361720          taxonomy  Bacteria; Actinobacteria; Symbiobacterium; thermophilum IAM 14863
#=GS NC_005957.1/3839045-3839233        taxonomy  Bacteria; Firmicutes; Bacillales; Bacillaceae; Bacillus; Bacillus; cereus group; Bacillus; thuringiensis serovar konkukian str. 97-27
#=GS NC_006138.1/230113-229918          taxonomy  Bacteria; Proteobacteria; Deltaproteobacteria; Desulfobacterales; Desulfobulbaceae; Desulfotalea; psychrophila
#=GS NC_003997.3/3859224-3859412        taxonomy  Bacteria; Firmicutes; Bacillales; Bacillaceae; Bacillus; Bacillus; cereus group; Bacillus; anthracis str. Ames
#=GS NC_005945.1/3859724-3859912        taxonomy  Bacteria; Firmicutes; Bacillales; Bacillaceae; Bacillus; Bacillus; cereus group; Bacillus; anthracis str. Sterne
#=GS NC_006274.1/3895737-3895925        taxonomy  Bacteria; Firmicutes; Bacillales; Bacillaceae; Bacillus; Bacillus; cereus group; Bacillus; cereus
#=GS NC_007530.2/3859351-3859539        taxonomy  Bacteria; Firmicutes; Bacillales; Bacillaceae; Bacillus; Bacillus; cereus group; Bacillus; anthracis str. 'Ames Ancestor'
#=GS NZ_AAAC02000001.1/4308800-4308988  taxonomy  Bacteria; Firmicutes; Bacillales; Bacillaceae; Bacillus; Bacillus; cereus group; Bacillus; anthracis str. A2012
#=GS NZ_AAEN01000013.1/113715-113903    taxonomy  Bacteria; Firmicutes; Bacillales; Bacillaceae; Bacillus; Bacillus; cereus group; Bacillus; anthracis str. CNEVA-9066
#=GS NZ_AAEO01000019.1/200840-201028    taxonomy  Bacteria; Firmicutes; Bacillales; Bacillaceae; Bacillus; Bacillus; cereus group; Bacillus; anthracis str. A1055
#=GS NZ_AAEP01000031.1/246254-246066    taxonomy  Bacteria; Firmicutes; Bacillales; Bacillaceae; Bacillus; Bacillus; cereus group; Bacillus; anthracis str. Vollum
#=GS NZ_AAEQ01000038.1/135120-135308    taxonomy  Bacteria; Firmicutes; Bacillales; Bacillaceae; Bacillus; Bacillus; cereus group; Bacillus; anthracis str. Kruger B
#=GS NZ_AAER01000035.1/372074-372262    taxonomy  Bacteria; Firmicutes; Bacillales; Bacillaceae; Bacillus; Bacillus; cereus group; Bacillus; anthracis str. Western North America USA6153
#=GS NZ_AAES01000024.1/111737-111925    taxonomy  Bacteria; Firmicutes; Bacillales; Bacillaceae; Bacillus; Bacillus; cereus group; Bacillus; anthracis str. Australia 94
#=GS NZ_AADF01000001.1/1229779-1229583  taxonomy  Bacteria; Proteobacteria; Betaproteobacteria; Rhodocyclales; Rhodocyclaceae; Dechloromonas; aromatica
#=GS NC_004463.1/2232793-2232995        taxonomy  Bacteria; Proteobacteria; Alphaproteobacteria; Rhizobiales; Bradyrhizobiaceae; Bradyrhizobium; japonicum USDA 110
#=GS NZ_AADF01000001.1/898855-899061    taxonomy  Bacteria; Proteobacteria; Betaproteobacteria; Rhodocyclales; Rhodocyclaceae; Dechloromonas; aromatica
#=GS NC_006677.1/1111874-1111665        taxonomy  Bacteria; Proteobacteria; Alphaproteobacteria; Rhodospirillales; Acetobacteraceae; Gluconobacter; oxydans
#=GS NC_002696.2/502948-503176          taxonomy  Bacteria; Proteobacteria; Alphaproteobacteria; Caulobacterales; Caulobacteraceae; Caulobacter; crescentus
#=GS NZ_AAAV02000001.1/132997-133225    taxonomy  Bacteria; Proteobacteria; Alphaproteobacteria; Sphingomonadales; Sphingomonadaceae; Novosphingobium; aromaticivorans DSM 12444
#=GS NZ_AAAG02000006.1/272070-271838    taxonomy  Bacteria; Proteobacteria; Alphaproteobacteria; Rhodospirillales; Rhodospirillaceae; Rhodospirillum; rubrum
#=GS NC_005296.1/1097952-1098152        taxonomy  Bacteria; Proteobacteria; Alphaproteobacteria; Rhizobiales; Bradyrhizobiaceae; Rhodopseudomonas; palustris
#=GS NC_003062.1/1640470-1640287        taxonomy  Bacteria; Proteobacteria; Alphaproteobacteria; Rhizobiales; Rhizobiaceae; Rhizobium/Agrobacterium group; Agrobacterium; tumefaciens str. C58
#=GS NC_003304.1/1640583-1640400        taxonomy  Bacteria; Proteobacteria; Alphaproteobacteria; Rhizobiales; Rhizobiaceae; Rhizobium/Agrobacterium group; Agrobacterium; tumefaciens str. C58
#=GS NC_004722.1/3977076-3977264        taxonomy  Bacteria; Firmicutes; Bacillales; Bacillaceae; Bacillus; Bacillus; cereus group; Bacillus; cereus ATCC 14579
#=GS NZ_AABG04000115.1/6-191            taxonomy  Bacteria; Firmicutes; Clostridia; Clostridiales; Clostridiaceae; Clostridium; thermocellum ATCC 27405
#=GS NC_004557.1/793388-793200          taxonomy  Bacteria; Firmicutes; Clostridia; Clostridiales; Clostridiaceae; Clostridium; tetani
#=GS NC_002947.3/1866934-1867155        taxonomy  Bacteria; Proteobacteria; Gammaproteobacteria; Pseudomonadales; Pseudomonadaceae; Pseudomonas; putida
#=GS NC_006510.1/1836535-1836343        taxonomy  Bacteria; Firmicutes; Bacillales; Bacillaceae; Geobacillus; kaustophilus
#=GS NZ_AAAT03000008.1/14478-14252      taxonomy  Bacteria; Proteobacteria; Gammaproteobacteria; Pseudomonadales; Pseudomonadaceae; Pseudomonas; fluorescens PfO-1
#=GS NC_002947.3/3982004-3981798        taxonomy  Bacteria; Proteobacteria; Gammaproteobacteria; Pseudomonadales; Pseudomonadaceae; Pseudomonas; putida
#=GS NZ_AAFG02000005.1/329268-329471    taxonomy  Bacteria; Proteobacteria; Alphaproteobacteria; Rhodobacterales; Rhodobacteraceae; Silicibacter; sp.
#=GS NZ_AADX02000005.1/101890-102110    taxonomy  Bacteria; Proteobacteria; Betaproteobacteria; Methylophilales; Methylophilaceae; Methylobacillus; flagellatus
#=GS NC_003197.1/2114073-2113898        taxonomy  Bacteria; Proteobacteria; Gammaproteobacteria; Enterobacteriales; Enterobacteriaceae; Salmonella; typhimurium
#=GS NC_003198.1/2070647-2070472        taxonomy  Bacteria; Proteobacteria; Gammaproteobacteria; Enterobacteriales; Enterobacteriaceae; Salmonella; enterica subsp.
#=GS NC_004631.1/933281-933456          taxonomy  Bacteria; Proteobacteria; Gammaproteobacteria; Enterobacteriales; Enterobacteriaceae; Salmonella; enterica subsp.
#=GS NC_006511.1/931753-931928          taxonomy  9150; Bacteria; Proteobacteria; Gammaproteobacteria; Enterobacteriales; Enterobacteriaceae; Salmonella; enterica subsp.
#=GS NZ_AAEK01000007.1/65192-65004      taxonomy  Bacteria; Firmicutes; Bacillales; Bacillaceae; Bacillus; Bacillus; cereus group; Bacillus; cereus
#=GS NC_004557.1/823404-823586          taxonomy  Bacteria; Firmicutes; Clostridia; Clostridiales; Clostridiaceae; Clostridium; tetani
#=GS NC_002516.1/1381500-1381708        taxonomy  Bacteria; Proteobacteria; Gammaproteobacteria; Pseudomonadales; Pseudomonadaceae; Pseudomonas; aeruginosa
#=GS NZ_AABQ07000002.1/700068-700276    taxonomy  Bacteria; Proteobacteria; Gammaproteobacteria; Pseudomonadales; Pseudomonadaceae; Pseudomonas; aeruginosa UCBPP-PA14
#=GS NC_003210.1/1179809-1179999        taxonomy  Bacteria; Firmicutes; Bacillales; Listeriaceae; Listeria; monocytogenes EGD-e
#=GS NZ_AADQ01000003.1/74724-74534      taxonomy  Bacteria; Firmicutes; Bacillales; Listeriaceae; Listeria; monocytogenes str. 1/2a F6854
#=GS NC_005296.1/2349339-2349135        taxonomy  Bacteria; Proteobacteria; Alphaproteobacteria; Rhizobiales; Bradyrhizobiaceae; Rhodopseudomonas; palustris
#=GS NC_004663.1/2460405-2460213        taxonomy  Bacteria; Bacteroidetes; Bacteroidetes (class); Bacteroidales; Bacteroidaceae; Bacteroides; thetaiotaomicron VPI-5482
#=GS NC_006347.1/3437566-3437374        taxonomy  Bacteria; Bacteroidetes; Bacteroidetes (class); Bacteroidales; Bacteroidaceae; Bacteroides; fragilis
#=GS NC_002678.2/1101095-1100897        taxonomy  Bacteria; Proteobacteria; Alphaproteobacteria; Rhizobiales; Phyllobacteriaceae; Mesorhizobium; loti
#=GS NZ_AAED02000001.1/687690-687893    taxonomy  Bacteria; Proteobacteria; Alphaproteobacteria; Rhizobiales; Phyllobacteriaceae; Mesorhizobium; sp.
#=GS NZ_AAIJ01000009.1/58867-58653      taxonomy  Bacteria; Chlorobi; Chlorobia; Chlorobiales; Chlorobiaceae; Prosthecochloris; aestuarii DSM 271
#=GS NZ_AAAW03000002.1/28224-28042      taxonomy  Bacteria; Firmicutes; Clostridia; Clostridiales; Peptococcaceae; Desulfitobacterium; hafniense DCB-2
#=GS NC_003047.1/1999767-1999554        taxonomy  Bacteria; Proteobacteria; Alphaproteobacteria; Rhizobiales; Rhizobiaceae; Sinorhizobium/Ensifer group; Sinorhizobium; meliloti
#=GS NC_002932.3/443749-443971          taxonomy  Bacteria; Chlorobi; Chlorobia; Chlorobiales; Chlorobiaceae; Chlorobaculum; Chlorobium; tepidum
#=GS NZ_AAAW03000026.1/20946-20762      taxonomy  Bacteria; Firmicutes; Clostridia; Clostridiales; Peptococcaceae; Desulfitobacterium; hafniense DCB-2
#=GS NC_007005.1/3709306-3709505        taxonomy  Bacteria; Proteobacteria; Gammaproteobacteria; Pseudomonadales; Pseudomonadaceae; Pseudomonas; syringae pv. syringae B728a
#=GS NC_002973.5/1158709-1158899        taxonomy  Bacteria; Firmicutes; Bacillales; Listeriaceae; Listeria; monocytogenes str. 4b F2365
#=GS NZ_AADR01000004.1/72171-71981      taxonomy  Bacteria; Firmicutes; Bacillales; Listeriaceae; Listeria; monocytogenes str. 4b H7858
#=GS NC_002505.1/145123-145326          taxonomy  Bacteria; Proteobacteria; Gammaproteobacteria; Vibrionales; Vibrionaceae; Vibrio; cholerae O1 biovar eltor str. N16961
#=GS NC_004557.1/1481204-1481027        taxonomy  Bacteria; Firmicutes; Clostridia; Clostridiales; Clostridiaceae; Clostridium; tetani
#=GS NZ_AAAU03000001.1/683746-683967    taxonomy  Bacteria; Proteobacteria; Gammaproteobacteria; Pseudomonadales; Pseudomonadaceae; Azotobacter; vinelandii
#=GS NZ_AAAS03000001.1/133514-133719    taxonomy  Bacteria; Proteobacteria; Deltaproteobacteria; Desulfuromonadales; Geobacteraceae; Geobacter; metallireducens GS-15
#=GS NC_004459.1/1165704-1165902        taxonomy  Bacteria; Proteobacteria; Gammaproteobacteria; Vibrionales; Vibrionaceae; Vibrio; vulnificus
#=GS NZ_AAEW01000042.1/12423-12605      taxonomy  Bacteria; Proteobacteria; Deltaproteobacteria; Desulfuromonadales; Desulfuromonadaceae; Desulfuromonas; acetoxidans DSM 684
#=GS NC_004463.1/3630657-3630877        taxonomy  Bacteria; Proteobacteria; Alphaproteobacteria; Rhizobiales; Bradyrhizobiaceae; Bradyrhizobium; japonicum USDA 110
#=GS NZ_AABG04000041.1/12329-12128      taxonomy  Bacteria; Firmicutes; Clostridia; Clostridiales; Clostridiaceae; Clostridium; thermocellum ATCC 27405
#=GS NC_004578.1/3542594-3542808        taxonomy  Bacteria; Proteobacteria; Gammaproteobacteria; Pseudomonadales; Pseudomonadaceae; Pseudomonas; syringae pv. tomato str. DC3000
#=GS NZ_AAEW01000001.1/38071-37865      taxonomy  Bacteria; Proteobacteria; Deltaproteobacteria; Desulfuromonadales; Desulfuromonadaceae; Desulfuromonas; acetoxidans DSM 684
#=GS NC_007005.1/3613772-3613987        taxonomy  Bacteria; Proteobacteria; Gammaproteobacteria; Pseudomonadales; Pseudomonadaceae; Pseudomonas; syringae pv. syringae B728a
#=GS NZ_AAAQ02000005.1/122974-122779    taxonomy  Bacteria; Actinobacteria; Actinobacteridae; Actinomycetales; Streptosporangineae; Nocardiopsaceae; Thermobifida; fusca
#=GS NC_004578.1/3679925-3680123        taxonomy  Bacteria; Proteobacteria; Gammaproteobacteria; Pseudomonadales; Pseudomonadaceae; Pseudomonas; syringae pv. tomato str. DC3000
#=GS NC_004578.1/3542535-3542311        taxonomy  Bacteria; Proteobacteria; Gammaproteobacteria; Pseudomonadales; Pseudomonadaceae; Pseudomonas; syringae pv. tomato str. DC3000
#=GS NC_003888.3/1037849-1038073        taxonomy  Bacteria; Actinobacteria; Actinobacteridae; Actinomycetales; Streptomycineae; Streptomycetaceae; Streptomyces; coelicolor A3(2)
#=GS NC_003888.3/1045879-1046125        taxonomy  Bacteria; Actinobacteria; Actinobacteridae; Actinomycetales; Streptomycineae; Streptomycetaceae; Streptomyces; coelicolor A3(2)
#=GS NZ_AAIT01000002.1/180320-180125    taxonomy  Bacteria; Proteobacteria; Alphaproteobacteria; Rhodobacterales; Rhodobacteraceae; Paracoccus; denitrificans
#=GS NC_003030.1/1509950-1510136        taxonomy  Bacteria; Firmicutes; Clostridia; Clostridiales; Clostridiaceae; Clostridium; acetobutylicum ATCC 824
#=GS NC_000853.1/84307-84124            taxonomy  Bacteria; Thermotogae; Thermotogales; Thermotogaceae; Thermotoga; maritima
#=GS NC_004557.1/2416636-2416459        taxonomy  Bacteria; Firmicutes; Clostridia; Clostridiales; Clostridiaceae; Clostridium; tetani
#=GS NC_003063.1/1633405-1633640        taxonomy  Bacteria; Proteobacteria; Alphaproteobacteria; Rhizobiales; Rhizobiaceae; Rhizobium/Agrobacterium group; Agrobacterium; tumefaciens str. C58
#=GS NC_003305.1/441351-441116          taxonomy  Bacteria; Proteobacteria; Alphaproteobacteria; Rhizobiales; Rhizobiaceae; Rhizobium/Agrobacterium group; Agrobacterium; tumefaciens str. C58
#=GS NC_003366.1/248249-248449          taxonomy  Bacteria; Firmicutes; Clostridia; Clostridiales; Clostridiaceae; Clostridium; perfringens str. 13
#=GS NC_002977.5/2496905-2496675        taxonomy  Bacteria; Proteobacteria; Gammaproteobacteria; Methylococcales; Methylococcaceae; Methylococcus; capsulatus str. Bath
#=GS NC_007005.1/3613713-3613489        taxonomy  Bacteria; Proteobacteria; Gammaproteobacteria; Pseudomonadales; Pseudomonadaceae; Pseudomonas; syringae pv. syringae B728a
#=GS NC_002977.5/2108769-2109006        taxonomy  Bacteria; Proteobacteria; Gammaproteobacteria; Methylococcales; Methylococcaceae; Methylococcus; capsulatus str. Bath
#=GS NC_002967.9/2086789-2086586        taxonomy  Bacteria; Spirochaetes; Spirochaetales; Spirochaetaceae; Treponema; denticola ATCC 35405
#=GS NZ_AAIC01000019.1/13368-13557      taxonomy  Bacteria; Chlorobi; Chlorobia; Chlorobiales; Chlorobiaceae; Chlorobium/Pelodictyon group; Chlorobium; phaeobacteroides
#=GS NZ_AAEW01000022.1/39264-39081      taxonomy  Bacteria; Proteobacteria; Deltaproteobacteria; Desulfuromonadales; Desulfuromonadaceae; Desulfuromonas; acetoxidans DSM 684
#=GS NZ_AAIP01000003.1/46080-46299      taxonomy  Bacteria; Proteobacteria; Alphaproteobacteria; Sphingomonadales; Sphingomonadaceae; Sphingopyxis; alaskensis
#=GS NZ_AAAT03000001.1/1640163-1640384  taxonomy  Bacteria; Proteobacteria; Gammaproteobacteria; Pseudomonadales; Pseudomonadaceae; Pseudomonas; fluorescens PfO-1
#=GS NZ_AAAT03000001.1/1639264-1639054  taxonomy  Bacteria; Proteobacteria; Gammaproteobacteria; Pseudomonadales; Pseudomonadaceae; Pseudomonas; fluorescens PfO-1
#=GS NZ_AADX02000001.1/76303-76080      taxonomy  Bacteria; Proteobacteria; Betaproteobacteria; Methylophilales; Methylophilaceae; Methylobacillus; flagellatus
#=GS NC_002932.3/409822-409610          taxonomy  Bacteria; Chlorobi; Chlorobia; Chlorobiales; Chlorobiaceae; Chlorobaculum; Chlorobium; tepidum
#=GS NC_002939.4/3297128-3296929        taxonomy  Bacteria; Proteobacteria; Deltaproteobacteria; Desulfuromonadales; Geobacteraceae; Geobacter; sulfurreducens
#=GS NC_002947.3/2765223-2765025        taxonomy  Bacteria; Proteobacteria; Gammaproteobacteria; Pseudomonadales; Pseudomonadaceae; Pseudomonas; putida
#=GS NZ_AAAJ03000004.1/222188-222008    taxonomy  Bacteria; Proteobacteria; Betaproteobacteria; Burkholderiales; Burkholderiaceae; Burkholderia; fungorum
#=GS NZ_AAAE01000010.1/2515-2315        taxonomy  Bacteria; Proteobacteria; Alphaproteobacteria; Rhodobacterales; Rhodobacteraceae; Rhodobacter; sphaeroides 2.4.1
#=GS NZ_AAAW03000016.1/17753-17574      taxonomy  Bacteria; Firmicutes; Clostridia; Clostridiales; Peptococcaceae; Desulfitobacterium; hafniense DCB-2
#=GS NZ_AABD03000009.1/120765-120953    taxonomy  Bacteria; Bacteroidetes; Sphingobacteria; Sphingobacteriales; Flexibacteraceae; Cytophaga; hutchinsonii
#=GS NC_004342.1/1347834-1348014        taxonomy  Bacteria; Spirochaetes; Spirochaetales; Leptospiraceae; Leptospira; interrogans serovar Lai str. 56601
#=GS NC_005823.1/2878773-2878593        taxonomy  Bacteria; Spirochaetes; Spirochaetales; Leptospiraceae; Leptospira; interrogans serovar Copenhageni str. Fiocruz L1-130
#=GS NZ_AAIT01000007.1/212219-212415    taxonomy  Bacteria; Proteobacteria; Alphaproteobacteria; Rhodobacterales; Rhodobacteraceae; Paracoccus; denitrificans
#=GS NZ_AAIK01000006.1/75708-75514      taxonomy  Bacteria; Chlorobi; Chlorobia; Chlorobiales; Chlorobiaceae; Chlorobium/Pelodictyon group; Pelodictyon; phaeoclathratiforme BU-1
#=GS NZ_AAIJ01000009.1/44053-43832      taxonomy  Bacteria; Chlorobi; Chlorobia; Chlorobiales; Chlorobiaceae; Prosthecochloris; aestuarii DSM 271
#=GS NC_004603.1/3143153-3142951        taxonomy  Bacteria; Proteobacteria; Gammaproteobacteria; Vibrionales; Vibrionaceae; Vibrio; parahaemolyticus RIMD 2210633
#=GS NC_002937.3/721811-721630          taxonomy  Bacteria; Proteobacteria; Deltaproteobacteria; Desulfovibrionales; Desulfovibrionaceae; Desulfovibrio; vulgaris subsp.
#=GS NZ_AAAW03000045.1/22264-22444      taxonomy  Bacteria; Firmicutes; Clostridia; Clostridiales; Peptococcaceae; Desulfitobacterium; hafniense DCB-2
#=GS NC_004557.1/768610-768791          taxonomy  Bacteria; Firmicutes; Clostridia; Clostridiales; Clostridiaceae; Clostridium; tetani
#=GS NZ_AAIJ01000008.1/51823-52037      taxonomy  Bacteria; Chlorobi; Chlorobia; Chlorobiales; Chlorobiaceae; Prosthecochloris; aestuarii DSM 271
#=GS NZ_AAFH01000002.1/242976-242770    taxonomy  Bacteria; Proteobacteria; Betaproteobacteria; Hydrogenophilales; Hydrogenophilaceae; Thiobacillus; denitrificans ATCC 25259
#=GS NZ_AABI03000008.1/109312-109092    taxonomy  Bacteria; Proteobacteria; Gammaproteobacteria; Alteromonadales; Alteromonadaceae; Microbulbifer; degradans 2-40
#=GS NZ_AAEW01000085.1/12025-11841      taxonomy  Bacteria; Proteobacteria; Deltaproteobacteria; Desulfuromonadales; Desulfuromonadaceae; Desulfuromonas; acetoxidans DSM 684
#=GS NC_002516.1/3261435-3261184        taxonomy  Bacteria; Proteobacteria; Gammaproteobacteria; Pseudomonadales; Pseudomonadaceae; Pseudomonas; aeruginosa
#=GS NC_003212.1/1132425-1132616        taxonomy  Bacteria; Firmicutes; Bacillales; Listeriaceae; Listeria; innocua
#=GS NC_006347.1/3073837-3073630        taxonomy  Bacteria; Bacteroidetes; Bacteroidetes (class); Bacteroidales; Bacteroidaceae; Bacteroides; fragilis
#=GS NC_002967.9/799355-799174          taxonomy  Bacteria; Spirochaetes; Spirochaetales; Spirochaetaceae; Treponema; denticola ATCC 35405
#=GS NC_002936.3/122538-122730          taxonomy  Bacteria; Chloroflexi; Dehalococcoidetes; Dehalococcoides; ethenogenes
#=GS NZ_AAAV02000001.1/129339-129573    taxonomy  Bacteria; Proteobacteria; Alphaproteobacteria; Sphingomonadales; Sphingomonadaceae; Novosphingobium; aromaticivorans DSM 12444
#=GS NZ_AABQ07000001.1/539786-539535    taxonomy  Bacteria; Proteobacteria; Gammaproteobacteria; Pseudomonadales; Pseudomonadaceae; Pseudomonas; aeruginosa UCBPP-PA14
#=GS NZ_AAAE01000151.1/45452-45646      taxonomy  Bacteria; Proteobacteria; Alphaproteobacteria; Rhodobacterales; Rhodobacteraceae; Rhodobacter; sphaeroides 2.4.1
#=GS NC_003155.3/2496008-2496226        taxonomy  Bacteria; Actinobacteria; Actinobacteridae; Actinomycetales; Streptomycineae; Streptomycetaceae; Streptomyces; avermitilis MA-4680
#=GS NC_003228.3/3136661-3136454        taxonomy  Bacteria; Bacteroidetes; Bacteroidetes (class); Bacteroidales; Bacteroidaceae; Bacteroides; fragilis NCTC 9343
#=GS NC_006513.1/2366730-2366982        taxonomy  Bacteria; Proteobacteria; Betaproteobacteria; Rhodocyclales; Rhodocyclaceae; Azoarcus; sp.
#=GS NC_004663.1/2628653-2628440        taxonomy  Bacteria; Bacteroidetes; Bacteroidetes (class); Bacteroidales; Bacteroidaceae; Bacteroides; thetaiotaomicron VPI-5482
#=GS NZ_AAIJ01000009.1/40902-40711      taxonomy  Bacteria; Chlorobi; Chlorobia; Chlorobiales; Chlorobiaceae; Prosthecochloris; aestuarii DSM 271
#=GS NC_003888.3/1051400-1051583        taxonomy  Bacteria; Actinobacteria; Actinobacteridae; Actinomycetales; Streptomycineae; Streptomycetaceae; Streptomyces; coelicolor A3(2)
#=GS NC_004557.1/1024579-1024760        taxonomy  Bacteria; Firmicutes; Clostridia; Clostridiales; Clostridiaceae; Clostridium; tetani
#=GS NZ_AABN02000002.1/14526-14344      taxonomy  Bacteria; Proteobacteria; Deltaproteobacteria; Desulfovibrionales; Desulfovibrionaceae; Desulfovibrio; desulfuricans
#=GS NZ_AABN02000134.1/188-6            taxonomy  Bacteria; Proteobacteria; Deltaproteobacteria; Desulfovibrionales; Desulfovibrionaceae; Desulfovibrio; desulfuricans
#=GS NZ_AAIT01000014.1/62009-61808      taxonomy  Bacteria; Proteobacteria; Alphaproteobacteria; Rhodobacterales; Rhodobacteraceae; Paracoccus; denitrificans
#=GS NC_004557.1/793516-793697          taxonomy  Bacteria; Firmicutes; Clostridia; Clostridiales; Clostridiaceae; Clostridium; tetani
#=GS NZ_AAHI01000024.1/65571-65820      taxonomy  Bacteria; Proteobacteria; Betaproteobacteria; Burkholderiales; Burkholderiaceae; Burkholderia; Burkholderia cepacia complex; Burkholderia; cenocepacia AU 1054
#=GS NZ_AAHL01000002.1/24164-24413      taxonomy  Bacteria; Proteobacteria; Betaproteobacteria; Burkholderiales; Burkholderiaceae; Burkholderia; Burkholderia cepacia complex; Burkholderia; cenocepacia
#=GS NC_003911.11/3058882-3059105       taxonomy  Bacteria; Proteobacteria; Alphaproteobacteria; Rhodobacterales; Rhodobacteraceae; Silicibacter; pomeroyi DSS-3
#=GS NC_006513.1/2373817-2374002        taxonomy  Bacteria; Proteobacteria; Betaproteobacteria; Rhodocyclales; Rhodocyclaceae; Azoarcus; sp.
#=GS NC_002967.9/1025870-1025682        taxonomy  Bacteria; Spirochaetes; Spirochaetales; Spirochaetaceae; Treponema; denticola ATCC 35405
#=GS NZ_AAHI01000043.1/6705-6896        taxonomy  Bacteria; Proteobacteria; Betaproteobacteria; Burkholderiales; Burkholderiaceae; Burkholderia; Burkholderia cepacia complex; Burkholderia; cenocepacia AU 1054
#=GS NZ_AAHL01000324.1/162-353          taxonomy  Bacteria; Proteobacteria; Betaproteobacteria; Burkholderiales; Burkholderiaceae; Burkholderia; Burkholderia cepacia complex; Burkholderia; cenocepacia
#=GS NZ_AAEI01000013.1/158190-158441    taxonomy  Bacteria; Proteobacteria; Betaproteobacteria; Burkholderiales; Burkholderiaceae; Burkholderia; Burkholderia cepacia complex; Burkholderia; cepacia
#=GS NC_006840.1/2743827-2743609        taxonomy  Bacteria; Proteobacteria; Gammaproteobacteria; Vibrionales; Vibrionaceae; Vibrio; fischeri
#=GS NC_000913.2/4161407-4161597        taxonomy  Bacteria; Proteobacteria; Gammaproteobacteria; Enterobacteriales; Enterobacteriaceae; Escherichia; coli
#=GS NC_002655.2/5041415-5041605        taxonomy  Bacteria; Proteobacteria; Gammaproteobacteria; Enterobacteriales; Enterobacteriaceae; Escherichia; coli O157:H7 EDL933
#=GS NC_002695.1/4972649-4972839        taxonomy  Bacteria; Proteobacteria; Gammaproteobacteria; Enterobacteriales; Enterobacteriaceae; Escherichia; coli O157:H7
#=GS NC_004431.1/4695788-4695978        taxonomy  Bacteria; Proteobacteria; Gammaproteobacteria; Enterobacteriales; Enterobacteriaceae; Escherichia; coli
#=GS NZ_AAHJ01000023.1/44618-44425      taxonomy  Bacteria; Chlorobi; Chlorobia; Chlorobiales; Chlorobiaceae; Chlorobium/Pelodictyon group; Chlorobium; limicola DSM 245
#=GS NC_006347.1/1825866-1825658        taxonomy  Bacteria; Bacteroidetes; Bacteroidetes (class); Bacteroidales; Bacteroidaceae; Bacteroides; fragilis
#=GS NC_003454.1/934497-934678          taxonomy  Bacteria; Fusobacteria; Fusobacterales; Fusobacteriaceae; Fusobacterium; nucleatum subsp.
#=GS NZ_AAAW03000112.1/5600-5773        taxonomy  Bacteria; Firmicutes; Clostridia; Clostridiales; Peptococcaceae; Desulfitobacterium; hafniense DCB-2
#=GS NC_004463.1/3617290-3617510        taxonomy  Bacteria; Proteobacteria; Alphaproteobacteria; Rhizobiales; Bradyrhizobiaceae; Bradyrhizobium; japonicum USDA 110
#=GS NZ_AAEH02000023.1/76913-77102      taxonomy  Bacteria; Proteobacteria; Betaproteobacteria; Burkholderiales; Burkholderiaceae; Burkholderia; Burkholderia cepacia complex; Burkholderia; vietnamiensis
#=GS NC_003228.3/1843997-1843789        taxonomy  Bacteria; Bacteroidetes; Bacteroidetes (class); Bacteroidales; Bacteroidaceae; Bacteroides; fragilis NCTC 9343
#=GS NC_002950.2/1495987-1495774        taxonomy  Bacteria; Bacteroidetes; Bacteroidetes (class); Bacteroidales; Porphyromonadaceae; Porphyromonas; gingivalis
#=GS NZ_AAEB02000018.1/9405-9223        taxonomy  Bacteria; Actinobacteria; Rubrobacteridae; Rubrobacterales; Rubrobacterineae; Rubrobacteraceae; Rubrobacter; xylanophilus DSM 9941
#=GS NZ_AAEI01000028.1/56670-56861      taxonomy  Bacteria; Proteobacteria; Betaproteobacteria; Burkholderiales; Burkholderiaceae; Burkholderia; Burkholderia cepacia complex; Burkholderia; cepacia
#=GS NZ_AAIJ01000007.1/29492-29684      taxonomy  Bacteria; Chlorobi; Chlorobia; Chlorobiales; Chlorobiaceae; Prosthecochloris; aestuarii DSM 271
#=GS NC_003197.1/4347851-4348044        taxonomy  Bacteria; Proteobacteria; Gammaproteobacteria; Enterobacteriales; Enterobacteriaceae; Salmonella; typhimurium
#=GS NC_003198.1/3603350-3603157        taxonomy  Bacteria; Proteobacteria; Gammaproteobacteria; Enterobacteriales; Enterobacteriaceae; Salmonella; enterica subsp.
#=GS NC_004631.1/3589010-3588817        taxonomy  Bacteria; Proteobacteria; Gammaproteobacteria; Enterobacteriales; Enterobacteriaceae; Salmonella; enterica subsp.
#=GS NC_006511.1/4121601-4121794        taxonomy  9150; Bacteria; Proteobacteria; Gammaproteobacteria; Enterobacteriales; Enterobacteriaceae; Salmonella; enterica subsp.
#=GS NC_006905.1/4282220-4282413        taxonomy  SC-B67; Bacteria; Proteobacteria; Gammaproteobacteria; Enterobacteriales; Enterobacteriaceae; Salmonella; enterica subsp.
#=GS NC_005966.1/624557-624347          taxonomy  Bacteria; Proteobacteria; Gammaproteobacteria; Pseudomonadales; Moraxellaceae; Acinetobacter; sp.
#=GS NC_003228.3/3157593-3157815        taxonomy  Bacteria; Bacteroidetes; Bacteroidetes (class); Bacteroidales; Bacteroidaceae; Bacteroides; fragilis NCTC 9343
#=GS NC_006347.1/3096302-3096524        taxonomy  Bacteria; Bacteroidetes; Bacteroidetes (class); Bacteroidales; Bacteroidaceae; Bacteroides; fragilis
#=GS NC_002944.2/2995815-2996105        taxonomy  Bacteria; Actinobacteria; Actinobacteridae; Actinomycetales; Corynebacterineae; Mycobacteriaceae; Mycobacterium; Mycobacterium; avium complex (MAC); Mycobacterium; avium subsp.
#=GS NC_002950.2/749595-749392          taxonomy  Bacteria; Bacteroidetes; Bacteroidetes (class); Bacteroidales; Porphyromonadaceae; Porphyromonas; gingivalis
#=GS NC_003366.1/1241729-1241907        taxonomy  Bacteria; Firmicutes; Clostridia; Clostridiales; Clostridiaceae; Clostridium; perfringens str. 13
#=GS NC_006350.1/1133342-1133609        taxonomy  Bacteria; Proteobacteria; Betaproteobacteria; Burkholderiales; Burkholderiaceae; Burkholderia; pseudomallei group; Burkholderia; pseudomallei
#=GS NZ_AAHM01000002.1/1394105-1393838  taxonomy  Bacteria; Proteobacteria; Betaproteobacteria; Burkholderiales; Burkholderiaceae; Burkholderia; mallei
#=GS NZ_AAHP01000071.1/7990-8257        taxonomy  Bacteria; Proteobacteria; Betaproteobacteria; Burkholderiales; Burkholderiaceae; Burkholderia; mallei NCTC 10247
#=GS NZ_AAHR01000031.1/79565-79298      taxonomy  Bacteria; Proteobacteria; Betaproteobacteria; Burkholderiales; Burkholderiaceae; Burkholderia; pseudomallei group; Burkholderia; pseudomallei
#=GS NZ_AAHS01000036.1/778-511          taxonomy  Bacteria; Proteobacteria; Betaproteobacteria; Burkholderiales; Burkholderiaceae; Burkholderia; pseudomallei group; Burkholderia; pseudomallei
#=GS NZ_AAHT01000001.1/1230426-1230693  taxonomy  Bacteria; Proteobacteria; Betaproteobacteria; Burkholderiales; Burkholderiaceae; Burkholderia; pseudomallei group; Burkholderia; pseudomallei
#=GS NZ_AAHU01000019.1/122767-123034    taxonomy  Bacteria; Proteobacteria; Betaproteobacteria; Burkholderiales; Burkholderiaceae; Burkholderia; pseudomallei group; Burkholderia; pseudomallei
#=GS NZ_AAHV01000029.1/13724-13457      taxonomy  Bacteria; Proteobacteria; Betaproteobacteria; Burkholderiales; Burkholderiaceae; Burkholderia; pseudomallei group; Burkholderia; pseudomallei
#=GS NZ_AAHW01000088.1/10515-10248      taxonomy  Bacteria; Proteobacteria; Betaproteobacteria; Burkholderiales; Burkholderiaceae; Burkholderia; pseudomallei group; Burkholderia; pseudomallei
#=GS NC_006348.1/707548-707816          taxonomy  Bacteria; Proteobacteria; Betaproteobacteria; Burkholderiales; Burkholderiaceae; Burkholderia; mallei ATCC 23344
#=GS NZ_AAHN01000031.1/48621-48889      taxonomy  Bacteria; Proteobacteria; Betaproteobacteria; Burkholderiales; Burkholderiaceae; Burkholderia; mallei
#=GS NZ_AAHO01000084.1/8522-8790        taxonomy  Bacteria; Proteobacteria; Betaproteobacteria; Burkholderiales; Burkholderiaceae; Burkholderia; mallei GB8 horse 4
#=GS NZ_AAHQ01000002.1/571122-571390    taxonomy  Bacteria; Proteobacteria; Betaproteobacteria; Burkholderiales; Burkholderiaceae; Burkholderia; mallei
#=GS NC_005126.1/3500805-3500618        taxonomy  Bacteria; Proteobacteria; Gammaproteobacteria; Enterobacteriales; Enterobacteriaceae; Photorhabdus; luminescens subsp.
#=GS NZ_AAHJ01000001.1/91154-90913      taxonomy  Bacteria; Chlorobi; Chlorobia; Chlorobiales; Chlorobiaceae; Chlorobium/Pelodictyon group; Chlorobium; limicola DSM 245
#=GS NC_004337.1/4183396-4183586        taxonomy  Bacteria; Proteobacteria; Gammaproteobacteria; Enterobacteriales; Enterobacteriaceae; Shigella; flexneri 2a str. 301
#=GS NC_004741.1/3589823-3589633        taxonomy  Bacteria; Proteobacteria; Gammaproteobacteria; Enterobacteriales; Enterobacteriaceae; Shigella; flexneri 2a str. 2457T
#=GS NZ_AAIA01000021.1/27126-26932      taxonomy  Bacteria; Acidobacteria; Solibacteres; Solibacterales; Solibacteraceae; Solibacter; usitatus
#=GS NC_003295.1/2609253-2608997        taxonomy  Bacteria; Proteobacteria; Betaproteobacteria; Burkholderiales; Burkholderiaceae; Ralstonia; solanacearum
#=GS NZ_AAHR01000010.1/68176-67955      taxonomy  Bacteria; Proteobacteria; Betaproteobacteria; Burkholderiales; Burkholderiaceae; Burkholderia; pseudomallei group; Burkholderia; pseudomallei
#=GS NC_003888.3/6532357-6532171        taxonomy  Bacteria; Actinobacteria; Actinobacteridae; Actinomycetales; Streptomycineae; Streptomycetaceae; Streptomyces; coelicolor A3(2)
#=GS NC_006085.1/2317717-2317475        taxonomy  Bacteria; Actinobacteria; Actinobacteridae; Actinomycetales; Propionibacterineae; Propionibacteriaceae; Propionibacterium; acnes
#=GS NC_004557.1/769982-770164          taxonomy  Bacteria; Firmicutes; Clostridia; Clostridiales; Clostridiaceae; Clostridium; tetani
#=GS NC_003143.1/4393249-4392988        taxonomy  Bacteria; Proteobacteria; Gammaproteobacteria; Enterobacteriales; Enterobacteriaceae; Yersinia; pestis
#=GS NC_004088.1/352439-352700          taxonomy  Bacteria; Proteobacteria; Gammaproteobacteria; Enterobacteriales; Enterobacteriaceae; Yersinia; pestis
#=GS NC_005810.1/3497649-3497910        taxonomy  Bacteria; Proteobacteria; Gammaproteobacteria; Enterobacteriales; Enterobacteriaceae; Yersinia; pestis biovar Medievalis str. 91001
#=GS NZ_AAIJ01000009.1/83636-83388      taxonomy  Bacteria; Chlorobi; Chlorobia; Chlorobiales; Chlorobiaceae; Prosthecochloris; aestuarii DSM 271
#=GS NZ_AAII01000045.1/52233-52443      taxonomy  Bacteria; Actinobacteria; Actinobacteridae; Actinomycetales; Frankineae; Frankiaceae; Frankia; sp.
#=GS NZ_AAAJ03000022.1/23399-23143      taxonomy  Bacteria; Proteobacteria; Betaproteobacteria; Burkholderiales; Burkholderiaceae; Burkholderia; fungorum
#=GS NC_003317.1/717368-717605          taxonomy  Bacteria; Proteobacteria; Alphaproteobacteria; Rhizobiales; Brucellaceae; Brucella; melitensis
#=GS NC_004310.3/1270917-1270680        taxonomy  Bacteria; Proteobacteria; Alphaproteobacteria; Rhizobiales; Brucellaceae; Brucella; suis
#=GS NC_006932.1/1288884-1288647        taxonomy  Bacteria; Proteobacteria; Alphaproteobacteria; Rhizobiales; Brucellaceae; Brucella; abortus biovar 1 str. 9-941
#=GS NZ_AAAW03000117.1/6989-7174        taxonomy  Bacteria; Firmicutes; Clostridia; Clostridiales; Peptococcaceae; Desulfitobacterium; hafniense DCB-2
#=GS NC_005085.1/522458-522723          taxonomy  Bacteria; Proteobacteria; Betaproteobacteria; Neisseriales; Neisseriaceae; Chromobacterium; violaceum ATCC 12472
#=GS NC_005861.1/1614177-1613954        taxonomy  Bacteria; Chlamydiae; Chlamydiales; Parachlamydiaceae; Parachlamydia; sp.
#=GS NC_002950.2/1338333-1338074        taxonomy  Bacteria; Bacteroidetes; Bacteroidetes (class); Bacteroidales; Porphyromonadaceae; Porphyromonas; gingivalis
#=GS NC_006155.1/147319-147580          taxonomy  Bacteria; Proteobacteria; Gammaproteobacteria; Enterobacteriales; Enterobacteriaceae; Yersinia; pseudotuberculosis IP 32953
#=GS NC_006347.1/4199370-4199553        taxonomy  Bacteria; Bacteroidetes; Bacteroidetes (class); Bacteroidales; Bacteroidaceae; Bacteroides; fragilis
#=GS NC_004663.1/1832233-1832437        taxonomy  Bacteria; Bacteroidetes; Bacteroidetes (class); Bacteroidales; Bacteroidaceae; Bacteroides; thetaiotaomicron VPI-5482
#=GS NC_002945.3/308178-308010          taxonomy  Bacteria; Actinobacteria; Actinobacteridae; Actinomycetales; Corynebacterineae; Mycobacteriaceae; Mycobacterium; Mycobacterium; tuberculosis complex; Mycobacterium; bovis AF2122/97
#=GS NC_003228.3/4105561-4105744        taxonomy  Bacteria; Bacteroidetes; Bacteroidetes (class); Bacteroidales; Bacteroidaceae; Bacteroides; fragilis NCTC 9343
#=GS NC_004663.1/1836296-1836501        taxonomy  Bacteria; Bacteroidetes; Bacteroidetes (class); Bacteroidales; Bacteroidaceae; Bacteroides; thetaiotaomicron VPI-5482
#=GS NC_003888.3/1044626-1044436        taxonomy  Bacteria; Actinobacteria; Actinobacteridae; Actinomycetales; Streptomycineae; Streptomycetaceae; Streptomyces; coelicolor A3(2)
#=GS NC_002677.1/1130415-1130202        taxonomy  Bacteria; Actinobacteria; Actinobacteridae; Actinomycetales; Corynebacterineae; Mycobacteriaceae; Mycobacterium; leprae
#=GS NZ_AADF01000001.1/221374-221103    taxonomy  Bacteria; Proteobacteria; Betaproteobacteria; Rhodocyclales; Rhodocyclaceae; Dechloromonas; aromatica
#=GS NC_004663.1/2403656-2403862        taxonomy  Bacteria; Bacteroidetes; Bacteroidetes (class); Bacteroidales; Bacteroidaceae; Bacteroides; thetaiotaomicron VPI-5482
#=GS NZ_AAAG02000006.1/307707-307500    taxonomy  Bacteria; Proteobacteria; Alphaproteobacteria; Rhodospirillales; Rhodospirillaceae; Rhodospirillum; rubrum
#=GS NC_000962.2/309853-309685          taxonomy  Bacteria; Actinobacteria; Actinobacteridae; Actinomycetales; Corynebacterineae; Mycobacteriaceae; Mycobacterium; Mycobacterium; tuberculosis complex; Mycobacterium; tuberculosis
#=GS NC_002755.2/309968-309800          taxonomy  Bacteria; Actinobacteria; Actinobacteridae; Actinomycetales; Corynebacterineae; Mycobacteriaceae; Mycobacterium; Mycobacterium; tuberculosis complex; Mycobacterium; tuberculosis
#=GS NZ_AAHW01000003.1/8241-8020        taxonomy  Bacteria; Proteobacteria; Betaproteobacteria; Burkholderiales; Burkholderiaceae; Burkholderia; pseudomallei group; Burkholderia; pseudomallei
#=GS NC_006350.1/2072689-2072897        taxonomy  Bacteria; Proteobacteria; Betaproteobacteria; Burkholderiales; Burkholderiaceae; Burkholderia; pseudomallei group; Burkholderia; pseudomallei
#=GS NZ_AAHS01000003.1/200802-201010    taxonomy  Bacteria; Proteobacteria; Betaproteobacteria; Burkholderiales; Burkholderiaceae; Burkholderia; pseudomallei group; Burkholderia; pseudomallei
#=GS NZ_AAHT01000001.1/2312402-2312194  taxonomy  Bacteria; Proteobacteria; Betaproteobacteria; Burkholderiales; Burkholderiaceae; Burkholderia; pseudomallei group; Burkholderia; pseudomallei
#=GS NC_002944.2/2919532-2919701        taxonomy  Bacteria; Actinobacteria; Actinobacteridae; Actinomycetales; Corynebacterineae; Mycobacteriaceae; Mycobacterium; Mycobacterium; avium complex (MAC); Mycobacterium; avium subsp.
#=GS NZ_AAAQ02000005.1/128684-128888    taxonomy  Bacteria; Actinobacteria; Actinobacteridae; Actinomycetales; Streptosporangineae; Nocardiopsaceae; Thermobifida; fusca
#=GS NZ_AAHD01000011.1/8312-8522        taxonomy  Bacteria; Proteobacteria; Deltaproteobacteria; Myxococcales; Cystobacterineae; Myxococcaceae; Anaeromyxobacter; dehalogenans 2CP-C
#=GS NC_006347.1/2882136-2881925        taxonomy  Bacteria; Bacteroidetes; Bacteroidetes (class); Bacteroidales; Bacteroidaceae; Bacteroides; fragilis
#=GS NC_004347.1/826816-827046          taxonomy  Bacteria; Proteobacteria; Gammaproteobacteria; Alteromonadales; Shewanellaceae; Shewanella; oneidensis MR-1
#=GS NZ_AAEH02000031.1/3776-3521        taxonomy  Bacteria; Proteobacteria; Betaproteobacteria; Burkholderiales; Burkholderiaceae; Burkholderia; Burkholderia cepacia complex; Burkholderia; vietnamiensis
#=GS NC_003228.3/2955749-2955538        taxonomy  Bacteria; Bacteroidetes; Bacteroidetes (class); Bacteroidales; Bacteroidaceae; Bacteroides; fragilis NCTC 9343
#=GS NZ_AAHR01000010.1/86344-86136      taxonomy  Bacteria; Proteobacteria; Betaproteobacteria; Burkholderiales; Burkholderiaceae; Burkholderia; pseudomallei group; Burkholderia; pseudomallei
#=GS NC_000962.2/1261690-1261479        taxonomy  Bacteria; Actinobacteria; Actinobacteridae; Actinomycetales; Corynebacterineae; Mycobacteriaceae; Mycobacterium; Mycobacterium; tuberculosis complex; Mycobacterium; tuberculosis
#=GS NC_002755.2/1261237-1261026        taxonomy  Bacteria; Actinobacteria; Actinobacteridae; Actinomycetales; Corynebacterineae; Mycobacteriaceae; Mycobacterium; Mycobacterium; tuberculosis complex; Mycobacterium; tuberculosis
#=GS NC_002945.3/1263061-1262850        taxonomy  Bacteria; Actinobacteria; Actinobacteridae; Actinomycetales; Corynebacterineae; Mycobacteriaceae; Mycobacterium; Mycobacterium; tuberculosis complex; Mycobacterium; bovis AF2122/97
#=GS NC_002570.2/305869-306039          taxonomy  Bacteria; Firmicutes; Bacillales; Bacillaceae; Bacillus; halodurans C-125
#=GS NZ_AAHU01000015.1/138898-139106    taxonomy  Bacteria; Proteobacteria; Betaproteobacteria; Burkholderiales; Burkholderiaceae; Burkholderia; pseudomallei group; Burkholderia; pseudomallei
#=GS NZ_AAHV01000081.1/3988-3780        taxonomy  Bacteria; Proteobacteria; Betaproteobacteria; Burkholderiales; Burkholderiaceae; Burkholderia; pseudomallei group; Burkholderia; pseudomallei
#=GS NZ_AAHW01000003.1/26415-26207      taxonomy  Bacteria; Proteobacteria; Betaproteobacteria; Burkholderiales; Burkholderiaceae; Burkholderia; pseudomallei group; Burkholderia; pseudomallei
#=GS NZ_AADY01000001.1/3019100-3018851  taxonomy  Bacteria; Proteobacteria; Betaproteobacteria; Burkholderiales; Burkholderiaceae; Wautersia; Ralstonia; eutropha
#=GS NC_002932.3/882556-882790          taxonomy  Bacteria; Chlorobi; Chlorobia; Chlorobiales; Chlorobiaceae; Chlorobaculum; Chlorobium; tepidum
#=GS NC_002950.2/701737-701523          taxonomy  Bacteria; Bacteroidetes; Bacteroidetes (class); Bacteroidales; Porphyromonadaceae; Porphyromonas; gingivalis
#=GS NZ_AAIK01000002.1/136407-136164    taxonomy  Bacteria; Chlorobi; Chlorobia; Chlorobiales; Chlorobiaceae; Chlorobium/Pelodictyon group; Pelodictyon; phaeoclathratiforme BU-1
#=GS NZ_AADF01000001.1/1235941-1236135  taxonomy  Bacteria; Proteobacteria; Betaproteobacteria; Rhodocyclales; Rhodocyclaceae; Dechloromonas; aromatica
#=GS NC_002677.1/2214463-2214283        taxonomy  Bacteria; Actinobacteria; Actinobacteridae; Actinomycetales; Corynebacterineae; Mycobacteriaceae; Mycobacterium; leprae
#=GS NC_002935.2/1066117-1066317        taxonomy  Bacteria; Actinobacteria; Actinobacteridae; Actinomycetales; Corynebacterineae; Corynebacteriaceae; Corynebacterium; diphtheriae NCTC 13129
#=GS NC_006350.1/2090916-2091139        taxonomy  Bacteria; Proteobacteria; Betaproteobacteria; Burkholderiales; Burkholderiaceae; Burkholderia; pseudomallei group; Burkholderia; pseudomallei
#=GS NZ_AAHS01000099.1/8521-8744        taxonomy  Bacteria; Proteobacteria; Betaproteobacteria; Burkholderiales; Burkholderiaceae; Burkholderia; pseudomallei group; Burkholderia; pseudomallei
#=GS NZ_AAHT01000001.1/2283782-2283559  taxonomy  Bacteria; Proteobacteria; Betaproteobacteria; Burkholderiales; Burkholderiaceae; Burkholderia; pseudomallei group; Burkholderia; pseudomallei
#=GS NZ_AAEM01000010.1/14999-15214      taxonomy  Bacteria; Proteobacteria; Betaproteobacteria; Burkholderiales; Rubrivivax; gelatinosus
#=GS NZ_AAIB01000019.1/19792-20031      taxonomy  Bacteria; Chlorobi; Chlorobia; Chlorobiales; Chlorobiaceae; Chlorobium/Pelodictyon group; Chlorobium; phaeobacteroides DSM 266
#=GS NC_004343.1/161077-160897          taxonomy  Bacteria; Spirochaetes; Spirochaetales; Leptospiraceae; Leptospira; interrogans serovar Lai str. 56601
#=GS NC_005824.1/159261-159081          taxonomy  Bacteria; Spirochaetes; Spirochaetales; Leptospiraceae; Leptospira; interrogans serovar Copenhageni str. Fiocruz L1-130
#=GS NZ_AAEH02000023.1/91155-90893      taxonomy  Bacteria; Proteobacteria; Betaproteobacteria; Burkholderiales; Burkholderiaceae; Burkholderia; Burkholderia cepacia complex; Burkholderia; vietnamiensis
#=GS NC_006085.1/656865-657117          taxonomy  Bacteria; Actinobacteria; Actinobacteridae; Actinomycetales; Propionibacterineae; Propionibacteriaceae; Propionibacterium; acnes
#=GS NZ_AAHJ01000023.1/35394-35155      taxonomy  Bacteria; Chlorobi; Chlorobia; Chlorobiales; Chlorobiaceae; Chlorobium/Pelodictyon group; Chlorobium; limicola DSM 245
#=GS NZ_AAFG02000009.1/15351-15590      taxonomy  Bacteria; Proteobacteria; Alphaproteobacteria; Rhodobacterales; Rhodobacteraceae; Silicibacter; sp.
#=GS NC_002932.3/584163-584431          taxonomy  Bacteria; Chlorobi; Chlorobia; Chlorobiales; Chlorobiaceae; Chlorobaculum; Chlorobium; tepidum
#=GS NZ_AAAW03000049.1/10338-10148      taxonomy  Bacteria; Firmicutes; Clostridia; Clostridiales; Peptococcaceae; Desulfitobacterium; hafniense DCB-2
#=GS NC_003366.1/1549501-1549328        taxonomy  Bacteria; Firmicutes; Clostridia; Clostridiales; Clostridiaceae; Clostridium; perfringens str. 13
#=GS NZ_AAII01000045.1/52104-51890      taxonomy  Bacteria; Actinobacteria; Actinobacteridae; Actinomycetales; Frankineae; Frankiaceae; Frankia; sp.
#=GS NZ_AADT03000008.1/28384-28154      taxonomy  Bacteria; Firmicutes; Clostridia; Thermoanaerobacteriales; Thermoanaerobacteriaceae; Moorella group; Moorella; thermoacetica ATCC 39073
#=GS NC_006348.1/1203672-1203880        taxonomy  Bacteria; Proteobacteria; Betaproteobacteria; Burkholderiales; Burkholderiaceae; Burkholderia; mallei ATCC 23344
#=GS NZ_AAHM01000002.1/639332-639124    taxonomy  Bacteria; Proteobacteria; Betaproteobacteria; Burkholderiales; Burkholderiaceae; Burkholderia; mallei
#=GS NZ_AAHN01000001.1/81223-81015      taxonomy  Bacteria; Proteobacteria; Betaproteobacteria; Burkholderiales; Burkholderiaceae; Burkholderia; mallei
#=GS NZ_AAHO01000136.1/2956-3164        taxonomy  Bacteria; Proteobacteria; Betaproteobacteria; Burkholderiales; Burkholderiaceae; Burkholderia; mallei GB8 horse 4
#=GS NZ_AAHP01000057.1/14637-14845      taxonomy  Bacteria; Proteobacteria; Betaproteobacteria; Burkholderiales; Burkholderiaceae; Burkholderia; mallei NCTC 10247
#=GS NZ_AAFQ02000001.1/608460-608170    taxonomy  Bacteria; Proteobacteria; Betaproteobacteria; Burkholderiales; Comamonadaceae; Polaromonas; sp.
#=GS NC_006085.1/470738-470914          taxonomy  Bacteria; Actinobacteria; Actinobacteridae; Actinomycetales; Propionibacterineae; Propionibacteriaceae; Propionibacterium; acnes
#=GS NC_003228.3/3939179-3939398        taxonomy  Bacteria; Bacteroidetes; Bacteroidetes (class); Bacteroidales; Bacteroidaceae; Bacteroides; fragilis NCTC 9343
#=GS NC_006347.1/4035424-4035643        taxonomy  Bacteria; Bacteroidetes; Bacteroidetes (class); Bacteroidales; Bacteroidaceae; Bacteroides; fragilis
#=GS NC_006348.1/1221593-1221815        taxonomy  Bacteria; Proteobacteria; Betaproteobacteria; Burkholderiales; Burkholderiaceae; Burkholderia; mallei ATCC 23344
#=GS NZ_AAHM01000002.1/621365-621143    taxonomy  Bacteria; Proteobacteria; Betaproteobacteria; Burkholderiales; Burkholderiaceae; Burkholderia; mallei
#=GS NZ_AAHM01000328.1/587-365          taxonomy  Bacteria; Proteobacteria; Betaproteobacteria; Burkholderiales; Burkholderiaceae; Burkholderia; mallei
#=GS NZ_AAHN01000001.1/63254-63032      taxonomy  Bacteria; Proteobacteria; Betaproteobacteria; Burkholderiales; Burkholderiaceae; Burkholderia; mallei
#=GS NZ_AAHO01000115.1/8233-8455        taxonomy  Bacteria; Proteobacteria; Betaproteobacteria; Burkholderiales; Burkholderiaceae; Burkholderia; mallei GB8 horse 4
#=GS NZ_AAHP01000039.1/54809-54587      taxonomy  Bacteria; Proteobacteria; Betaproteobacteria; Burkholderiales; Burkholderiaceae; Burkholderia; mallei NCTC 10247
#=GS NZ_AAHQ01000011.1/8410-8188        taxonomy  Bacteria; Proteobacteria; Betaproteobacteria; Burkholderiales; Burkholderiaceae; Burkholderia; mallei
#=GS NZ_AAEI01000028.1/80066-79800      taxonomy  Bacteria; Proteobacteria; Betaproteobacteria; Burkholderiales; Burkholderiaceae; Burkholderia; Burkholderia cepacia complex; Burkholderia; cepacia
#=GS NZ_AABN02000004.1/43799-43973      taxonomy  Bacteria; Proteobacteria; Deltaproteobacteria; Desulfovibrionales; Desulfovibrionaceae; Desulfovibrio; desulfuricans
#=GS NZ_AAIJ01000009.1/38196-37947      taxonomy  Bacteria; Chlorobi; Chlorobia; Chlorobiales; Chlorobiaceae; Prosthecochloris; aestuarii DSM 271
#=GS NC_002932.3/422025-422264          taxonomy  Bacteria; Chlorobi; Chlorobia; Chlorobiales; Chlorobiaceae; Chlorobaculum; Chlorobium; tepidum
#=GS NZ_AAHU01000046.1/8458-8199        taxonomy  Bacteria; Proteobacteria; Betaproteobacteria; Burkholderiales; Burkholderiaceae; Burkholderia; pseudomallei group; Burkholderia; pseudomallei
#=GS NC_003155.3/2842199-2842427        taxonomy  Bacteria; Actinobacteria; Actinobacteridae; Actinomycetales; Streptomycineae; Streptomycetaceae; Streptomyces; avermitilis MA-4680
#=GS NZ_AAEM01000010.1/25500-25776      taxonomy  Bacteria; Proteobacteria; Betaproteobacteria; Burkholderiales; Rubrivivax; gelatinosus
#=GS NC_006348.1/1221484-1221225        taxonomy  Bacteria; Proteobacteria; Betaproteobacteria; Burkholderiales; Burkholderiaceae; Burkholderia; mallei ATCC 23344
#=GS NC_006350.1/2090807-2090548        taxonomy  Bacteria; Proteobacteria; Betaproteobacteria; Burkholderiales; Burkholderiaceae; Burkholderia; pseudomallei group; Burkholderia; pseudomallei
#=GS NZ_AAHM01000002.1/621474-621733    taxonomy  Bacteria; Proteobacteria; Betaproteobacteria; Burkholderiales; Burkholderiaceae; Burkholderia; mallei
#=GS NZ_AAHN01000001.1/63363-63622      taxonomy  Bacteria; Proteobacteria; Betaproteobacteria; Burkholderiales; Burkholderiaceae; Burkholderia; mallei
#=GS NZ_AAHO01000115.1/8124-7865        taxonomy  Bacteria; Proteobacteria; Betaproteobacteria; Burkholderiales; Burkholderiaceae; Burkholderia; mallei GB8 horse 4
#=GS NZ_AAHQ01000011.1/8519-8778        taxonomy  Bacteria; Proteobacteria; Betaproteobacteria; Burkholderiales; Burkholderiaceae; Burkholderia; mallei
#=GS NZ_AAHR01000010.1/68285-68544      taxonomy  Bacteria; Proteobacteria; Betaproteobacteria; Burkholderiales; Burkholderiaceae; Burkholderia; pseudomallei group; Burkholderia; pseudomallei
#=GS NZ_AAHS01000099.1/8412-8153        taxonomy  Bacteria; Proteobacteria; Betaproteobacteria; Burkholderiales; Burkholderiaceae; Burkholderia; pseudomallei group; Burkholderia; pseudomallei
#=GS NZ_AAHT01000001.1/2283891-2284150  taxonomy  Bacteria; Proteobacteria; Betaproteobacteria; Burkholderiales; Burkholderiaceae; Burkholderia; pseudomallei group; Burkholderia; pseudomallei
#=GS NZ_AAHW01000003.1/8350-8609        taxonomy  Bacteria; Proteobacteria; Betaproteobacteria; Burkholderiales; Burkholderiaceae; Burkholderia; pseudomallei group; Burkholderia; pseudomallei
#=GS NZ_AAIQ01001479.1/527-268          taxonomy  Bacteria; Proteobacteria; Betaproteobacteria; Burkholderiales; Burkholderiaceae; Burkholderia; mallei
#=GS NZ_AAIR01000038.1/3418-3159        taxonomy  Bacteria; Proteobacteria; Betaproteobacteria; Burkholderiales; Burkholderiaceae; Burkholderia; mallei
#=GS NZ_AAHL01000075.1/8763-9029        taxonomy  Bacteria; Proteobacteria; Betaproteobacteria; Burkholderiales; Burkholderiaceae; Burkholderia; Burkholderia cepacia complex; Burkholderia; cenocepacia
#=GS NZ_AAHU01000046.1/8567-8792        taxonomy  Bacteria; Proteobacteria; Betaproteobacteria; Burkholderiales; Burkholderiaceae; Burkholderia; pseudomallei group; Burkholderia; pseudomallei
#=GS NC_004663.1/2511588-2511775        taxonomy  Bacteria; Bacteroidetes; Bacteroidetes (class); Bacteroidales; Bacteroidaceae; Bacteroides; thetaiotaomicron VPI-5482
#=GS NZ_AAEB02000010.1/12769-12984      taxonomy  Bacteria; Actinobacteria; Rubrobacteridae; Rubrobacterales; Rubrobacterineae; Rubrobacteraceae; Rubrobacter; xylanophilus DSM 9941
#=GS NZ_AAII01000091.1/26703-26525      taxonomy  Bacteria; Actinobacteria; Actinobacteridae; Actinomycetales; Frankineae; Frankiaceae; Frankia; sp.
#=GS NZ_AAIC01000007.1/27759-27520      taxonomy  Bacteria; Chlorobi; Chlorobia; Chlorobiales; Chlorobiaceae; Chlorobium/Pelodictyon group; Chlorobium; phaeobacteroides
#=GS NC_002935.2/862220-862414          taxonomy  Bacteria; Actinobacteria; Actinobacteridae; Actinomycetales; Corynebacterineae; Corynebacteriaceae; Corynebacterium; diphtheriae NCTC 13129
#=GS NZ_AAGG01000003.1/55230-55446      taxonomy  Bacteria; Proteobacteria; Alphaproteobacteria; Sphingomonadales; Sphingomonadaceae; Erythrobacter; litoralis
#=GS NZ_AAEM01000012.1/21814-22061      taxonomy  Bacteria; Proteobacteria; Betaproteobacteria; Burkholderiales; Rubrivivax; gelatinosus
#=GS NZ_AAIJ01000009.1/59092-59330      taxonomy  Bacteria; Chlorobi; Chlorobia; Chlorobiales; Chlorobiaceae; Prosthecochloris; aestuarii DSM 271
#=GS NZ_AAHJ01000021.1/17111-17389      taxonomy  Bacteria; Chlorobi; Chlorobia; Chlorobiales; Chlorobiaceae; Chlorobium/Pelodictyon group; Chlorobium; limicola DSM 245
#=GS NC_002937.3/3053145-3052969        taxonomy  Bacteria; Proteobacteria; Deltaproteobacteria; Desulfovibrionales; Desulfovibrionaceae; Desulfovibrio; vulgaris subsp.
#=GS NZ_AAHI01000043.1/29466-29200      taxonomy  Bacteria; Proteobacteria; Betaproteobacteria; Burkholderiales; Burkholderiaceae; Burkholderia; Burkholderia cepacia complex; Burkholderia; cenocepacia AU 1054
#=GS NZ_AAHQ01000011.1/26379-26171      taxonomy  Bacteria; Proteobacteria; Betaproteobacteria; Burkholderiales; Burkholderiaceae; Burkholderia; mallei
#=GS NZ_AAEH02000023.1/91293-91525      taxonomy  Bacteria; Proteobacteria; Betaproteobacteria; Burkholderiales; Burkholderiaceae; Burkholderia; Burkholderia cepacia complex; Burkholderia; vietnamiensis
#=GS NZ_AAGG01000003.1/59152-59352      taxonomy  Bacteria; Proteobacteria; Alphaproteobacteria; Sphingomonadales; Sphingomonadaceae; Erythrobacter; litoralis
#=GS NC_006085.1/720172-720358          taxonomy  Bacteria; Actinobacteria; Actinobacteridae; Actinomycetales; Propionibacterineae; Propionibacteriaceae; Propionibacterium; acnes
#=GS NZ_AAIO01000002.1/70544-70778      taxonomy  Bacteria; Proteobacteria; Gammaproteobacteria; Alteromonadales; Shewanellaceae; Shewanella; baltica
#=GS NC_002973.5/1193724-1193902        taxonomy  Bacteria; Firmicutes; Bacillales; Listeriaceae; Listeria; monocytogenes str. 4b F2365
#=GS NC_003210.1/1216480-1216658        taxonomy  Bacteria; Firmicutes; Bacillales; Listeriaceae; Listeria; monocytogenes EGD-e
#=GS NZ_AADQ01000003.1/38053-37875      taxonomy  Bacteria; Firmicutes; Bacillales; Listeriaceae; Listeria; monocytogenes str. 1/2a F6854
#=GS NZ_AADR01000004.1/37156-36978      taxonomy  Bacteria; Firmicutes; Bacillales; Listeriaceae; Listeria; monocytogenes str. 4b H7858
#=GS NC_002936.3/605394-605595          taxonomy  Bacteria; Chloroflexi; Dehalococcoidetes; Dehalococcoides; ethenogenes
#=GS NC_002936.3/636405-636606          taxonomy  Bacteria; Chloroflexi; Dehalococcoidetes; Dehalococcoides; ethenogenes
#=GS NZ_AADT03000008.1/13853-13598      taxonomy  Bacteria; Firmicutes; Clostridia; Thermoanaerobacteriales; Thermoanaerobacteriaceae; Moorella group; Moorella; thermoacetica ATCC 39073
#=GS NC_003228.3/2956033-2956280        taxonomy  Bacteria; Bacteroidetes; Bacteroidetes (class); Bacteroidales; Bacteroidaceae; Bacteroides; fragilis NCTC 9343
#=GS NC_006347.1/2882420-2882667        taxonomy  Bacteria; Bacteroidetes; Bacteroidetes (class); Bacteroidales; Bacteroidaceae; Bacteroides; fragilis
#=GS NZ_AADF01000008.1/83531-83732      taxonomy  Bacteria; Proteobacteria; Betaproteobacteria; Rhodocyclales; Rhodocyclaceae; Dechloromonas; aromatica
#=GS NC_002950.2/717154-717394          taxonomy  Bacteria; Bacteroidetes; Bacteroidetes (class); Bacteroidales; Porphyromonadaceae; Porphyromonas; gingivalis
#=GS NZ_AAEW01000085.1/8166-7983        taxonomy  Bacteria; Proteobacteria; Deltaproteobacteria; Desulfuromonadales; Desulfuromonadaceae; Desulfuromonas; acetoxidans DSM 684
#=GS NZ_AAHI01000043.1/31823-32057      taxonomy  Bacteria; Proteobacteria; Betaproteobacteria; Burkholderiales; Burkholderiaceae; Burkholderia; Burkholderia cepacia complex; Burkholderia; cenocepacia AU 1054
#=GS NZ_AAHL01000075.1/6406-6172        taxonomy  Bacteria; Proteobacteria; Betaproteobacteria; Burkholderiales; Burkholderiaceae; Burkholderia; Burkholderia cepacia complex; Burkholderia; cenocepacia
#=GS NZ_AAAJ03000015.1/8845-9097        taxonomy  Bacteria; Proteobacteria; Betaproteobacteria; Burkholderiales; Burkholderiaceae; Burkholderia; fungorum
#=GS NZ_AAEI01000028.1/82191-82427      taxonomy  Bacteria; Proteobacteria; Betaproteobacteria; Burkholderiales; Burkholderiaceae; Burkholderia; Burkholderia cepacia complex; Burkholderia; cepacia
#=GS NZ_AABF02000240.1/206-32           taxonomy  Bacteria; Fusobacteria; Fusobacteria (class); Fusobacterales; Fusobacteriaceae; Fusobacterium; nucleatum subsp.
#=GS NC_003454.1/471443-471270          taxonomy  Bacteria; Fusobacteria; Fusobacterales; Fusobacteriaceae; Fusobacterium; nucleatum subsp.
#=GS NC_003212.1/1167417-1167602        taxonomy  Bacteria; Firmicutes; Bacillales; Listeriaceae; Listeria; innocua
#=GS NC_006085.1/387736-387562          taxonomy  Bacteria; Actinobacteria; Actinobacteridae; Actinomycetales; Propionibacterineae; Propionibacteriaceae; Propionibacterium; acnes
#=GS NZ_AAAI03000001.1/372941-372702    taxonomy  Bacteria; Proteobacteria; Betaproteobacteria; Burkholderiales; Burkholderiaceae; Cupriavidus; Ralstonia; metallidurans
#=GS NZ_AAAJ03000015.1/8762-8496        taxonomy  Bacteria; Proteobacteria; Betaproteobacteria; Burkholderiales; Burkholderiaceae; Burkholderia; fungorum
#=GS NZ_AAIV01000001.1/185075-184861    taxonomy  Bacteria; Proteobacteria; Gammaproteobacteria; Alteromonadales; Shewanellaceae; Shewanella; frigidimarina NCIMB 400
#=GS NC_003454.1/2032995-2032821        taxonomy  Bacteria; Fusobacteria; Fusobacterales; Fusobacteriaceae; Fusobacterium; nucleatum subsp.
#=GS NZ_AAEM01000010.1/53113-53379      taxonomy  Bacteria; Proteobacteria; Betaproteobacteria; Burkholderiales; Rubrivivax; gelatinosus
#=GS NZ_AAHZ01000006.1/103848-104079    taxonomy  Bacteria; Proteobacteria; Gammaproteobacteria; Oceanospirillales; Halomonadaceae; Chromohalobacter; salexigens DSM 3043
#=GS NC_005027.1/2339172-2339419        taxonomy  Bacteria; Planctomycetes; Planctomycetacia; Planctomycetales; Planctomycetaceae; Rhodopirellula; baltica SH 1
#=GS NZ_AADT03000005.1/46072-46320      taxonomy  Bacteria; Firmicutes; Clostridia; Thermoanaerobacteriales; Thermoanaerobacteriaceae; Moorella group; Moorella; thermoacetica ATCC 39073
#=GS NC_006370.1/3919583-3919359        taxonomy  Bacteria; Proteobacteria; Gammaproteobacteria; Vibrionales; Vibrionaceae; Photobacterium; profundum
#=GS NC_005027.1/3407547-3407792        taxonomy  Bacteria; Planctomycetes; Planctomycetacia; Planctomycetales; Planctomycetaceae; Rhodopirellula; baltica SH 1
#=GS NC_004668.1/1595486-1595326        taxonomy  Bacteria; Firmicutes; Lactobacillales; Enterococcaceae; Enterococcus; faecalis
#=GS NC_002937.3/3544775-3544551        taxonomy  Bacteria; Proteobacteria; Deltaproteobacteria; Desulfovibrionales; Desulfovibrionaceae; Desulfovibrio; vulgaris subsp.
#=GS NC_004547.2/4750366-4750066        taxonomy  Bacteria; Proteobacteria; Gammaproteobacteria; Enterobacteriales; Enterobacteriaceae; Pectobacterium; Erwinia; carotovora subsp.
#=GS NC_004347.1/1071672-1071893        taxonomy  Bacteria; Proteobacteria; Gammaproteobacteria; Alteromonadales; Shewanellaceae; Shewanella; oneidensis MR-1
#=GS NZ_AAIE01000092.1/7963-8252        taxonomy  Bacteria; Actinobacteria; Actinobacteridae; Actinomycetales; Frankineae; Frankiaceae; Frankia; sp.
#=GS NZ_AAIB01000001.1/79993-79720      taxonomy  Bacteria; Chlorobi; Chlorobia; Chlorobiales; Chlorobiaceae; Chlorobium/Pelodictyon group; Chlorobium; phaeobacteroides DSM 266
#=GS NC_003047.1/2122911-2122496        taxonomy  Bacteria; Proteobacteria; Alphaproteobacteria; Rhizobiales; Rhizobiaceae; Sinorhizobium/Ensifer group; Sinorhizobium; meliloti
#=GS NZ_AAIN01000034.1/27193-27325      taxonomy  Bacteria; Proteobacteria; Gammaproteobacteria; Alteromonadales; Shewanellaceae; Shewanella; amazonensis
#=GS NC_005835.1/379701-379860          taxonomy  Bacteria; Deinococcus-Thermus; Deinococci; Thermales; Thermaceae; Thermus; thermophilus
#=GS NC_006461.1/714166-714325          taxonomy  Bacteria; Deinococcus-Thermus; Deinococci; Thermales; Thermaceae; Thermus; thermophilus
#=GS NC_000964.2/3403707-3403568        taxonomy  Bacteria; Firmicutes; Bacillales; Bacillaceae; Bacillus; subtilis subsp.
#=GS NC_006513.1/3059946-3059739        taxonomy  Bacteria; Proteobacteria; Betaproteobacteria; Rhodocyclales; Rhodocyclaceae; Azoarcus; sp.
#=GS NC_002516.1/3305859-3306009        taxonomy  Bacteria; Proteobacteria; Gammaproteobacteria; Pseudomonadales; Pseudomonadaceae; Pseudomonas; aeruginosa
#=GS NZ_AABQ07000001.1/584205-584355    taxonomy  Bacteria; Proteobacteria; Gammaproteobacteria; Pseudomonadales; Pseudomonadaceae; Pseudomonas; aeruginosa UCBPP-PA14
#=GS NZ_AAIU01000006.1/132713-132558    taxonomy  Bacteria; Proteobacteria; Gammaproteobacteria; Alteromonadales; Shewanellaceae; Shewanella; denitrificans OS-217
#=GS NC_005838.1/5047-5210              taxonomy  Bacteria; Deinococcus-Thermus; Deinococci; Thermales; Thermaceae; Thermus; thermophilus
#=GS NC_006462.1/43076-43239            taxonomy  Bacteria; Deinococcus-Thermus; Deinococci; Thermales; Thermaceae; Thermus; thermophilus
#=GS NZ_AAAW03000016.1/28327-28179      taxonomy  Bacteria; Firmicutes; Clostridia; Clostridiales; Peptococcaceae; Desulfitobacterium; hafniense DCB-2
#=GS NZ_AAAY02000004.1/145263-145427    taxonomy  Bacteria; Cyanobacteria; Nostocales; Nostocaceae; Nostoc; punctiforme PCC 73102
#=GS NC_006582.1/1563740-1563880        taxonomy  Bacteria; Firmicutes; Bacillales; Bacillaceae; Bacillus; clausii KSM-K16
#=GS NC_005139.1/173115-173487          taxonomy  Bacteria; Proteobacteria; Gammaproteobacteria; Vibrionales; Vibrionaceae; Vibrio; vulnificus
#=GS NZ_AAHP01000057.1/32478-32236      taxonomy  Bacteria; Proteobacteria; Betaproteobacteria; Burkholderiales; Burkholderiaceae; Burkholderia; mallei NCTC 10247
#=GS NC_005071.1/267357-267199          taxonomy  Bacteria; Cyanobacteria; Prochlorales; Prochlorococcaceae; Prochlorococcus; marinus str. MIT 9313
#=GS NC_003155.3/7697135-7696937        taxonomy  Bacteria; Actinobacteria; Actinobacteridae; Actinomycetales; Streptomycineae; Streptomycetaceae; Streptomyces; avermitilis MA-4680
#=GS NC_003888.3/1975619-1975817        taxonomy  Bacteria; Actinobacteria; Actinobacteridae; Actinomycetales; Streptomycineae; Streptomycetaceae; Streptomyces; coelicolor A3(2)
#=GS NZ_AAHM01000337.1/353-93           taxonomy  Bacteria; Proteobacteria; Betaproteobacteria; Burkholderiales; Burkholderiaceae; Burkholderia; mallei
#=GS NC_003888.3/5688415-5688271        taxonomy  Bacteria; Actinobacteria; Actinobacteridae; Actinomycetales; Streptomycineae; Streptomycetaceae; Streptomyces; coelicolor A3(2)
#=GS NZ_AAHV01000086.1/23989-23780      taxonomy  Bacteria; Proteobacteria; Betaproteobacteria; Burkholderiales; Burkholderiaceae; Burkholderia; pseudomallei group; Burkholderia; pseudomallei
#=GS NC_006576.1/2397922-2397735        taxonomy  Bacteria; Cyanobacteria; Chroococcales; Synechococcus; elongatus PCC 6301
#=GS NZ_AADZ01000001.1/1207750-1207937  taxonomy  Bacteria; Cyanobacteria; Chroococcales; Synechococcus; elongatus PCC 7942
#=GS NZ_AAAU03000009.1/142202-141999    taxonomy  Bacteria; Proteobacteria; Gammaproteobacteria; Pseudomonadales; Pseudomonadaceae; Azotobacter; vinelandii
#=GS NC_003155.3/7059473-7059281        taxonomy  Bacteria; Actinobacteria; Actinobacteridae; Actinomycetales; Streptomycineae; Streptomycetaceae; Streptomyces; avermitilis MA-4680
#=GS NZ_AAIO01000011.1/83279-83444      taxonomy  Bacteria; Proteobacteria; Gammaproteobacteria; Alteromonadales; Shewanellaceae; Shewanella; baltica
#=GS NC_005070.1/2014314-2014533        taxonomy  Bacteria; Cyanobacteria; Chroococcales; Synechococcus; sp.
#=GS NC_003888.3/8019934-8020231        taxonomy  Bacteria; Actinobacteria; Actinobacteridae; Actinomycetales; Streptomycineae; Streptomycetaceae; Streptomyces; coelicolor A3(2)
#=GS NC_005838.1/161081-161227          taxonomy  Bacteria; Deinococcus-Thermus; Deinococci; Thermales; Thermaceae; Thermus; thermophilus
#=GS NZ_AAEW01000053.1/19586-19395      taxonomy  Bacteria; Proteobacteria; Deltaproteobacteria; Desulfuromonadales; Desulfuromonadaceae; Desulfuromonas; acetoxidans DSM 684
#=GS NC_006462.1/214841-214987          taxonomy  Bacteria; Deinococcus-Thermus; Deinococci; Thermales; Thermaceae; Thermus; thermophilus
#=GS NC_006361.1/1997187-1996985        taxonomy  Bacteria; Actinobacteria; Actinobacteridae; Actinomycetales; Corynebacterineae; Nocardiaceae; Nocardia; farcinica IFM 10152
#=GS NC_005125.1/2119178-2119428        taxonomy  Bacteria; Cyanobacteria; Gloeobacteria; Gloeobacterales; Gloeobacter; violaceus PCC 7421
#=GS NC_003888.3/2491674-2491864        taxonomy  Bacteria; Actinobacteria; Actinobacteridae; Actinomycetales; Streptomycineae; Streptomycetaceae; Streptomyces; coelicolor A3(2)
#=GS NZ_AAAQ02000002.1/105560-105708    taxonomy  Bacteria; Actinobacteria; Actinobacteridae; Actinomycetales; Streptosporangineae; Nocardiopsaceae; Thermobifida; fusca
#=GS NC_002927.3/4752631-4752790        taxonomy  Bacteria; Proteobacteria; Betaproteobacteria; Burkholderiales; Alcaligenaceae; Bordetella; bronchiseptica
#=GS NC_002928.3/4317732-4317891        taxonomy  Bacteria; Proteobacteria; Betaproteobacteria; Burkholderiales; Alcaligenaceae; Bordetella; parapertussis
#=GS NC_002929.2/3811547-3811706        taxonomy  Bacteria; Proteobacteria; Betaproteobacteria; Burkholderiales; Alcaligenaceae; Bordetella; pertussis Tohama I
#=GS NC_003272.1/4851919-4852064        taxonomy  Bacteria; Cyanobacteria; Nostocales; Nostocaceae; Nostoc; sp.
#=GS NC_005125.1/4374948-4374724        taxonomy  Bacteria; Cyanobacteria; Gloeobacteria; Gloeobacterales; Gloeobacter; violaceus PCC 7421
#=GS NZ_AAAH01000956.2/7273-7130        taxonomy  Bacteria; Chloroflexi; Chloroflexales; Chloroflexaceae; Chloroflexus; aurantiacus
#=GS NC_003155.3/3783156-3783296        taxonomy  Bacteria; Actinobacteria; Actinobacteridae; Actinomycetales; Streptomycineae; Streptomycetaceae; Streptomyces; avermitilis MA-4680
#=GS NC_004113.1/1123583-1123728        taxonomy  Bacteria; Cyanobacteria; Chroococcales; Thermosynechococcus; elongatus BP-1
#=GS NZ_AABK03000001.1/4191-4338        taxonomy  Bacteria; Cyanobacteria; Oscillatoriales; Trichodesmium; erythraeum
#=GS NZ_AAHI01000002.1/150088-150308    taxonomy  Bacteria; Proteobacteria; Betaproteobacteria; Burkholderiales; Burkholderiaceae; Burkholderia; Burkholderia cepacia complex; Burkholderia; cenocepacia AU 1054
#=GS NZ_AAHL01000050.1/7833-8053        taxonomy  Bacteria; Proteobacteria; Betaproteobacteria; Burkholderiales; Burkholderiaceae; Burkholderia; Burkholderia cepacia complex; Burkholderia; cenocepacia
#=GS NC_006576.1/206653-206797          taxonomy  Bacteria; Cyanobacteria; Chroococcales; Synechococcus; elongatus PCC 6301
#=GS NZ_AADZ01000001.1/702768-702624    taxonomy  Bacteria; Cyanobacteria; Chroococcales; Synechococcus; elongatus PCC 7942
#=GS NC_003155.3/2501373-2501214        taxonomy  Bacteria; Actinobacteria; Actinobacteridae; Actinomycetales; Streptomycineae; Streptomycetaceae; Streptomyces; avermitilis MA-4680
#=GS NZ_AAIN01000007.1/109161-109009    taxonomy  Bacteria; Proteobacteria; Gammaproteobacteria; Alteromonadales; Shewanellaceae; Shewanella; amazonensis
#=GS NZ_AAEI01000016.1/198130-197911    taxonomy  Bacteria; Proteobacteria; Betaproteobacteria; Burkholderiales; Burkholderiaceae; Burkholderia; Burkholderia cepacia complex; Burkholderia; cepacia
#=GS NC_005042.1/60127-60274            taxonomy  Bacteria; Cyanobacteria; Prochlorales; Prochlorococcaceae; Prochlorococcus; marinus subsp.
#=GS NZ_AAEA01000030.1/31645-31503      taxonomy  Bacteria; Cyanobacteria; Nostocales; Nostocaceae; Anabaena; variabilis ATCC 29413
#=GS NZ_AAII01000217.1/2524-2708        taxonomy  Bacteria; Actinobacteria; Actinobacteridae; Actinomycetales; Frankineae; Frankiaceae; Frankia; sp.
#=GS NC_006085.1/463683-463863          taxonomy  Bacteria; Actinobacteria; Actinobacteridae; Actinomycetales; Propionibacterineae; Propionibacteriaceae; Propionibacterium; acnes
#=GS NZ_AAAH01000652.2/566-715          taxonomy  Bacteria; Chloroflexi; Chloroflexales; Chloroflexaceae; Chloroflexus; aurantiacus
#=GS NC_000911.1/1261227-1261368        taxonomy  Bacteria; Cyanobacteria; Chroococcales; Synechocystis; sp.
#=GS NC_006085.1/480442-480675          taxonomy  Bacteria; Actinobacteria; Actinobacteridae; Actinomycetales; Propionibacterineae; Propionibacteriaceae; Propionibacterium; acnes
#=GS NC_006085.1/485216-485420          taxonomy  Bacteria; Actinobacteria; Actinobacteridae; Actinomycetales; Propionibacterineae; Propionibacteriaceae; Propionibacterium; acnes
#=GS NC_004668.1/1591221-1591049        taxonomy  Bacteria; Firmicutes; Lactobacillales; Enterococcaceae; Enterococcus; faecalis
#=GS NC_006361.1/2305751-2305943        taxonomy  Bacteria; Actinobacteria; Actinobacteridae; Actinomycetales; Corynebacterineae; Nocardiaceae; Nocardia; farcinica IFM 10152
#=GS NC_006361.1/3335535-3335337        taxonomy  Bacteria; Actinobacteria; Actinobacteridae; Actinomycetales; Corynebacterineae; Nocardiaceae; Nocardia; farcinica IFM 10152
#=GS NZ_AAIV01000006.1/84570-84437      taxonomy  Bacteria; Proteobacteria; Gammaproteobacteria; Alteromonadales; Shewanellaceae; Shewanella; frigidimarina NCIMB 400
#=GS NZ_AAHE01000006.1/88254-88116      taxonomy  Bacteria; Deinococcus-Thermus; Deinococci; Deinococcales; Deinococcaceae; Deinococcus; geothermalis DSM 11300
#=GS NC_006085.1/130171-129937          taxonomy  Bacteria; Actinobacteria; Actinobacteridae; Actinomycetales; Propionibacterineae; Propionibacteriaceae; Propionibacterium; acnes
#=GS NC_000958.1/7737-7969              taxonomy  Bacteria; Deinococcus-Thermus; Deinococci; Deinococcales; Deinococcaceae; Deinococcus; radiodurans
#=GS NZ_AAHE01000016.1/9305-9077        taxonomy  Bacteria; Deinococcus-Thermus; Deinococci; Deinococcales; Deinococcaceae; Deinococcus; geothermalis DSM 11300
#=GS NC_006841.1/1096878-1096716        taxonomy  Bacteria; Proteobacteria; Gammaproteobacteria; Vibrionales; Vibrionaceae; Vibrio; fischeri

NC_002678.2/6749128-6749334        CUACGGUGGGUGCGUG..A.U..G.G.U...CC.C.CGCGcc.................................GAAA..........ggCAAGG.GGU..G....AA..AA..G..G.G..AA.C..A.C.GG.UGAgaccucaaaagguc.......................................................................................................................................................GAGA.....CCGU.GGCUGCC..C.CC..GCAACUGUAA..GCGG.....................................................AGAGCAAGAUCCGACAU..........................................................................................GCCA...C.UGGCC.................GGCAA................................................................................GGCUGGG.A.A.GGC..aGGA..UUGCGCUGAGAC-.......................................................................................................CCGC...G.A.....G.C....CAG....GAG..AC.C..U.....G...CC.A..U.CACUGAGUUGACCGGA
NC_006177.1/2078690-2078498        AAUACGGGCACAGCGG..C.A..G.G.Ug..CU.C.CCGGc..................................CCCG........cgcuCCGGG.AGU..U....AA..AA..G..G.G..AA.G..C.C.GG.UGC.....................................................................................................................................................................AAGU.....CCGG.CACGGU-..C.CC..GCCACUGUGA..CGG-.....................................................GGAGCCGUCCCCACGAUgc........................................................................................GCCA...C.UGGCC.................GGAA-................................................................................GGCUGGG.A.A.GGC...GGG..GGAAGGCGAUGAU.......................................................................................................-CCG...A.A.....G.U....CAG....GAG..AC.C..U.....G...CC.U..G.UCGCUGCAACGUCACU
NC_006526.1/1014953-1015154        GCAAUGAGGAAGGAUU..A.A..G.G.Uu..CU.U.UGUC...................................-AUU............GGCAA.AGC..U....AA..GA..G..G.G..AA.A..C.U.GG.UGCgaaagaauuuuc.........................................................................................................................................................AAAG.....CCAG.UGCUGCC..C.CC..GCAACUGUAA..ACGG.....................................................CGAGCAAAGAUCAAAAU..........................................................................................GCCA...C.UGAUA.................UUAU-................................................................................UAUCGGG.A.A.GGC..uGAU..CGGACGCGGUGAC.......................................................................................................CCGU..cA.A.....G.U....CAG....GAG..AC.C..U.....G...CC.U..U.AAACCAAGUCAUCCAC
NZ_AAAG02000002.1/239969-239773    UAGCCUAUGUUGUGUU..A.C..G.G.Uu..CC.C.CGGAcacc...............................ACAA..........uaUCCGG.GGC..U....AA..GA..G..G.G..AA.G..C.C.GG.UGC.....................................................................................................................................................................GAUG.....CCGG.CGCUGCC..C.CC..GCAACUGUCA..GCGGc....................................................GAGCCUUCAUCCAUUCAu.........................................................................................GCCA...C.UGGGG.................AAAU-................................................................................UCCCGGG.A.A.GGC...GGA..CGAAGGCGACGAC.......................................................................................................CCGU...G.A.....G.C....CAG....GAG..AC.C..U.....G...CC.G..U.GACCCUUGAAACGUCC
NC_006177.1/2074430-2074237        AUAGAGCAAACAGCGG..C.A..G.G.Ug..CU.C.CCGAc..................................CCUG.........cggUCGGG.AGU..U....AA..AA..G..G.G..AA.G..C.C.GG.UGC.....................................................................................................................................................................AAGU.....CCGG.CACGGU-..C.CC..GCCACUGUGA..CGGG.....................................................GAGUCGCCCCUCGGGAUgu........................................................................................GCCA...C.UGGCC.................CGAA-................................................................................GGCCGGG.A.A.GGC..gGAG..GGGCGGCGAGGA-.......................................................................................................UCCG...G.A.....G.U....CAG....GAA..AC.C..U.....G...CC.U..G.CCGCGCUGGCGCUGCU
NC_002678.2/4957343-4957143        UGAUUGUGCGCAUGUC..G.U..G.G.Uu..CU.C.CGCGcggcacu............................GCCG...........uAGCGG.AGC..U....AA..GA..G..G.G..AA.G..C.C.GG.UGC.....................................................................................................................................................................GAUG.....CCGG.CGCUGCC..C.CC..GCAACUGUUA..GCGG.....................................................CGAGCCAAGCCCAUUGGu.........................................................................................GUCA...C.UGAGGc................GAACG...............................................................................gCCUCGGG.A.A.GAC...GGG..CAGAGGCUUUGAC.......................................................................................................CCGC...G.A.....G.C....CAG....GAG..AC.C..U.....G...CC.A..C.GACGAACAACGUCCAC
NZ_AABQ07000001.1/543893-544098    CCCAUCCGGCCCGUUC..C.A..G.G.Ug..CC.U.CCUGcc.................................GCCG..........cgCAGGA.GGU..G....AA..AC..G..G.G..AA.G..C.C.GG.UGCgucacuucagugau.......................................................................................................................................................CAGU.....CCGG.CGCUGCC..C.CC..GCAACGGUAA..GCGA.....................................................-GCGAAAUCCUCUUCAG..........................................................................................GCCA...C.UGUGC.................UCCA-................................................................................GCAUGGG.A.A.GGC...GAG..GAUUUCACGACCC.......................................................................................................UCGC...A.A.....G.C....CCG....GAG..AC.C..G.....G...CC.U..G.CAACGCCCUGUUGGCA
NC_005296.1/2715829-2716025        CAUAGUGAUCGCCGUC..G.A..G.G.Uu..CU.U.CGGGcacg...............................AUCG...........uCCCGA.AGC..U....AA..GA..G..G.G..AA.G..C.C.GG.UGC.....................................................................................................................................................................AAGG.....CCGG.CGCUGCC..C.CC..GCAACUGUUA..GCGGu....................................................GAGCCGACGUUCAGCAAa.........................................................................................GCCA...C.UGGGA.................GCGA-................................................................................UCCCGGG.A.A.GGU..cGAA..CAAAGGCGAUGAC.......................................................................................................CCGC...G.A.....G.C....CAG....GAG..AC.C..U.....G...CC.U..C.GUCGAACGAAACGUCC
NZ_AAIG01000016.1/8169-7981        GAACAGGGUCACGGCG..A.U..G.G.U...GC.C.CUU-...................................CUUG............-GAGG.GCC..U....AA..GA..G..G.G..AA.C..G.C.GG.UGA.....................................................................................................................................................................AACC.....CCGC.GGCUGCC..C.CC..GCAACUGUAA..GCGG.....................................................UGAGCGGACCUGCGUAU..........................................................................................GCCA...C.UGAGCcg...............ACAA-................................................................................GCUCGGG.A.A.GGC..gCAG..GCCCCGCCCUGAC.......................................................................................................CCGC...A.A.....G.C....CAG....GAG..AC.C..U.....G...CC.A..U.CACCUGUGAAACGCAU
NC_002696.2/1924997-1925186        AGCUCUAGCUUCGCGU..C.A..G.G.U...UC.C.UC--...................................GAAA............--GAG.GAU..G....AA..AA..G..G.G..AA.C..G.A.GG.UUG.....................................................................................................................................................................AAGA.....CCUC.GGCUGCC..C.CC..GCAACUGUAA..GCGGc....................................................GAGCUUCGCGUCACAU-..........................................................................................GCCA...C.UGGGCcc...............AAAAG................................................................................GCCUGGG.A.A.GGC...GAC..GCCCAGAAGCAUU....................................................................................................gacCCGU...G.A.....G.C....CAG....GAG..AC.C..U.....G...CC.C..G.GCGCAGUCGUUCAUCG
NC_002947.3/2768973-2768765        AGAUGCGCGCCAGUUU..C.A..G.G.Ug..CC.C.UGCGcc.................................GCCG..........cgCGCAG.GGU..G....AA..AC..G..G.G..AA.A..C.C.GG.UGCgucguguugcccacgac....................................................................................................................................................AAGU.....CCGG.UGCUGCC..C.CC..GCAACGGUAA..GCGA.....................................................-GCGAACCCUUCGAGAU..........................................................................................ACCA...C.UGUGC.................UCAA-................................................................................GCAUGGG.A.A.GGU...GAA..GGUUUCAUGCCCC.......................................................................................................UCGC...A.A.....G.C....CCG....GAG..AC.C..G.....G...CC.U..G.GAGCUUCACUUGGCAA
NC_002516.1/3265543-3265748        CCCAUCCGGCCCGUUC..C.A..G.G.Ug..CC.U.CCUGcc.................................GCCG..........cgCAGGA.GGU..G....AA..AC..G..G.G..AA.G..C.C.GG.UGCgucacuucggugau.......................................................................................................................................................CAGU.....CCGG.CGCUGCC..C.CC..GCAACGGUAA..GCGA.....................................................-GCGAAAUCCUCUUCAG..........................................................................................GCCA...C.UGUGC.................UCCG-................................................................................GCAUGGG.A.A.GGC...GAG..GAUUUCACGACCC.......................................................................................................UCGC...A.A.....G.C....CCG....GAG..AC.C..G.....G...CC.U..G.CAACGCCCUGUUGGCA
NZ_AAED02000003.1/507119-506864    CAAAUCUGCACACGUC..G.U..G.G.U...CC.C.CGGCgucu...............................UUCA..........gcGCCGG.GGC..U....AA..GA..G..G.G..AA.U..U.C.GG.UGCgcccgucagcgcuauugcgcuuuccgaaagcugguuuugguuuucgggguugauguaucgggu......................................................................................................AAUG.....CCGA.AGCUGCC..C.CC..GCAACUGUGA..GCGGc....................................................GAGCUCUUCUCCAACAU..........................................................................................GCCA...C.UGGA-.................-GACA................................................................................-CCCGGG.A.A.GGC...GGA..GAGAGGCUGUGAC.......................................................................................................CCGC...G.A.....G.C....CAG....GAG..AC.C..U.....G...CC.A..U.GACGAGAACGUCCACG
NC_003902.1/3631190-3630967        UACCAUGCGCGCCCCU..G.A..G.G.Ug..AC.U.GCCGg..................................AAUU...........cCGGUG.GUU..U....AA..AC..G..G.G..AA.U..C.C.GG.UGCgcgcaucgccuuggcgagacgc...............................................................................................................................................AAGU.....CCGG.AGCUGCC..C.CC..GCAACGGUGG..GCGAg....................................................GUCAGGUGCCGCAACAG..........................................................................................GCCA...C.UGUGC.................ACAC-................................................................................GCAUGGG.A.A.GGC...GCG..GUACCGGAAGCGC.............................................................................................aggcuuccacUCGC...G.A.....G.C....CCG....GAG..AC.C..G.....G...CC.U..G.AGGGAUUGACCCGGCA
NC_007086.1/1316898-1317121        UACCAUGCGCGCCCCU..G.A..G.G.Ug..AC.U.GCCGg..................................AAUU...........cCGGUG.GUU..U....AA..AC..G..G.G..AA.U..C.C.GG.UGCgcgcaucgccuuggcgagacgc...............................................................................................................................................AAGU.....CCGG.AGCUGCC..C.CC..GCAACGGUGG..GCGAg....................................................GUCAGGUGCCGCAACAG..........................................................................................GCCA...C.UGUGC.................ACAC-................................................................................GCAUGGG.A.A.GGC...GCG..GUACCGGAAGCGC.............................................................................................aggcuuccacUCGC...G.A.....G.C....CCG....GAG..AC.C..G.....G...CC.U..G.AGGGAUUGACCCGGCA
NZ_AAIT01000014.1/65427-65222      GUAACAUAUGCGUGUA..U.C..G.G.Ug..CC.C.C---...................................UUUC............---GG.GGC..C....AA..AA..G..G.G..AA.U..G.C.GG.UGCcgucuccggcgucuuggggacc...............................................................................................................................................AAAU.....CCGC.AGCCGCC..C.CC..GCGACUGUAG..GCGGa....................................................GAGCGGACGCCCAUCGU..........................................................................................GCCA...C.UGGCC.................AUCC-................................................................................GGCCGGG.A.A.GGC...GGG..CGUCAGCCGUGAC.......................................................................................................CCGC...G.A.....G.C....CAG....GAG..AC.C..U.....G...CC.G..A.UGCGUGAAACCGCAAU
NZ_AAIS01000004.1/502007-501803    CCAUAGGUUGGUUGUC..G.A..G.G.Uu..CU.C.CGGGua.................................UUCA..........ugCUUGG.AGC..U....AA..GA..G..G.G..AA.G..C.C.GG.UGCgcucuugagc...........................................................................................................................................................AAGA.....CCGG.CGCUGCC..C.CC..GCAACUGUAA..GCGGu....................................................GAGCCGUGGUCCAUCAU..........................................................................................GCCA...C.UGGGU.................GUUG-................................................................................UCCCGGG.A.A.GGC..cGGA..CCAAAGCUGAGAC.......................................................................................................CCGC...G.A.....G.C....CAG....GAG..AC.C..U.....G...CC.C..C.GGCAACAUAGUCGUCC
NZ_AAIT01000004.1/82476-82280      ACUACACGGUCGGGUG..A.C..G.G.U...UU.C.CG--...................................AUUU............--CGG.AAU..G....AA..AA..G..G.G..AA.C..G.C.AG.UGCggaccagccggucc.......................................................................................................................................................CAUG.....CUGC.GGCUGCC..C.CC..GCAACUGUAG..GCGG.....................................................AUAGCCUUUGCCAACG-..........................................................................................GCCA...C.UGGGU.................GCGA-................................................................................CCCCGGG.A.A.GGC...GGC..GACAGGCGACGAC.......................................................................................................CCGC...G.A.....G.C....CAG....GAG..AC.C..U.....G...CC.G..U.CAGCCGUUGUCACGCG
NC_003063.1/1153059-1152850        ACAUUGGUUAGCCAUC..G.U..G.G.Uu..CU.G.CGGAc..................................GAAG...........gUCCGG.AGC..U....AA..GA..G..G.G..AA.U..U.C.GG.UGAgggcuuuaaucacagccu...................................................................................................................................................GAAU.....CCGA.AGCUGCC..C.CC..GCAACUGUAA..GCGAc....................................................GAGCGAAAGUCCAUCAU..........................................................................................GUCA...C.UGAGG.................-CCGG................................................................................CCUCGGG.A.A.GAC...GGA..CCAAAGCUAUGAC.......................................................................................................CCGC...A.A.....G.C....CAG....GAG..AC.C..U.....G...CC.G..C.GAUAGAUAACGUCCAC
NC_003305.1/921697-921906          ACAUUGGUUAGCCAUC..G.U..G.G.Uu..CU.G.CGGAc..................................GAAG...........gUCCGG.AGC..U....AA..GA..G..G.G..AA.U..U.C.GG.UGAgggcuuuaaucacagccu...................................................................................................................................................GAAU.....CCGA.AGCUGCC..C.CC..GCAACUGUAA..GCGAc....................................................GAGCGAAAGUCCAUCAU..........................................................................................GUCA...C.UGAGG.................-CCGG................................................................................CCUCGGG.A.A.GAC...GGA..CCAAAGCUAUGAC.......................................................................................................CCGC...A.A.....G.C....CAG....GAG..AC.C..U.....G...CC.G..C.GAUAGAUAACGUCCAC
NC_004463.1/5279689-5279475        CGUAGAUUGAUCGGUG..A.C..G.G.U...UC.U.CC--...................................GCAC............--GGA.GAU..C....AA..AA..G..G.G..AA.C..G.U.GG.UGCgagauugucccaaugccgggauuguccc.........................................................................................................................................AACG.....CCAC.GGCUGCC..C.CC..GCAACUGUAA..GCGGu....................................................GAAUCUUUCGUCAUAU-..........................................................................................GCCA...C.UGGGAa................UCUCG...............................................................................gUCCUGGG.A.A.GGC...GAC..GUAAGGUAACGAC.......................................................................................................CCGC...G.A.....G.C....CAG....GAG..AC.C..U.....G...CC.G..U.CAGCCGUGGUCACACG
NZ_AAIS01000001.1/880810-880613    UUCUAAAUGACCGGCG..A.C..G.G.U...UC.U.CC--...................................CUCG............--GGA.GAU..C....AA..AA..G..G.G..AA.C..G.U.GG.UGCgggaucauccu..........................................................................................................................................................AACG.....CCAC.GGCUGCC..C.CC..GCAACUGUAA..GCGG.....................................................CGAAUCUGCGUCACAG-..........................................................................................GCCA...C.UGGGAca...............UCUCG...............................................................................gCCCCGGG.A.A.GGC...GAC..GCCAGGUAACGAC.......................................................................................................CCGC...G.A.....G.C....CAG....GAG..AC.C..U.....G...CC.G..U.CAACCGUGGUCACACG
NC_005296.1/449890-449694          AAUACCGUGACCAGCG..A.C..G.G.U...UC.C.C---...................................GAAA............---GG.GAU..C....AA..UA..G..G.G..AA.C..G.C.GG.UGCgggcuuuagggcuc.......................................................................................................................................................UAUU.....CCGC.GGCUGCC..C.CC..GCAACUGUAA..GCGGc....................................................GAGCCAUUCGCCACAC-..........................................................................................GCCA...C.UGGGC.................UUUCG................................................................................UCCUGGG.A.A.GGC...GGU..GAACGGCAACGAC.......................................................................................................CCGC...G.A.....G.C....CAG....GAG..AC.C..U.....G...CC.G..U.CAGUCGUGGUCACACG
NZ_AAIG01000002.1/116167-115953    UGAAAUCAAACUGGUG..A.U..G.G.Ug..UU.U.CGACauccaa.............................GACG..........auGUCGG.ACU..G....AA..AA..G..G.G..AA.U..A.C.GG.UGAggacgcgccuuagggcacc..................................................................................................................................................AAAU.....CCGU.AACUGCC..C.CC..GCAACUGUAA..GCGG.....................................................UAAGCGACGCCAAAUAU..........................................................................................GCCA...C.UGGGA.................CAGC-................................................................................UCCCGGG.A.A.GGU...UGG..CCAAGCGUUGAU-.......................................................................................................CCGC...A.A.....G.U....CAG....GAG..AC.C..U.....G...CC.A..U.CAGGUGUUGAAACAUU
NC_003919.1/3758448-3758225        UACCAUGCGCGCCCCU..G.A..G.G.Ug..AC.U.GCCGg..................................UUGG...........cCGGUG.GUU..U....AA..AC..G..G.G..AA.U..C.C.GG.UGCgcggaucgccuuggcgagcugc...............................................................................................................................................AAUU.....CCGG.AGCUGCC..C.CC..GCAACGGUGG..GCGAg....................................................GUCAGAUGCCGCACUAC..........................................................................................GCCA...C.UGUGC.................AGUC-................................................................................GCAUGGG.A.A.GGC...GCG..GCAUCGGAAGCGC.............................................................................................cagcuuccacUCGC...A.A.....G.C....CCG....GAG..AC.C..G.....G...CC.U..G.AGGGAUUGACCCGGCA
NC_003318.1/559738-559970          CCGUAAUACCGUCAUG..A.C..G.G.U...UC.C.CCGAcc.................................GAGA.........gcgAAGGG.GAU..U....AA..UA..G..G.G..AA.C..A.C.GG.UGAggacgacccaucaaggggcc.................................................................................................................................................GAGA.....CCGU.GGCUGCC..C.CC..GCAACUGUAA..GCGGa....................................................UUGCCGUUCAUCCUCGUgacgccgaaagcgucau.........................................................................GCCA...C.UGUGC.................CCACG................................................................................GCACGGG.A.A.GGC..aGAU..GGACGGCGAUUAU.......................................................................................................CCGC...A.A.....G.C....CAG....GAG..AC.C..U.....G...CC.G..U.CUUACGUAGUCCAUUG
NC_004311.2/738657-738425          CCGUAAUACCGUCAUG..A.C..G.G.U...UC.C.CCGAcc.................................GAGA.........gcgAAGGG.GAU..U....AA..UA..G..G.G..AA.C..A.C.GG.UGAggacgacccaucaaggggcc.................................................................................................................................................GAGA.....CCGU.GGCUGCC..C.CC..GCAACUGUAA..GCGGa....................................................UUGCCGUUCAUCCUCGUgacgccgaaagcgucau.........................................................................GCCA...C.UGUGC.................CCACG................................................................................GCACGGG.A.A.GGC..aGAU..GGACGGCGAUUAU.......................................................................................................CCGC...A.A.....G.C....CAG....GAG..AC.C..U.....G...CC.G..U.CUUACGUAGUCCAUUG
NC_006933.1/478516-478748          CCGUAAUACCGUCAUG..A.C..G.G.U...UC.C.CCGAcc.................................GAGA.........gcgAAGGG.GAU..U....AA..UA..G..G.G..AA.C..A.C.GG.UGAggacgacccaucaaggggcc.................................................................................................................................................GAGA.....CCGU.GGCUGCC..C.CC..GCAACUGUAA..GCGGa....................................................UUGCCGUUCAUCCUCGUgacgccgaaagcgucau.........................................................................GCCA...C.UGUGC.................CCACG................................................................................GCACGGG.A.A.GGC..aGAU..GGACGGCGAUUAU.......................................................................................................CCGC...A.A.....G.C....CAG....GAG..AC.C..U.....G...CC.G..U.CUUACGUAGUCCAUUG
NC_004463.1/3634102-3634304        AUCCUAGAUGCUCGCG..A.C..G.G.Uu..UC.C.CCC-...................................GAGA............--GGG.GAU..G....AA..AA..G..G.G..AA.U..G.C.GG.UGCggggauguuucccc.......................................................................................................................................................AAUG.....CCGC.GGCUGCC..C.CC..GCAACUGUAA..GCGGa....................................................UAAUCCUUCGUCAGAA-..........................................................................................GCCA...C.UGGGUc................CUCGG................................................................................UCCCGGG.A.A.GGC...GAC..GAAGUGGUGACGA......................................................................................................cCCGC...G.A.....G.C....CAG....GAG..AC.C..U.....G...CC.G..U.CAGCCGUGGUCACACG
NC_003911.11/3757898-3758110       CGCUACCGCUGGGUCG..A.U..G.G.U...UC.C.CGGUcgu................................GCAU..........gcGCCGG.GAU..G....AA..AA..G..G.G..AA.C..A.C.GG.UGCggcccucuggcgacagaggacc...............................................................................................................................................AAUG.....CCGA.GACUGCC..C.CC..GCAACUGUAA..GCGG.....................................................UGAGCGAUGCCGAAAU-..........................................................................................GCCA...C.UGGCC.................-CCCG................................................................................GGCCGGG.A.A.GGC...CGG..CAAAGCCCGGAC-.......................................................................................................CCGC...A.A.....G.U....CAG....GAG..AC.C..U.....G...CC.A..U.CGCAACCGUAACUCGA
NC_005296.1/784348-784546          GCUAGCGUGCCAAGCG..A.U..G.G.U...CC.U.UCC-...................................GUCA............-GGAA.GGU..G....AA..AA..G..G.G..AA.G..C.C.GG.UGGgaggcgcggugcgucuc....................................................................................................................................................GAUC.....CCGG.AGCUGCC..C.CC..GCAACUGUAA..GCGA.....................................................CGAGCCAUUGCCGAG--..........................................................................................GCCA...C.UGGG-.................-AAUU................................................................................-CCUGGG.A.A.GGC...GGC..GAAUGGCGGCGAC.......................................................................................................UCGC...G.A.....G.C....CAG....GAG..AC.C..U.....G...CC.A..U.CGCGUAUUGUGCUUUG
NZ_AAIT01000019.1/32709-32517      GCUAACUGCAACGGUC..A.U..G.G.Uug.UC.C.CGGGg..................................CCGA...........cUCGGG.GAU..G....AA..AA..G..G.G..AA.G..C.C.GG.UGA.....................................................................................................................................................................AAAG.....CCGG.CACUGCC..C.CC..GCAGCUGUAA..GCGGa....................................................GAGCGACGCCGGAUCA-..........................................................................................-CCA...C.UGGGGcc...............ACGCG................................................................................CCCCGGG.A.A.GG-...CCG..GCCAAGCCGAGAC.......................................................................................................CCGC...A.A.....G.U....CAG....AAG..AC.C..U.....G...CC.A..U.GACGCGAAAGGACGAA
NC_003078.1/580383-580598          CAUACCAGAUCAUGUG..A.U..G.G.U...UC.C.GCCCgacu...............................GAAG..........aaCGGCG.GAU..G....AA..AA..G..G.G..AA.C..A.C.GG.UGAggacgacccaucaggggcu..................................................................................................................................................AAAA.....CCGU.GGCUGCC..C.CC..GCAACUGUGA..GCGG.....................................................CGAGCAAAGUCCAAGGAu.........................................................................................GCCA...U.UGGCCa................UGAAU...............................................................................cGGCUGAU.A.A.GGC...GGA..CAAAGCUACGAC-.......................................................................................................CCGC...A.A.....G.C....CAG....GAG..AC.C..U.....G...CC.A..U.CACCUUGGGCGACACG
NC_002678.2/1149122-1149327        CCUAAAUCCGCUCCAG..A.C..G.G.U...CC.C.UUGCcc.................................GCAA..........cgGCAGG.GGC..U....AA..GA..G..G.G..AA.U..G.C.GG.UGCgggauuucgaucuc.......................................................................................................................................................AAAU.....CCGC.GGCUGUC..C.CC..GCAACUGUAA..GCGA.....................................................AGAGCCAAGGCCGAAA-..........................................................................................GCCA...C.UGGG-.................ACGUU................................................................................-CCCGGG.A.A.GGC...GGCacCCAAGGCGAUGAC.......................................................................................................CCGC...G.A.....G.C....CAG....GAG..AC.C..U.....G...CC.G..U.CUGCGACAAAAGAAUC
NC_003062.1/2809985-2809768        UAAGGGUAAGGGACUG..A.C..G.G.U...CU.U.UUCCcg.................................GCAA..........cgGGAAA.AGC..U....AA..GA..G..G.G..AA.C..A.C.GG.UUCcgccccgagaaagggu.....................................................................................................................................................CAUU.....CCGU.GGCUGCC..C.CC..GCAACUGUAA..GCGG.....................................................UAAGCCCGCACCGUAAA..........................................................................................GCCA...C.UGAACc................UUUAU...........................................................................gaucgGUUCGGG.A.A.GGC...GGU..GACAGGGUGUUGA....................................................................................................uagCCGC...A.A.....G.C....CAG....GAG..AC.C..U.....G...CC.G..U.UUCAGGAAAAAGCGUC
NC_003304.1/2810096-2809879        UAAGGGUAAGGGACUG..A.C..G.G.U...CU.U.UUCCcg.................................GCAA..........cgGGAAA.AGC..U....AA..GA..G..G.G..AA.C..A.C.GG.UUCcgccccgagaaagggu.....................................................................................................................................................CAUU.....CCGU.GGCUGCC..C.CC..GCAACUGUAA..GCGG.....................................................UAAGCCCGCACCGUAAA..........................................................................................GCCA...C.UGAACc................UUUAU...........................................................................gaucgGUUCGGG.A.A.GGC...GGU..GACAGGGUGUUGA....................................................................................................uagCCGC...A.A.....G.C....CAG....GAG..AC.C..U.....G...CC.G..U.UUCAGGAAAAAGCGUC
NZ_AAAP01002228.1/195-394          CCUAGCGUGGCCGUCG..A.C..G.G.U...UC.C.C---...................................GAAA............---GG.GAU..C....AA..AA..G..G.G..AA.C..G.C.GG.UGAagggccuuugccc........................................................................................................................................................GAUC.....CCGC.GGCUGCC..C.CC..GCAACUGUGA..GCGGa....................................................GAGCCCUCCAUCACCAC..........................................................................................GUCA...C.UGGGCg................AGCCU..............................................................................ucGCCUGGG.A.A.GAC...GAU..GGAGGACAACGAC.......................................................................................................CCGC...G.A.....G.C....CAG....GAG..AC.C..U.....G...CC.G..U.CAGCCGUGGUCACACG
NC_005296.1/2339917-2340118        UUAACCCGAGGUUGUA..C.C..G.G.Ug..CC.U.CUC-...................................GCCG............AGAGA.GGU..G....AA..AC..G..G.G..AA.U..G.C.GG.UGCggggcgaugcccc........................................................................................................................................................AAUG.....CCGC.AGCUGCC..C.UC..GCAACUGUGG..GCGG.....................................................AUCGGAGCGUCCUCGCAu.........................................................................................GCCA...C.UGACC.................AGAUC................................................................................GGUCGGG.A.A.GGC...GGA..CGCGCCGGAUAU-.......................................................................................................CCGC...G.A.....G.C....CAG....GAG..AC.C..G.....G...CC.G..G.UACAAGGUGUGCAACU
NZ_AAFG02000003.1/65310-65503      UCAAUAUCGUGUUGCU..U.U..G.G.Uu..CU.U.UCGAg..................................GCGA...........cUCGCA.AGC..G....AA..GA..G..G.G..AA.A..C.U.GG.UGA.....................................................................................................................................................................AAAU.....CCGG.UGCUGCC..C.CC..GCAACUGUAA..GCGGc....................................................--AAGCCCUGCCCGU--..........................................................................................GCCA...C.UGACGca...............UCGCU...............................................................................gCGUUGGG.A.A.GGC...GGG..AGGGGGCGUUUGA......................................................................................................gCCGC..gA.A.....G.C....CAG....GAG..AC.C..U.....G...CC.A..G.AGCACGACACACGACG
NC_003062.1/70220-70444            ACUAUAUGUGGUGUUC..A.A..G.G.Uu..CU.U.CCGAuuc................................GCUA.........gggUUGGG.AGC..U....AA..GAc.G..G.G..AA.U..U.C.GG.UGCguaacgccaucacggcggagc................................................................................................................................................AAGG.....CCGA.AACUGCC..C.CC..GCAACUGUGA..GCGGc....................................................GAGCAUCGUUCCGAUUUga........................................................................................GCCA...C.UGGAGcc...............AAAAG................................................................................CUCCGGG.A.A.GGC..uGGA..AUAGAUGUUGUGA......................................................................................................cCCGC...A.A.....G.U....CAG....GAG..AC.C..U.....G...CC.U..U.GAGCGCAAAUGUCCAC
NC_003304.1/70421-70645            ACUAUAUGUGGUGUUC..A.A..G.G.Uu..CU.U.CCGAuuc................................GCUA.........gggUUGGG.AGC..U....AA..GAc.G..G.G..AA.U..U.C.GG.UGCguaacgccaucacggcggagc................................................................................................................................................AAGG.....CCGA.AACUGCC..C.CC..GCAACUGUGA..GCGGc....................................................GAGCAUCGUUCCGAUUUga........................................................................................GCCA...C.UGGAGcc...............AAAAG................................................................................CUCCGGG.A.A.GGC..uGGA..AUAGAUGUUGUGA......................................................................................................cCCGC...A.A.....G.U....CAG....GAG..AC.C..U.....G...CC.U..U.GAGCGCAAAUGUCCAC
NZ_AAAE01000113.1/27784-27584      AUAUUGAGGAACGGCU..U.C..G.G.U...UC.C.GGCG...................................UGAU............GGCCG.GAU..G....AA..AA..G..G.G..AA.C..G.C.GG.UGCggggagaucucccc.......................................................................................................................................................AACU.....CCGC.GGCUGCC..C.CC..GCAACUGUAG..GCGGc....................................................GAGCGACGACCGACGGC..........................................................................................GCCA...C.UGGG-.................AUGU-................................................................................-CCCGGG.A.A.GGC...CGG..UCCGAGCUGCGAC.......................................................................................................CCGC...A.A.....G.U....CAG....GAG..AC.C..U.....G...CC.G..G.AGCGAUCACCCUUUCC
NC_002516.1/3305800-3305609        GUAGCCUUGCCGGUUC..G.A..G.G.Uu..CC.U.CGCCg..................................GCGA...........cGGCGG.GGC..U....AA..GA..G..G.G..AA.C..G.C.GG.UC-.....................................................................................................................................................................GAUG.....CCGC.GGCUGCC..C.CC..GCAACUGUGA..ACGGc....................................................-GAUCGUUCCCCAAU--..........................................................................................GCCA...C.UGCG-.................-UGA-................................................................................-CGCGGG.A.A.GGC...GGG..GAACCGGCGGAGA................................................................................................cgccagaCCGU...G.A.....G.C....CAG....GAG..AC.C..U.....G...CC.U..C.GUCGAUCCCGUGGCGC
NZ_AAAP01003520.1/1076-875         GGCCAAGAUCAUCCCG..A.C..G.G.U...UC.C.C---...................................GCAA............---GG.GAU..C....AA..AA..G..G.G..AA.C..G.C.GG.UGAggaccguucggucc.......................................................................................................................................................GAUG.....CCGC.GGCUGCC..C.CC..GCAACUGUGA..GCGGcg...................................................AGCCUUUUCGCCACCGAc.........................................................................................GUCA...C.UGGGCc................ACCUC................................................................................GCCCGGG.A.A.GAC...GGU..GAGAAGGCGACGA......................................................................................................cCCGC...G.A.....G.C....CAG....GAG..AC.C..U.....G...CC.G..U.CAGCCGUGGUCACACG
NC_002570.2/870579-870768          AAGCACGCUCAAGCAU..U.A..G.G.U...GG.U.UCAAaca................................AUCG...........gUUGAA.UCU..G....AA..AA..G..G.G..AA.G..C.U.GG.UGA.....................................................................................................................................................................AAGU.....CCAG.CACGGU-..C.GC..GCCACUGUAAu.AAG-.....................................................GAGCUACAUGUGAGGAA..........................................................................................ACCA...C.UGUCC.................-AAA-................................................................................GGAUGGG.A.A.GGU..aCAC..AUGGAGUGUUGAU.......................................................................................................-CUU...A.A.....G.U....CAG....GAG..AC.C..U.....G...CC.U..A.AUGUAUGCACUUGCAC
NC_002570.2/466924-466726          UUUCAUCGUUUGGGAA..C.A..G.G.U...AC.G.UUAAgucacau............................GAUA.........gacUUAAU.GUU..U....AA..AA..G..G.G..AA.U..C.C.GG.UGC.....................................................................................................................................................................AAAU.....CCGG.AGCGGU-..C.CC..GCCACUGUCA..UAGC.....................................................UGAGUUGUAACGAUAUU..........................................................................................GUCA...C.UGACCg................UUCAU...............................................................................uGGUUGGG.A.A.GAC...UGU..UGCAAUGUUGAC-.......................................................................................................GCUA...G.A.....G.C....CAG....GAG..AC.C..U.....G...CC.U..G.UUCUAACAGCACUGCU
NC_005085.1/1690702-1690517        AUUCUUGCCAUUCUUG..A.C..G.G.Ugc.CC.C.----...................................AAAA............----G.GGU..G....AA..AC..G..G.G..AA.C..G.C.GG.UGG.....................................................................................................................................................................AAUG.....CCGC.GGCUGCC..C.CC..GCAACUGUAA..GCGC.....................................................AGAGUCCACGCCUGAC-..........................................................................................GCCA...C.UGGCCcu...............UAGCA...............................................................................aGGUCGGG.A.A.GGC...GGC..GCCCGGACGGCGA......................................................................................................cGCGC...G.A.....G.C....CAG....GAG..AC.C..G.....G...CC.G..U.CAAACGUGUCGACGCA
NZ_AAAE01000144.1/17615-17822      ACGGAAGGUGCGGGCG..A.C..G.G.Uu..CC.C.GGAG...................................GAAG............CUCCG.GGC..G....AA..GA..G..G.G..AA.U..G.C.GG.UGCgggccugacaggccc......................................................................................................................................................CAAG.....CCGC.GACUGCC..C.CC..GCAACUGUAG..GCGG.....................................................CGAGCGCGUCCCAUCAUg.........................................................................................CCCA...C.UGGCCca...............GGACA................................................................................GGCCGGG.A.A.GGG..cGGG..ACAAGCCCAGAC-.......................................................................................................CCGC...G.A.....G.U....CAG....GAG..AC.C..U.....G...CC.G..U.CGACGGACCUGUAACA
NZ_AAIT01000002.1/172004-172217    CCUAUAUGUAGGCAUC..A.C..G.G.Uu..CU.U.UCGGg..................................UCGA......uccgacCCGAA.AGC..G....AA..GA..G..G.G..AA.G..C.C.GG.UGCgccuuucggggc.........................................................................................................................................................AAGG.....CCGG.CGCUGCC..C.CC..GCAACUGUAA..GCAGc....................................................GAGCCUGCGCCGGAUCAc.........................................................................................GCCA...C.UGGUGcc...............GCACG...............................................................................gCAUUGGG.A.A.GGC...CGG..CAAGGGCAGCGAC.......................................................................................................CUGC...G.A.....G.C....CAG....GAG..AC.C..U.....G...CC.G..U.GAUGAUGACGAUGAAC
NZ_AAED02000003.1/511627-511424    CUAAAUAUAGCCCAUC..A.C..G.G.U...GC.U.GUCGa..................................GUCG.....uucggguCGAGA.GCU..U....AA..GA..G..G.G..AA.G..C.C.GG.UGU.....................................................................................................................................................................GAGG.....CCGG.CGCUGCC..C.CC..GCAACUGUAA..GCAGc....................................................GAGCUUGUGUCGCGUAUu.........................................................................................GCCA...C.UGGUGcucc.............UAGAG................................................................................CGCUGGG.A.A.GGC..cUGA..CAGAAGCGAUGAC.......................................................................................................CUGC...A.A.....G.C....CAG....GAG..AC.C..U.....G...CC.G..U.GAUGAGCAUUGAACGU
NZ_AAAP01002012.1/63-265           GCACAUCCUGGAAGUG..A.C..G.G.U...UC.C.C---...................................UUCG............---GG.GAU..C....AA..AA..G..G.G..AA.C..G.C.GG.UGAggacuuucgggucc.......................................................................................................................................................GAUG.....CCGC.GGCUGCC..C.CC..GCAACUGUAA..GCGGcg...................................................AGCCUUUUCACCACCGAu.........................................................................................GUCA...C.UGGAUg................AGCCU...............................................................................cAUCCGGG.A.A.GAC...GGU..GAGACGGCGACGA......................................................................................................cCCGC...G.A.....G.C....CAG....GAG..AC.C..U.....G...CC.G..U.CAGCCGUGGUCACACG
NC_003318.1/973126-972913          ACCAUAUCUUGUGUUC..G.A..G.G.Uu..CU.U.UCGAuuc................................GACG..........agUCGGG.AGC..U....AA..GAc.G..G.G..AA.U..C.C.GG.UGCgcuugcccauggugggcgggc................................................................................................................................................AAUG.....CCGG.AGCUGCC..C.CC..GCAACUGUAA..GCGGcg...................................................AGCUUUGCGCCCCAU--..........................................................................................GCCA...C.UGGC-.................GAAA-................................................................................-GCCGGG.A.A.GGC...GGG..UGGAAGCGUUGAG.......................................................................................................CCGU...G.A.....G.C....CAG....GAG..AC.C..U.....G...CC.U..U.GAGCGUGAACGUCCAC
NC_004311.2/297512-297725          ACCAUAUCUUGUGUUC..G.A..G.G.Uu..CU.U.UCGAuuc................................GACG..........agUCGGG.AGC..U....AA..GAc.G..G.G..AA.U..C.C.GG.UGCgcuugcccauggugggcgggc................................................................................................................................................AAUG.....CCGG.AGCUGCC..C.CC..GCAACUGUAA..GCGGcg...................................................AGCUUUGCGCCCCAU--..........................................................................................GCCA...C.UGGC-.................GAAA-................................................................................-GCCGGG.A.A.GGC...GGG..UGGAAGCGUUGAG.......................................................................................................CCGU...G.A.....G.C....CAG....GAG..AC.C..U.....G...CC.U..U.GAGCGUGAACGUCCAC
NC_006933.1/874132-873919          ACCAUAUCUUGUGUUC..G.A..G.G.Uu..CU.U.UCGAuuc................................GACG..........agUCGGG.AGC..U....AA..GAc.G..G.G..AA.U..C.C.GG.UGCgcuugcccauggugggcgggc................................................................................................................................................AAUG.....CCGG.AGCUGCC..C.CC..GCAACUGUAA..GCGGcg...................................................AGCUUUGCGCCCCAU--..........................................................................................GCCA...C.UGGC-.................GAAA-................................................................................-GCCGGG.A.A.GGC...GGG..UGGAAGCGUUGAG.......................................................................................................CCGU...G.A.....G.C....CAG....GAG..AC.C..U.....G...CC.U..U.GAGCGUGAACGUCCAC
NC_002570.2/1661058-1661239        UCGUAUAUCGCGCUGA..A.G..G.G.U...CG.U.UCAA...................................-UGU............UUGAG.CGU..G....AA..AA..G..G.G..AA.G..U.C.GG.UGA.....................................................................................................................................................................AAAU.....CCGA.CACGGU-..C.CC..GCCACUGUAA..AUG-.....................................................GGAGAGGCUUGCAAGA-..........................................................................................UCCA...C.UGUC-.................UAGC-................................................................................-GACGGG.A.A.GGG..gGCA..AGUACUCGAUGAA.......................................................................................................-CAU...A.A.....G.U....CAG....GAG..AC.C..U.....G...CC.U..U.UCAGUUUGAGUGUGUA
NZ_AADT03000018.1/23328-23505      CAAAUUUAAUAAACAA..C.A..G.G.Ug..CC.U.----...................................GCA-............----G.GGU..U....AA..AA..G..G.G..AA.U..C.A.GG.UGU.....................................................................................................................................................................AAAU.....CCUG.AGCGGU-..C.GC..GCCACUGUAA..CCGGg....................................................GAGUUUUUCCUCAGAG-..........................................................................................GCCA...C.UGGU-.................GAUCU................................................................................-ACUGGG.A.A.GGC...GAG..GAAAAGUAAUGAG.......................................................................................................CCGG...G.A.....G.C....CAG....GAA..AC.C..U.....G...CC.U..G.UUGGUUCAACCCUCGC
NZ_AAAW03000009.1/14789-14611      CAACCGAAUAGUAUUC..A.A..G.G.U...UC.C.UC--...................................UUUA............--GAG.GAA..G....AA..AA..G..G.G..AA.G..C.C.GG.UGA.....................................................................................................................................................................AAAU.....CCGG.CGCGGU-..C.CC..GCCACUGUGAa.CCA-.....................................................CGAGUGCCUCUUAAGG-..........................................................................................CCCA...C.UGGG-.................AUGAG................................................................................-CCUGGG.A.A.GGG...AAG..AGGCAUAAAGAC-.......................................................................................................-UGG...A.A.....G.C....CAG....GAG..AC.C..U.....G...CC.U..U.GAACAUUGCGCUACGU
NZ_AABQ07000001.1/584146-583954    GUAGCCUUGCCGGUUC..G.A..G.G.Uu..CC.U.CGCCg..................................GCGA...........cGGCGG.GGC..U....AA..GA..G..G.G..AA.C..G.C.GG.UC-.....................................................................................................................................................................GAUG.....CCGC.GGCUGCC..C.CC..GCAACUGUGA..ACGGc....................................................-GAUCGUUCCCCAAU--..........................................................................................GCCA...C.UGCG-.................-UGA-................................................................................-CGCGGG.A.A.GGC...GGG..GAACCCGGCGGAG...............................................................................................acgccagaCCGU...G.A.....G.C....CAG....GAG..AC.C..U.....G...CC.U..C.GUCGAUCCCGUGGCGC
NZ_AADT03000003.1/96733-96933      AUAUGAAAAAAAUGGA..C.A..G.G.Ug..CC.C.CC--...................................GGGA............--GGG.GGA..G....AA..UA..G..G.G..AA.Gu.C.C.GG.UAAccgccuuuucaggcgg.....................................................................................................................................................CGAU.....CCGG.CGCGGU-..C.CC..GCCACUGUGA..GCGU.....................................................GGAGUUGGCGAUAUAAC..........................................................................................GCCA...C.UGGGA.................UAGU-................................................................................UCCCGGG.A.A.GGC...AUC..GCUAAACAAGGAA.......................................................................................................GCGC...G.A.....G.C....CAG....GAG..AC.C..U.....G...CC.U..G.UCCAUAUGACCUCUCA
NZ_AAAG02000003.1/62343-62564      GUAAGCUUUGAGGAUC..G.U..G.G.Uu..CU.U.UGGCacc................................GUUU....ugucggguGCCGG.AGC..U....AA..GA..G..G.G..AA.U..C.C.GG.UGAgccgcguuuuggc........................................................................................................................................................GAUG.....CCGG.AGCUGCC..C.CC..GCAACUGUAA..GCGG.....................................................CGAGCCGCUGUCAAGACgu........................................................................................GCCA...C.UGCCCccg..............GCAAG..............................................................................ggGGGUGGG.A.A.GGC.caGAC..AGCGGCGACGAC-.......................................................................................................CCGU...A.A.....G.C....CAG....GAG..AC.C..U.....G...CC.G..C.GAUGUCAUAACCUCCC
NC_005296.1/798739-798524          UUUGAUCGCGCCCGUU..C.A..G.G.U...GU.G.CCGGga.................................AUCG...........uCCGGC.AC-..-....--..-A..G..G.G..AA.G..C.C.GG.UGCgggcccaagcuuauggccgcaaaccc...........................................................................................................................................AAAU.....CCGG.CGCUGCG..C.CC..GCAACUGUGA..GCGGu....................................................GAGCGAUCCUUCAAUCG..........................................................................................GCCA...C.UGGGCa................GCACU...............................................................................uGCCCGGG.A.A.GGC...GAA..GGAUUGCGACGAC.......................................................................................................CCGU...G.A.....G.C....CAG....GAG..AC.C..G.....G...CC.U..G.AGUACGUCAUCUUCCA
NZ_AAED02000002.1/352623-352411    UAUUCAAUGCAUGUCU..G.U..G.G.Uu..CU.C.CGGGgcg................................GUUU......ugccguUCCGG.AGC..U....AA..GA..G..G.G..AA.G..C.C.GG.UGCgcgauguugc...........................................................................................................................................................AAAG.....CCGG.CGCUGCC..C.CC..GCAACUGUAA..ACGGc....................................................GAGCCGAAAUCCACCGGu.........................................................................................GUCA...C.UGAGGug...............AUAAG................................................................................CCUUGGG.A.A.GAC...GGA..UUGAAGCGAAGAC.......................................................................................................CCGC...G.A.....G.C....CAG....GAG..AC.C..U.....G...CC.A..C.GGCAAGAAGAAACGUC
NZ_AAIT01000007.1/203053-203263    CCAUGAGGGCCGAGCU..A.C..G.G.U...UC.C.GGCGg..................................CGUG...........cCUCCG.GAU..U....AA..AA..G..G.G..AA.Uc.C.C.GG.UGCgccugaccuguucaggc....................................................................................................................................................AAUG.....CCGG.AGCUGCC..C.CC..GCAACUGUAU..GCGGu....................................................GAGUGACGGUCGAUCAU..........................................................................................GCCA...C.UGGCGc................GAAUG................................................................................CGCCGGG.A.A.GGC...CGG..CCCGAACGAUGAC.......................................................................................................CCGC...A.A.....G.C....CAG....GAG..AC.C..U.....G...CC.G..C.AGCAAUCACCCAUUUC
NZ_AAIT01000007.1/220883-220683    AUUUUACCGUCAGAUC..A.A..G.G.Ug..CC.G.GGG-...................................AAAU............-CUCC.GGG..U....AA..AA..G..G.G..AA.U..U.C.GG.UGAggcugucgcc...........................................................................................................................................................AAAU.....CCGA.AGCUGCC..C.CC..GCAACUGUAG..GCGG.....................................................AGAGCCUGUCCGACAU-..........................................................................................GCCA...C.UGGCGcgga.............UUUCG................................................................................CGCCGGG.A.A.AGC...UGG..ACCAGGUAAAGAU.......................................................................................................CCGC...A.A.....G.U....CAG....GAA..AC.C..U.....G...CC.U..G.GAUCAAUCACCUGUUC
NZ_AAFG02000004.1/314534-314749    CCGCAUGAGAGGGGCG..A.U..G.G.U...UC.C.CCGAcgccu..............................AAGG..........ccGGUGG.GAU..G....AA..AA..G..G.G..AA.U..U.C.GG.UGCggaggagccaaagggcgcc..................................................................................................................................................AAAU.....CCGA.AACUGCC..C.CC..GCAACUGUAA..GCGG.....................................................CGAGCGCCCCGUCACAG..........................................................................................CCCA...C.UGAUCc................UCAUG................................................................................GAUCGGG.A.A.GGG...AGG..GACGCGCAAUAAC.......................................................................................................CCGC...A.A.....G.U....CAG....GAG..AC.C..U.....G...CC.A..U.CGCGACUUUUUAACCA
NC_003078.1/66246-66476            ACAUUAACUGGGACCG..A.C..G.G.U...UC.C.CCUAccc................................GUGA........ggugGAGGG.GAU..U....AA..UA..G..G.G..AA.C..A.C.GG.UGCggacgacccaagagggacc..................................................................................................................................................AAAA.....CCGU.GGCUGCC..C.CC..GCAACUGUAA..GCGGa....................................................UCGUCGUUCAUCCUUGUggcgccaaggcgcca...........................................................................GCCA...C.UGCGC.................GCGUU................................................................................GCGCGGG.A.A.GGC..aGAU..GAGCGACUCUGU-.......................................................................................................CCGU...G.A.....G.C....CAG....GAG..AC.C..U.....G...CC.G..U.CAAAUCGAUCCAACGU
NZ_AAEI01000008.1/333950-333757    UUACCCUUGCGCGCUG..A.U..G.G.U...UC.C.CG--...................................GAAA............--CGG.GAU..C....AA..AA..G..G.G..AA.C..G.C.AG.GAGaggcagcgccuc.........................................................................................................................................................GAAU.....CUGC.GGCUGCC..C.CC..GCAACUGUGA..GCGG.....................................................CGAAUCCGUGCCACUGCau........................................................................................GCCA...C.UGG--.................GAAA-................................................................................--CCGGG.A.A.GGC..cGGC..ACGAAUCAGGAC-.......................................................................................................CCGC...G.A.....G.C....CAG....GAG..AC.C..U.....G...CC.A..U.CGACCCGAGGUCCAAG
NC_003869.1/396055-396295          GAAUAUAAAAAGCCUU..A.U..G.G.U...CC.C.----...................................GUGA...........u----G.GGU..U....AA..AA..G..G.G..AA.Ga.C.G.GG.UGA.....................................................................................................................................................................GAAU.....CCCG.CGCAGCC..C.CC..GCUACUGUGA..GGGA.....................................................GGACGAAGCCCUAGUAA..........................................................................................GCCA...C.UGUCCggcac............UCAAC..........................ugagcgcguuaguaaggagaaaagagggagagaaauugcguucaguugagugccGGAUGGG.A.A.GGC...AGG..GUGGAGGAUGAG-.......................................................................................................UCCC...G.A.....G.C....CAG....GAG..AC.C..U.....G...CC.A..U.AAGGUUUUUAAAAGUU
NC_003317.1/679010-679238          UCGCAAUUUUCAGGAG..A.C..G.G.U...UC.C.GCC-...................................AUUG...........c-GGCG.GAU..G....AA..AA..G..G.G..AA.C..A.C.GG.UGAagccauagggcu.........................................................................................................................................................GAAA.....CCGA.GACUGCC..C.CC..GCAACUGUAA..CCGG.....................................................AGAGCUAUCCUCCACAGgccgcgcaagcggccaaa........................................................................GCCA...C.UGAAAgcagca...........AUAUG............................................................................cugcAAUCGGG.A.A.GGC..gGAG..GCAAAGCGAAGAC.......................................................................................................CCGG...A.A.....G.U....CAG....GAG..AC.C..U.....G...CC.G..U.AUCCGGUCACCCAUGC
NC_004310.3/1309296-1309068        UCGCAAUUUUCAGGAG..A.C..G.G.U...UC.C.GCC-...................................AUUG...........c-GGCG.GAU..G....AA..AA..G..G.G..AA.C..A.C.GG.UGAagccauagggcu.........................................................................................................................................................GAAA.....CCGA.GACUGCC..C.CC..GCAACUGUAA..CCGG.....................................................AGAGCUAUCCUCCACAGgccgcgcaagcggccaaa........................................................................GCCA...C.UGAAAgcagca...........AUAUG............................................................................cugcAAUCGGG.A.A.GGC..gGAG..GCAAAGCGAAGAC.......................................................................................................CCGG...A.A.....G.U....CAG....GAG..AC.C..U.....G...CC.G..U.AUCCGGUCACCCAUGC
NC_006932.1/1327262-1327034        UCGCAAUUUUCAGGAG..A.C..G.G.U...UC.C.GCC-...................................AUUG...........c-GGCG.GAU..G....AA..AA..G..G.G..AA.C..A.C.GG.UGAagccauagggcu.........................................................................................................................................................GAAA.....CCGA.GACUGCC..C.CC..GCAACUGUAA..CCGG.....................................................AGAGCUAUCCUCCACAGgccgcgcaagcggccaaa........................................................................GCCA...C.UGAAAgcagca...........AUAUG............................................................................cugcAAUCGGG.A.A.GGC..gGAG..GCAAAGCGAAGAC.......................................................................................................CCGG...A.A.....G.U....CAG....GAG..AC.C..U.....G...CC.G..U.AUCCGGUCACCCAUGC
NZ_AAAP01003877.1/22278-22051      AUUAUAGUGCCGGGUG..A.U..G.G.Uu..CC.C.CGCGucc................................GCUU........agggCAAGG.GGU..G....AA..AAu.G..G.G..AA.C..G.U.GG.UGCggcgcccgaaaagggggcc..................................................................................................................................................AAUU.....CCGC.GACUGCC..C.CC..GCAACUGUAG..GCGG.....................................................AGAGGUUCCGGCCGUUAgagac.....................................................................................GCCA...C.UGGCCc................UGAAA.............................................................................uggGGCUGGG.A.A.GGCuauGCC..GGACCCAACGAC-.......................................................................................................CCGC...G.A.....G.U....CAG....GAG..AC.C..U.....G...CC.A..U.CAUCGAGAGUCGCUUG
NZ_AAGG01000005.1/2185-2371        CGGCUGCUUCACGUCA..C.G..G.G.Uu..GC.C.GC--...................................GUAA..........ca--CCG.GCC..G....AA..GA..G..G.G..AA.G..G.G.AG.UGC.....................................................................................................................................................................GAUG.....CUCC.CGCUGCC..C.CC..GCAACUGUGA..CCGGg....................................................GAGCGACCCUGCCAAGG..........................................................................................GCCA...C.UGGU-.................-UUCG................................................................................-ACCGGG.A.A.GGC..gGCG..GGGAAGCGACGAU.......................................................................................................CCGG...G.A.....G.C....CAG....GAG..AC.C..U.....G...CC.C..G.AGACCGUCGCUUGAGC
NC_003062.1/877424-877652          GGAUAACAUGUCCGUG..A.U..G.G.Uu..CC.U.UCCGg..................................GCGU..........ucCGGAA.GGU..G....AA..AA..G..G.G..AA.C..A.C.GA.UAGggacaaaucc...........................................................................................................................................................UCAU.....UCGU.GGCUGCC..C.CC..GCAACUGUGA..GCGG.....................................................AGAGCCUGAAACGAAAU..........................................................................................GCCA...C.UGGCAagccaucucgccucca.UCAAG.....................................................................ggggaaggcaaUGCCGGG.A.A.GGU...GUU..UCAGGUUUUGAC-.......................................................................................................CCGU...A.A.....G.C....CAG....GAG..AC.C..U.....G...CC.A..U.CACGGAAAUAUCCAUG
NC_003304.1/877625-877853          GGAUAACAUGUCCGUG..A.U..G.G.Uu..CC.U.UCCGg..................................GCGU..........ucCGGAA.GGU..G....AA..AA..G..G.G..AA.C..A.C.GA.UAGggacaaaucc...........................................................................................................................................................UCAU.....UCGU.GGCUGCC..C.CC..GCAACUGUGA..GCGG.....................................................AGAGCCUGAAACGAAAU..........................................................................................GCCA...C.UGGCAagccaucucgccucca.UCAAG.....................................................................ggggaaggcaaUGCCGGG.A.A.GGU...GUU..UCAGGUUUUGAC-.......................................................................................................CCGU...A.A.....G.C....CAG....GAG..AC.C..U.....G...CC.A..U.CACGGAAAUAUCCAUG
NZ_AAAW03000045.1/21996-22179      UUAAAUAUUCAGUUUU..U.A..G.G.Ug..CC.U.CUGA...................................UUUA............UCGGA.GGA..U....AA..UA..G..G.G..AA.C..C.A.GG.UGA.....................................................................................................................................................................AAUU.....CCUG.GACGGU-..C.GC..GCCACUGUAU..GCGG.....................................................AGAGCUUCUUUUAUAA-..........................................................................................-CCA...C.UGGU-.................UUUA-................................................................................-UCCGGG.A.A.GG-..aGAA..AGAAAGCAAAGAC.......................................................................................................CCGC...A.A.....G.U....CAG....GAA..AC.C..U.....G...CC.U..A.AUACUGGUUGUCUACG
NZ_AAAG02000002.1/607022-606806    GGCUAGCCUGCGGCUG..A.C..G.G.U...UC.C.CCCCaagc...............................GCAA.........gccGAAGG.GAU..U....AA..AA..G..G.G..AA.C..A.C.GG.UGCaggcgaaggauuugucc....................................................................................................................................................GAAA.....CCGU.GGCUGCC..C.CC..GCAACUGUGA..GCGGc....................................................GAGCCUUCCUCCGAUGAaa........................................................................................ACCA...C.UGGGGc................GCGUG................................................................................CCUUGGG.A.A.GGG...GGA..UGAAGGCGAUGAC.......................................................................................................CCGU...G.A.....G.C....CAG....GAG..AC.C..U.....G...CC.G..U.CCGACCCUAAUCCAUG
NZ_AAAE01000116.1/15838-16017      GCUUUGUGGCAGGGGU..C.A..G.G.Ug..CC.G.CC--...................................UUCG............--GGC.GGA..G....AA..UC..G..G.G..AA.G..C.C.GG.UGG.....................................................................................................................................................................AAAU.....CCGG.CGCGGG-..C.CC..GCCGCUGUGA..CGGG.....................................................GAUGCUCCGGGCAAGAG..........................................................................................GCCA...C.CGG--.................-UUCG................................................................................--CCGGG.A.A.GGC...GCC..CGGCGGCAGAUGA.......................................................................................................ACCG...G.A.....G.C....CAG....AAG..AC.C..G.....G...CC.U..G.ACGCAGAGGUUCCCGC
NC_006510.1/935015-935213          AUAUCGUUGCGCCAAG..C.AauG.G.U...GU.C.C---...................................AUCA............---GG.ACU..U....AA..UA..G..G.G..AA.U..C.C.GG.UGU.....................................................................................................................................................................GAAU.....CCGG.AACUGCC..C.CC..GCAACUGUAU..GUGC.....................................................GGACGAAAUGGGAUG--..........................................................................................GCCA...C.UGGCGgc...............AAGAG...................................................................ccauucggcgcgcCGCUGGG.A.A.GGC...CCC..AAAGUAGGACGAU.......................................................................................................GCAC...G.A.....G.U....CAG....GAG..AC.C..U.....G...CCuU..G.CUUGGAACGUUUCAUG
NC_003366.1/1431311-1431132        UAAUAUUUUAUAUUUU..U.A..G.G.U...UU.G.----...................................AUUU............----U.AAU..U....AA..AA..G..G.G..AA.A..G.U.GG.UUA.....................................................................................................................................................................AAGU.....CCAC.UACAGCC..C.CC..GCUACUGUGA..UAGG.....................................................AUACAAGUUUCUAUUUG..........................................................................................ACCA...C.UGAUU.................AUAUA................................................................................AAUUGGG.A.A.GGG...AGA..AAUGAGGAUAAG-.......................................................................................................CCUU...A.A.....G.U....CAG....GAU..AC.C..U.....G...CC.U..A.AAGAUCAUGAACUAAG
NC_003869.1/395133-395373          UGAAUAUUAAAGCCUU..A.U..G.G.U...CC.C.----...................................AUGA...........u----G.GGU..U....AA..AA..G..G.G..AA.Ga.C.G.GG.UGA.....................................................................................................................................................................GAAU.....CCCG.CGCAGCC..C.CC..GCUACUGUGA..GGGA.....................................................GGACGAAGCCCUAGUAA..........................................................................................GCCA...C.UGUCCggcac............UCAAC..........................ugagcgcguuaguaaggagaaaagagggagagaaauugcguucaguugagugccGGGUGGG.A.A.GGC...AGG..GUGGAGGAUGAG-.......................................................................................................UCCC...G.A.....G.C....CAG....GAG..AC.C..U.....G...CC.A..U.AAGGUUUUAGAAGUUC
NC_002947.3/3857543-3857766        CCUUAUGCCUCGCGUU..C.A..G.G.Ug..CC.C.C---...................................UCAG............---GG.GGU..G....AA..AC..G..G.G..AA.A..C.C.GG.UGCgucccaggcccuucagcagggccggac..........................................................................................................................................AAUG.....CCGG.UGCUGCC..C.CC..GCAACGGUAA..GCGA.....................................................--GUGAAGCGUCUGU--..........................................................................................ACCA...C.UGUGCcucgua...........GUACG................................................................................GCAUGGG.A.A.GGU...GAC..GCGUUCCAGGAGC............................................................................................ccagcucuuccUCGC...A.A.....G.C....CCG....GAG..AC.C..G.....G...CC.U..G.GCGUUCAUGAACACCC
NC_005296.1/2352000-2352211        UGUGGUGCCGCUCGCU..U.C..G.G.Ug..CC.C.UUC-...................................GUUC............-GAAG.GGU..G....AA..AC..G..G.G..AA.U..G.C.GG.UGCggcgagcaaucgcc.......................................................................................................................................................AAGU.....CCGC.GGCUGCC..C.CC..GCAACUGUAA..GCGGa....................................................UCGUCUCCGGUCACUCC..........................................................................................GCCA...C.UGAGUucggcaucc........UAGAG..............................................................................ccGCUCGGG.A.A.GGC...GAC..CGGGACAAUGU--.......................................................................................................CCGC...G.A.....G.C....CAG....GAG..AC.C..G.....G...CC.G..A.AGUCCGCAACCAAGCC
NZ_AAAW03000049.1/19726-19545      AAUAAGAAACUAUUGA..C.A..G.G.U...UU.A.C---...................................GCAA............---GU.AAU..G....AA..AA..G..G.G..AA.U..C.A.GG.UGC.....................................................................................................................................................................AAAU.....CCUG.AGCAACC..C.CC..GUUACUGUAA..GCGCcguuaaa..............................................GAUUUAUUUAUCUUCAU..........................................................................................GCCA...C.UGGC-.................-GAAG................................................................................-ACUGGG.A.A.GGC...GAU..AAAUAAAG-----.......................................................................................................GCGC...G.A.....G.C....CAG....GAG..AC.C..U.....G...CC.U..G.UUAAUAAAACUACAAU
NZ_AAAV02000001.1/1405662-1405860  UGGCGCGCCGACGCCA..G.A..G.G.Ug..CC.C.GG--...................................UAAC............--ACG.GGC..U....AA..GA..G..G.G..AA.G..C.C.GG.UUC.....................................................................................................................................................................GAUU.....CCGG.CGCUGCC..C.CC..GCAACUGUAA..CCGGa....................................................UAGCGCGUCGCCCAUUCau........................................................................................GCCA...C.UGGUGucgg.............CUUCG...........................................................................gccagCACCGGG.A.A.GGC..gGGC..GACGAGCCGUGAC.......................................................................................................CCGG...A.A.....G.C....CAG....GAA..AC.C..U.....G...CC.C..U.UGGUUGUCGUUCCGCG
NZ_AADX02000005.1/115090-115301    AGAAUCCACCUCACUU..A.C..G.G.Uu..UU.C.CCCUgc.................................AUCA.........ucaCGGGG.AAA..U....AA..UA..G..G.G..AA.U..C.C.GG.UGAagacaagauguucg.......................................................................................................................................................UAAU.....CCGG.AACUGCC..C.CC..GCAACUGUAA..UCGGu....................................................GAGUCUGUUUGCCACUCuu........................................................................................GCCA...C.UGGA-.................CUUGA................................................................................-UCCGGG.A.A.GGC..cGCA..AGCAAGACGAUGA......................................................................................................cCCGA...G.A.....G.U....CAG....GAG..AC.C..U.....G...CC.G..C.AAGUGAGCUAUGUUGU
NZ_AAEH02000007.1/165025-164832    UUACGCUUGCGCACCG..A.U..G.G.U...UC.C.CG--...................................GAGA............--CGG.GAU..C....AA..AA..G..G.G..AA.C..G.C.AG.CAGaggccgagccuc.........................................................................................................................................................CAAU.....CUGC.GGCUGCC..C.CC..GCAACUGUAA..GCGG.....................................................CGAAUCCGCGCCACCACgc........................................................................................GCCA...C.UGG--.................GAAA-................................................................................--CCGGG.A.A.GGC..cGGC..GCGGAUGACGAC-.......................................................................................................CCGC...A.A.....G.C....CAG....GAG..AC.C..U.....G...CC.A..U.CGACCCGAGGUCCAGC
NZ_AAAW03000208.1/1274-1493        UACACUGCGCCCGCCA..C.A..G.G.Ug..UC.C.UGCCguccgc.............................GCAU.....gcgggcgGGCAG.GGU..G....AA..AC..G..G.G..AA.G..C.C.GG.UGCggacgcgagucc.........................................................................................................................................................CAUC.....CCGG.CACUGCC..C.CC..GCAACGGUAG..GCGA.....................................................-GAAAAACCGGCAUCG-..........................................................................................GCCA...C.UGCGC.................GAAC-................................................................................GCGCGGG.A.A.GGC...GCC..GGCGGGACGCGAC...............................................................................................agcgucgcUCGC...G.A.....G.U....CCG....GAG..AC.C..G.....G...CC.U..G.UGGCGGACAUCGCCGA
NZ_AAIE01000029.1/3124-2926        CAAUGGCAUCAUGAGC..G.G..G.G.Ug..CC.C.CGG-...................................GGGA............-CCGG.GGA..G....AA..UC..G..G.G..AA.G..C.C.GG.UGA.....................................................................................................................................................................AAGU.....CCGG.CACGGG-..C.CC..GCCGCGGUAA..CCGG.....................................................GAAGUCGCCGUCCAUGCgcgucgcgca................................................................................GCCA...C.UGGGCc................CUCGG................................................................................GUCCGGG.A.A.GGC..gGAC..GGCCGGCGUUGAU.......................................................................................................CCGG...A.A.....G.U....CCG....AAG..AC.C..G.....G...CC.C..C.GCAUCGACGUCGCCCG
NC_004757.1/696804-696577          UCUGCGCCCCUUGUUU..G.A..G.G.Ug..UC.C.CAGAugc................................AUUU.........gcaCGAGG.GAU..G....AA..AC..G..G.G..AA.G..C.C.GG.UGCgcgcuggaaucagccagcgc.................................................................................................................................................AAUG.....CCGG.CACUGCC..C.CC..GCAACGGUAA..AUGAg....................................................UCAAUGAUCUGCACAC-..........................................................................................GCCA...C.UGUGCu................GUAUG................................................................................GCACGGG.A.A.GGC...GCA..GAAUCAGGAAAAC............................................................................................acagcuuccgcUCAU...A.A.....G.U....CCG....GAG..AC.C..G.....G...CC.U..G.AAGCAAUAUCAUGUUA
NC_004578.1/1878136-1878350        CCUUCGCGGCUUGUUU..C.A..G.G.Ug..CU.C.UGCAauccuc.............................GAUU............GGCAG.GGU..G....AA..ACa.G..G.G..AA.G..C.C.GG.UGUggaucgaccgaucc.......................................................................................................................................................GAUC.....CCGG.CGCUGCC..C.CC..GCAACGGUAA..AUGAg....................................................UCAAGGCUGUGCAUCGU..........................................................................................GCCA...C.UGUGU.................UUCG-................................................................................ACACGGG.A.A.GGC...GCG..CAGCCGGGGUAAC...................................................................................................ccgcUCAU...G.A.....G.C....CCG....GAG..AC.C..G.....G...CC.U..G.AACCACUCAAUGGCAU
NC_003047.1/954760-954963          UUAGAUGAGGACACUC..A.A..G.G.Ug..CC.G.CCUCg..................................AAGG...........gAGGGC.GGA..G....AA..UU..G..G.G..AA.G..C.C.GG.UCA.....................................................................................................................................................................AAUC.....CCGG.CGCUGCC..C.CC..GCAACGGUGG..UGGAgcg..................................................AACAGCCACGGCAGAAG..........................................................................................GCCA...C.UGGAC.................ACCGC................................................................................GUCCGGG.A.A.GGC...GCC..GGGCAGGUCCCUU..............................................................................................gcggacggcUCCA...G.A.....G.C....CCG....GAA..AC.C..A.....G...CC.U..U.GAAGCAGAAAUAGACC
NZ_AAIT01000019.1/24385-24170      GCAAUGCGGGGCCGCU..A.C..G.G.U...UC.C.GGC-...................................GCGA.........ucu-GCCG.GAU..G....AA..AA..G..G.G..AA.Ca.C.C.GG.CGCgcccaucgccgcgaugcggacgggc............................................................................................................................................AAGG.....CCGG.GGCUGCC..C.CC..GCAACUGUAG..GCGGu....................................................GAGCGAAGGCCGAAGGC..........................................................................................GCCA...C.UGGGA.................AGAU-................................................................................CCCCGGG.A.A.GGC...CGG..CCCGAGCGAUGAU.......................................................................................................CCGC...C.A.....G.C....CAG....GAG..AC.C..U.....G...CC.G..C.AGCGAUCACCCAUUUC
NC_006085.1/2294565-2294765        AUAGUGACGAAUGCAC..G.U..G.G.Uu..CC.C.GUG-...................................UUCG............-CACG.GGC..C....AA..GA..G..G.G..AA.U..C.C.GG.UGU.....................................................................................................................................................................GAAU.....CCGG.AGCUGC-..C.CC..GCAGCGGUAU..AUGAga...................................................ACGACCGCCGUCAUGAC..........................................................................................-GCA...C.UGUGC.................UUUG-................................................................................GCAUGGG.A.A.GC-...GAC..GGCUAGUAGGAGU........................................................................................ccgaucaggacgagcUCAU...G.A.....G.C....CCG....AAG..AC.C..U.....G...CC.A..G.GUGUGGUCCCGCAACC
NC_003296.1/765144-764965          AUCCCGCCUCACGAUG..A.U..G.G.Ug..CC.C.U---...................................-UCC............---AG.GGU..G....AA..AC..G..G.G..AA.C..G.C.GG.UGC.....................................................................................................................................................................GAUG.....CCGC.GGCUGCC..C.CC..GCAACUGUAA..GCGA.....................................................CGAGUCUGCGCCAACCA..........................................................................................GCCA...C.CGCA-.................-CGAU................................................................................-GCCGGG.A.A.GGC...GGC..GCCAGGCGAUGAC.......................................................................................................GCGC...G.A.....G.C....CAG....GAG..AC.C..G.....G...CC.A..U.CUCCUUCUGUCGACGU
NC_003911.11/3073055-3073267       GGCUAAAUGAAGGGGU..C.U..G.G.Uc..CU.G.CCGGa..................................GCAA...........uCCGGA.UGC..U....AA..GA..G..G.G..AA.U..U.U.GG.UGCgaccgcccgucgguu......................................................................................................................................................CAGG.....CCAA.AGCCGCC..C.CC..GCGACUGUAA..GCGGu....................................................GAGCCUCUGUUCAACCA..........................................................................................GCCA...C.UCCCGg................GUUCG............................................................................ccccCGGGGGG.A.A.GGC...GAA..CAGAGGCACUGAC.......................................................................................................CCGC...G.A.....G.C....CAG....GAG..AC.C..U.....G...CC.A..G.ACAGGCACUGUAACAC
NC_005296.1/5422528-5422731        ACUUCUAAUGGCGGUG..A.C..G.G.U...UC.C.C---...................................GAGA............---GG.GAU..G....AA..AA..G..G.G..AA.U..A.C.GG.UGCggacgcagacacuuucgcguuc...............................................................................................................................................UAGG.....CCGU.AGCUGUU..C.CC..GCAACUGUAA..GCGG.....................................................AUCGUCUUUCGUCGGAU..........................................................................................GCCA...C.UGGGAa................CCUCG...............................................................................gUCCUGGG.A.A.GGC..gACG..GAAGAUCAA----.......................................................................................................CCGC...G.A.....G.C....CAG....GAG..AC.C..U.....G...CC.G..U.CAUUCGUGGUCACACG
NZ_AAFG02000009.1/29707-29921      GCAUUGUCGACGGCAU..A.C..G.G.U...GU.C.CCAGagc................................GCAA........agcgCCGGG.ACU..G....AA..AC..G..G.G..AA.U..G.A.GG.AACggcggacccaaucgcggcgcc................................................................................................................................................AAAG.....CCUC.AACCGCC..C.CC..GCGACUGUGA..GCGG.....................................................UGAGCGACAUUCAGCA-..........................................................................................UCCA...C.UGGCC.................GCUG-................................................................................GGCCGGG.A.A.GGA...GAA..UGAUCGCCGCGAC.......................................................................................................CCGC...G.A.....G.U....CAG....GAG..AC.C..G.....G...CC.G..U.AUGAAACGAGGACAGU
NZ_AAIS01000004.1/579994-579789    CUUGUUUGGGAGAUCA..U.C..G.G.Ug..CC.U.CCCG...................................----............CGGGA.GGU..G....AA..AC..G..G.G..AA.U..G.C.GG.UGCggggauacugccccc......................................................................................................................................................AAUA.....CCGC.GGCUGCC..C.CC..GCAACUGUAA..GCGG.....................................................CCAUCCGUAUCCAUUCG..........................................................................................GCCA...C.UGACCaugcc............AUGCA...............................................................................uGUGCGGG.A.A.GGC...GGA..UCCGGAUAACGG-.......................................................................................................CCGC...G.A.....G.C....CAG....GAG..AC.C..G.....G...CC.G..G.UGACGCAUUCUUAGGC
NC_007005.1/4368222-4368008        CCUUCGCGGUUUGUUU..C.A..G.G.Ug..CU.C.UGCAauccuc.............................GAUU............GGCAG.AGU..G....AA..ACa.G..G.G..AA.G..C.C.GG.UGUgggucgacagaucc.......................................................................................................................................................GAUC.....CCGG.CGCUGCC..C.CC..GCAACGGUAA..AUGAg....................................................UCAAGGCUGUGCCUGAC..........................................................................................GCCA...C.UGUGU.................UUCG-................................................................................ACAUGGG.A.A.GGC...GCG..CAGCCGGGGUGAC...................................................................................................ccgcUCAU...G.A.....G.C....CCG....GAG..AC.C..G.....G...CC.U..G.AAUCACUCAAUGACAU
NZ_AAHI01000004.1/50301-50108      UUACCCUUGCGCGCUG..A.U..G.G.U...UC.C.CG--...................................GAGA............--CGG.GAU..C....AA..AA..G..G.G..AA.C..G.C.AGgUGAggcaacgccuc..........................................................................................................................................................GAAG.....CUGC.GGCUGCC..C.CC..GCAACUGUGA..GCGG.....................................................CGAAUCCGUGCCACCGCau........................................................................................GCCA...C.UGG--.................GAAA-................................................................................--CCGGG.A.A.GGC..cCGC..ACGGACGACGAC-.......................................................................................................CCGC...G.A.....G.C....CAG....GAG..AC.C..U.....G...CC.A..U.CGACCCGAGGUCCAGC
NZ_AAHL01000020.1/75570-75763      UUACCCUUGCGCGCUG..A.U..G.G.U...UC.C.CG--...................................GAGA............--CGG.GAU..C....AA..AA..G..G.G..AA.C..G.C.AGgUGAggcaacgccuc..........................................................................................................................................................GAAG.....CUGC.GGCUGCC..C.CC..GCAACUGUGA..GCGG.....................................................CGAAUCCGUGCCACCGCau........................................................................................GCCA...C.UGG--.................GAAA-................................................................................--CCGGG.A.A.GGC..cCGC..ACGGACGACGAC-.......................................................................................................CCGC...G.A.....G.C....CAG....GAG..AC.C..U.....G...CC.A..U.CGACCCGAGGUCCAGC
NC_004557.1/1511755-1511938        CAUAUUAUGAAUUUUU..A.U..G.G.U...GU.A.AU--...................................UUCA...........c--AUU.ACG..U....AA..AA..G..G.G..AA.G..C.UuGG.UGU.....................................................................................................................................................................AAAU.....CCAG.CACGGU-..C.CC..GCCACUGUAA..GAGA.....................................................GAGUAUAUCAUUAUAU-..........................................................................................GCCA...C.UGUUG.................UUUAU................................................................................CAAUGGG.A.A.GGC...AAU..GAUGUACUAUGA-.......................................................................................................UCUC...A.A.....G.U....CAG....GAG..AC.C..U.....A...CC.A..U.AAAAACUUAUACAAUU
NZ_AAIS01000004.1/502910-503132    ACUAGAUAUGGUGGUC..A.C..G.G.U...CU.C.UCGAguc................................GCAA..........aaUCGAG.AGC..U....AA..GA..G..G.G..AA.G..C.C.GG.UGCgcccgagucuuaauggcgggc................................................................................................................................................AAUG.....CCGG.CGCUGCC..C.CC..GCAACUGUAA..GCGGc....................................................GAGCUGAAGUCCAUUAUugu.......................................................................................GUCA...C.UGGGAcc...............GCAAG...............................................................................gCCCUGGG.A.A.GAC..cGGA..CCGACGCCUAGAC.......................................................................................................CCGC...A.A.....G.C....CAG....UAG..AU.C..U.....G...CC.G..C.GACAACAAAAACGUCC
NZ_AAAP01003421.1/1751-1551        GGUUAGAAGGUCAGCG..A.C..G.G.U...UC.C.C---...................................UUCG............---GG.GAU..C....AA..AC..G..G.G..AA.C..G.C.GG.UGAggguucgcccuc.........................................................................................................................................................GAUG.....CCGC.GGCUGCC..C.CC..GCAACUGUGA..GCGGcg...................................................AGCCUUUUCACCACCGAu.........................................................................................GUCA...C.UGGAUggg..............CCUC-................................................................................AUCCGGG.A.A.GAC...GGU..GAGAGGGCGACGA......................................................................................................cCCGC...G.A.....G.C....CAG....GAG..AC.C..U.....G...CC.G..U.CAGCCGUGGUCACACG
NZ_AAAG02000002.1/445655-445880    UACCGUAUUUAGCGUU..A.C..G.G.Uu..CC.U.UGGGuau................................GCAA..........uaUCUAG.GGU..G....AA..GA..G..G.G..AA.G..A.C.GG.UGCgcccuugaagggc........................................................................................................................................................AAUG.....CCGG.CGCUGCC..C.CC..GCAACUGUGA..GCGGc....................................................GAGCCCGCGUCCAAGACu.........................................................................................GCCA...C.UGGUGcgccgg...........UCCUU.......................................................................cggaaccggCCCCGGG.A.A.GGC..cGGA..CGGGGGCUGUGAC.......................................................................................................CCGC...A.A.....G.C....CAG....GAG..AC.C..U.....G...CC.G..U.AAUGGCCGCAACGUCC
NZ_AAAP01003109.1/772-976          CAAAGGUCGUGCGGCC..A.A..G.G.Uu..CC.U.GCGGa..................................CUCU.........uccCCGUG.GGC..U....AA..GA..G..G.G..AA.U..C.C.GG.UCGguucgucc.............................................................................................................................................................GAUG.....CCGG.AGCUGCC..C.CC..GCAACUGUGA..GCGG.....................................................CGAGCUCCCGCCGCGAGag........................................................................................GUCA...C.UGGUG.................CCCCG................................................................................CACCGGG.A.A.GGC.cgGGC..GGGGGCGCUGAC-.......................................................................................................CCGU...G.A.....G.C....CAG....GAG..AC.C..U.....G...CC.U..C.GGCACGACGAUAUUCC
NC_002570.2/528874-529071          AGUGUUUGUGGACGGU..A.A..G.G.U...GC.C.C---...................................GAAG............---CG.GCU..U....AA..AA..G..G.G..AA.U..C.U.GG.UGC.....................................................................................................................................................................AAAU.....CCGG.AGCUGUC..C.CC..GCAACUGUGA..GUGC.....................................................UACGAACGGAACGAUUU..........................................................................................GCCA...C.UGUACauccucuacuuc.....UUGAG............................................................................aaauGUAUGGG.A.A.GGC...-UU..CUAAGUAGGUAAA.......................................................................................................GCAC...G.A.....G.U....CAG....GAG..AC.C..U.....G...CC.U..U.ACUUCCACAAGUUUCG
NC_002939.4/3303201-3302976        GAAUAUUUCAAGCGUU..C.A..G.G.Ug..CU.U.CCACu..................................CCCA..........cgGUGGA.AGG..U....AA..AA..G..G.G..AA.A..A.G.GG.UGA.....................................................................................................................................................................GAAU.....CCCU.UGCUGU-..C.CC..GCAACUGUGA..ACGGu....................................................GAUGAAAGCCGCAGCGAu.........................................................................................GCCA...C.UGGAGaguccuug.........UUGAU.........................................................gugaaggcgugaaauacgccuucUUCCGGG.A.A.GGC...GCG..GCGAGUAAAGUGA......................................................................................................uCCGU...G.A.....G.C....CAG....GAA..AC.C..U.....G...CC.C..G.AACGCAUGAGCAGCGG
NC_006834.1/1368227-1368452        UACCAUGCGCGCCCCU..G.A..G.G.Ug..AC.U.GUCGg..................................CUUG...........cCGGCG.GUU..U....AA..AC..G..G.G..AA.U..C.C.GG.UGCgcagaucgccuuggcguggugc...............................................................................................................................................AAUU.....CCGG.AGCUGCC..C.CC..GCAACGGUGG..GCGAg....................................................ACAAGGGUCUGCAUGUAac........................................................................................ACCA...C.UGUGC.................-GGU-................................................................................GCACGGG.A.A.GGC...GCA..GAUCCGGGAAGCG............................................................................................auugcuuccgcUCGC...A.A.....G.C....CCG....GAG..GC.C..G.....G...CC.U..G.AAGGGAUUGACCCGGC
NZ_AAAE01000118.1/30848-30635      GUCACGCCGGGCUAUG..A.C..G.G.U...UC.C.CGAAcgcc...............................GCAA.........gguCAAGG.GAU..G....AA..AA..G..G.G..AA.C..G.C.GG.UGAggggugcugacccc.......................................................................................................................................................AGUU.....CCGC.GACUGCC..C.CC..GCAACUGUGA..GCGGc....................................................GAGCCCGCCCCGAAGAC..........................................................................................GCCA...C.UGGACc................GAAAG...............................................................................gGCCCGGG.A.A.GGU..uCGG..GGAAGGCCGCGAC.......................................................................................................CCGC...G.A.....G.U....CAG....GAG..AC.C..U.....G...CC.G..U.CGAGCGCGCAAGCGCC
NC_006510.1/2300644-2300445        UAAAUCAACUCGCAGC..A.A..G.G.C...GC.C.----...................................GAAA...........a----G.GCU..U....AA..UA..G..G.G..AA.U..C.C.GG.UGG.....................................................................................................................................................................GAAU.....CCGG.AGCUGUC..C.CC..GCAACUGUCA..AUGC.....................................................GGACGAAAUGAAAUC--..........................................................................................GCCA...C.UGUACggacggauggc......UUGCG.......................................................................cuguuuuccGUACGGG.A.A.GGC...UUC..AGAGUAGGAUGAA.......................................................................................................GCAU...G.A.....G.C....CAG....UAG..AC.C..U.....G...CC.U..U.GCUUGCCGCAGUUUCC
NC_002678.2/4044596-4044395        UUAGAUCAUGUCAUCU..C.A..G.G.Ug..CC.G.CUUCgu.................................GACG..........acGGGGC.GGA..G....AA..UU..G..G.G..AA.G..C.C.GG.UCA.....................................................................................................................................................................AAGU.....CCGG.CGCUGCC..C.CC..GCAACGGUGG..UGGAgu...................................................UCAAGUCGCAACGGGAG..........................................................................................ACCA...C.UGGGC.................AAAA-................................................................................GCCUGGG.A.A.GGU...GUC..GCGACCGUCCGCA................................................................................................aggacacUCCA...G.A.....G.C....CCG....GAA..AC.C..A.....G...CC.C..G.AGAUUUUUGAACUCGA
NC_003909.8/3791525-3791713        CCUUUCAAAAGGAAAA..U.G..G.G.U...AC.A.CGAAca.................................GUUU..........guUUCGU.GUU..U....AA..AA..G..G.G..AA.Gc.U.U.GG.UGA.....................................................................................................................................................................AACU.....CCAA.CACGGU-..C.CC..GCCACUGUAA..AUGC.....................................................UGAGAUUUCUUUUUAAU..........................................................................................GCCA...C.UGU--.................GAAA-................................................................................--ACGGG.A.A.GGC..gAAA..GAAAUCAUAUGAA.......................................................................................................GCAU...A.A.....G.U....CAG....GAG..AC.C..U.....G...CC.U..G.UUUUAACAACACUGAU
NC_004557.1/745345-745529          UGAAUAUGAAAAUAUU..C.A..G.G.U...GC.C.A---...................................UUUU............---AG.GUU..U....AA..AA..G..G.G..AA.U..G.U.GG.UUU.....................................................................................................................................................................AAUU.....CCAC.AGCAGCC..C.CC..GCUACUGUAA..UUGA.....................................................GGACGAAUCUUUCACAA..........................................................................................ACCA...C.UCUUUc................AAAAA..............................................................................ggGAAGGGG.A.A.GGG...AAA..GACAAGGGUGAA-.......................................................................................................UCAU...G.A.....G.C....CAG....GAG..AC.C..U.....G...CC.U..G.UAUAUGAAAGAUAAAC
NZ_AAHJ01000001.1/57754-57537      AUAAGUAAUAACAGUU..A.C..G.G.U...UU.C.CGGCgccug..............................GAAG.........ggcGCCGG.AAU..G....AA..AA..G..G.G..AA.C..C.C.GG.UGA.....................................................................................................................................................................AAAU.....CCGG.GACAGUG..C.CC..GCUGCUGUGA..UCCCcccgucggcaucugccggcggc...............................GCGGUGCUUCCGAAAAG..........................................................................................GCCA...C.UGGUCcgcgc............CUGCG................................................................................GACCGGG.A.A.GGC...CGG..AAGCAUG------.......................................................................................................GGGA...G.A.....G.U....CAG....AAG..AC.C..U.....G...CC.G..U.AACGAAGUAAUGCUUC
NC_003030.1/2557883-2558061        AAAUAAUACCAUAUUU..U.A..G.G.C...AC.C.UA--...................................AUCU............--UAG.GUU..U....AA..UA..G..G.G..AA.A..U.U.GG.UGA.....................................................................................................................................................................AAAU.....CCAA.UGCAACC..C.CC..GUUACUGUAU..ACA-.....................................................GUUACAAAACCAAUG--..........................................................................................UCCA...C.UGGAG.................UUUU-................................................................................CUCUGGG.A.A.GGA...UGG..UUGAGGCUAAAC-.......................................................................................................-UGU...G.A.....G.C....CAG....GAG..AC.C..U.....A...CC.U..A.AAAUAUUAUGGAACUU
NC_006526.1/994341-994519          GGAAAUUUUUUUGCAU..A.G..G.G.U...UU.C.CUUC...................................GAGU............GAAGG.AA-..-....AA..UU..G..G.G..AA.C..A.A.GG.UGC.....................................................................................................................................................................AAAA.....CCUU.GGCUGCC..C.CU..GCAACUGUAA..ACAG.....................................................--UUGAAACGCCAAAAA..........................................................................................GCCA...C.UGAA-.................UCUA-................................................................................-UUCGGG.A.A.GGC...GGU..UGUUUCGAUG---.......................................................................................................CUGU...G.A.....G.C....CAG....GAG..AC.C..G.....A...CC.C..U.AUGUAAUCGUUCCACG
NC_002678.2/6170874-6170694        AGGUCGCCGCCACUGC..C.U..G.G.Ug..CC.C.GCC-...................................GCAA............--GCG.GGA..G....AA..UC..G..G.G..AA.C..A.C.GG.UUG.....................................................................................................................................................................AACU.....CCGU.GGCGUG-..C.CC..AACGCUGUAA..GGGG.....................................................GACCGCGCCGGUAAAU-..........................................................................................GCCA...C.UGUC-.................-GAU-................................................................................-GACGGG.A.A.GGC...ACC..GGACGCGGGUUGA.......................................................................................................UCCC...G.A.....G.C....CAG....AAG..AC.C..G.....G...CC.U..G.GCAGGCAUCGUCAUCC
NC_006270.2/1417626-1417440        UUUCAUCGCCGGGAAC..A.U..G.G.U...AA.U.CUAAc..................................GAGG............UUAGA.UUU..U....AA..AA..G..G.G..AA.Gu.U.U.GG.UGA.....................................................................................................................................................................AAAU.....CCAA.CGCGGU-..C.CC..GCCACUGUGA..AUGA.....................................................GGAGGUUAUUUCAUAAAa.........................................................................................CCCA...C.UGUU-.................UCUA-................................................................................-UAUGGG.A.A.GGG..gGAA..AUAACCGUCGAU-.......................................................................................................UCAU...G.A.....G.C....CAG....GAG..AC.C..U.....G...CC.U..-.GUUCUGACGCACCAUA
NC_006322.1/1418488-1418302        UUUCAUCGCCGGGAAC..A.U..G.G.U...AA.U.CUAAc..................................GAGG............UUAGA.UUU..U....AA..AA..G..G.G..AA.Gu.U.U.GG.UGA.....................................................................................................................................................................AAAU.....CCAA.CGCGGU-..C.CC..GCCACUGUGA..AUGA.....................................................GGAGGUUAUUUCAUAAAa.........................................................................................CCCA...C.UGUU-.................UCUA-................................................................................-UAUGGG.A.A.GGG..gGAA..AUAACCGUCGAU-.......................................................................................................UCAU...G.A.....G.C....CAG....GAG..AC.C..U.....G...CC.U..-.GUUCUGACGCACCAUA
NZ_AADT03000015.1/25415-25245      GCAUAUGGUUACUUUU..C.A..G.G.Ug..CC.C.----...................................GCAA............----G.GGA..G....AA..UA..G..G.G..AA.C..C.G.GG.UGC.....................................................................................................................................................................GAAU.....CCCG.GACGGA-..C.CC..GCCACUGUGAa.GGU-.....................................................-GAGCACUUGCCAGA--..........................................................................................-CCA...C.UCC--.................UUAAU................................................................................--GGGGG.A.A.GG-...GGC..AAAGGUGUGAUGA.......................................................................................................-UCC...G.A.....G.U....CAG....GAG..AC.C..U.....G...CC.U..G.AAAAGUUUAUGCCGCC
NZ_AADF01000001.1/901367-901574    AAAAUGGCGGCCGUCU..C.A..G.G.Ug..CU.G.CGUAcg.................................GAUU.......auccaAGCGC.AGU..U....AA..AC..G..G.G..AA.A..G.C.GG.UGCgucuccaacgagac.......................................................................................................................................................CAUG.....CCGC.UGCUGCC..C.CC..GCAACGGUAA..GCAAg....................................................UGCGGACGUAUCACAAG..........................................................................................GCCA...C.UGGGU.................GACC-................................................................................ACCUGGG.A.A.GGC...GAU..ACGUCAAGA----......................................................................................................cUUGU...G.A.....G.C....CCG....GAU..AC.C..G.....G...CC.U..G.GAACACCCAUUGGAAG
NZ_AAFG02000003.1/428172-428406    CGUAGCAUCCAGACAG..A.U..G.G.U...UC.C.UGCCucu................................GUUU..........ggGGUGG.GAU..G....AA..AA..G..G.G..AA.U..A.C.GG.UGAggcuuuggaccauugggucccgcc.............................................................................................................................................AAGU.....CCGU.GACUGCC..C.CC..GCAACUGUGA..GCGGc....................................................GAGUUCCCCGGCAAAG-..........................................................................................-CCA...C.UGACCccaacgucguaaccggcAAAAA..............................................................................agGGUCGGG.A.A.GG-...GCC..GGUUCGCGAUGAC.......................................................................................................CCGC...A.A.....G.U....CAG....GAG..AC.C..U.....G...CC.A..U.CGGCAAUGUAAACCUG
NZ_AADF01000001.1/232251-232043    ACAAUCCGCCAUGUUU..U.G..G.G.Ug..CC.U.UGCCuc.................................GCGU.......ucgcgGGGCG.GGU..G....AA..AC..G..G.G..AA.G..C.C.GG.UGAcucugugcaagcaga......................................................................................................................................................CAUU.....CCGG.CGCAGCC..C.CC..GCUGCUGUAA..GCC-.....................................................UGACGACUCCACCCCAC..........................................................................................GCCA...C.UGUGC.................-AUU-................................................................................GCAUGGG.A.A.GGU.ugGUG..GAGAAGAACGAA-.......................................................................................................-GGC...G.A.....G.C....CAG....AAG..AC.C..G.....G...CC.C..A.AAUCAACGAAGUACCA
NC_004557.1/1488022-1487834        UAAUAUAAUAAGACAA..C.A..G.G.U...UU.G.AAAUa..................................AUAU.......uuauuAUUUC.AAU..U....AA..AA..G..G.G..AA.A..C.A.GG.UGU.....................................................................................................................................................................AACU.....CCUG.UACGGU-..C.CC..GCCGCUGUAA..UAAA.....................................................AGAGUAGUGCAGAAUAU..........................................................................................GCCA...C.UGU--.................-UAAU................................................................................--AUGGG.A.A.GGC..uUUG..UACUAUGUUGAU-.......................................................................................................UUUU...A.A.....G.U....CAG....AAG..AC.C..U.....G...CC.U..G.UUGUUAUAGAUCAUAC
NC_006905.1/2135812-2135637        CCAUAACGUAAACCAA..C.A..G.G.Uuu.GC.C.AC--...................................AUUU............--GUG.GU-..-....--..-A..G..G.G..AA.G..G.G.GG.UGA.....................................................................................................................................................................AAAU.....CCCC.CGCAGCC..C.CC..GCUGCUGUGA..UGC-.....................................................UGACGACCCCGUAAAGA..........................................................................................-CCA...C.UGAUC.................GCAA-................................................................................GAUUGGG.A.A.GG-...ACG..GGCGAGGAGGAC-.......................................................................................................-GCU...A.A.....G.C....CAG....AAG..AC.C..U.....G...CC.U..G.UUGGUGAUAACCAACA
NC_006177.1/361924-361720          UAUAUUGGGGUUGUGA..C.C..G.G.U...GC.A.CCU-...................................AUC-............-GGGU.GCU..G....AA..AA..G..G.G..AA.C..C.C.UG.UGC.....................................................................................................................................................................GAAU.....CAGG.GACUGC-..C.CC..GCAGCGGUGA..GCAGg....................................................AACGACCGCCACAGCAA..........................................................................................-GCA...C.UGGGC.................UCCG-................................................................................GCCUGGG.A.A.GC-...GUG..GCCAGUAGGACAG.................................................................................gcggcagauggugccgccccgcCUGC...A.A.....G.U....CCG....AAG..AC.C..U.....G...CC.G..G.UCAUCCGCUUUCAGGG
NC_005957.1/3839045-3839233        CCUUUCAAAAGGAAAA..U.A..G.G.U...AC.A.CGAAc..................................AUUU.........cguUUCGU.GUU..U....AA..AA..G..G.G..AA.Gc.U.U.GG.UGA.....................................................................................................................................................................AACU.....CCAA.CACGGU-..C.CC..GCCACUGUAA..AUGC.....................................................UGAGAUUUCUUUGUAGU..........................................................................................GCCA...C.UGU--.................GAAA-................................................................................--ACGGG.A.A.GGU..aAAA..GAAAUUAUAUGAA.......................................................................................................GCAU...A.A.....G.U....CAG....GAG..AC.C..U.....G...CC.U..G.UUUUAACAACACUGAU
NC_006138.1/230113-229918          UUCUGCCAAGGUGUUU..C.A..G.G.U...GC.U.UUGCcugug..............................GUAA.........aagGUUUA.GCU..U....AA..UA..G..G.G..AA.U..C.C.UG.UGG.....................................................................................................................................................................AAUU.....CAGG.AACGGG-..C.CC..GCCGCUGUAA..CUGGg....................................................GACAACUUCUGCAUUAU..........................................................................................GUCA...C.UGAAC.................GUUU-................................................................................GUUUGGG.A.A.GGC...GCA..GAAGAAGGAUGAU.......................................................................................................CCAG...A.A.....G.U....CAG....AAG..AC.C..U.....G...CC.U..G.CAACAAGUUUUGGUAU
NC_003997.3/3859224-3859412        CCUUUCAAAAGGAAAA..U.A..G.G.U...AC.A.CGAAc..................................AUUU.........cguUUCGU.GUU..U....AA..AA..G..G.G..AA.Gc.U.U.GG.UGA.....................................................................................................................................................................AACU.....CCAA.CACGGU-..C.CC..GCCACUGUAA..AUGC.....................................................UGAGAUUUCUUUUUGAU..........................................................................................ACCA...C.UGU--.................GAAA-................................................................................--ACGGG.A.A.GGU..aAAA..GAAAUUAUAUGAA.......................................................................................................GCAU...A.A.....G.U....CAG....GAG..AC.C..U.....G...CC.U..G.UUUUAACAACACUGAU
NC_005945.1/3859724-3859912        CCUUUCAAAAGGAAAA..U.A..G.G.U...AC.A.CGAAc..................................AUUU.........cguUUCGU.GUU..U....AA..AA..G..G.G..AA.Gc.U.U.GG.UGA.....................................................................................................................................................................AACU.....CCAA.CACGGU-..C.CC..GCCACUGUAA..AUGC.....................................................UGAGAUUUCUUUUUGAU..........................................................................................ACCA...C.UGU--.................GAAA-................................................................................--ACGGG.A.A.GGU..aAAA..GAAAUUAUAUGAA.......................................................................................................GCAU...A.A.....G.U....CAG....GAG..AC.C..U.....G...CC.U..G.UUUUAACAACACUGAU
NC_006274.1/3895737-3895925        CCUUUCAAAAGGAAAA..U.A..G.G.U...AC.A.CGAAc..................................AUUU.........uguUUCGU.GUU..U....AA..AA..G..G.G..AA.Gc.U.U.GG.UGA.....................................................................................................................................................................AACU.....CCAA.CACGGU-..C.CC..GCCACUGUAA..AUGC.....................................................UGAGAUUUCUUUUUGAU..........................................................................................ACCA...C.UGU--.................GAAA-................................................................................--ACGGG.A.A.GGU..aAAA..GAAAUUAUAUGAA.......................................................................................................GCAU...A.A.....G.U....CAG....GAG..AC.C..U.....G...CC.U..G.UUUUAACAACACUGAU
NC_007530.2/3859351-3859539        CCUUUCAAAAGGAAAA..U.A..G.G.U...AC.A.CGAAc..................................AUUU.........cguUUCGU.GUU..U....AA..AA..G..G.G..AA.Gc.U.U.GG.UGA.....................................................................................................................................................................AACU.....CCAA.CACGGU-..C.CC..GCCACUGUAA..AUGC.....................................................UGAGAUUUCUUUUUGAU..........................................................................................ACCA...C.UGU--.................GAAA-................................................................................--ACGGG.A.A.GGU..aAAA..GAAAUUAUAUGAA.......................................................................................................GCAU...A.A.....G.U....CAG....GAG..AC.C..U.....G...CC.U..G.UUUUAACAACACUGAU
NZ_AAAC02000001.1/4308800-4308988  CCUUUCAAAAGGAAAA..U.A..G.G.U...AC.A.CGAAc..................................AUUU.........cguUUCGU.GUU..U....AA..AA..G..G.G..AA.Gc.U.U.GG.UGA.....................................................................................................................................................................AACU.....CCAA.CACGGU-..C.CC..GCCACUGUAA..AUGC.....................................................UGAGAUUUCUUUUUGAU..........................................................................................ACCA...C.UGU--.................GAAA-................................................................................--ACGGG.A.A.GGU..aAAA..GAAAUUAUAUGAA.......................................................................................................GCAU...A.A.....G.U....CAG....GAG..AC.C..U.....G...CC.U..G.UUUUAACAACACUGAU
NZ_AAEN01000013.1/113715-113903    CCUUUCAAAAGGAAAA..U.A..G.G.U...AC.A.CGAAc..................................AUUU.........cguUUCGU.GUU..U....AA..AA..G..G.G..AA.Gc.U.U.GG.UGA.....................................................................................................................................................................AACU.....CCAA.CACGGU-..C.CC..GCCACUGUAA..AUGC.....................................................UGAGAUUUCUUUUUGAU..........................................................................................ACCA...C.UGU--.................GAAA-................................................................................--ACGGG.A.A.GGU..aAAA..GAAAUUAUAUGAA.......................................................................................................GCAU...A.A.....G.U....CAG....GAG..AC.C..U.....G...CC.U..G.UUUUAACAACACUGAU
NZ_AAEO01000019.1/200840-201028    CCUUUCAAAAGGAAAA..U.A..G.G.U...AC.A.CGAAc..................................AUUU.........cguUUCGU.GUU..U....AA..AA..G..G.G..AA.Gc.U.U.GG.UGA.....................................................................................................................................................................AACU.....CCAA.CACGGU-..C.CC..GCCACUGUAA..AUGC.....................................................UGAGAUUUCUUUUUGAU..........................................................................................ACCA...C.UGU--.................GAAA-................................................................................--ACGGG.A.A.GGU..aAAA..GAAAUUAUAUGAA.......................................................................................................GCAU...A.A.....G.U....CAG....GAG..AC.C..U.....G...CC.U..G.UUUUAACAACACUGAU
NZ_AAEP01000031.1/246254-246066    CCUUUCAAAAGGAAAA..U.A..G.G.U...AC.A.CGAAc..................................AUUU.........cguUUCGU.GUU..U....AA..AA..G..G.G..AA.Gc.U.U.GG.UGA.....................................................................................................................................................................AACU.....CCAA.CACGGU-..C.CC..GCCACUGUAA..AUGC.....................................................UGAGAUUUCUUUUUGAU..........................................................................................ACCA...C.UGU--.................GAAA-................................................................................--ACGGG.A.A.GGU..aAAA..GAAAUUAUAUGAA.......................................................................................................GCAU...A.A.....G.U....CAG....GAG..AC.C..U.....G...CC.U..G.UUUUAACAACACUGAU
NZ_AAEQ01000038.1/135120-135308    CCUUUCAAAAGGAAAA..U.A..G.G.U...AC.A.CGAAc..................................AUUU.........cguUUCGU.GUU..U....AA..AA..G..G.G..AA.Gc.U.U.GG.UGA.....................................................................................................................................................................AACU.....CCAA.CACGGU-..C.CC..GCCACUGUAA..AUGC.....................................................UGAGAUUUCUUUUUGAU..........................................................................................ACCA...C.UGU--.................GAAA-................................................................................--ACGGG.A.A.GGU..aAAA..GAAAUUAUAUGAA.......................................................................................................GCAU...A.A.....G.U....CAG....GAG..AC.C..U.....G...CC.U..G.UUUUAACAACACUGAU
NZ_AAER01000035.1/372074-372262    CCUUUCAAAAGGAAAA..U.A..G.G.U...AC.A.CGAAc..................................AUUU.........cguUUCGU.GUU..U....AA..AA..G..G.G..AA.Gc.U.U.GG.UGA.....................................................................................................................................................................AACU.....CCAA.CACGGU-..C.CC..GCCACUGUAA..AUGC.....................................................UGAGAUUUCUUUUUGAU..........................................................................................ACCA...C.UGU--.................GAAA-................................................................................--ACGGG.A.A.GGU..aAAA..GAAAUUAUAUGAA.......................................................................................................GCAU...A.A.....G.U....CAG....GAG..AC.C..U.....G...CC.U..G.UUUUAACAACACUGAU
NZ_AAES01000024.1/111737-111925    CCUUUCAAAAGGAAAA..U.A..G.G.U...AC.A.CGAAc..................................AUUU.........cguUUCGU.GUU..U....AA..AA..G..G.G..AA.Gc.U.U.GG.UGA.....................................................................................................................................................................AACU.....CCAA.CACGGU-..C.CC..GCCACUGUAA..AUGC.....................................................UGAGAUUUCUUUUUGAU..........................................................................................ACCA...C.UGU--.................GAAA-................................................................................--ACGGG.A.A.GGU..aAAA..GAAAUUAUAUGAA.......................................................................................................GCAU...A.A.....G.U....CAG....GAG..AC.C..U.....G...CC.U..G.UUUUAACAACACUGAU
NZ_AADF01000001.1/1229779-1229583  CCGGCCUUUAUGUCUC..U.C..G.G.Ug..CC.C.GGCCg..................................AUUU..........auCGGCG.GGA..G....AA..UC..G..G.G..AA.G..G.C.GG.UGC.....................................................................................................................................................................AAAU.....CCGC.CGCGUG-..C.CC..AACGCUGUAA..GGAG.....................................................GACGGGCGAUGCGAAAA..........................................................................................GCCA...C.UGGUCagg..............GAAAA.............................................................................cccGGCCGGG.A.A.GGC...GCA..UCGGCCGGGUGA-.......................................................................................................AUCC...G.A.....G.U....CAG....AAG..AC.C..G.....G...CC.G..G.GAGACGAAACCGGGCU
NC_004463.1/2232793-2232995        GAUAAUCCAAGUCGUC..G.A..G.G.Uu..CU.C.CGGUuccc...............................AUUG...........aUCCGG.AGC..U....AA..GA..G..G.G..AA.G..C.C.GG.UGC.....................................................................................................................................................................AAAUg....CCGG.CUCUGCC..C.CC..GCAACUGUGA..GCGGc....................................................GAGCCGCUGUCCGACGAu.........................................................................................GUCG...C.UGAAGccu..............GCACG...............................................................................gCUUCGGG.A.A.GGC..cGGA..CAGCAGCGAUGAC.......................................................................................................CAGC...A.A.....G.C....CAG....GAG..AC.C..G.....G...CC.C..C.GACAAUAUAUUGGUCC
NZ_AADF01000001.1/898855-899061    AGAAUGCGCGCCGUGU..C.A..G.G.Ug..CU.G.CGUAcg.................................GAUU.......cuccaAGCGC.AGU..U....AA..AC..G..G.G..AA.A..G.C.GG.UGCgucuccaacgagac.......................................................................................................................................................CAUG.....CCGC.UGCUGCC..C.CC..GCAACGGUAA..GCAAg....................................................UGCGGGCGUAUCACACA..........................................................................................GCCA...C.UGGG-.................AAAUA................................................................................-CCUGGG.A.A.GGC...GAU..ACGUCAAAA----......................................................................................................cUUGC...G.A.....G.C....CCG....GAU..AC.C..G.....G...CC.U..G.AGACAAAAAGUGGAAG
NC_006677.1/1111874-1111665        CGCUUCAUGACACCUG..A.C..G.G.Ug..CC.C.GG--...................................CCUG............--CCG.GGU..G....AA..AA..G..G.G..AA.C..G.C.AG.UGC.....................................................................................................................................................................AAAA.....CUGC.GGCUGCC..C.CC..GCAACUGUAA..GUGCugacugucgcuccguaacgggcgaacagu........................ACGGCUUCAGGAGAGAA..........................................................................................CCCA...C.UGGC-.................CCGGU................................................................................-GCCGGG.A.A.GGG...GCC..UGAGACCGGA---.......................................................................................................GCGC...G.A.....G.C....CAG....GAG..AC.C..U.....G...CC.G..U.CAGCAUGAGUUGUCCG
NC_002696.2/502948-503176          GUCUGUUGCCGUUGUC..G.U..G.G.U...CU.G.CGGAcg.................................UUCG..........cgUCCGG.AGC..U....AA..GA..G..G.G..AA.G..U.C.GG.UGAgggcgugaaacccu.......................................................................................................................................................GAAU.....CCGG.CGCUGCC..C.CC..GCAACUGUGA..GCGGc....................................................GAGCCGCUGUCCGUUUCgu........................................................................................GUCA...C.UGACGcgc..............CGAAG..................................................................cugguucggggaugCGUCGGG.A.A.GGC.caGGG..CAGGGGUGACGAC.......................................................................................................CCGU...G.A.....G.C....CAG....GAG..AC.C..U.....G...CC.U..C.GACAGAUAACGUCCUC
NZ_AAAV02000001.1/132997-133225    CCCUUCAAUGAUCGCG..C.C..G.G.U...GC.C.CC--...................................GCAA............--GGG.GCU..U....AA..UC..G..G.G..AA.U..G.C.GG.UGCgggagcgugcuccc.......................................................................................................................................................AAAU.....CCGU.GGCUGUC..C.CU..GCAACUGUAA..GCGGau...................................................AGCGCGAUGCACAUGCUccugaauucaggagca..........................................................................GCCA...C.UGGGCagcgc............GCAAG..........................................................................cgccaaGUCUGGG.A.A.GGC...GUG..CAUCAAGCUGUGA......................................................................................................cCCGC...G.A.....G.C....CAG....GAG..AC.C..U.....G...CC.G..G.CGCACCGGUCGCUCUU
NZ_AAAG02000006.1/272070-271838    AGAGCGAAGGGGACUG..C.C..G.G.U...UC.C.AGGCcgggc..............................AUAA......cgccccGGCUG.GAU..U....AA..AAc.G..G.G..AA.C..A.C.GG.UGCggccccuugcgggcc......................................................................................................................................................CAAU.....CCGU.GACUGCC..C.CC..GCAACUGUGA..GUGGu....................................................GAGCCCCUCUCCAUUCG..........................................................................................GCCA...C.UAGGAccagcgc..........UCGCG.........................................................................cgcgucgUCCCGGG.A.A.GGC...GGA..GAUCAGGGUCAGG.....................................................................................................acCCAC...G.A.....G.U....CAG....GAG..AC.C..U.....G...CC.G..G.CUGGUCGUCACCUAAC
NC_005296.1/1097952-1098152        UCUGGUUUUGACGUCU..U.C..G.G.Ug..CC.U.CG--...................................CGUG............--CGA.GGU..G....AA..ACu.G..G.G..AA.U..A.C.GG.UGCgguguuuuucacc........................................................................................................................................................UAAU.....CCGU.AGCUGCC..C.CC..GCAACUGUAG..GCGGa....................................................UCUGUCCGGAUCAUGUA..........................................................................................GCCA...C.UGACGu................CCUCG...............................................................................gCGUCGGG.A.A.GGC...GGU..CCAGGCGAUAU--.......................................................................................................CCGU...G.A.....G.C....CAG....GAG..AC.C..G.....G...CC.G..A.AGACGGGAAGCAUCUA
NC_003062.1/1640470-1640287        CCAUAGCUUCUCCGGU..C.A..G.G.Ug..CC.C.GCCC...................................-UUG............CGGCG.GGA..G....AA..UC..G..G.G..AA.U..C.C.GG.UGA.....................................................................................................................................................................AAGA.....CCGG.AACGUG-..C.CC..AACGCUGUAA..GGCG.....................................................GAUGCUCUUUUUCUCAU..........................................................................................GCCA...C.UGAA-.................GCAA-................................................................................-UUCGGG.A.A.GGC...GAA..AGGGGCGGAUGA-.......................................................................................................AGCU...U.A.....G.U....CAG....AAG..AC.C..G.....G...CC.U..G.GCAGGAUAGACCGAAC
NC_003304.1/1640583-1640400        CCAUAGCUUCUCCGGU..C.A..G.G.Ug..CC.C.GCCC...................................-UUG............CGGCG.GGA..G....AA..UC..G..G.G..AA.U..C.C.GG.UGA.....................................................................................................................................................................AAGA.....CCGG.AACGUG-..C.CC..AACGCUGUAA..GGCG.....................................................GAUGCUCUUUUUCUCAU..........................................................................................GCCA...C.UGAA-.................GCAA-................................................................................-UUCGGG.A.A.GGC...GAA..AGGGGCGGAUGA-.......................................................................................................AGCU...U.A.....G.U....CAG....AAG..AC.C..G.....G...CC.U..G.GCAGGAUAGACCGAAC
NC_004722.1/3977076-3977264        CCUUUCAAAAGGAAAA..U.A..G.G.U...AC.A.CGAAa..................................GUUU.........uguUUCGU.GUU..U....AA..AA..G..G.G..AA.Gc.U.U.GG.UGA.....................................................................................................................................................................AACU.....CCAA.CACGGU-..C.CC..GCCACUGUAA..AUGC.....................................................UGAGAUUUCUUUUUGGU..........................................................................................GCCA...C.UGU--.................GAAA-................................................................................--ACGGG.A.A.GGU..aAAA..GAAAUUAUAUGAA.......................................................................................................GCAU...A.A.....G.U....CAG....GAG..AC.C..U.....G...CC.U..G.UUUUAACAACACUGAU
NZ_AABG04000115.1/6-191            UGAAUAUAGUGGUUUG..C.A..G.G.U...UC.GuGCAUa..................................UUUU...........uAUGCC.GAU..U....AA..AA..G..G.G..AA.G..C.A.GG.UGA.....................................................................................................................................................................GAUU.....CCUG.CACGGU-..C.CC..GCCGCUGUGAu.GGG-.....................................................GAGACUCUUCAGAUUAUu.........................................................................................GCCA...C.UGG--.................GAGA-................................................................................--CUGGG.A.A.GGC...AUG..AAGAGUUGAUGAA.......................................................................................................-CCU...A.A.....G.U....CAG....AAG..AC.C..U.....G...CC.U..G.CAGACAACACCGGAAA
NC_004557.1/793388-793200          AAUAGUAAAUGAAAUU..U.A..G.G.Ug..UC.C.ACUUu..................................GUAA.........aaaUGAUG.GAU..G....AA..AA..G..G.G..AA.U..G.U.GG.UUC.....................................................................................................................................................................AAUU.....CCAC.AGCAGCC..C.CC..GCUACUGUAA..UAGA.....................................................UGACAAGCCUUUAGUA-..........................................................................................ACCA...C.UCUU-.................UAAA-................................................................................-AGGAGG.A.A.GGU...AAA..GGUUAGAAUGAU-.......................................................................................................UCUU...A.A.....G.C....CAG....GAG..AC.C..U.....G...CC.U..A.GAUUGUUAAAAUCCUC
NC_002947.3/1866934-1867155        CCUUCGCGGCGUGUUU..C.A..G.G.Ug..CC.C.UGCCagcccc.............................GACU...........gGGCAG.GGU..G....AA..ACu.G..G.G..AA.G..C.C.GG.UGGgcgccagcauggcgc......................................................................................................................................................GAUU.....CCGG.CGCUGCC..C.CC..GCAACGGUGG..AUGAgu...................................................AAAAGGCCGCGCAGG--..........................................................................................GCCA...C.UGGAUg................-CCAG...............................................................................cAUCCGGG.A.A.GGC...GCG..CAGGCCAGGGCCA...............................................................................................aggcccacUCAC...A.A.....G.C....CCG....GAG..AC.C..G.....G...CC.U..G.AUACUGCCAACGGCAU
NC_006510.1/1836535-1836343        AGGCGAGAAACAAAAC..A.A..G.G.Ug..CC.U.AGCCc..................................GCUU.........aggGCUUG.GGU..G....AA..AA..G..G.G..AA.G..CuC.GG.UGA.....................................................................................................................................................................AAAU.....CCGG.CACGGUG..C.CC..GCCACUGUGAu.GGG-.....................................................GAGCUUUGCGGCAGCAA..........................................................................................GUCA...C.UGAAG.................-GAUG................................................................................CUUCGGG.A.A.GAC...GCC..GCCAAGCGAUGAU.......................................................................................................-CCU...A.A.....G.U....CAG....GAG..AC.C..U.....G...CC.U..U.GUUUGGAUCGGACGGA
NZ_AAAT03000008.1/14478-14252      CCUUCGCGGCUUGUUU..C.A..G.G.Ug..CU.C.UGUGgc.................................GCAU.........gucGACAG.AGU..G....AA..ACa.G..G.G..AA.G..C.C.GG.UGAggcgggucuucgagcgaagaacccucac.........................................................................................................................................GAUC.....CCGG.CGCUGCC..C.CC..GCAACGGUAA..AUGAg....................................................UAAAAGCUGCGUCUGAU..........................................................................................GCCA...C.UGCU-.................UAAC-................................................................................-AGCGGG.A.A.GGC...GCG..CAGCCAGGCACCA..................................................................................................gccgcUCAU...G.A.....G.C....CCG....GAG..AC.C..G.....G...CC.U..G.AUCCAUCCAGCGGCAU
NC_002947.3/3982004-3981798        GUAGCCUUGCCACUUC..G.A..G.G.Uu..CU.U.CGGC...................................-CUG............GCCGA.AGC..U....AA..GAc.G..G.G..AA.C..G.C.GG.UAC.....................................................................................................................................................................-AAG.....CCGC.GGCUGCC..C.CC..GCAACUGUAA..GCACcga..................................................CAACGGAUCGACACA--..........................................................................................GCCA...C.UGCGC.................CAAC-................................................................................GCGCGGG.A.A.GGC...GUC..AUCCCGCCAGCCC.....................................................................................gaacggggacauggaacgGUGC...A.A.....G.C....CAG....GAG..AC.C..U.....G...CC.U..C.GUCACGUUUUCGACUU
NZ_AAFG02000005.1/329268-329471    UACAACUCUGCCCUAC..G.A..G.G.Ug..CU.G.UCCGg..................................GCUU..........ucCGGAC.GGA..G....AA..UU..G..G.G..AA.G..C.C.GG.UGC.....................................................................................................................................................................GAUU.....CCGG.CGCUGCC..C.CC..GCAACGGUCA..UGGGauu..................................................CGCGGGCGUAACAUCU-..........................................................................................GCCA...C.UGGGA.................GGAGG................................................................................ACCCGGG.A.A.GGC...GUU..GCGCUCCGACCAG..............................................................................................caggucaccCCCA...G.A.....G.C....CCG....GAA..AC.C..A.....G...CC.U..C.GGCAGAUAUCGUCAAC
NZ_AADX02000005.1/101890-102110    AUAGCGACCAAGUUUU..G.A..G.G.Ugu.CC.U.UGGCcuguuc.............................AUGG...........cGCAAG.GGU..G....AA..ACu.G..G.G..AA.A..C.A.GG.UGCgugagauccaaugcgauccac................................................................................................................................................AAUG.....CCUG.UGCUGCC..C.CC..GCAACGGUAA..GCAA.....................................................-GCCGAUAUGCCAACAU..........................................................................................GCCA...C.UGUGAa................AGACC...............................................................................uUCAUGGG.A.A.GGC...GGC..AUAUUCUUAAAUC.......................................................................................................UUGC...A.A.....G.C....CCG....GAG..AC.C..G.....G...CC.U..G.AAAACGAUCAAGGAAG
NC_003197.1/2114073-2113898        CCAUAACGUAAACCAA..C.A..G.G.Uuu.GC.C.AC--...................................AUUU............--GUG.GU-..-....--..-A..G..G.G..AA.G..G.G.GG.UGA.....................................................................................................................................................................AAAU.....CCCC.CGCAGCC..C.CC..GCUGCUGUGA..UGC-.....................................................UGACGACCCCGUAAAGA..........................................................................................-CCA...C.UGAUC.................GCAA-................................................................................GAUUGGG.A.A.GG-...ACG..GGCGAGGAGGAC-.......................................................................................................-GCU...A.A.....G.C....CAG....AAG..AC.C..U.....G...CC.U..G.UCGGUGAUAACCAACA
NC_003198.1/2070647-2070472        CCAUAACGUAAACCAA..C.A..G.G.Uuu.GC.C.AC--...................................AUUU............--GUG.GU-..-....--..-A..G..G.G..AA.G..G.G.GG.UGA.....................................................................................................................................................................AAAU.....CCCC.CGCAGCC..C.CC..GCUGCUGUGA..UGC-.....................................................UGACGACCCCGUAAAGA..........................................................................................-CCA...C.UGAUC.................GCAA-................................................................................GAUUGGG.A.A.GG-...ACG..GGCGAGGAGGAC-.......................................................................................................-GCU...A.A.....G.C....CAG....AAG..AC.C..U.....G...CC.U..G.UCGGUGAUAACCAACA
NC_004631.1/933281-933456          CCAUAACGUAAACCAA..C.A..G.G.Uuu.GC.C.AC--...................................AUUU............--GUG.GU-..-....--..-A..G..G.G..AA.G..G.G.GG.UGA.....................................................................................................................................................................AAAU.....CCCC.CGCAGCC..C.CC..GCUGCUGUGA..UGC-.....................................................UGACGACCCCGUAAAGA..........................................................................................-CCA...C.UGAUC.................GCAA-................................................................................GAUUGGG.A.A.GG-...ACG..GGCGAGGAGGAC-.......................................................................................................-GCU...A.A.....G.C....CAG....AAG..AC.C..U.....G...CC.U..G.UCGGUGAUAACCAACA
NC_006511.1/931753-931928          CCAUAACGUAAACCAA..C.A..G.G.Uuu.GC.C.AC--...................................AUUU............--GUG.GU-..-....--..-A..G..G.G..AA.G..G.G.GG.UGA.....................................................................................................................................................................AAAU.....CCCC.CGCAGCC..C.CC..GCUGCUGUGA..UGC-.....................................................UGACGACCCCGUAAAGA..........................................................................................-CCA...C.UGAUC.................GCAA-................................................................................GAUUGGG.A.A.GG-...ACG..GGCGAGGAGGAC-.......................................................................................................-GCU...A.A.....G.C....CAG....AAG..AC.C..U.....G...CC.U..G.UCGGUGAUAACCAACA
NZ_AAEK01000007.1/65192-65004      CCUUUCAAAAGGAAAA..U.A..G.G.U...AC.A.CGAAa..................................AUUU.........cgcUUCGU.GUU..U....AA..AA..G..G.G..AA.Gc.U.U.GG.UGA.....................................................................................................................................................................AACU.....CCAA.CACGGU-..C.CC..GCCACUGUAA..AUGC.....................................................UGAGAUUUCUUUUCUAU..........................................................................................GCCA...C.UGU--.................GAAA-................................................................................--ACGGG.A.A.GGU..aAAA..GAAAUUAUAUGAA.......................................................................................................GCAU...A.A.....G.U....CAG....GAG..AC.C..U.....G...CC.U..G.UUUUAACAACACUGAU
NC_004557.1/823404-823586          UUAAAUAUUUAUUUAU..A.A..A.G.U...UU.C.UUG-...................................UAAA............-AGAG.AAU..U....AA..AA..G..G.G..AA.G..G.A.GG.CGA.....................................................................................................................................................................AAAU.....CCUC.CACGGU-..C.CG..GCCACUGUAA..UUGG.....................................................UGAGUUUAUUCCAUAA-..........................................................................................GCCA...U.UGAG-.................AUAUU................................................................................-CUUGAG.A.A.GGC...GGA..AAUAAAUGAUGAA.......................................................................................................CCAU...A.A.....G.U....CAG....GAG..AC.C..U.....G...CU.U..U.AUAAGAAUAAAUAUAC
NC_002516.1/1381500-1381708        GCUGCGCGCCUUGCGA..C.A..G.G.Ug..CC.C.C---...................................GCAA............---GG.GGU..G....AA..ACa.G..G.G..AA.G..C.U.GG.UGCguuccgucggaac........................................................................................................................................................CAGG.....CCAG.CGCUGCC..C.CC..GCAACGGUAG..GCGAa....................................................UCAGACAGCCGCUCGAUg.........................................................................................ACCA...C.UGUGC.................UCCG-................................................................................GCAUGGG.A.A.GGC...GCG..GCUGGAAGCGUCC.............................................................................................agcgcuucgcUCGC...G.A.....G.C....CCG....GAG..AC.C..G.....G...CC.U..G.ACGCACCCACGGCAUC
NZ_AABQ07000002.1/700068-700276    GCUGCGCGCCUUGCGA..C.A..G.G.Ug..CC.C.C---...................................GCAA............---GG.GGU..G....AA..ACa.G..G.G..AA.G..C.U.GG.UGCguuccgucggaac........................................................................................................................................................CAGG.....CCAG.CGCUGCC..C.CC..GCAACGGUAG..GCGAa....................................................UCAGACAGCCGCUCGAUg.........................................................................................ACCA...C.UGUGC.................UCCG-................................................................................GCAUGGG.A.A.GGC...GCG..GCUGGAAGCGUCC.............................................................................................agcgcuucgcUCGC...G.A.....G.C....CCG....GAG..AC.C..G.....G...CC.U..G.ACGCACCCACGGCAUC
NC_003210.1/1179809-1179999        UUAAAUAGGUCUUAUG..U.U..G.G.U...GG.A.AUGU...................................AUGU............ACAUU.UCU..G....AA..AG..A..G.G..AA.U..U.C.GG.UGC.....................................................................................................................................................................GAUG.....CCGA.AACUGCC..C.CC..GCAACUGUAA..GGU-.....................................................GGACAAGAAUCGAGAUA..........................................................................................ACCA...C.UGUACguu..............UUUAG...............................................................................cGUAUGGG.A.A.GGU..uCGA..UUGUUGGAUGAA-.......................................................................................................-GCC...A.A.....G.U....CAG....GAU..AC.U..C.....G...CC.A..A.AUAAGACGGAAGCAAC
NZ_AADQ01000003.1/74724-74534      UUAAAUAGGUCUUAUG..U.U..G.G.U...GG.A.AUGU...................................AUGU............ACAUU.UCU..G....AA..AG..A..G.G..AA.U..U.C.GG.UGC.....................................................................................................................................................................GAUG.....CCGA.AACUGCC..C.CC..GCAACUGUAA..GGU-.....................................................GGACAAGAAUCGAGAUA..........................................................................................ACCA...C.UGUACguu..............UUUAG...............................................................................cGUAUGGG.A.A.GGU..uCGA..UUGUUGGAUGAA-.......................................................................................................-GCC...A.A.....G.U....CAG....GAU..AC.U..C.....G...CC.A..A.AUAAGACGGAAGCAAC
NC_005296.1/2349339-2349135        CAAACAUCGCGCGCCG..A.C..G.G.Ug..UC.C.UGUC...................................UUCG............GACAG.GAC..G....AA..GA..G..G.G..AA.Ua.U.C.GG.AAGaucgcugccugcagcggu...................................................................................................................................................CGCG.....CCGA.AGCUGCC..C.CC..GCAACUGUAA..ACGG.....................................................UGAGCCGACGCAAUAC-..........................................................................................GCCA...C.UGGA-.................UCAUA................................................................................-UCCGGG.A.A.GGC...CGC..GUCGGCGACGAC-.......................................................................................................CCGU...G.A.....G.C....CAG....GAG..AC.C..U.....G...CC.G..U.CGCCUGCUAUGUUGAC
NC_004663.1/2460405-2460213        AUUUUGCAGUCGGGAA..A.U..G.G.U...UU.C.GGGAg..................................GUUU.......acgccUUCCG.AAU..G....AA..AA..G..G.G..AA.C..C.C.GG.UGA.....................................................................................................................................................................AAAU.....CCGG.GACAGUA..C.CC..GCUGCUGUGA..GUCCacaa.................................................AAACGGACAUCGAACUUuu........................................................................................GCCA...C.UGGU-.................GUAAU................................................................................-ACCGGG.A.A.GGC..aCGA..UGACCG-------.......................................................................................................GGAC...G.A.....G.U....CAG....AAG..AC.C..U.....G...CC.A..U.GACCGGAAUGAGAUUU
NC_006347.1/3437566-3437374        AUUUUGCAGUCGGGAA..A.U..G.G.U...UU.C.GGGAg..................................GUUU.......acgccUUCCG.AAU..G....AA..AA..G..G.G..AA.C..C.C.GG.UGA.....................................................................................................................................................................AAAU.....CCGG.GACAGUA..C.CC..GCUGCUGUGA..GUCCacaa.................................................AAACGGACAUCGAACUUuu........................................................................................GCCA...C.UGGU-.................GUAAU................................................................................-ACCGGG.A.A.GGC..aCGA..UGACCG-------.......................................................................................................GGAC...G.A.....G.U....CAG....AAG..AC.C..U.....G...CC.A..U.GACCGGAAUGAGAUUU
NC_002678.2/1101095-1100897        UAUAGUCAUGCAGUCG..U.C..G.G.U...UC.C.----...................................GUUU...........u----G.GAG..Cc...AA..GA..G..G.G..AA.U..G.C.GG.UGCgggcgaaauucuugccc....................................................................................................................................................AAUG.....CCGU.GGCUGCC..C.CC..GCAACUGUGU..GCGG.....................................................-UAGUCCUCUCCAUAU-..........................................................................................GCCA...C.UGAAGa................UUCGU................................................................................CUUCGGG.A.A.GGU...GGG..GAAGGGCGCUGAU.......................................................................................................CCGU...G.A.....G.C....CAG....GAG..AC.C..U.....G...CC.G..A.CGACGGCAAAACUGAC
NZ_AAED02000001.1/687690-687893    AGUCUCGGCCGUGCCU..G.A..G.G.Ug..CC.C.CGUC...................................CGCA............AACGG.GGU..U....AA..AA..G..G.G..AA.U..A.U.GG.AAGggcauuuuccgcc........................................................................................................................................................CGAG.....CCAU.AGCUGCU..C.CC..GCAACUGUCA..GCGC.....................................................UGAGGCUUCCUCAACAU..........................................................................................GCCA...C.UGGGCcc...............UUUCG................................................................................GCCUGGG.A.A.GGC...GAG..GACGCCGUCGAA-.......................................................................................................GCGC...A.A.....G.C....CAG....GAA..AC.C..U.....G...CC.U..U.GGGUCGUCACCGUCCG
NZ_AAIJ01000009.1/58867-58653      UUUAUAUAACCACCUU..G.U..G.G.U...GC.C.AGUUgcug...............................GAAU...........cAGCUG.GCU..U....AA..AA..G..G.G..AA.U..C.C.GG.UGA.....................................................................................................................................................................AAAU.....CCGG.AACAGUA..C.CC..GCUGCUGUAA..UCCUcagccggcauauuugccggcau...............................AUAUGUUCUGUCAAUGAa.........................................................................................GCCA...C.UGAACcggg.............CCACC...............................................................................gGAUCGGG.A.A.GGC...GAC..AGACAG-------.......................................................................................................GGGA...G.A.....G.U....CAG....AAG..AC.C..U.....G...CC.A..C.AAUGUCUUGAGCUUCG
NZ_AAAW03000002.1/28224-28042      AACAAUUUAAGGAUUU..C.A..G.G.Ug..CC.C.UUC-...................................GCCA............AGAAG.GGA..G....AA..UA..G..G.G..AA.C..C.G.GG.UGC.....................................................................................................................................................................AAUU.....CCCG.GACGGA-..C.CC..GCCACUGUAA..AGAGg....................................................AGUCUCAGCGCUGAAU-..........................................................................................GCCA...C.UGG--.................GUAA-................................................................................--CUGGG.A.A.GGC...AGC..AAGGAGACAAUGA.......................................................................................................CUCG...A.A.....G.U....CAG....GAG..AC.C..U.....G...CC.U..G.GAUCCGGGGACACAUG
NC_003047.1/1999767-1999554        GGCCAUAUGCCGCCGU..C.A..G.G.Ug..CC.C.GC--...................................GAAA...........u--GCG.GGG..G....AA..UC..G..G.G..AA.G..C.C.GG.UGC.....................................................................................................................................................................AGUU.....CCGG.CACGUG-..C.CC..AACGCUGUGA..AGGG.....................................................GACGUUCUCGCCAAAAAgggcucugaaucuuuucagagcuuu.................................................................GCCA...C.UGAAUa................UUGAA.............................................................................gcuAUUCGGG.A.A.GGC...GGC..GCGAACGGAUGA-.......................................................................................................UCCG...A.A.....G.U....CAG....AAG..AC.C..G.....G...CC.U..G.GCGAGAUAGACCGGCC
NC_002932.3/443749-443971          AAUAAAUAAUUCAGUU..A.C..G.G.U...UU.C.CGGUgcccg..............................GUGG.........ggcGCCGG.AAU..G....AA..AA..G..G.G..AA.C..C.C.GG.UGA.....................................................................................................................................................................AAAU.....CCGG.GACAGUG..C.CC..GCUGCUGUGA..UCCUcccgucggccacaaucgggucggcgga..........................CGAUCGCUUCCGAUGAG..........................................................................................GCCA...C.UGGUUcgc..............GCCCG..............................................................................cgAACCGGG.A.A.GGC...CGG..AAGCGAG------.......................................................................................................GGGA...G.A.....G.U....CAG....AAG..AC.C..U.....G...CC.G..U.AAUGCAGUAAAUGCUC
NZ_AAAW03000026.1/20946-20762      UUAAUAAGGAAUCUCA..U.A..G.G.Ug..AC.U.GU--...................................ACAA..........cc--ACA.GUU..G....AA..AA..G..G.G..AA.G..C.C.GG.UUA.....................................................................................................................................................................GAGG.....CCGG.CACGGU-..C.CC..GCCGCUGUAA..GGGA.....................................................AAUAUACUUCUUGGCAUu.........................................................................................ACCA...C.UGAA-.................AGGGU................................................................................-UUCGGG.A.A.GGU...AAG..AAGUAUAGAUGA-.......................................................................................................UCCU...A.A.....G.U....CAG....AAG..AC.C..U.....G...CC.U..A.UGUGUAUACCACCAAC
NC_007005.1/3709306-3709505        UUUACCAUGCCGCGCG..U.C..G.G.U...UU.C.C---...................................GAGA............---GG.AAC..U....AA..CA..G..G.G..AA.U..U.C.G-.---cacgccuuucucaccaggcga................................................................................................................................................AAAA.....-CGA.AACUGCC..C.CC..GCAACUGUAG..GCAC.....................................................CGAGCCUGCUCCAUGACu.........................................................................................GCCA...C.UGGAU.................-CGUG................................................................................AUCCGGG.A.A.GGC..cGGA..GCCUGGCGAUGAC.......................................................................................................GUGU...C.A.....G.U....CAG....GAG..AC.C..U.....G...CC.G..A.CCCGCUUCAACCCACU
NC_002973.5/1158709-1158899        UUAAAUAGGUCUUAUG..U.U..G.G.U...GG.A.AUGU...................................AUGU............ACAUU.UCU..G....AA..AG..A..G.G..AA.U..U.C.GG.UGC.....................................................................................................................................................................GAUG.....CCGA.AACUGCC..C.CC..GCAACUGUAA..GGU-.....................................................GGACAAGAAUCGAGAUA..........................................................................................GCCA...C.UGUACguu..............UUUAG...............................................................................cGUAUGGG.A.A.GGU..uCGA..UUGUUGGAUGAA-.......................................................................................................-GCC...A.A.....G.U....CAG....GAU..AC.U..C.....G...CC.A..A.AUAAGCCGGAAGCAAC
NZ_AADR01000004.1/72171-71981      UUAAAUAGGUCUUAUG..U.U..G.G.U...GG.A.AUGU...................................AUGU............ACAUU.UCU..G....AA..AG..A..G.G..AA.U..U.C.GG.UGC.....................................................................................................................................................................GAUG.....CCGA.AACUGCC..C.CC..GCAACUGUAA..GGU-.....................................................GGACAAGAAUCGAGAUA..........................................................................................GCCA...C.UGUACguu..............UUUAG...............................................................................cGUAUGGG.A.A.GGU..uCGA..UUGUUGGAUGAA-.......................................................................................................-GCC...A.A.....G.U....CAG....GAU..AC.U..C.....G...CC.A..A.AUAAGCCGGAAGCAAC
NC_002505.1/145123-145326          UACUAUCAGCGCCAAG..C.U..G.G.U...GC.U.AUUUagaugccug..........................GAUG.......gcuaaAAAUG.GCU..G....AA..AA..G..G.G..AA.U..C.C.GG.UGU.....................................................................................................................................................................AACU.....CCGG.AACUGA-..C.GC..GCAGCGGUAA..GAGA.....................................................GAACGAACGCUCAAAC-..........................................................................................GACA...C.UGCU-.................UUUCG................................................................................-AGUGGG.A.A.GUC...GAG..CCAGUAGGCCAAC..................................................................................................agugcUCUC...A.A.....G.U....CCG....AAG..AC.C..U.....G...CC.A..G.CAACUGAGUUAUGCAG
NC_004557.1/1481204-1481027        AUUUAUAGAAUAAAUU..U.A..G.G.U...GC.U.----...................................-UAU............----A.GCU..U....AA..UA..G..G.G..AA.G..C.A.GG.UGA.....................................................................................................................................................................AAAU.....CCUG.AACGGU-..C.CC..GCCGCUGUGAu.GGG-.....................................................GAGUUUUUUCAAAGUAA..........................................................................................ACCA...C.UGGAU.................AAUAU................................................................................AUCUGGG.A.A.GGU...AUG..AAAAAAUAAUGAA.......................................................................................................-CCU...A.A.....G.U....CAG....AAU..AC.C..U.....A...CC.U..A.AAUUAAAUACACUAUA
NZ_AAAU03000001.1/683746-683967    CCUGCGCGCCUCGCUU..C.A..G.G.Ug..CC.C.----...................................-CAA............----G.GGU..G....AA..ACa.G..G.G..AA.G..C.C.GG.UGCgugccgcgaccauucgcggcgc...............................................................................................................................................AAGG.....CCGG.CGCUGCC..C.CC..GCAACGGUAG..ACGAg....................................................UCGCGAAACCGCAAUA-..........................................................................................GCCA...C.UGUGUu................GCUCG...............................................................................gACACGGG.A.A.GGC...GCG..GUUUCGGAAGCCG.......................................................................................ccgcauggcgcuucgcUCGU...G.A.....G.C....CCG....GAG..AC.C..G.....G...CC.U..G.UGGCGAUCCAUGGCGG
NZ_AAAS03000001.1/133514-133719    AAAUACAUUUUACGUU..C.A..G.G.Ug..CU.U.UUGCc..................................UCAU...........gGCAGA.AGG..U....AA..AA..G..G.G..AA.A..A.G.GG.UGC.....................................................................................................................................................................GACU.....CCCU.UGCUGU-..C.CC..GCAACUGUGA..ACGGu....................................................GAUGAAAGCCGCAACGAu.........................................................................................GCCA...C.UGAUCuggu.............UUCCA........................................................................ugaugaaaCCCCGGG.A.A.GGC...GCG..GCGAGUAAAGUGA......................................................................................................uCCGU...G.A.....G.C....CAG....GAA..AC.C..U.....G...CC.U..G.ACCGUCAGCUUCACAG
NC_004459.1/1165704-1165902        UAGUAUGCGCUUCAAG..C.U..G.G.U...GC.U.AUCUg..................................GAAG.........uauAGAUG.GCU..G....AA..AA..G..G.G..AA.U..C.C.GG.UGU.....................................................................................................................................................................GAAU.....CCGG.AACUGA-..C.GC..GCAGCGGUAA..UAGA.....................................................GAACGAAAGCUUAAUCA..........................................................................................GACA...C.UGCACga...............UGGAA..............................................................................ucGUGUGGG.A.A.GUC...AGG..CAAGUAGGUUAAC....................................................................................................agcUCUU...G.A.....G.U....CCG....AAU..AC.C..U.....G...CC.A..G.CAACUGAGCAAACACU
NZ_AAEW01000042.1/12423-12605      UCUGCGCUGAAAGUUU..C.A..G.G.U...GC.U.UG--...................................-UUG............--CAA.GCA..C....AA..UA..G..G.G..AA.U..U.C.CG.UGA.....................................................................................................................................................................AAUU.....CGGG.AGUGGG-..C.CC..GCCGCUGUAA..CCAGg....................................................GACGAUCAACACAUUUG..........................................................................................GCCA...C.UGAC-.................UUAGA................................................................................-GUCGGG.A.A.GGC...GUG..UUGAGACGGAAGA......................................................................................................uCUGG...A.A.....G.C....CAG....AAG..AC.C..U.....G...CC.U..G.AAACGCAAUGGUUGCA
NC_004463.1/3630657-3630877        GGCACACAGGACGGGC..A.U..G.G.U...GC.U.CGAGguggc..............................GCAA........agcgCCGGA.GCA..U....AA..UC..G..G.G..AA.U..G.G.GG.AUGggcggacccaguugcggcgccc...............................................................................................................................................AAAA.....CCCC.AGCCGCC..C.CC..GCGACUGUAA..GCGG.....................................................-UGAGGGGCUCCGAACC..........................................................................................GCCA...C.UGGGCc................GCAAG................................................................................GUCCGGG.A.A.GGC..cGGA..GAACCCCAGUGAA.......................................................................................................CCGC...G.A.....G.C....CAG....GAG..AC.C..G.....G...CC.G..U.GCAUGUUUUGAGGCCA
NZ_AABG04000041.1/12329-12128      GAUAUUGAUAAAGAUA..U.G..G.G.Ug..CC.U.GGGAa..................................GUUG.........ccgUCUCA.GGU..U....AA..AA..G..G.G..AA.G..C.A.GG.UGA.....................................................................................................................................................................GAAU.....CCUG.CACGGU-..C.CC..GCCGCUGUAU..UGA-.....................................................GGAGAUGUUUCAAAUUUgu........................................................................................GCCA...C.UGAAUuaa..............UUGCA..........................................................................gaauuaAUUUGGG.A.A.GGC..uUGA..AACGUCGAUGAU-.......................................................................................................-UCU...A.A.....G.U....CAG....AAA..AC.C..U.....G...CC.U..G.UAUCUGAGAAACACCG
NC_004578.1/3542594-3542808        CCUGUGCACCUUGUUU..C.G..G.G.Ug..CC.C.C---...................................UCAC............---GG.GGU..G....AA..AC..G..G.G..AA.A..C.C.GG.UGCgcucaaccuguugagc.....................................................................................................................................................AAGU.....CCGG.UGCUGCC..C.CC..GCAACGGUAA..GCGA.....................................................---GAGAAGGUCUGA--..........................................................................................UCCA...C.UGUGC.................UCUG-................................................................................GCAUGGG.A.A.GGU...GAC..CUUGAAGGUCUGA..................................................................................acgcacacguguucaagccccUCGC...G.A.....G.C....CCG....GAG..AC.C..G.....G...CC.C..G.ACAUUUUUCCAAUGAC
NZ_AAEW01000001.1/38071-37865      AAAUACGUUCACCACG..A.C..A.G.Ugu.UC.A.GCCAuaggagccaccaa......................GCCU.........ccgCGGCU.GCU..G....AA..AA..G..G.G..AA.U..C.C.CG.UGA.....................................................................................................................................................................AAAU.....CGGG.AACGGA-..C.CC..ACCGCUGUAA..CCGGg....................................................GACAACAAUCGCAUAAC..........................................................................................GCCA...C.UGAAG.................AAUGA................................................................................CUUCGGG.A.A.GGC...GCG..AUUGGAGGAUGAU.......................................................................................................CCGG...A.A.....G.U....CAG....AAG..AC.C..U.....G...CU.A..U.CGUGGUUUAAUGUCAA
NC_007005.1/3613772-3613987        CCUGUGCGCCUUGUUU..C.G..G.G.Ug..CC.C.C---...................................UCAC............---GG.GGU..G....AA..AC..G..G.G..AA.A..C.C.GG.UGCgcucgcguugucgagc.....................................................................................................................................................AAGU.....CCGG.UGCUGCC..C.CC..GCAACGGUAA..GCGA.....................................................----GAGUAGGUCUGA-..........................................................................................UCCA...C.UGUGC.................CGCUG................................................................................GCAUGGG.A.A.GGU..gACC..UUGCAGGCUUUGA...................................................................................cgcauugacguccuggccccUCGC...G.A.....G.C....CCG....GAG..AC.C..G.....G...CC.C..G.AUAUGCUUGCAAUGAC
NZ_AAAQ02000005.1/122974-122779    CGACGGCGGAACCGCC..G.A..G.G.Ug..CC.C.CA--...................................AUCC...........a--CGG.GGA..U....AA..UC..G..G.G..AA.G..C.C.GG.UGC.....................................................................................................................................................................GAAU.....CCGG.CACAGG-..C.CC..GCUGCGGUGA..CCUG.....................................................GGAGCCGCCGAUCACGCgcaucgcgca................................................................................GCCA...C.UGGAC.................GGCA-................................................................................GUCUGGG.A.A.GGC..gAUC..GGACGGUGUUGAU.......................................................................................................CAGG...A.A.....G.U....CCG....AAG..AC.C..G.....G...CC.U..C.GGCAUGGCUGCCGUUU
NC_004578.1/3679925-3680123        UUUACCAUGCCGGCCG..U.C..G.G.U...UU.C.C---...................................GAGA............---GG.AAC..U....AA..CA..G..G.G..AA.U..U.C.G-.---ccagcuuuguuucaaaggcc.................................................................................................................................................AAAA.....-CGA.AACUGCC..C.CC..GCAACUGUAG..GCAU.....................................................CGAGCCUGCUCCAAGACu.........................................................................................GCCA...C.UGGAU.................UCAG-................................................................................AUCCGGG.A.A.GGC..cGGA..GCAUGGUGAUGAC.......................................................................................................AUGC...C.A.....G.U....CAG....GAG..AC.C..U.....G...CC.G..A.CCCGAUUCAACCAACU
NC_004578.1/3542535-3542311        GUAGCCUUGCCGGUUC..G.A..G.G.Uu..CU.U.CAUGu..................................GUAA..agcguuacgaCAUGA.AGC..U....AA..GAc.G..G.G..AA.U..G.C.GG.UAC.....................................................................................................................................................................-AUG.....CCGC.AGCUGCC..C.CC..GCAACUGUAA..ACGGu....................................................CAUGUUCAUUGCACA--..........................................................................................GCCA...C.UGC--.................-UGCG................................................................................--GCGGG.A.A.GGC...GCG..AUGAAUGUGUGUC.........................................................................ggcaagguguucaacgcccgccacacgcugCCGU...G.A.....G.C....CAG....GAG..AC.C..U.....G...CC.U..C.GAACCGGGCUGACAAA
NC_003888.3/1037849-1038073        AGGCUGGCCCGUGCAG..C.U..G.G.Uu..CG.C.CCCGucc................................GCCA..........ggCGGGA.UGC..GucgcAA..GA..G..G.G..AA.C..C.C.GG.UGG.....................................................................................................................................................................GAAU.....CCGG.GACUGC-..C.CC..GCAGCGGUGA..GCGGga...................................................ACGACCGCCGUCAUAC-..........................................................................................-GCA...C.UGGGCccgacg...........UACCG...............................................................................gGCCCGGG.A.A.GC-...GAC..GGCCAGUAGGUGU..................................................................................ccuccggacaggagggugggcCCGC...G.A.....G.U....CCG....AAG..AC.C..U.....G...CC.A..C.CUGCCCGCGCGCGGAC
NC_003888.3/1045879-1046125        ACGCUGAUGCCCGCAG..U.U..G.G.U...UC.G.CGCCuccuguccgaucag.....................GUCU........cggcGGCGC.GAC..Gc...AA..GA..G..G.G..AA.C..C.C.GG.UGG.....................................................................................................................................................................GAAU.....CCGG.GACUGU-..C.CC..GCAGCGGUGA..GUGGga...................................................ACGAAAGCCGUCAACA-..........................................................................................-GCA...C.UGGGCcccag............AUGAG...........................................................................uuggaGCCCGGG.A.A.GC-...GAC..GGCCGGUAGGUGC.......................................................................ccgccggugauccguguccccggugagcgcgcCCAC...G.A.....G.U....CCG....AAG..AC.C..U.....G...CC.A..-.CUGCGCCCGUACGCGA
NZ_AAIT01000002.1/180320-180125    CUACCAAGUCGCUGCA..U.C..G.G.U...UU.C.C---...................................GCAA............---GG.AAU..G....AA..AA..G..G.G..AA.U..C.C.AG.CGCgcccgaugggcgc........................................................................................................................................................GAAA.....C-GG.AACUGCC..C.CC..GCAACUGUAG..GCGG.....................................................CGAGCGCGAUCUGGCAG..........................................................................................GCCA...C.UGGGC.................ACGAU................................................................................GUCCGGG.A.A.GGC..aGGA..UCCGCGCAACGAC.......................................................................................................CCGC...C.A.....G.U....CAG....GAG..AC.C..U.....G...CC.G..G.CGCGAAUUCACCAGAC
NC_003030.1/1509950-1510136        UGCUACUAAAAUUUGU..A.-..G.G.U...UC.A.ACUGag.................................GAGU..........cuUAGUU.GAU..U....AA..AA..A..G.G..AA.U..C.A.GG.UGA.....................................................................................................................................................................AAAG.....CCUG.AGCGGU-..C.CC..GCCACUGUAAu.AAAG.....................................................GAGUUUAAGUACAAUAU..........................................................................................GUCA...C.UGG--.................GAAA-................................................................................--CUGGG.A.A.GGC...GUA..CUUAAGCAAUGAU.......................................................................................................UUUU...G.A.....G.C....CAG....GAU..AC.U..U.....G...CC.A..U.AUUCUAGUAUGUUUUU
NC_000853.1/84307-84124            AGCCUCCCUCACCGUG..C.-..G.G.U...AC.C.C---...................................UUCG............---GG.GUU..C....AA..AG..G..G.G..AA.G..C.C.GG.UGA.....................................................................................................................................................................AAAU.....CCGG.CGCGGG-..G.CC..GCCACCGUGA..CCGGg....................................................GACGAAACCCGCAGAAC..........................................................................................GCCA...C.UGGGGcg...............AUCA-................................................................................CCCUGGG.A.A.GGC...GCG..GGGAGUAGGAUGA......................................................................................................uCCGG...A.A.....G.C....CGG....GAA..AC.C..C.....G...CC.C..G.CGGUGAAGGGGAACCA
NC_004557.1/2416636-2416459        AUUUAAUAUUAGAUUU..U.A..G.G.U...GU.G.AUC-...................................UUAU............-AAUU.ACU..U....AA..AA..G..A.G..AA.A..G.U.GG.UGA.....................................................................................................................................................................AAAU.....CCAC.UACAGCC..C.CC..GCUACUGUAA..UAG-.....................................................UGGACGAUUCCUAUUA-..........................................................................................UCCA...C.CAG--.................UUAA-................................................................................--CUGGG.A.A.GGA...AGG..AUAAGGAAGAAA-.......................................................................................................-CUA...A.A.....G.U....CAG....GAG..AA.C..U.....G...CC.U..A.AAAUAUAUUACUUCGG
NC_003063.1/1633405-1633640        CUUAUGUGAGAAAGCG..A.C..G.G.U...UC.C.UACAgcc................................GAAA.........ggcGAAGG.GAU..U....AA..UA..G..G.G..AA.C..A.U.GG.UGCgggcgaucuuuuucgucc...................................................................................................................................................AAUG.....CCUU.GGCUGCC..C.CC..GCAACUGUAA..GCGGa....................................................UUGUUGUUCAUCCCAGUgacgcuugaaggcgucau........................................................................GCCA...C.UGUUUu................UUUCG..............................................................................gaAUGCGGG.A.A.GGC..aGAU..GAGGGACGCAAAU.......................................................................................................CCGU...G.A.....G.C....CAG....GAG..AC.C..U.....G...CC.G..U.CAAAAUGGAAACCAUC
NC_003305.1/441351-441116          CUUAUGUGAGAAAGCG..A.C..G.G.U...UC.C.UACAgcc................................GAAA.........ggcGAAGG.GAU..U....AA..UA..G..G.G..AA.C..A.U.GG.UGCgggcgaucuuuuucgucc...................................................................................................................................................AAUG.....CCUU.GGCUGCC..C.CC..GCAACUGUAA..GCGGa....................................................UUGUUGUUCAUCCCAGUgacgcuugaaggcgucau........................................................................GCCA...C.UGUUUu................UUUCG..............................................................................gaAUGCGGG.A.A.GGC..aGAU..GAGGGACGCAAAU.......................................................................................................CCGU...G.A.....G.C....CAG....GAG..AC.C..U.....G...CC.G..U.CAAAAUGGAAACCAUC
NC_003366.1/248249-248449          AUUAAAUAUUUAGAAA..U.A..G.G.U...UA.A.AUAGuuac...............................AUUU........guaaCUAUA.UAU..U....AA..AA..G..G.G..AA.Gu.U.G.GG.UUU.....................................................................................................................................................................AAAU.....CCCA.CGCGGU-..C.CC..GCCGCUGUAA..UAGA.....................................................GGAGCUUUUUGUACUUUaa........................................................................................GCCA...C.UGGAAu................AUAAU...............................................................................aUUUUGGG.A.A.GGC..cACA..AAAAGUGAUGAU-.......................................................................................................ACUU...G.A.....G.C....CAG....AAG..AC.C..U.....G...CC.U..A.UUUUUAAAACAUCAAG
NC_002977.5/2496905-2496675        GUGUGCGCUCUGCUUU..C.G..G.G.Ug..CU.C.GGCCg..................................GCAU.....ucgccgcGUCCG.GGU..U....AA..AC..G..G.G..AA.G..C.C.GG.UGCggcggaggggagccuccggc.................................................................................................................................................AAGG.....CCGG.CGCUGCC..C.CC..GCAACGGUAA..GCGAg....................................................UCAAACCCCAUCACGAC..........................................................................................GCCA...C.UGCGAgg...............GUUGG..............................................................................ccUUGCGGG.A.A.GGC...GAU..GGGCCGGCACGGC...............................................................................................cgugucgcUCGC...A.A.....G.U....CCG....GAG..AC.C..G.....G...CC.C..G.UGGCAGUGGUGCUGAC
NC_007005.1/3613713-3613489        GUAGCCUUGCCGGUUC..G.A..G.G.Uu..CU.C.CCCGg..................................GUAA..aacaucacccAGUGG.AGC..U....AA..GAc.G..G.G..AA.U..G.C.GG.UAC.....................................................................................................................................................................-AAG.....CCGC.AGCUGCC..C.CC..GCAACUGUAA..ACGGu....................................................CAUGUUCAUUGCACA--..........................................................................................GCCA...C.UGC--.................-UGCG................................................................................--GCGGG.A.A.GGC...GCG..AUGAAUGCGUGUC.........................................................................ggcacauuauugauugccugccgcacgccgCCGU...G.A.....G.C....CAG....GAG..AC.C..U.....G...CC.U..C.GAACGGGCCACACAUG
NC_002977.5/2108769-2109006        UAAUCCGCGCCCUUCA..C.A..G.G.Ug..UC.G.ACCGgcg................................GCCU.........ggcCGGUC.GGU..G....AA..AC..G..G.G..AA.G..C.C.GG.UGCggauaccuugucc........................................................................................................................................................CAAU.....CCGG.CGCUGCC..C.CC..GCAACGGUGA..UUGAgccgaaacguaccaaacguuc................................CGAGGCGGAUUCCUCAA..........................................................................................GCCA...C.UGCGC.................GCCU-................................................................................GCGCGGG.A.A.GGC..gGAA..CACCGCCCGGCGU...............................................................................................caugccgcUCAU...C.A.....G.C....CCG....GAG..AC.C..G.....G...CC.U..G.CGAUGACAUGAAGACC
NC_002967.9/2086789-2086586        AAGGUUAUAGACAAAU..A.A..G.G.U...UC.U.UAAAu..................................UAAU...........uUUUAA.GAU..U....AA..AA..G..G.G..AA.A..C.C.GG.UGA.....................................................................................................................................................................AAAA.....CCGG.CACAGCC..C.CC..GCUACUGUAA..UUG-.....................................................AGUUUGUUUAUCAUAAUgcaucuauguauuggaagcauaa...................................................................GCCA...C.UGU--.................-UAAU................................................................................--AUGGG.A.A.GGC...GAU..AAACUUUAAAU--.......................................................................................................-CAU...A.A.....G.U....CAG....GAG..AC.C..U.....G...CC.U..-.AUUUGUAUUACGAAAU
NZ_AAIC01000019.1/13368-13557      CGAUUUUUGAUAAAGC..A.G..G.A.U...AC.C.CCU-...................................UGAC............-AGGG.GUU..U....AA..AA..G..G.G..AA.U..C.A.CG.UGA.....................................................................................................................................................................GAAU.....CGUG.AGCUGA-..C.GC..GCAACUGUAA..GCCCaccgag...............................................AUGUUUUGCGGCAAAGU..........................................................................................GCCA...C.UGUCCcg...............AUGAA..............................................................................cgGGAUGGG.A.A.GGC...GUC..GUAAA--------.....................................................................................................acGGGU...A.A.....G.C....CAG....GAG..AC.C..U.....G...UC.U..U.GUUUUUUAUCCGGAAG
NZ_AAEW01000022.1/39264-39081      CGACAACAAACGAUUU..C.A..G.A.U...GC.U.C---...................................UCAC............---GA.GCU..U....AA..UA..G..G.G..AA.C..C.C.UG.UGU.....................................................................................................................................................................AAUU.....CAGG.GACGGG-..C.CC..GCCGCUGUAA..CCGAg....................................................GACGAAAGCCGCUUGAU..........................................................................................GUCA...C.UGCCG.................AAAUU................................................................................CGGUGGG.A.A.GAC...GUG..GCCGGUAGGAUGA......................................................................................................uCCGG...A.A.....G.U....CAG....AAG..AC.C..U.....G...UC.U..G.AAAUUUGGUAAUGCGC
NZ_AAIP01000003.1/46080-46299      CCCCGCGCUGAUCGCG..C.C..G.G.U...GC.C.C---...................................GAAA............---GG.GCU..U....AA..UA..G..G.G..AA.C..G.C.GG.UGGgcgcgccggaaggcgcucc..................................................................................................................................................GCAA.....CCGA.GGCUGUC..C.CU..GCAACUGUAA..GCGGc....................................................GAGCGCGAUGCACCGUCcgggcccaaggcccggaca.......................................................................GCCA...C.UGGG-.................GCAA-................................................................................-CCCGGG.A.A.GGU..gUGC..AUCAAGCCCUGAC.......................................................................................................CCGC...G.A.....G.C....CAG....GAG..AC.C..U.....G...CC.G..G.CGUGGGUCGCUCAAUG
NZ_AAAT03000001.1/1640163-1640384  CCUACACAACUUGUUA..C.G..G.G.Ug..CC.C.----...................................CUCA..........ca----G.GGU..G....AA..AC..G..G.G..AA.A..C.C.GG.UGAaucaugugcuuuacucuaaagccaugu..........................................................................................................................................CAGU.....CCGG.UGCUGCC..C.CC..GCAACGGUAA..GCGA.....................................................--GCGAAGCGUCAGA--..........................................................................................UCCA...C.UGUGCc................-CACG...............................................................................gGCAUGGG.A.A.GGU...GAC..GCUUGCAGGUCGG.........................................................................................cagacagccaccccUCGU...G.A.....G.C....CCG....GAG..AC.C..G.....G...CC.C..G.CAACACACAGUGCGCA
NZ_AAAT03000001.1/1639264-1639054  GUAGCCUUGCGCUUUC..G.A..G.G.Uu..CU.U.CGGC...................................CCAC............GCCGA.AGC..U....AA..GAa.G..G.G..AA.C..G.C.GG.UCC.....................................................................................................................................................................-AAG.....CCGC.GGCUGCC..C.CC..GCAACUGUGA..ACGGu....................................................GCUGUUCGCUGCCAC--..........................................................................................GCCA...C.UGCCAac...............UCAAU.........................................................................ccagagcCAGCGGG.A.A.GGC...GCA..GCGAAUACCGGGC..........................................................................................caaggcccgaacaCCGU...C.A.....G.C....CAG....GAG..AC.C..U.....G...CC.U..C.GUCACAGAUUCUCACU
NZ_AADX02000001.1/76303-76080      AUAGUCCACACCAUCU..A.C..G.G.Ug..UC.C.GGCGa..................................UUGU.....ucgauccAGCCG.GA-..-....AA..CA..G..G.G..AA.U..G.C.GG.UCAagggaauauccugu.......................................................................................................................................................CAAG.....CCGC.AGCUGCC..C.CC..GCAACUGUGA..CCAGu....................................................GAGCGGCAAGCCAAAUAgaag......................................................................................GUCA...C.UGGGCcuggaagu.........UUGAG................................................................................GCCCGGG.A.A.GAC..aGGC..UGUCCGCGUGGAC.......................................................................................................CUGG...G.A.....G.C....CAG....GAA..AC.C..U.....G...CC.G..U.AGAUCAUUUUCAUAAC
NC_002932.3/409822-409610          UACUUCAUCCGAUUAU..G.U..G.G.U...GC.C.CGCCaug................................GAAA..........caUACGG.GCU..U....AA..AA..G..G.G..AA.U..C.C.GG.UGA.....................................................................................................................................................................GAGU.....CCGG.AACAGUA..C.CC..GCUGCUGUAAu.UCCGcgcuggccgcaaggcuggcga................................CAAGGUUUGCCGACAAU..........................................................................................GCCA...C.UGUCCcg...............UUCAG................................................................................GGAUGGG.A.A.GGC...CGG..CAGAAUCC-----.......................................................................................................GGGA...A.A.....G.U....CAG....AAG..AC.C..U.....G...CC.U..C.AUAUUUUUUGGCUUCG
NC_002939.4/3297128-3296929        GAUAAGGUGUAGGGCU..C.A..G.G.Ca..GU.U.UCAAucugaa.............................GAAG.......cauccUUCCG.GCG..U....A-..-A..G..G.G..AA.A..C.C.GG.UGC.....................................................................................................................................................................AAUA.....CCGG.UGCUGC-..C.CC..GCAACUGUGA..GGGGg....................................................GACCGAUGCCGCAGUGAu.........................................................................................GCCA...C.UGUCC.................-GAAG................................................................................GGACGGG.A.A.GGC...GCG..GCAGGCGGGAUGA......................................................................................................uCCCC...G.A.....G.C....CAG....GAG..AC.C..U.....G...GC.U..G.GAAGGCGACAACACAC
NC_002947.3/2765223-2765025        UCUACCAUGCGGGCCG..C.C..G.G.U...UU.C.C---...................................ACCA...........c---GG.AAC..U....AA..CA..G..G.G..AA.U..C.C.CA.GGCcugccaauacagg........................................................................................................................................................CCAA.....UCGG.AACUGCC..C.CC..GCAACUGUAG..GUGC.....................................................CGAGCCUGCUCCAUCGAu.........................................................................................GCCA...C.UGGGC.................CUGCC................................................................................GCCCGGG.A.A.GGC..cGGA..GCCGGGCCGUGAC.......................................................................................................GCAC...C.A.....G.U....CAG....GAG..AC.C..U.....G...CC.G..G.CCUACAUUCACCAACC
NZ_AAAJ03000004.1/222188-222008    AGGCAUAAUACAGCCG..C.C..G.G.Uu..GC.C.C---...................................UUCG............---GG.GCC..G....AA..GA..G..G.G..AA.C..A.C.AG.UGC.....................................................................................................................................................................CA--.....CUGU.GGCUGCC..C.CC..GCAACUGUAU..GCAGcg...................................................AGUCCGCCUGCGCUUCAc.........................................................................................GCCA...C.UGGU-.................-UCG-................................................................................-ACCGGG.A.A.GGC...CGC..AGCGGACCAUGAC.......................................................................................................CUGC...C.A.....G.C....CAG....GAG..AC.C..U.....G...CC.G..G.CGAGACUGUUCGUGCC
NZ_AAAE01000010.1/2515-2315        GGCUACUCAAUCCUCG..U.C..G.G.U...UU.C.C---...................................GUAA............---GG.AAU..U....GA..AA..G..G.G..AA.U..C.C.GC.CGCcggaccuguccggc.......................................................................................................................................................GAA-.....CCGG.AACUGCC..C.CC..GCAACUGUAG..GCGGc....................................................GAGGAGCUCGCGAUCAAa.........................................................................................GCCA...C.UGUGGcc...............UCAAG................................................................................CCAUGGG.A.A.GGC...CGC..GCCAGCCCUGUGA......................................................................................................cCCGC...C.A.....G.U....CAG....GAG..AC.C..U.....G...CC.G..G.CGUUCGAUCUCAACGC
NZ_AAAW03000016.1/17753-17574      GAAUAUCAGGCGGAAU..A.G..G.G.U...UG.C.----...................................UUAA..........au----G.CAU..U....AA..UA..G..G.G..AA.Cu.C.C.GG.UGU.....................................................................................................................................................................GAAG.....CCGG.GACAGC-..C.CC..GCUACUGUAA..GAA-.....................................................GGACGAGUCCCUUAGAGga........................................................................................UCCA...C.UGGU-.................GAAA-................................................................................-ACCGGG.A.A.GGU..aAGG..GAUGAGGAUGAG-.......................................................................................................-UUC...A.A.....G.U....CAG....GAU..AC.C..U.....G...CC.C..C.AUUCCGGAAACACAAG
NZ_AABD03000009.1/120765-120953    ACCUUUGUUCCCGUUA..A.U..G.G.U...UU.A.UUUCa..................................ACGU..........uuGAAAU.AAU..U....AA..AA..G..G.G..AA.G..C.C.GG.UGU.....................................................................................................................................................................AAAU.....CCGG.AACAGUU..C.CC..GCUGCUGUAA..GCUCaucauu...............................................ACGUUAUAUUUCAUUUA..........................................................................................GCCA...C.UGAA-.................UUUA-................................................................................-UUUGGG.A.A.GGC..gGAU..AUAAC--------......................................................................................................aGAGU...A.A.....G.U....CAG....AAG..AC.C..U.....G...CC.A..C.UAACACACUAUUCGAA
NC_004342.1/1347834-1348014        UCUUGGAACGGAAAAC..U.U..G.U.U...UA.U.UCUC...................................GUGA............-UGAG.GA-..-....--..-A..G..G.G..AA.U..C.C.GG.UUC.....................................................................................................................................................................AAAU.....CCGG.AGCUGAA..C.CC..GCAGCUGUAA..UCGCcgaa.................................................UGAGAUUUCGCAAUCAU..........................................................................................GCCA...C.UGCGU.................UAAAU................................................................................ACGCGGG.A.A.GGC...UGC..GAAAUCG------.......................................................................................................GCGA...A.A.....G.C....CAG....AAG..AC.C..U.....A...AC.A..A.GUAAAAAAACAAACUA
NC_005823.1/2878773-2878593        UCUUGGAACGGAAAAC..U.U..G.U.U...UA.U.UCUC...................................GUGA............-UGAG.GA-..-....--..-A..G..G.G..AA.U..C.C.GG.UUC.....................................................................................................................................................................AAAU.....CCGG.AGCUGAA..C.CC..GCAGCUGUAA..UCGCcgaa.................................................UGAGAUUUCGCAAUCAU..........................................................................................GCCA...C.UGCGU.................UAAAU................................................................................ACGCGGG.A.A.GGC...UGC..GAAAUCG------.......................................................................................................GCGA...A.A.....G.C....CAG....AAG..AC.C..U.....A...AC.A..A.GUAAAAAAACAAACUA
NZ_AAIT01000007.1/212219-212415    CGCUAUGGCGGAGUUG..U.C..G.G.U...UU.C.C---...................................GCAA............---GG.AAU..U....GA..AA..G..G.G..AA.U..C.C.G-.---ccggggcaucagcccc.....................................................................................................................................................GAAC.....-CGG.AACUGCC..C.CC..GCAACUGUAG..GCGG.....................................................CGAGCAGGGUGCGAAACa.........................................................................................GCCA...C.UGUGGc................CCAUG................................................................................CCAUGGG.A.A.GGC..cGCA..UCCCUGCCGUGAC.......................................................................................................CCGU...C.A.....G.U....CAG....GAG..AC.C..U.....G...CC.G..A.CGCGAUGACCAACCCG
NZ_AAIK01000006.1/75708-75514      UUUUUUACUGAUGAAG..C.A..G.GaU...AC.C.CC--...................................AUUA.........caa--GGG.GUU..U....AA..UA..G..G.G..AA.U..C.A.CG.UGA.....................................................................................................................................................................AAAU.....CGUG.AGCUGA-..C.GC..GCAACUGUAAa.GCCGaucac................................................GUGUUGUGCAGCGUUAU..........................................................................................ACCA...C.UGUUCcgu..............UUGAU.............................................................................gcgGAAUGGG.A.A.GGU...GCU..GCACA--------.....................................................................................................acCGGC...A.A.....G.C....CAG....GAG..AC.C..U.....G..uCC.C..G.CUUCUUUUCUUGUAAC
NZ_AAIJ01000009.1/44053-43832      UGAUUUUGUAAACCUU..G.C..G.G.U...GC.C.CUGGcug................................GUCA.......guccuGCCGG.GCU..U....AA..AA..G..G.G..AA.U..C.C.GG.UGA.....................................................................................................................................................................AAAU.....CCGG.AACAGUU..C.CC..GCUGCUGUAA..UCCCcuuccggucuucggaccggaacau.............................CACAGUCUGCAGAGAGA..........................................................................................GCCA...C.UGUCGc................GCACC...........................................................................ccgcgCAACGGG.A.A.GGC...CUG..CAGACCGG-----.......................................................................................................GGGA...G.A.....G.U....CAG....AAG..AC.C..U.....G...CC.G..U.AAUGGAGAAUGCUUCG
NC_004603.1/3143153-3142951        UAAUAUUUGCCUCAAG..C.U..G.G.U...GU.C.AUCUa..................................GCAA.........ucuAGAUG.GCU..G....AA..AU..G..G.G..AA.U..C.U.GG.UGA.....................................................................................................................................................................AAAU.....CCAG.AACUGA-..C.GC..GCAGCGGUAA..AAGA.....................................................GAACGAACGCUCAUCAC..........................................................................................GACA...C.UGCAUu................AGUUU................................................................................AUGUGGG.A.A.GUC...GAG..CAACUAGGUGGUG.............................................................................................uaaaccucgcUCUU...C.A.....G.U....CCG....AAU..AC.C..U.....G...CC.A..G.CAACUGAGCCACAGCA
NC_002937.3/721811-721630          CCUAUGCCGCACGAGU..C.A..G.G.U...GC.C.----...................................CUGA..........gc----G.GCU..U....GA..UA..G..G.G..AA.U..C.C.CG.UGU.....................................................................................................................................................................GAAU.....CGGG.AGCGGA-..C.CC..GCCGCCGUAA..GCCCauaa.................................................AAGACCUUCUCCCCCGUgu........................................................................................GCCA...C.UGGAC.................GACC-................................................................................GUCCGGG.A.A.GGC..cGGA..GCAGG--------.....................................................................................................ucGGGU...G.A.....G.C....CGG....AAG..AC.C..U.....G...CC.U..G.ACACGUCCGAUGCCAU
NZ_AAAW03000045.1/22264-22444      CCGAAUACAUAGCUU-..A.A..G.G.Ug..CC.C.----...................................-AUA............----G.GGA..G....AA..UA..G..G.G..AA.A..C.C.GG.UAU.....................................................................................................................................................................AAGU.....CCGG.UGCGGA-..U.CC..GCCGCUGUAA..UCGG.....................................................AGACGAAUCCCCAGAAU..........................................................................................GUCA...C.UGUCUuu...............UUUAG................................................................................AGAUGGG.A.A.GGC...GUG..GGAGGAGGAUGAC.......................................................................................................ACGA...G.A.....G.C....CAG....AAG..AC.C..U.....G...CC.U..U.UUAGAAAGCUGAUUAA
NC_004557.1/768610-768791          AAUAAUAUGAAUAAAA..A.A..G.G.U...GA.A.AU--...................................AGUU............--AUU.UCU..U....AA..AA..G..G.G..AA.Gc.A.U.GG.UGA.....................................................................................................................................................................AAAU.....CCAU.CACGGU-..C.CC..GCCACUGUAA..UCAGg....................................................GAGUUAGGUUUUA----..........................................................................................-CCA...C.UGUU-.................-AAUU................................................................................-AACGGG.A.A.GG-...AGA..AUCUAUAAAAACU..................................................................................................augaaCUGU...A.A.....G.U....CAG....GAG..AC.C..U.....G...CC.U..U.UUUUUAAUUAAACAUU
NZ_AAIJ01000008.1/51823-52037      CGAUAUCAGAAAUACU..G.U..G.G.U...GC.C.GGUCau.................................CUCU.........ccuGACCG.GUU..U....AA..AA..G..G.G..AA.U..C.C.GG.UGA.....................................................................................................................................................................AAAU.....CCGG.AACAGUA..C.CC..GCUGCUGUAA..UCCUguaccgguguuaaaccggugag...............................CUAUGUUCAUCAAAGAU..........................................................................................GUCA...C.UGACCcgagc............CCUCG................................................................................GGUCGGG.A.A.GGC...UGA..UGAAA--------.....................................................................................................ucAGGA...A.A.....G.U....CAG....AAG..AC.C..U.....G...CC.C..C.GGUAUUAUUUCGCUUC
NZ_AAFH01000002.1/242976-242770    UUAUAAUGCGCGGCUU..C.A..G.G.Ug..CC.G.ACGCg..................................GCUU......uccgccGCCGA.GGA..U....AA..AC..G..G.G..AA.A..C.A.GG.UGCguggcugcaagccau......................................................................................................................................................CAUG.....CCUG.UGCUGCC..C.CC..GCAACGGUAA..GCGCu....................................................AAACGGUCCAUCACACC..........................................................................................GCCA...C.UGGG-.................-UUCG................................................................................-CCCGGG.A.A.GGC...GAU..GGUCUUACAA---.......................................................................................................GCGC...G.A.....G.C....CCG....GAU..AC.C..G.....G...CC.U..G.GGCCCUGUCGUGAAUA
NZ_AABI03000008.1/109312-109092    UCAUGCGCCCGCUUCA..U.A..G.G.Ug..CG.C.UUGU...................................GUAG............ACAAG.UGU..U....AA..AC..G..G.G..AA.G..U.A.GG.UGUcauuguggccacuagccauaauauu............................................................................................................................................CAGU.....CCUA.CGCUGCC..C.CC..GCAACGGUGA..UUGGu....................................................---UAAAGCUAUUGCAU..........................................................................................GCCA...C.UGCGA.................UUUU-................................................................................UCGUGGG.A.A.GGU.aaAUA..GCCCGCGCGUAUA................................................................................................gcgcucgCCAU...A.A.....G.C....CCG....GAU..AC.C..G.....G...CC.U..A.AGAAGGUUAUUCGAGG
NZ_AAEW01000085.1/12025-11841      GGAUCACGGUGCCCAA..C.G..G.G.A...GC.U.UAAAu..................................GUCU...........cGUGAG.GCU..U....GA..UA..G..G.G..AA.Ga.G.G.GG.UGC.....................................................................................................................................................................AACU.....CCCC.CGCGGA-..C.CC..GCCGCUGUAA..ACG-.....................................................UGGACAACAGGCUCCAU..........................................................................................GCCA...C.UGGU-.................-UUCG................................................................................-ACCGGG.A.A.GGC...GCC..UGAAGGAUGAAG-.......................................................................................................-CGU...A.A.....G.C....CAG....AAG..AC.C..U.....G...CC.U..G.AUCCCAACACUCAAUG
NC_002516.1/3261435-3261184        CAUAAUAGCGCGUUCG..U.C..G.G.U...GC.C.CGGCccuuucgc...........................GUUAgcgcggggccaaCGAGG.GCC..G....AA..GA..G..G.G..AA.C..A.C.GG.AGCcgcggucuuuucgaagcccgggc..............................................................................................................................................CUAG.....CCGU.GGCUGCC..C.CC..GCAACUGUAU..GCAGcc...................................................UGUAUUCGCGCCAUUC-..........................................................................................GCCA...C.UGG--.................AUUA-................................................................................--CCGGG.A.A.GGC...GGC..GCGAAGCGGAGGU...............................................................................uccucccccggguggaacgccgggCUGC...G.A.....G.C....CAG....GAG..AC.C..U.....G...CC.G..C.CGAAACCAGUCGCGAG
NC_003212.1/1132425-1132616        UUAAAUAGGUCUUAUG..U.U..G.G.U...GG.A.AUGU...................................GUUU............GCAUU.UCU..G....AA..AG..A..G.G..AA.U..U.C.GG.UAU.....................................................................................................................................................................GAAG.....CCGG.AACUGCC..C.CC..GCAACUGUAA..GGUG.....................................................GACAAGAAUUGAAAAUA..........................................................................................ACCA...C.UGUGCgu...............UUUUG..............................................................................acGUAUGGG.A.A.GGU...UCA..AUUGUUGAAUGA-.......................................................................................................AGCC...A.A.....G.U....CAG....GAU..AC.U..C.....G...CC.A..A.AUAAGACGGAAGCAAC
NC_006347.1/3073837-3073630        UAUAUUUGUCGGCAGA..U.U..G.G.U...UC.G.CCGAa..................................GCUU....uccugcuuUGGGC.GAU..U....AA..AA..G..G.G..AA.U..C.G.GG.UGU.....................................................................................................................................................................AACU.....CCCG.GACAGU-..C.CC..GCUGCUGUGA..AGCUuuauuau..............................................AAACAUUCCGAUAGGAUacucuuug..................................................................................GCCA...C.UGACU.................CGUGU................................................................................AGUCGGG.A.A.GGC..gUUC..GGAAUGGA-----.......................................................................................................AGCU...A.A.....G.U....CAG....AAG..AC.C..U.....G...CC.A..C.UCUCGCUGAUAAGUCU
NC_002967.9/799355-799174          CAAUUUUCAAACCAUA..C.A..G.G.Ug..CC.G.----...................................AGAU...........u----C.GGU..U....AA..AA..G..G.G..AA.Gc.A.C.GG.UGU.....................................................................................................................................................................AAUU.....CCGU.CACGGU-..C.CC..GCCGCUGUAA..GAGAa....................................................UAGUCUUUUUAAAAUAU..........................................................................................GUCA...C.UCGG-.................GAAA-................................................................................-UCGGGG.A.A.GGC...UUA..AAAAGAUGAUGAA.......................................................................................................GCUC..gA.A.....G.U....CAG....AAU..AC.C..U.....G...CC.U..G.UAAAGGACUAAGCCUU
NC_002936.3/122538-122730          AAUUGAAUAUGGUCUG..C.C..G.G.U...GC.U.UU--...................................GUAA..........ca--AAA.GCU..U....AA..AA..G..G.G..AA.G..C.C.UG.UUA.....................................................................................................................................................................GAAU.....CAGG.UGCGGU-..C.CC..GCCGCUGUAU..ACGGg....................................................GACGAAAACUGGAAUAC..........................................................................................GCCA...C.UGUUUca...............UUAAA.............................................................................augAAGCGGG.A.A.GGC...CCG..GUGAGUAGGUUGA......................................................................................................gCCGU...A.A.....G.C....CAG....AAU..AU.C..U.....G...CC.G..G.UAUAGAGUUUCGCGGA
NZ_AAAV02000001.1/129339-129573    CCUUUCAUUGAUCGCG..C.C..G.G.U...GC.C.CCC-...................................GAAA............--GGG.GCU..U....AA..UC..G..G.G..AA.U..G.C.GG.UGCggaagcuugcuucc.......................................................................................................................................................AAAU.....CCGC.GGCUGUC..U.CU..GCAACUGUAA..GCGGau...................................................AGCGCGAUGUACAUCGCuccucuuggaaggggca.........................................................................GCCA...C.UGGGCcggacgc..........UAAAU........................................................................caugcgagGUCUGGG.A.A.GGC...GUG..CAUCAAGCUGUGA......................................................................................................cCCGU...G.A.....G.C....CAG....GAG..AC.C..U.....G...CC.G..G.CGUCUGGUCGCUCUUG
NZ_AABQ07000001.1/539786-539535    CAUAAUAGCGCGUUCG..U.C..G.G.U...GC.C.CGGCccuuucgc...........................GUUAgcgcggggccaaCGAGG.GCC..G....AA..GA..G..G.G..AA.C..A.C.GG.AGCcgcggucuuuucgaagcccgggc..............................................................................................................................................CUAG.....CCGU.GGCUGCC..C.CC..GCAACUGUAU..GCAGcc...................................................UGUAUUCGCGCCAUUC-..........................................................................................GCCA...C.UGG--.................AUUA-................................................................................--CCGGG.A.A.GGC...GGC..GUGAAGCGGAGGU...............................................................................uccucccccggguggaacgccgggCUGC...G.A.....G.C....CAG....GAG..AC.C..U.....G...CC.G..C.CGAAACCAGUCGCGAG
NZ_AAAE01000151.1/45452-45646      CACCACUUCCGGCGCG..C.U..G.G.Uu..CC.U.GUCC...................................GACC............GGACA.GGC..G....AA..GA..G..G.G..AA.U..G.C.C-.--C.....................................................................................................................................................................CAGA.....-GGC.AGCCGCC..C.CC..GCGACCGUGA..CCGG.....................................................-AGAGGUUGCCCAA---..........................................................................................GCCA...C.UGGCC.................GCAA-................................................................................GGCCGGG.A.A.GGC...GGG..CCGCCGCGGAGCC.........................................................................................gcaaggccccacauCCGC...A.A.....G.C....CGG....GAG..AC.C..U.....G...CC.A..G.CGCUGAGACUUACGGG
NC_003155.3/2496008-2496226        AGGCUGGGUGGUGCAG..C.U..G.G.U...UC.G.CCCCgucc...............................GCCA.......ggcggGAGGC.GUC..Gu...AA..GA..G..G.G..AA.C..C.C.GG.CGG.....................................................................................................................................................................GAAU.....CCGG.GACUGC-..C.CC..GCAGCGGUGA..GUGGga...................................................ACGAACGCUGUCAUAC-..........................................................................................-GCA...C.UGGGCcc...............AAAAG................................................................................GCCCGGG.A.A.GC-...GAC..GGCCAGUAGGUGU...................................................................................ccuccguacggagggcgugcUCGC...G.A.....G.U....CCG....AAG..AC.C..U.....G...CC.C..G.CUGCCCGUGCGCGACC
NC_003228.3/3136661-3136454        UAUAUUUGUCGGCAGA..U.U..G.G.U...UC.G.CCGAa..................................GCUU....uccugcuuUGGGC.GAU..U....AA..AA..G..G.G..AA.U..C.G.GG.UGU.....................................................................................................................................................................AACU.....CCCG.GACAGU-..C.CC..GCUGCUGUGA..AGUUuuauuau..............................................AAACAUUCCGACAGGAUacucuuug..................................................................................GCCA...C.UGACU.................CGUGU................................................................................AGUCGGG.A.A.GGC..gUUC..GGAAUGGA-----.......................................................................................................AGCU...A.A.....G.U....CAG....AAG..AC.C..U.....G...CC.A..C.UCUCGCUGAUAAGUCU
NC_006513.1/2366730-2366982        CGGGUGCGACGUGUUU..C.A..G.G.Ug..CC.C.GAAGgcga...............................ACCU.........cgcCGGAA.GGU..U....AA..AC..G..G.G..AA.A..C.A.GG.UGCgcgaacggucguccgacagggccuucgc.........................................................................................................................................CAUG.....CCUG.UGCUGCC..C.CC..GCAACGGUAA..GUGGac...................................................GCAAGGCGCAUCCAACC..........................................................................................GCCA...C.UGGAC.................GACCA................................................................................GUCCGGG.A.A.GGC...GAU..GCGACCGGUCCGG.............................................................................cauuccccgacgggacgccggucagcCCAC...G.A.....G.C....CCG....GAU..AC.C..G.....G...CC.C..G.AACGCGCUAUGGCUGA
NC_004663.1/2628653-2628440        GUAUCUUUGCACCUGC..A.A..G.G.U...UC.G.UAUUuggaguu............................GUCU....aaccuuccAAAAC.GAU..G....AA..AA..G..G.G..AA.U..C.C.GG.UGU.....................................................................................................................................................................AAAU.....CCGG.GACAGUA..C.CU..GCUGCUGUAA..GUCCucucuuucgggaga.......................................UGAGUUUAUCACAUUCUuu........................................................................................GCCA...C.UGGUG.................ACAU-................................................................................CACUGGG.A.A.GGC...GUG..AUAAAUGG-----.......................................................................................................GGAC...G.A.....G.U....CAG....AAG..AC.C..U.....G...CC.U..U.GACGCUGCAGAUUUAU
NZ_AAIJ01000009.1/40902-40711      UUCUUAUUGGUGAAGC..U.U..G.A.U...AC.C.CUG-...................................UAAA............-AAGG.GUU..U....AA..UA..G..G.G..AA.U..C.A.CG.UGC.....................................................................................................................................................................AAAU.....CGUG.AGCUGA-..C.GC..GCAACUGUAAa.GCCGauuga................................................AUGUUGUGCAGCGUUAU..........................................................................................GCCA...C.UGUUUcgcc.............UCUUG..............................................................................cgGAACGGG.A.A.GGU...GCU..GCAGA--------.....................................................................................................acCGGC...A.A.....G.C....CAG....GAG..AC.C..U.....G...UC.C..U.GCUUCUUUUUCUCUAA
NC_003888.3/1051400-1051583        CAGACCGUAGUAUCAG..C.G..G.G.U...CA.U.CG--...................................-CCG............--CGA.CGG..G....AG..AC..A..G.G..AA.G..C.C.GG.UGU.....................................................................................................................................................................GAAU.....CCGG.CACGGU-..C.CC..GCCACUGUGA..CCGG.....................................................GGAGUGCACCCUUCGACac........................................................................................GCCA...C.UGCGC.................-GCC-................................................................................GCGCGGG.A.A.GGC..cAGG..GAGGAGCGUCGAU.......................................................................................................CCGG...G.A.....G.U....CAG....GAC..AC.U..G.....G...CC.U..G.UCGCGGGCCCGUUCCG
NC_004557.1/1024579-1024760        AAAUGUUUUAUGAAAA..U.A..G.G.U...UU.A.----...................................AUAA.........cuu----U.AAU..U....AA..AA..G..G.G..AA.Gu.U.G.GG.UGA.....................................................................................................................................................................AAAU.....CCCA.CGCGGU-..A.CC..GCCGCUGUAA..GAGAg....................................................AAGUUUUCUUCUAUUAU..........................................................................................GCCA...C.UGUU-.................UUUU-................................................................................-AAUGGG.A.A.GGC...AGA..AGAAAAUUAUGAU.......................................................................................................ACUC...G.A.....G.C....CAG....AAU..AU.C..U.....G...CC.U..A.UUUUAUUCACUAUAGC
NZ_AABN02000002.1/14526-14344      AUAACCCGAAUCGAUU..C.A..G.G.U...GC.C.C---...................................UGCG............---GG.GCU..U....GA..UA..G..G.G..AA.U..C.C.CG.UUA.....................................................................................................................................................................AAGU.....CGGG.AGCGGA-..C.CC..GCCGCCGUAA..GUCCacga.................................................UACGCCGCAUCCACACCgu........................................................................................GCCA...C.UGGGA.................AAAAU................................................................................UCCCGGG.A.A.GGC..cGGA..UGCCGCG------.......................................................................................................GGAC...A.A.....G.C....CGG....AAG..AC.C..U.....G...CC.U..G.AGUGUACAGGAUGACU
NZ_AABN02000134.1/188-6            AUAACCCGAAUCGAUU..C.A..G.G.U...GC.C.C---...................................UGCG............---GG.GCU..U....GA..UA..G..G.G..AA.U..C.C.CG.UUA.....................................................................................................................................................................AAGU.....CGGG.AGCGGA-..C.CC..GCCGCCGUAA..GUCCacga.................................................UACGCCGCAUCCACACCgu........................................................................................GCCA...C.UGGGA.................AAAAU................................................................................UCCCGGG.A.A.GGC..cGGA..UGCCGCG------.......................................................................................................GGAC...A.A.....G.C....CGG....AAG..AC.C..U.....G...CC.U..G.AGUGUACAGGAUGACU
NZ_AAIT01000014.1/62009-61808      GCACAGACAUGGGGCG..C.U..G.G.Uu..CC.U.GUC-...................................CUAU............-GACA.GGC..U....AA..GA..G..G.G..AA.U..G.C.G-.---acaggcaaccgccu.......................................................................................................................................................GAAA.....--GC.AGCCGCC..C.CC..GCGACCGUGA..CCGG.....................................................AAAGGUCGCCCCUCU--..........................................................................................GCCA...C.UGGC-.................GAAA-................................................................................-GCCGGG.A.A.GGC...GGG..GCGGCCGUGGGCC............................................................................................caggcccgaauCCGC...A.A.....G.C....CGG....GAG..AC.C..U.....G...CC.G..G.UGCAGAAGGAUUGACC
NC_004557.1/793516-793697          GAAUAUUAAAAUUUAU..A.G..A.G.Uu..AC.C.CA--...................................UUUU............--UGG.GGU..U....AA..AA..G..G.G..AA.G..G.G.GG.UUA.....................................................................................................................................................................GAAU.....CCUC.CACGGU-..C.CG..GCCACUGUAA..UUGG.....................................................UAAGUUUAUUCCAUAA-..........................................................................................GCCA...U.UGAG-.................AUAUU................................................................................-CUCGAG.A.A.GGU...GGA..AAUAAAUGAUGAA.......................................................................................................CCAU...A.A.....G.U....CAG....GAG..AC.C..U.....G...CU.U..U.AUAUUUAAGAUGCAGC
NZ_AAHI01000024.1/65571-65820      CUAAACUGGCGCCGCC..U.C..G.G.U...GC.U.CGCGc..................................GCAG..........gaCGCGC.GGU..U....AA..AC..G..G.G..AA.G..C.A.GGgUGCgggcuccacgagcgug.....................................................................................................................................................CCAA.....CCUG.CGCUGCC..C.CC..GCAACGGUAA..GCGGccgcgucgugugac.......................................GCAGGCCGGCUCGGGCGcguuucgcgugcaggucgcaggcgggcgcgg...........................................................GCCA...C.UGCGCg................UCAUC................................................................................GCGCGGG.A.A.GGC...GAG..CCGGACCG-----.......................................................................................................CCGC...C.A.....G.C....CCG....GAU..AC.C..G.....G...CC.G..A.GACGGGGAGCCCGCAC
NZ_AAHL01000002.1/24164-24413      CUAAACUGGCGCCGCC..U.C..G.G.U...GC.U.CGCGc..................................GCAG..........gaCGCGC.GGU..U....AA..AC..G..G.G..AA.G..C.A.GGgUGCgggcuccacgagcgug.....................................................................................................................................................CCAA.....CCUG.CGCUGCC..C.CC..GCAACGGUAA..GCGGccgcgucgugugac.......................................GCAGGCCGGCUCGGGCGcguuucgcgugcaggucgcaggcgggcgcgg...........................................................GCCA...C.UGCGCg................UCAUC................................................................................GCGCGGG.A.A.GGC...GAG..CCGGACCG-----.......................................................................................................CCGC...C.A.....G.C....CCG....GAU..AC.C..G.....G...CC.G..A.GACGGGGAGCCCGCAC
NC_003911.11/3058882-3059105       CCGCAUGUCCGCCCUG..U.U..G.G.Ug..UC.C.GG--...................................GCAA............--CCG.GAU..G....AA..AA..G..G.G..AA.U..G.C.G-.---ccagcgguuccgggacaugaucccgggcagccgu...................................................................................................................................CAAG.....-CGC.AGCCGCC..C.CC..GCGACCGUGA..CCGG.....................................................-AGAGGGUGCCCAA---..........................................................................................GCCA...C.UGGCC.................AAAU-................................................................................GGCCGGG.A.A.GGC..gGGA..CAUCCGCCAGAGC..........................................................................................agcgcucugacauCCGC...A.A.....G.C....CGG....GAG..AC.C..U.....G...CC.A..G.CACCCGAACUGCAACC
NC_006513.1/2373817-2374002        AGUAUUUAACCGUAUC..G.A..G.G.Ug..CC.C.GCG-...................................CUCG............-CGCG.GGA..G....AA..UC..G..G.G..AA.G..G.C.GG.UGC.....................................................................................................................................................................GAUU.....CCGC.CACGUG-..C.CC..AGCGCCGUGAu.GAG-.....................................................GAUCGUCCGGGCAGGCGuca.......................................................................................GCCA...C.UGGC-.................GAAA-................................................................................-GCCGGG.A.A.GGC...GCC..CGGACGAGUCGAG.......................................................................................................-CCU...C.A.....G.U....CGG....AAG..AC.C..G.....G...CC.U..C.GAGACAUAUUGGCAGC
NC_002967.9/1025870-1025682        AAUAACGGUUUCGGUC..U.U..G.G.Ug..CU.C.CUU-...................................UUAG..........cu-AAGG.AGU..G....AA..AA..G..G.G..AA.U..C.A.GG.UGA.....................................................................................................................................................................AAGU.....CCUG.AGCAGU-..C.CG..GCUGACGUAAg.UGAGa....................................................GAGUUGUUUUUCAAAAU..........................................................................................GCCA...C.UGGU-.................UUAU-................................................................................-UCCGGG.A.A.GGC...GAA..AAUCAAUGAUGAC.......................................................................................................CUCC...G.A.....G.C....CGU....AAG..AC.C..U.....G...CC.A..AuGACUAUAAGGGUAAAA
NZ_AAHI01000043.1/6705-6896        UACGGCCGUUCGUUCG..C.C..G.G.U...GC.C.C---...................................UUCG............---GG.GCC..G....AA..GA..G..G.G..AA.C..A.C.AG.GGCgccccgcgc............................................................................................................................................................GCCG.....CUGU.GGCUGCC..C.CC..GCAACUGUAG..ACAGcg...................................................AGCCGAGCUCCCCCUCAu.........................................................................................GCCA...C.UGGU-.................-UUC-................................................................................-ACCGGG.A.A.GGC..cGGG..AGCCGGCGCCGAC.......................................................................................................CUGU...C.A.....G.C....CAG....GAG..AC.C..U.....G...CC.G..G.CCAGAAAGUGCGUGCG
NZ_AAHL01000324.1/162-353          UACGGCCGUUCGUUCG..C.C..G.G.U...GC.C.C---...................................UUCG............---GG.GCC..G....AA..GA..G..G.G..AA.C..A.C.AG.GGCgccccgcgc............................................................................................................................................................GCCG.....CUGU.GGCUGCC..C.CC..GCAACUGUAG..ACAGcg...................................................AGCCGAGCUCCCCCUCAu.........................................................................................GCCA...C.UGGU-.................-UUC-................................................................................-ACCGGG.A.A.GGC..cGGG..AGCCGGCGCCGAC.......................................................................................................CUGU...C.A.....G.C....CAG....GAG..AC.C..U.....G...CC.G..G.CCAGAAAGUGCGUGCG
NZ_AAEI01000013.1/158190-158441    CUAAACUGGCGCCGCC..U.C..G.G.U...GC.U.CGCGc..................................GUGG..........aaCGCGC.GGU..U....AA..AC..G..G.G..AA.G..C.A.GG.GCGcgggcgccggaagcccg....................................................................................................................................................CCAA.....CCUG.CGCUGCC..C.CC..GCAACGGUAA..GCGGccgcguccgaugac.......................................GCAGGCCGGCUCGGGCGcguuucacgugcagguucugcaugcggacgcgg.........................................................GCCA...C.UGCGCg................UCAUC................................................................................GCGCGGG.A.A.GGC...GAG..CCGGACCG-----.......................................................................................................CCGC...C.A.....G.C....CCG....GAU..AC.C..G.....G...CC.G..A.GACGGGGAGCCCGCAC
NC_006840.1/2743827-2743609        UACUAUUUCGCCCAUG..U.U..G.G.Ug..CG.C.UAUUu..................................UUAA...........uUAUAG.CCU..G....AA..UA..G..G.G..AA.U..C.U.GG.UGA.....................................................................................................................................................................AAAU.....CCAG.AACUGA-..C.GC..GCAGCGGUAA..GAGA.....................................................GAACGAAGGUACAAUUUuu........................................................................................CACA...C.UGUUAauuuuagaugu......UUAAG....................................................................gauaucgacgaaUAAUGGG.A.A.GUG..aGUA..CUCUAGGUUAACU.....................................................................................................gcUCUC...A.A.....G.U....CCG....AAG..AC.C..U.....G...CC.A..G.CAAUAAGUAAUACAUU
NC_000913.2/4161407-4161597        CUGUAGCAUCCACUUG..C.C..G.G.Uc..CU.-.----...................................GUG-............-----.AGU..U....AA..UA..G..G.G..AA.U..C.C.AG.UGC.....................................................................................................................................................................GAAU.....CUGG.AGCUGA-..C.GC..GCAGCGGUAA..GGAA.....................................................AGGUGCGAUGAUUGCGUuaugcg....................................................................................GACA...C.UGCC-.................AUUC-................................................................................-GGUGGG.A.A.GUC...AUC..AUCUCUUAGUAUC.............................................................................................uuagauacccCUCC...A.A.....G.C....CCG....AAG..AC.C..U.....G...CC.G..G.CCAACGUCGCAUCUGG
NC_002655.2/5041415-5041605        CUGUAGCAUCCACUUG..C.C..G.G.Uc..CU.-.----...................................GUG-............-----.AGU..U....AA..UA..G..G.G..AA.U..C.C.AG.UGC.....................................................................................................................................................................GAAU.....CUGG.AGCUGA-..C.GC..GCAGCGGUAA..GGAA.....................................................AGGUGCGAUGAUUGCGUuaugcg....................................................................................GACA...C.UGCC-.................AUUC-................................................................................-GGUGGG.A.A.GUC...AUC..AUCUCUUAGUAUC.............................................................................................uuagauacccCUCC...A.A.....G.C....CCG....AAG..AC.C..U.....G...CC.G..G.CCAACGUCGCAUCUGG
NC_002695.1/4972649-4972839        CUGUAGCAUCCACUUG..C.C..G.G.Uc..CU.-.----...................................GUG-............-----.AGU..U....AA..UA..G..G.G..AA.U..C.C.AG.UGC.....................................................................................................................................................................GAAU.....CUGG.AGCUGA-..C.GC..GCAGCGGUAA..GGAA.....................................................AGGUGCGAUGAUUGCGUuaugcg....................................................................................GACA...C.UGCC-.................AUUC-................................................................................-GGUGGG.A.A.GUC...AUC..AUCUCUUAGUAUC.............................................................................................uuagauacccCUCC...A.A.....G.C....CCG....AAG..AC.C..U.....G...CC.G..G.CCAACGUCGCAUCUGG
NC_004431.1/4695788-4695978        CUGUAGCAUCCACUUG..C.C..G.G.Uc..CU.-.----...................................GUG-............-----.AGU..U....AA..UA..G..G.G..AA.U..C.C.AG.UGC.....................................................................................................................................................................GAAU.....CUGG.AGCUGA-..C.GC..GCAGCGGUAA..GGAA.....................................................AGGUGCGAUGAUUGCGUuaugcg....................................................................................GACA...C.UGCC-.................AUCC-................................................................................-GGUGGG.A.A.GUC...AUC..AUCUCUUAGUAUC.............................................................................................uuagauacccCUCC...A.A.....G.C....CCG....AAG..AC.C..U.....G...CC.G..G.CCAACGUCGCAUCUGG
NZ_AAHJ01000023.1/44618-44425      UUUUUUACUGAUGAAG..C.U..G.GaU...AC.C.CC--...................................AUAA..........aa--AGG.GUU..U....AA..UA..G..G.G..AA.U..C.A.CG.UUA.....................................................................................................................................................................AAAU.....CGUG.AGCUGA-..C.GC..GCAACUGUAAa.GCCGaucga................................................GUGUUGUGCAGCGUUAU..........................................................................................ACCA...C.UGUUCcgaacg...........AUACG................................................................................GAAUGGG.A.A.GGU...GCU..GCAGA--------.....................................................................................................acCGGC...A.A.....G.C....CAG....GAG..AC.C..U.....G..uCC.C..G.CUUCUUUUCUUGUAAC
NC_006347.1/1825866-1825658        UUAUCUUUGCAGUGCA..U.U..G.G.U...UU.G.UAUUcucc...............................GUGU......uccgggGAUGC.AAU..U....AA..AA..G..G.G..AA.U..C.A.GG.UGC.....................................................................................................................................................................AAAU.....CCUG.AACAGU-..C.CC..GCUGCUGUAA..GUUUcacaucag.............................................AUUGUUGUAAGCAACCAccacuu....................................................................................GCCA...C.UGGGAa................ACAUU................................................................................UCCUGGG.A.A.GGC...GCU..UAUCAACAG----.......................................................................................................AAAC...G.A.....G.U....CAG....AAG..AC.C..U.....G...CC.U..G.UGCAUCUUUUUCAUUG
NC_003454.1/934497-934678          UUAAUAUCAUGUCAAU..U.A..U.G.Uu..CC.U.UA--...................................UUUU...........u--UAA.GGC..U....AA..GA..G..G.G..AA.U..U.U.GG.UGA.....................................................................................................................................................................GAUA.....CCAA.AACGAG-..C.CC..GUCGCUGUAA..UUGA.....................................................--GUUUUUUCUUGUUUUau........................................................................................ACCA...C.UGGAU.................UUUU-................................................................................AUUUGGG.A.A.GGU..aAAG..AAAUAUAAA----.......................................................................................................UCAU...A.A.....G.U....CAG....AAG..AC.C..U.....G...CA.U..A.AUUGAAUUACUCUAUC
NZ_AAAW03000112.1/5600-5773        AAAAAAAGUCCAUUCU..U.U..G.G.Ug..CC.C.C---...................................-CAA............---GG.GGA..G....AA..UA..G..G.G..AA.A..C.C.GG.UGC.....................................................................................................................................................................GAUU.....CCGG.UGCGGA-..C.CC..ACCACUGUGUa.GGA-.....................................................UGAGCCUGAACCAUAA-..........................................................................................-CCA...C.CGG--.................CCAGA................................................................................--CCGGG.A.A.GG-...GGU..AGCGGCGUUUGAA.......................................................................................................-UCC...A.A.....G.C....CAG....GAG..AC.C..U.....G...CC.A..G.GAAUGAAGAAAGCCUU
NC_004463.1/3617290-3617510        AAAUGGUGGCCCGGCG..U.U..G.G.Uu..CC.U.GUC-...................................CUAU............-GACA.GGC..G....AA..GA..G..G.G..AA.U..G.C.GA.UAGgguccgaaucggcaagauuugggucc...........................................................................................................................................AAAA.....U-GC.AGCCGCC..C.CC..GCGACCGUGA..CCGG.....................................................--AGAGAUGCCCGAG--..........................................................................................GCCA...C.UGAUCcc...............UGACG...............................................................................gGAUCGGG.A.A.GGC...GGG..GAUCGAAGGGCAA..............................................................................................aacccugcuCCGC...A.A.....G.C....CGG....GAG..AC.C..U.....G...CC.A..G.CGCGGACGAUUUUGGA
NZ_AAEH02000023.1/76913-77102      UACGGCCGUUCGUUCG..C.C..G.G.U...GC.C.C---...................................UUCG............---GG.GCC..G....AA..GA..G..G.G..AA.C..A.C.AG.GGCgcgccgc..............................................................................................................................................................GCCG.....CUGU.GGCUGCC..C.CC..GCAACUGUAG..ACAGc....................................................GAGCCGCGCUCCGCCACau........................................................................................GCCA...C.UGGU-.................-UUC-................................................................................-ACCGGG.A.A.GGC.cgGGA..GCCGGCGCCGAC-.......................................................................................................CUGU...C.A.....G.C....CAG....GAG..AC.C..U.....G...CC.G..G.CCAGAAAGUGCGUGCG
NC_003228.3/1843997-1843789        UUAUCUUUGCAGUGCA..U.U..G.G.U...UU.G.UAUUcucc...............................GUGU......uccgggGAUGC.AAU..U....AA..AA..G..G.G..AA.U..C.A.GG.UGC.....................................................................................................................................................................AAAU.....CCUG.AACAGU-..C.CC..GCUGCUGUAA..GUUUcacaucag.............................................AUUGUUGUAAGCAACCAccacuu....................................................................................GCCA...C.UGGGAa................ACGUU................................................................................UCCUGGG.A.A.GGC...GCU..UAUCAACAG----.......................................................................................................AAAC...G.A.....G.U....CAG....AAG..AC.C..U.....G...CC.U..G.UGCAUCUUUUUCAUUG
NC_002950.2/1495987-1495774        UUAUCUUUGUGCGGAC..U.U..U.G.U...UC.A.GAGCugccuuuuuccuauug...................GGAU.......cggugGUGAU.GAU..U....AA..AA..G..G.G..AA.U..C.G.GG.UGA.....................................................................................................................................................................AAAU.....CCCG.AGCAGU-..C.CC..GCUGCUGUGA..ACCUugu..................................................UAAGCUUUCGGCAUUUAua........................................................................................UCCA...C.UGUCCg................UUCUG.............................................................................ugcGGAUGGG.A.A.GGA...GUC..GGAAGUAUG----.......................................................................................................GGGU...G.A.....G.C....CAG....AAG..AC.C..U.....G...CA.A..A.GUCUUUGUCUGCGGCU
NZ_AAEB02000018.1/9405-9223        GUUAUCCUGCCCGGCG..U.A..G.G.C...GG.G.C---...................................GAGA............---GG.UC-..-....--..-C..A..G.G..AA.G..C.C.GG.UGA.....................................................................................................................................................................GAGU.....CCGG.CACGGU-..C.CC..GCCACUGUGA..CCGGg....................................................GAGCGACCCCCGCACGCagg.......................................................................................GCCA...C.UGUCGcc...............GCGGG................................................................................CGAUGGG.A.A.GGC...CGG..GGGAAGCGGAGAU.......................................................................................................CCGG...G.A.....G.U....CAG....GAU..AC.U..G.....G...CC.U..C.UCGCCGGAGAAACCCC
NZ_AAEI01000028.1/56670-56861      UACGGCCGUUCGUUCG..C.C..G.G.U...GC.C.C---...................................CUCG............---GG.GCC..G....AA..GA..G..G.G..AA.C..A.C.AG.GGCgcgccacgc............................................................................................................................................................GCCG.....CUGU.GGCUGCC..C.CC..GCAACUGUAG..ACAGcga..................................................GCCGAUCUCCCCCUCAU..........................................................................................GCCA...C.UGGU-.................-UCC-................................................................................-ACCGGG.A.A.GGC...CGG..GAGCCGGCGCCGA......................................................................................................cCUGU...C.A.....G.C....CAG....GAG..AC.C..U.....G...CC.G..G.CCUGAAAGUGCGUGCG
NZ_AAIJ01000007.1/29492-29684      UUUUGUAUUGGGGAAG..C.U..G.GaU...AC.C.CUG-...................................UAAA............-AGGG.GUU..U....AA..UA..G..G.G..AA.U..C.A.CG.UUC.....................................................................................................................................................................AAAU.....CGUG.AGCUGA-..C.GC..GCAACUGUAA..GUCCcagga................................................UAUUUCUGCAGCAUUGU..........................................................................................GCCA...C.UGUGCcg...............UUAUA.............................................................................ccgGCGCGGG.A.A.GGC...GCU..GCAGAAG------.......................................................................................................GGAU..gA.A.....G.C....CAG....GAG..AC.C..U.....G..uCC.U..G.UUUUCUUUGUUUUCCA
NC_003197.1/4347851-4348044        CGGUAGCAUCCGUGGG..C.C..G.G.Uc..CU.-.----...................................GUG-............-----.AGU..U....AA..UA..G..G.G..AA.U..C.C.AG.UGA.....................................................................................................................................................................AAAU.....CUGG.AGCUGA-..C.GC..GCAGCGGUAA..GGA-.....................................................AAGGUGAGAUGAGAGCGuaagca....................................................................................GACA...C.UGCC-.................-UCC-................................................................................-GGCGGG.A.A.GUC..aUCA..UUUCUGCUAUCCA........................................................................................gccaacggauaaccc-UCC...A.A.....G.C....CCG....AAG..AC.C..U.....G...CC.G..G.CUAACGUCGCAUCUGG
NC_003198.1/3603350-3603157        CGGUAGCAUCCGUGGG..C.C..G.G.Uc..CU.-.----...................................GUG-............-----.AGU..U....AA..UA..G..G.G..AA.U..C.C.AG.UGA.....................................................................................................................................................................AAAU.....CUGG.AGCUGA-..C.GC..GCAGCGGUAA..GGA-.....................................................AAGGUGAGAUGAGAGCGuaagca....................................................................................GACA...C.UGCC-.................-UCC-................................................................................-GGCGGG.A.A.GUC..aUCA..UUUCUGCUAUCCA........................................................................................gucaacggauaaccc-UCC...A.A.....G.C....CCG....AAG..AC.C..U.....G...CC.G..G.CUAACGUCGCAUCUGG
NC_004631.1/3589010-3588817        CGGUAGCAUCCGUGGG..C.C..G.G.Uc..CU.-.----...................................GUG-............-----.AGU..U....AA..UA..G..G.G..AA.U..C.C.AG.UGA.....................................................................................................................................................................AAAU.....CUGG.AGCUGA-..C.GC..GCAGCGGUAA..GGA-.....................................................AAGGUGAGAUGAGAGCGuaagca....................................................................................GACA...C.UGCC-.................-UCC-................................................................................-GGCGGG.A.A.GUC..aUCA..UUUCUGCUAUCCA........................................................................................gucaacggauaaccc-UCC...A.A.....G.C....CCG....AAG..AC.C..U.....G...CC.G..G.CUAACGUCGCAUCUGG
NC_006511.1/4121601-4121794        CGGUAGCAUCCGUGGG..C.C..G.G.Uc..CU.-.----...................................GUG-............-----.AGU..U....AA..UA..G..G.G..AA.U..C.C.AG.UGA.....................................................................................................................................................................AAAU.....CUGG.AGCUGA-..C.GC..GCAGCGGUAA..GGA-.....................................................AAGGUGAGAUGAGAGCGuaagca....................................................................................GACA...C.UGCC-.................-UCC-................................................................................-GGCGGG.A.A.GUC..aUCA..UUUCUGCUAUCCA........................................................................................gucaacggauaaccc-UCC...A.A.....G.C....CCG....AAG..AC.C..U.....G...CC.G..G.CUAACGUCGCAUCUGG
NC_006905.1/4282220-4282413        CGGUAGCAUCCGUGGG..C.C..G.G.Uc..CU.-.----...................................GUG-............-----.AGU..U....AA..UA..G..G.G..AA.U..C.C.AG.UGA.....................................................................................................................................................................AAAU.....CUGG.AGCUGA-..C.GC..GCAGCGGUAA..GGA-.....................................................AAGGUGAGAUGAGAGCGuaagca....................................................................................GACA...C.UGCC-.................-UCC-................................................................................-GGCGGG.A.A.GUC..aUCA..UUUCUGCUAUCCA........................................................................................gucaacggauaaccc-UCC...A.A.....G.C....CCG....AAG..AC.C..U.....G...CC.G..G.CUAACGUCGCAUCUGG
NC_005966.1/624557-624347          UUUACACAAUUCGUAA..C.A..A.G.Uua.AA.A.GC--...................................AUUC............--GCU.UU-..-....--..-A..G..G.G..AA.A..C.U.GG.UGC.....................................................................................................................................................................AAAU.....CCAG.UGCUGCC..C.CC..GCAACGGUAA..AAAU.....................................................GUAAACCAUAUUAAAAAagucauuuagacuuac..........................................................................GCCA...C.UGCAUg................CAUAG................................................................................AUGUGGG.A.A.GGU..gAAU..AUGCUUGUCUCUU............................................................................................uuugagaugccAUUU...G.A.....G.U....CCG....GAG..AC.C..U.....G...CU.U..G.UUACAUCUAUCCACUC
NC_003228.3/3157593-3157815        UAUCUUUGCUCCCUGA..U.C..G.G.U...UC.C.GAAUa..................................GUCA.....uuccucuAUCCG.GAU..U....AA..AA..G..G.G..AA.U..C.G.GG.UGU.....................................................................................................................................................................AAAU.....CCCG.GACAGU-..C.CC..GCUGCUGUGAa.GCUCcguc.................................................UGAAUUUCCGAUAACAAcuguu.....................................................................................GCCA...C.UGGGAuaccuuuuug.......UAAAU.....................................................................agauaaggaguCACCGGG.A.A.GGC...GUC..GGAAACAAG----.......................................................................................................GAGU...C.A.....G.U....CAG....AAG..AC.C..U.....G...CC.G..C.UUAUCAAAGGCUGUUU
NC_006347.1/3096302-3096524        UAUCUUUGCUCCCUGA..U.C..G.G.U...UC.C.GAAUa..................................GUCA.....uuccucuAUCCG.GAU..U....AA..AA..G..G.G..AA.U..C.G.GG.UGU.....................................................................................................................................................................AAAU.....CCCG.GACAGU-..C.CC..GCUGCUGUGAa.GCUCcguc.................................................UGAAUUUCCGAUAACAAcuguu.....................................................................................GCCA...C.UGGGAuaccuuuuug.......UAAAU.....................................................................agauaaggaguCACCGGG.A.A.GGC...GUC..GGAAACAAG----.......................................................................................................GAGU...C.A.....G.U....CAG....AAG..AC.C..U.....G...CC.G..C.UUAUCAAAGGCUGUUU
NC_002944.2/2995815-2996105        AAGCUGCGCUACGCAG..C.U..G.G.Uc..UG.C.UCGCgucgcaaccgcgccgugagcaucgagcgaagcaacGUUA.........guaACGCU.UCG..U....AA..GA..G..G.G..AA.C..C.C.GG.UGA.....................................................................................................................................................................GAAU.....CCGG.GACUGU-..C.CC..GCAACGGUAU..GCAGga...................................................ACGACCGCCGUCACCA-..........................................................................................-GCA...C.UGGUC.................GCAA-................................................................................GACUGGG.A.A.GC-...GAC..GGCCACUAGGAAC.....................................ugcccggcuccucggcggcccuucgggaccgcaucgucggccgggcacgcaccacccggugcgcgcCUGC...G.A.....G.U....CCG....GAG..AC.C..U.....G...CC.A..G.CUGUGCCGGGCGCGCC
NC_002950.2/749595-749392          UAUCUUUGCCGUGUCA..A.U..G.G.Uu..UU.C.UACAccgguuc............................AUGG..........agUGUAG.AAU..G....AA..AA..G..G.G..AA.C..C.C.AG.UGA.....................................................................................................................................................................AAUU.....CUGG.GACUGUA..C.CC..UCAGCUGUAA..GUUCagaugu...............................................AAGGGUUUUGCCACGAGaaa.......................................................................................GCCA...C.UAUACag...............AAUC-................................................................................GUAUGGG.A.A.GGC...AGC..GAAGCCUU-----.......................................................................................................GAAU...A.A.....G.U....CAG....AAG..AC.C..U.....G...CC.A..U.UACAAGCGUUCUUUCU
NC_003366.1/1241729-1241907        GUUGAUUAACUAAUAA..U.U..G.G.U...GU.G.----...................................AUUU...........u----C.GCU..U....AA..UA..G..G.G..AA.U..G.A.AG.UUA.....................................................................................................................................................................AAGU.....CUUC.AACUACC..U.CA..GUAACCGUGA..AGC-.....................................................AGACAAAAUCUCAAUAU..........................................................................................GUCA...C.UGCAU.................UUUUU................................................................................GUGUGGG.A.A.GAC...GAG..AUGGAGGAAGAA-.......................................................................................................-GCA...A.A.....G.U....CGG....GAU..AC.C..U.....G...CC.U..U.UUAUUUAAGUACUAUU
NC_006350.1/1133342-1133609        CUAAACUGGCGCCGCC..U.C..G.G.U...GC.U.CGCGc..................................GCUU..........cgCGCGC.GGU..U....AA..AC..G..G.G..AA.G..C.A.GG.GCGcgacguccgccagggccgag.................................................................................................................................................CCAA.....CCUG.CGCUGCC..C.CC..GCAACGGUAA..GCGAucgcaucggagccgauccgaugcc.............................AGCCGCACUCUCGAUGCgccggcacggccgcgauggccggccgccggcgcggu......................................................GCCA...C.UGCGC.................UUCGC................................................................................GCGCGGG.A.A.GGC...GAG..GCGGUGACG----.......................................................................................................UCGC...G.A.....G.C....CCG....GAU..AC.C..G.....G...CC.G..A.GGCGGGGAGGCGGACG
NZ_AAHM01000002.1/1394105-1393838  CUAAACUGGCGCCGCC..U.C..G.G.U...GC.U.CGCGc..................................GCUU..........cgCGCGC.GGU..U....AA..AC..G..G.G..AA.G..C.A.GG.GCGcgacguccgccagggccgag.................................................................................................................................................CCAA.....CCUG.CGCUGCC..C.CC..GCAACGGUAA..GCGAucgcaucggagccgauccgaugcc.............................AGCCGCACUCUCGAUGCgccggcacggccgcgauggccggccgccggcgcggu......................................................GCCA...C.UGCGC.................UUCGC................................................................................GCGCGGG.A.A.GGC...GAG..GCGGUGACG----.......................................................................................................UCGC...G.A.....G.C....CCG....GAU..AC.C..G.....G...CC.G..A.GGCGGGGAGGCGGACG
NZ_AAHP01000071.1/7990-8257        CUAAACUGGCGCCGCC..U.C..G.G.U...GC.U.CGCGc..................................GCUU..........cgCGCGC.GGU..U....AA..AC..G..G.G..AA.G..C.A.GG.GCGcgacguccgccagggccgag.................................................................................................................................................CCAA.....CCUG.CGCUGCC..C.CC..GCAACGGUAA..GCGAucgcaucggagccgauccgaugcc.............................AGCCGCACUCUCGAUGCgccggcacggccgcgauggccggccgccggcgcggu......................................................GCCA...C.UGCGC.................UUCGC................................................................................GCGCGGG.A.A.GGC...GAG..GCGGUGACG----.......................................................................................................UCGC...G.A.....G.C....CCG....GAU..AC.C..G.....G...CC.G..A.GGCGGGGAGGCGGACG
NZ_AAHR01000031.1/79565-79298      CUAAACUGGCGCCGCC..U.C..G.G.U...GC.U.CGCGc..................................GCUU..........cgCGCGC.GGU..U....AA..AC..G..G.G..AA.G..C.A.GG.GCGcgacguccgccagggccgag.................................................................................................................................................CCAA.....CCUG.CGCUGCC..C.CC..GCAACGGUAA..GCGAucgcaucggagccgauccgaugcc.............................AGCCGCACUCUCGAUGCgccggcacggccgcgauggccggccgccggcgcggu......................................................GCCA...C.UGCGC.................UUCGC................................................................................GCGCGGG.A.A.GGC...GAG..GCGGUGACG----.......................................................................................................UCGC...G.A.....G.C....CCG....GAU..AC.C..G.....G...CC.G..A.GGCGGGGAGGCGGACG
NZ_AAHS01000036.1/778-511          CUAAACUGGCGCCGCC..U.C..G.G.U...GC.U.CGCGc..................................GCUU..........cgCGCGC.GGU..U....AA..AC..G..G.G..AA.G..C.A.GG.GCGcgacguccgccagggccgag.................................................................................................................................................CCAA.....CCUG.CGCUGCC..C.CC..GCAACGGUAA..GCGAucgcaucggagccgauccgaugcc.............................AGCCGCACUCUCGAUGCgccggcacggccgcgauggccggccgccggcgcggu......................................................GCCA...C.UGCGC.................UUCGC................................................................................GCGCGGG.A.A.GGC...GAG..GCGGUGACG----.......................................................................................................UCGC...G.A.....G.C....CCG....GAU..AC.C..G.....G...CC.G..A.GGCGGGGAGGCGGACG
NZ_AAHT01000001.1/1230426-1230693  CUAAACUGGCGCCGCC..U.C..G.G.U...GC.U.CGCGc..................................GCUU..........cgCGCGC.GGU..U....AA..AC..G..G.G..AA.G..C.A.GG.GCGcgacguccgccagggccgag.................................................................................................................................................CCAA.....CCUG.CGCUGCC..C.CC..GCAACGGUAA..GCGAucgcaucggagccgauccgaugcc.............................AGCCGCACUCUCGAUGCgccggcacggccgcgauggccggccgccggcgcggu......................................................GCCA...C.UGCGC.................UUCGC................................................................................GCGCGGG.A.A.GGC...GAG..GCGGUGACG----.......................................................................................................UCGC...G.A.....G.C....CCG....GAU..AC.C..G.....G...CC.G..A.GGCGGGGAGGCGGACG
NZ_AAHU01000019.1/122767-123034    CUAAACUGGCGCCGCC..U.C..G.G.U...GC.U.CGCGc..................................GCUU..........cgCGCGC.GGU..U....AA..AC..G..G.G..AA.G..C.A.GG.GCGcgacguccgccagggccgag.................................................................................................................................................CCAA.....CCUG.CGCUGCC..C.CC..GCAACGGUAA..GCGAucgcaucggagccgauccgaugcc.............................AGCCGCACUCUCGAUGCgccggcacggccgcgauggccggccgccggcgcggu......................................................GCCA...C.UGCGC.................UUCGC................................................................................GCGCGGG.A.A.GGC...GAG..GCGGUGACG----.......................................................................................................UCGC...G.A.....G.C....CCG....GAU..AC.C..G.....G...CC.G..A.GGCGGGGAGGCGGACG
NZ_AAHV01000029.1/13724-13457      CUAAACUGGCGCCGCC..U.C..G.G.U...GC.U.CGCGc..................................GCUU..........cgCGCGC.GGU..U....AA..AC..G..G.G..AA.G..C.A.GG.GCGcgacguccgccagggccgag.................................................................................................................................................CCAA.....CCUG.CGCUGCC..C.CC..GCAACGGUAA..GCGAucgcaucggagccgauccgaugcc.............................AGCCGCACUCUCGAUGCgccggcacggccgcgauggccggccgccggcgcggu......................................................GCCA...C.UGCGC.................UUCGC................................................................................GCGCGGG.A.A.GGC...GAG..GCGGUGACG----.......................................................................................................UCGC...G.A.....G.C....CCG....GAU..AC.C..G.....G...CC.G..A.GGCGGGGAGGCGGACG
NZ_AAHW01000088.1/10515-10248      CUAAACUGGCGCCGCC..U.C..G.G.U...GC.U.CGCGc..................................GCUU..........cgCGCGC.GGU..U....AA..AC..G..G.G..AA.G..C.A.GG.GCGcgacguccgccagggccgag.................................................................................................................................................CCAA.....CCUG.CGCUGCC..C.CC..GCAACGGUAA..GCGAucgcaucggagccgauccgaugcc.............................AGCCGCACUCUCGAUGCgccggcacggccgcgauggccggccgccggcgcggu......................................................GCCA...C.UGCGC.................UUCGC................................................................................GCGCGGG.A.A.GGC...GAG..GCGGUGACG----.......................................................................................................UCGC...G.A.....G.C....CCG....GAU..AC.C..G.....G...CC.G..A.GGCGGGGAGGCGGACG
NC_006348.1/707548-707816          CUAAACUGGCGCCGCC..U.C..G.G.U...GC.U.CGCGc..................................GCUU..........cgCGCGC.GGU..U....AA..AC..G..G.G..AA.G..C.A.GG.GCGcgacguccgccagggccgag.................................................................................................................................................CCAA.....CCUG.CGCUGCC..C.CC..GCAACGGUAA..GCGAucgcaucggagccgauccgaugcc.............................AGCCGCACUCUCGAUGCgccggcacggccgcgauggccgugccgccggcgcggu.....................................................GCCA...C.UGCGC.................UUCGC................................................................................GCGCGGG.A.A.GGC...GAG..GCGGUGACG----.......................................................................................................UCGC...G.A.....G.C....CCG....GAU..AC.C..G.....G...CC.G..A.GGCGGGGAGGCGGACG
NZ_AAHN01000031.1/48621-48889      CUAAACUGGCGCCGCC..U.C..G.G.U...GC.U.CGCGc..................................GCUU..........cgCGCGC.GGU..U....AA..AC..G..G.G..AA.G..C.A.GG.GCGcgacguccgccagggccgag.................................................................................................................................................CCAA.....CCUG.CGCUGCC..C.CC..GCAACGGUAA..GCGAucgcaucggagccgauccgaugcc.............................AGCCGCACUCUCGAUGCgccggcacggccgcgauggccgugccgccggcgcggu.....................................................GCCA...C.UGCGC.................UUCGC................................................................................GCGCGGG.A.A.GGC...GAG..GCGGUGACG----.......................................................................................................UCGC...G.A.....G.C....CCG....GAU..AC.C..G.....G...CC.G..A.GGCGGGGAGGCGGACG
NZ_AAHO01000084.1/8522-8790        CUAAACUGGCGCCGCC..U.C..G.G.U...GC.U.CGCGc..................................GCUU..........cgCGCGC.GGU..U....AA..AC..G..G.G..AA.G..C.A.GG.GCGcgacguccgccagggccgag.................................................................................................................................................CCAA.....CCUG.CGCUGCC..C.CC..GCAACGGUAA..GCGAucgcaucggagccgauccgaugcc.............................AGCCGCACUCUCGAUGCgccggcacggccgcgauggccgugccgccggcgcggu.....................................................GCCA...C.UGCGC.................UUCGC................................................................................GCGCGGG.A.A.GGC...GAG..GCGGUGACG----.......................................................................................................UCGC...G.A.....G.C....CCG....GAU..AC.C..G.....G...CC.G..A.GGCGGGGAGGCGGACG
NZ_AAHQ01000002.1/571122-571390    CUAAACUGGCGCCGCC..U.C..G.G.U...GC.U.CGCGc..................................GCUU..........cgCGCGC.GGU..U....AA..AC..G..G.G..AA.G..C.A.GG.GCGcgacguccgccagggccgag.................................................................................................................................................CCAA.....CCUG.CGCUGCC..C.CC..GCAACGGUAA..GCGAucgcaucggagccgauccgaugcc.............................AGCCGCACUCUCGAUGCgccggcacggccgcgauggccgugccgccggcgcggu.....................................................GCCA...C.UGCGC.................UUCGC................................................................................GCGCGGG.A.A.GGC...GAG..GCGGUGACG----.......................................................................................................UCGC...G.A.....G.C....CCG....GAU..AC.C..G.....G...CC.G..A.GGCGGGGAGGCGGACG
NC_005126.1/3500805-3500618        GGGUAUAAACCGCCGU..U.A..G.G.Uu..AA.U.ACCAcac................................CUUA...........aUGGUG.UGG..U....--..-U..G..G.G..AA.G..G.A.GG.UGA.....................................................................................................................................................................AAGU.....CCUC.CGCAGCC..C.CC..GCUGCUGUGA..UGC-.....................................................UGACAACUCCGCUGAU-..........................................................................................GCCA...C.UGGUC.................GGAAA................................................................................GACUGGG.A.A.GGU..uGCG..GGGAAGGGUGAC-.......................................................................................................-GCU...A.A.....G.C....CAG....AAG..AC.C..G.....A...CC.U..G.ACAGGCACGAGACAUU
NZ_AAHJ01000001.1/91154-90913      UUCUUUCUCGUCAUAA..C.A..G.G.Ug..CC.G.GCU-...................................UGAA............-AGCC.GGA..G....AA..UA..G..G.G..AA.G..U.A.CG.UGA.....................................................................................................................................................................GAUU.....CGUA.CACUGUA..C.CC..GCAACUGUACa.ACGGuaa..................................................ACCGCCGAUCAGAGCACaugaccuugugugcacgaaaagcggucuuuucag........................................................GUCA...C.UGCGCuguu.............UUCCU......................................................................cccaggaaaaGCGCGGG.A.A.GGU...CUG..AAAAGGAUGUAAA.......................................................................................................CCGU.uaA.A.....G.U....CAG....GAG..AC.C..U.....G...CC.G..G.UUAUGCUAUUGCAAUC
NC_004337.1/4183396-4183586        CUGUAGCAUCCACUUG..C.C..G.G.Uc..CU.-.----...................................GUG-............-----.AGU..U....AA..UA..G..G.G..AA.U..C.C.AG.UGC.....................................................................................................................................................................GAAU.....CUAG.AGCUGA-..C.GC..GCAGCGGUAA..GGAA.....................................................AGGUGCGAUGAUUGCGUuaugcg....................................................................................GACA...C.UGCC-.................AUCC-................................................................................-GGUGGG.A.A.GUC...AUC..AUCUCUUAGUAUC.............................................................................................uuagauacccCUCC...A.A.....G.C....CCG....AAG..AC.C..U.....G...CC.G..G.CCAACGUCGCAUCUGG
NC_004741.1/3589823-3589633        CUGUAGCAUCCACUUG..C.C..G.G.Uc..CU.-.----...................................GUG-............-----.AGU..U....AA..UA..G..G.G..AA.U..C.C.AG.UGC.....................................................................................................................................................................GAAU.....CUAG.AGCUGA-..C.GC..GCAGCGGUAA..GGAA.....................................................AGGUGCGAUGAUUGCGUuaugcg....................................................................................GACA...C.UGCC-.................AUCC-................................................................................-GGUGGG.A.A.GUC...AUC..AUCUCUUAGUAUC.............................................................................................uuagauacccCUCC...A.A.....G.C....CCG....AAG..AC.C..U.....G...CC.G..G.CCAACGUCGCAUCUGG
[truncated: 331,251 more chars]
