# Supplementary material for: The distributions, mechanisms, and structures of metabolite-binding riboswitches
Source: Genome Biol. 2007 Nov 12;8(11):R239. doi: 10.1186/gb-2007-8-11-r239 (PMC2258182; doi:10.1186/gb-2007-8-11-r239)
Supplement: Additional data file 1 — Sequence alignments of the riboswitch aptamer data sets annotated with new base-base interactions in Stockholm format. [file gb-2007-8-11-r239-S1.zip › Stockholm/FMN.stk]

# STOCKHOLM 1.0

#=GS NZ_AACK01000020.1/31945-31820      organism  Actinobacillus pleuropneumoniae serovar 1 str. 4074
#=GS NZ_AAGO01000045.1/7697-7813        organism  Lactococcus lactis subsp. cremoris SK11
#=GS NC_000964.2/2410071-2409937        organism  Bacillus subtilis subsp. subtilis str. 168
#=GS NC_003028.1/171686-171572          organism  Streptococcus pneumoniae TIGR4
#=GS NZ_AAGY01000091.1/5945-5831        organism  Streptococcus pneumoniae TIGR4
#=GS NC_003366.1/704095-704210          organism  Clostridium perfringens str. 13
#=GS NC_003030.1/2971922-2971806        organism  Clostridium acetobutylicum ATCC 824
#=GS NC_003098.1/174006-173892          organism  Streptococcus pneumoniae R6
#=GS NC_003869.1/541530-541649          organism  Thermoanaerobacter tengcongensis MB4
#=GS NC_002662.1/1021729-1021845        organism  Lactococcus lactis subsp. lactis Il1403
#=GS NC_004557.1/318413-318527          organism  Clostridium tetani E88
#=GS NC_006270.2/2381339-2381206        organism  Bacillus licheniformis ATCC 14580
#=GS NC_006322.1/2382202-2382069        organism  Bacillus licheniformis ATCC 14580
#=GS NC_002678.2/6017355-6017207        organism  Mesorhizobium loti MAFF303099
#=GS NC_000853.1/1804292-1804171        organism  Thermotoga maritima MSB8
#=GS NC_006510.1/1793427-1793295        organism  Geobacillus kaustophilus HTA426
#=GS NC_003062.1/1871994-1872144        organism  Agrobacterium tumefaciens str. C58
#=GS NC_003304.1/1872108-1872258        organism  Agrobacterium tumefaciens str. C58
#=GS NZ_AABO02000010.1/2370-2514        organism  Haemophilus somnus 129PT
#=GS NZ_AAFG02000006.1/142668-142537    organism  Silicibacter sp. TM1040
#=GS NC_006570.1/1740360-1740509        organism  Francisella tularensis subsp. tularensis SCHU S4
#=GS NC_004605.1/1323634-1323774        organism  Vibrio parahaemolyticus RIMD 2210633
#=GS NC_003366.1/2484221-2484104        organism  Clostridium perfringens str. 13
#=GS NC_004369.1/86557-86391            organism  Corynebacterium efficiens YS-314
#=GS NZ_AAEW01000017.1/10067-9921       organism  Desulfuromonas acetoxidans DSM 684
#=GS NC_003997.3/1422565-1422704        organism  Bacillus anthracis str. Ames
#=GS NC_004722.1/1439581-1439720        organism  Bacillus cereus ATCC 14579
#=GS NC_005945.1/1422634-1422773        organism  Bacillus anthracis str. Sterne
#=GS NC_007530.2/1422688-1422827        organism  Bacillus anthracis str. 'Ames Ancestor'
#=GS NZ_AAEN01000008.1/1395-1256        organism  Bacillus anthracis str. CNEVA-9066
#=GS NZ_AAEO01000017.1/49710-49849      organism  Bacillus anthracis str. A1055
#=GS NZ_AAEP01000030.1/228594-228733    organism  Bacillus anthracis str. Vollum
#=GS NZ_AAEQ01000023.1/228910-229049    organism  Bacillus anthracis str. Kruger B
#=GS NZ_AAER01000019.1/1243-1104        organism  Bacillus anthracis str. Western North America USA6153
#=GS NZ_AAES01000029.1/228826-228965    organism  Bacillus anthracis str. Australia 94
#=GS NC_002745.2/1523932-1523798        organism  Staphylococcus aureus subsp. aureus N315
#=GS NC_002758.2/1600344-1600210        organism  Staphylococcus aureus subsp. aureus Mu50
#=GS NC_002951.2/1565491-1565357        organism  Staphylococcus aureus subsp. aureus COL
#=GS NC_002952.2/1589008-1588874        organism  Staphylococcus aureus subsp. aureus MRSA252
#=GS NC_002953.3/1551439-1551305        organism  Staphylococcus aureus subsp. aureus MSSA476
#=GS NC_003923.1/1525791-1525657        organism  Staphylococcus aureus subsp. aureus MW2
#=GS NZ_AAIT01000004.1/236781-236653    organism  Paracoccus denitrificans PD1222
#=GS NZ_AACJ01000024.1/8138-8282        organism  Haemophilus somnus 2336
#=GS NC_004460.1/1572137-1571997        organism  Vibrio vulnificus CMCP6
#=GS NC_005140.1/298514-298374          organism  Vibrio vulnificus YJ016
#=GS NC_006461.1/1011571-1011450        organism  Thermus thermophilus HB8
#=GS NC_003296.1/1513911-1513755        organism  Ralstonia solanacearum GMI1000
#=GS NZ_AABF02000010.1/25196-25311      organism  Fusobacterium nucleatum subsp. vincentii ATCC 49256
#=GS NC_005835.1/684544-684423          organism  Thermus thermophilus HB27
#=GS NZ_AAEI01000030.1/41625-41469      organism  Burkholderia cepacia R18194
#=GS NC_000913.2/3182740-3182592        organism  Escherichia coli K12
#=GS NC_002655.2/3998127-3997979        organism  Escherichia coli O157:H7 EDL933
#=GS NC_002695.1/3930812-3930664        organism  Escherichia coli O157:H7
#=GS NC_004337.1/3177853-3177705        organism  Shigella flexneri 2a str. 301
#=GS NC_004431.1/3630511-3630363        organism  Escherichia coli CFT073
#=GS NC_004741.1/3166516-3166368        organism  Shigella flexneri 2a str. 2457T
#=GS NC_003909.8/1576743-1576882        organism  Bacillus cereus ATCC 10987
#=GS NC_005957.1/1447059-1447198        organism  Bacillus thuringiensis serovar konkukian str. 97-27
#=GS NC_006274.1/1457677-1457816        organism  Bacillus cereus E33L
#=GS NZ_AAEK01000041.1/42669-42808      organism  Bacillus cereus G9241
#=GS NC_002745.2/1828580-1828445        organism  Staphylococcus aureus subsp. aureus N315
#=GS NC_002758.2/1906373-1906238        organism  Staphylococcus aureus subsp. aureus Mu50
#=GS NC_002951.2/1876222-1876087        organism  Staphylococcus aureus subsp. aureus COL
#=GS NC_002953.3/1845723-1845588        organism  Staphylococcus aureus subsp. aureus MSSA476
#=GS NC_003923.1/1866387-1866252        organism  Staphylococcus aureus subsp. aureus MW2
#=GS NC_003454.1/10346-10461            organism  Fusobacterium nucleatum subsp. nucleatum ATCC 25586
#=GS NC_003047.1/2398173-2398337        organism  Sinorhizobium meliloti 1021
#=GS NC_002663.1/1582210-1582055        organism  Pasteurella multocida subsp. multocida str. Pm70
#=GS NC_002927.3/5289498-5289651        organism  Bordetella bronchiseptica RB50
#=GS NC_002928.3/4727823-4727976        organism  Bordetella parapertussis 12822
#=GS NC_002929.2/481881-482034          organism  Bordetella pertussis Tohama I
#=GS NC_003450.3/66442-66279            organism  Corynebacterium glutamicum ATCC 13032
#=GS NC_006958.1/66442-66279            organism  Corynebacterium glutamicum ATCC 13032
#=GS NC_006510.1/2329952-2329820        organism  Geobacillus kaustophilus HTA426
#=GS NC_004116.1/1411878-1411733        organism  Streptococcus agalactiae 2603V/R
#=GS NC_004368.1/1523027-1522882        organism  Streptococcus agalactiae NEM316
#=GS NC_003318.1/623747-623584          organism  Brucella melitensis 16M
#=GS NC_004311.2/674086-674249          organism  Brucella suis 1330
#=GS NC_006933.1/543091-542928          organism  Brucella abortus biovar 1 str. 9-941
#=GS NC_002976.3/1099570-1099435        organism  Staphylococcus epidermidis RP62A
#=GS NC_004461.1/1211514-1211379        organism  Staphylococcus epidermidis ATCC 12228
#=GS NC_004193.1/2380854-2380731        organism  Oceanobacillus iheyensis HTE831
#=GS NZ_AAAH01000998.2/2872-2740        organism  Chloroflexus aurantiacus
#=GS NC_002952.2/1943822-1943687        organism  Staphylococcus aureus subsp. aureus MRSA252
#=GS NZ_AAAI03000003.1/244059-244220    organism  Ralstonia metallidurans CH34
#=GS NC_004193.1/3348439-3348301        organism  Oceanobacillus iheyensis HTE831
#=GS NC_003197.1/3358808-3358610        organism  Salmonella typhimurium LT2
#=GS NC_003198.1/3216311-3216113        organism  Salmonella enterica subsp. enterica serovar Typhi str. CT18
#=GS NC_004631.1/3201806-3201608        organism  Salmonella enterica subsp. enterica serovar Typhi Ty2
#=GS NC_006511.1/3169269-3169071        organism  Salmonella enterica subsp. enterica serovar Paratyphi A str. ATCC 9150
#=GS NC_006905.1/3320886-3320688        organism  Salmonella enterica subsp. enterica serovar Choleraesuis str. SC-B67
#=GS NC_003454.1/2491-2606              organism  Fusobacterium nucleatum subsp. nucleatum ATCC 25586
#=GS NC_002973.5/2008026-2007904        organism  Listeria monocytogenes str. 4b F2365
#=GS NC_003210.1/2020609-2020487        organism  Listeria monocytogenes EGD-e
#=GS NZ_AADQ01000046.1/7762-7640        organism  Listeria monocytogenes str. 1/2a F6854
#=GS NZ_AADR01000031.1/13879-13757      organism  Listeria monocytogenes str. 4b H7858
#=GS NZ_AABJ03000004.1/85924-86055      organism  Oenococcus oeni PSU-1
#=GS NZ_AAGR01000090.1/4475-4593        organism  Lactobacillus casei ATCC 334
#=GS NZ_AAAU03000007.1/63133-63289      organism  Azotobacter vinelandii AvOP
#=GS NC_005085.1/4551002-4551150        organism  Chromobacterium violaceum ATCC 12472
#=GS NZ_AADW02000042.1/4241-4101        organism  Exiguobacterium sp. 255-15
#=GS NC_003212.1/2074996-2074874        organism  Listeria innocua Clip11262
#=GS NC_003902.1/837066-837234          organism  Xanthomonas campestris pv. campestris str. ATCC 33913
#=GS NC_007086.1/4203454-4203286        organism  Xanthomonas campestris pv. campestris str. 8004
#=GS NZ_AADY01000001.1/76356-76519      organism  Ralstonia eutropha JMP134
#=GS NC_004547.2/1001970-1002170        organism  Erwinia carotovora subsp. atroseptica SCRI1043
#=GS NC_005966.1/2847072-2847219        organism  Acinetobacter sp. ADP1
#=GS NC_002947.3/616521-616380          organism  Pseudomonas putida KT2440
#=GS NC_002737.1/319186-319309          organism  Streptococcus pyogenes M1 GAS
#=GS NC_003485.1/351348-351471          organism  Streptococcus pyogenes MGAS8232
#=GS NC_006086.1/349226-349349          organism  Streptococcus pyogenes MGAS10394
#=GS NC_004070.1/309667-309791          organism  Streptococcus pyogenes MGAS315
#=GS NC_004606.1/1587078-1586954        organism  Streptococcus pyogenes SSI-1
#=GS NC_007005.1/4239088-4239253        organism  Pseudomonas syringae pv. syringae B728a
#=GS NC_002506.1/1011593-1011455        organism  Vibrio cholerae O1 biovar eltor str. N16961
#=GS NC_003143.1/717671-717860          organism  Yersinia pestis CO92
#=GS NC_004088.1/3904827-3904638        organism  Yersinia pestis KIM
#=GS NC_005810.1/3309736-3309925        organism  Yersinia pestis biovar Medievalis str. 91001
#=GS NC_006155.1/4043394-4043205        organism  Yersinia pseudotuberculosis IP 32953
#=GS NZ_AAAT03000005.1/289914-290085    organism  Pseudomonas fluorescens PfO-1
#=GS NC_002971.2/594013-594149          organism  Coxiella burnetii RSA 493
#=GS NZ_AADP01000001.1/239232-239409    organism  Haemophilus influenzae R2866
#=GS NZ_AABN02000048.1/2926-3089        organism  Desulfovibrio desulfuricans G20
#=GS NC_006300.1/145278-145429          organism  Mannheimia succiniciproducens MBEL55E
#=GS NC_000907.1/827580-827757          organism  Haemophilus influenzae Rd KW20
#=GS NC_007146.1/891908-892085          organism  Haemophilus influenzae 86-028NP
#=GS NZ_AADO01000001.1/389304-389127    organism  Haemophilus influenzae R2846
#=GS NZ_AAAG02000007.1/77843-78000      organism  Rhodospirillum rubrum
#=GS NC_006677.1/1075963-1076120        organism  Gluconobacter oxydans 621H
#=GS NC_004463.1/8190549-8190375        organism  Bradyrhizobium japonicum USDA 110
#=GS NZ_AAEK01000025.1/41573-41430      organism  Bacillus cereus G9241
#=GS NC_006448.1/268469-268591          organism  Streptococcus thermophilus LMG 18311
#=GS NZ_AAGS01000063.1/7272-7150        organism  Streptococcus thermophilus LMD-9
#=GS NC_006138.1/773582-773727          organism  Desulfotalea psychrophila LSv54
#=GS NZ_AAEI01000006.1/90987-90839      organism  Burkholderia cepacia R18194
#=GS NC_004350.1/1615325-1615112        organism  Streptococcus mutans UA159
#=GS NC_006350.1/772307-772458          organism  Burkholderia pseudomallei K96243
#=GS NZ_AAHR01000045.1/20893-20742      organism  Burkholderia pseudomallei 1655
#=GS NZ_AAHS01000021.1/20898-20747      organism  Burkholderia pseudomallei 1710a
#=GS NZ_AAHT01000001.1/929904-930055    organism  Burkholderia pseudomallei 1710b
#=GS NZ_AAHU01000005.1/126143-126294    organism  Burkholderia pseudomallei 668
#=GS NZ_AAHV01000077.1/20883-20732      organism  Burkholderia pseudomallei Pasteur
#=GS NZ_AAHW01000035.1/21295-21144      organism  Burkholderia pseudomallei S13
#=GS NC_003028.1/467151-467385          organism  Streptococcus pneumoniae TIGR4
#=GS NZ_AAGY01000002.1/45062-44828      organism  Streptococcus pneumoniae TIGR4
#=GS NC_003030.1/682355-682469          organism  Clostridium acetobutylicum ATCC 824
#=GS NC_002516.1/4536838-4536676        organism  Pseudomonas aeruginosa PAO1
#=GS NZ_AABQ07000001.1/1858082-1857920  organism  Pseudomonas aeruginosa UCBPP-PA14
#=GS NC_002940.2/943036-943169          organism  Haemophilus ducreyi 35000HP
#=GS NC_004461.1/1494108-1493970        organism  Staphylococcus epidermidis ATCC 12228
#=GS NC_003919.1/888098-888276          organism  Xanthomonas axonopodis pv. citri str. 306
#=GS NC_002976.3/1390073-1389935        organism  Staphylococcus epidermidis RP62A
#=GS NC_004578.1/2009078-2008912        organism  Pseudomonas syringae pv. tomato str. DC3000
#=GS NC_002937.3/1840778-1840631        organism  Desulfovibrio vulgaris subsp. vulgaris str. Hildenborough
#=GS NC_004567.1/1315753-1315883        organism  Lactobacillus plantarum WCFS1
#=GS NZ_AAEH02000062.1/30589-30441      organism  Burkholderia vietnamiensis G4
#=GS NZ_AAHI01000063.1/9021-8873        organism  Burkholderia cenocepacia AU 1054
#=GS NZ_AAHL01000015.1/94812-94664      organism  Burkholderia cenocepacia HI2424
#=GS NC_003098.1/433445-433679          organism  Streptococcus pneumoniae R6
#=GS NC_004116.1/739286-739400          organism  Streptococcus agalactiae 2603V/R
#=GS NC_004368.1/784995-785109          organism  Streptococcus agalactiae NEM316
#=GS NC_005126.1/4649612-4649435        organism  Photorhabdus luminescens subsp. laumondii TTO1
#=GS NZ_AAEV01000003.1/30598-30730      organism  Pediococcus pentosaceus ATCC 25745
#=GS NC_003909.8/3897823-3897966        organism  Bacillus cereus ATCC 10987
#=GS NC_003997.3/3953886-3954029        organism  Bacillus anthracis str. Ames
#=GS NC_004722.1/4072882-4073025        organism  Bacillus cereus ATCC 14579
#=GS NC_005945.1/3954385-3954528        organism  Bacillus anthracis str. Sterne
#=GS NC_005957.1/3935950-3936093        organism  Bacillus thuringiensis serovar konkukian str. 97-27
#=GS NC_006274.1/3991406-3991549        organism  Bacillus cereus E33L
#=GS NC_007530.2/3954013-3954156        organism  Bacillus anthracis str. 'Ames Ancestor'
#=GS NZ_AAAC02000001.1/4403563-4403706  organism  Bacillus anthracis str. A2012
#=GS NZ_AAEN01000013.1/208396-208539    organism  Bacillus anthracis str. CNEVA-9066
#=GS NZ_AAEO01000019.1/295488-295631    organism  Bacillus anthracis str. A1055
#=GS NZ_AAEP01000031.1/151592-151449    organism  Bacillus anthracis str. Vollum
#=GS NZ_AAEQ01000038.1/229779-229922    organism  Bacillus anthracis str. Kruger B
#=GS NZ_AAER01000035.1/466732-466875    organism  Bacillus anthracis str. Western North America USA6153
#=GS NZ_AAES01000024.1/206398-206541    organism  Bacillus anthracis str. Australia 94
#=GS NC_006348.1/247640-247791          organism  Burkholderia mallei ATCC 23344
#=GS NZ_AAHM01000003.1/610218-610369    organism  Burkholderia mallei 10229
#=GS NZ_AAHN01000010.1/20880-20729      organism  Burkholderia mallei 10399
#=GS NZ_AAHO01000031.1/36416-36567      organism  Burkholderia mallei GB8 horse 4
#=GS NZ_AAHP01000016.1/67372-67523      organism  Burkholderia mallei NCTC 10247
#=GS NZ_AAHQ01000002.1/208831-208982    organism  Burkholderia mallei SAVP1
#=GS NZ_AAIQ01001356.1/805-654          organism  Burkholderia mallei FMH
#=GS NC_006834.1/4115343-4115168        organism  Xanthomonas oryzae pv. oryzae KACC10331
#=GS NZ_AAET01000196.1/2326-2503        organism  Haemophilus influenzae 86-028NP
#=GS NC_003911.11/286629-286477         organism  Silicibacter pomeroyi DSS-3
#=GS NC_006449.1/268509-268631          organism  Streptococcus thermophilus CNRZ1066
#=GS NZ_AADW02000002.1/254821-254677    organism  Exiguobacterium sp. 255-15
#=GS NC_006270.2/2408405-2408255        organism  Bacillus licheniformis ATCC 14580
#=GS NC_006322.1/2409268-2409118        organism  Bacillus licheniformis ATCC 14580
#=GS NC_004557.1/688281-688395          organism  Clostridium tetani E88
#=GS NC_004307.2/55585-55434            organism  Bifidobacterium longum NCC2705
#=GS NZ_AABM02000010.1/77749-77900      organism  Bifidobacterium longum DJO10A
#=GS NZ_AADT03000004.1/77156-77271      organism  Moorella thermoacetica ATCC 39073
#=GS NZ_AAFG02000008.1/74962-74828      organism  Silicibacter sp. TM1040
#=GS NC_006055.1/670666-670782          organism  Mesoplasma florum L1
#=GS NZ_AAAK03000067.1/10080-9955       organism  Enterococcus faecium DO
#=GS NC_006582.1/3181483-3181616        organism  Bacillus clausii KSM-K16
#=GS NZ_AAHE01000001.1/276274-276122    organism  Deinococcus geothermalis DSM 11300
#=GS NC_002570.2/1634615-1634762        organism  Bacillus halodurans C-125
#=GS NC_002662.1/1307881-1307745        organism  Lactococcus lactis subsp. lactis Il1403
#=GS NZ_AAGO01000042.1/12116-11980      organism  Lactococcus lactis subsp. cremoris SK11
#=GS NC_006582.1/1930361-1930511        organism  Bacillus clausii KSM-K16
#=GS NZ_AAHJ01000001.1/15775-15623      organism  Chlorobium limicola DSM 245
#=GS NC_004668.1/1495313-1495432        organism  Enterococcus faecalis V583
#=GS NC_000964.2/2430811-2430667        organism  Bacillus subtilis subsp. subtilis str. 168
#=GS NC_001263.1/153631-153779          organism  Deinococcus radiodurans R1
#=GS NZ_AAAW03000004.1/12009-11860      organism  Desulfitobacterium hafniense DCB-2
#=GS NZ_AAEB02000032.1/17972-17823      organism  Rubrobacter xylanophilus DSM 9941
#=GS NC_003888.3/1539404-1539276        organism  Streptomyces coelicolor A3(2)
#=GS NZ_AAEV01000002.1/120578-120702    organism  Pediococcus pentosaceus ATCC 25745
#=GS NZ_AAIE01000060.1/930-1059         organism  Frankia sp. CcI3
#=GS NZ_AAGP01000003.1/53843-53971      organism  Brevibacterium linens BL2
#=GS NC_003155.3/8236206-8236333        organism  Streptomyces avermitilis MA-4680
#=GS NC_006371.1/1039643-1039458        organism  Photobacterium profundum SS9
#=GS NZ_AAAW03000198.1/2512-2629        organism  Desulfitobacterium hafniense DCB-2
#=GS NC_004567.1/1706025-1705904        organism  Lactobacillus plantarum WCFS1
#=GS NZ_AAEF02000025.1/29234-29360      organism  Kineococcus radiotolerans SRS30216
#=GS NZ_AAHG01000012.1/83108-82954      organism  Arthrobacter sp. FB24
#=GS NC_006085.1/1913787-1913653        organism  Propionibacterium acnes KPA171202
#=GS NZ_AAAQ02000011.1/30579-30709      organism  Thermobifida fusca
#=GS NZ_AABH02000065.1/4916-5052        organism  Leuconostoc mesenteroides subsp. mesenteroides ATCC 8293
#=GS NZ_AAAJ03000006.1/451137-450859    organism  Burkholderia fungorum LB400
#=GS NC_005362.1/991108-991219          organism  Lactobacillus johnsonii NCC 533
#=GS NZ_AAAO02000007.1/2328-2218        organism  Lactobacillus gasseri
#=GS NZ_AAII01000114.1/6313-6183        organism  Frankia sp. EAN1pec
#=GS NC_006814.1/939724-939836          organism  Lactobacillus acidophilus NCFM
#=GS NC_006908.1/318798-318911          organism  Mycoplasma mobile 163K
#=GS NZ_AAGQ01000020.1/2199-2084        organism  Lactobacillus delbrueckii subsp. bulgaricus ATCC BAA-365
#=GS NZ_AAIV01000010.1/89114-89283      organism  Shewanella frigidimarina NCIMB 400
#=GS NZ_AAAO02000005.1/92035-91922      organism  Lactobacillus gasseri
#=GS NC_006177.1/2924773-2924949        organism  Symbiobacterium thermophilum IAM 14863
#=GS NZ_AABF02000227.1/9-120            organism  Fusobacterium nucleatum subsp. vincentii ATCC 49256
#=GS NZ_AABG04000003.1/43741-43574      organism  Clostridium thermocellum ATCC 27405
#=GS NZ_AAIN01000001.1/58663-58491      organism  Shewanella amazonensis SB2B
#=GS NC_004347.1/151287-151051          organism  Shewanella oneidensis MR-1
#=GS NZ_AAIO01000007.1/50592-50821      organism  Shewanella baltica OS155
#=GS NC_006087.1/440484-440331          organism  Leifsonia xyli subsp. xyli str. CTCB07

#=GS NZ_AACK01000020.1/31945-31820      taxonomy  Bacteria; Proteobacteria; Gammaproteobacteria; Pasteurellales; Pasteurellaceae; Actinobacillus; pleuropneumoniae serovar 1 str. 4074
#=GS NZ_AAGO01000045.1/7697-7813        taxonomy  Bacteria; Firmicutes; Lactobacillales; Streptococcaceae; Lactococcus; lactis subsp.
#=GS NC_000964.2/2410071-2409937        taxonomy  Bacteria; Firmicutes; Bacillales; Bacillaceae; Bacillus; subtilis subsp.
#=GS NC_003028.1/171686-171572          taxonomy  Bacteria; Firmicutes; Lactobacillales; Streptococcaceae; Streptococcus; pneumoniae
#=GS NZ_AAGY01000091.1/5945-5831        taxonomy  Bacteria; Firmicutes; Lactobacillales; Streptococcaceae; Streptococcus; pneumoniae
#=GS NC_003366.1/704095-704210          taxonomy  Bacteria; Firmicutes; Clostridia; Clostridiales; Clostridiaceae; Clostridium; perfringens str. 13
#=GS NC_003030.1/2971922-2971806        taxonomy  Bacteria; Firmicutes; Clostridia; Clostridiales; Clostridiaceae; Clostridium; acetobutylicum ATCC 824
#=GS NC_003098.1/174006-173892          taxonomy  Bacteria; Firmicutes; Lactobacillales; Streptococcaceae; Streptococcus; pneumoniae
#=GS NC_003869.1/541530-541649          taxonomy  Bacteria; Firmicutes; Clostridia; Thermoanaerobacteriales; Thermoanaerobacteriaceae; Thermoanaerobacter; tengcongensis
#=GS NC_002662.1/1021729-1021845        taxonomy  Bacteria; Firmicutes; Lactobacillales; Streptococcaceae; Lactococcus; lactis subsp.
#=GS NC_004557.1/318413-318527          taxonomy  Bacteria; Firmicutes; Clostridia; Clostridiales; Clostridiaceae; Clostridium; tetani
#=GS NC_006270.2/2381339-2381206        taxonomy  Bacteria; Firmicutes; Bacillales; Bacillaceae; Bacillus; licheniformis ATCC 14580
#=GS NC_006322.1/2382202-2382069        taxonomy  Bacteria; Firmicutes; Bacillales; Bacillaceae; Bacillus; licheniformis ATCC 14580
#=GS NC_002678.2/6017355-6017207        taxonomy  Bacteria; Proteobacteria; Alphaproteobacteria; Rhizobiales; Phyllobacteriaceae; Mesorhizobium; loti
#=GS NC_000853.1/1804292-1804171        taxonomy  Bacteria; Thermotogae; Thermotogales; Thermotogaceae; Thermotoga; maritima
#=GS NC_006510.1/1793427-1793295        taxonomy  Bacteria; Firmicutes; Bacillales; Bacillaceae; Geobacillus; kaustophilus
#=GS NC_003062.1/1871994-1872144        taxonomy  Bacteria; Proteobacteria; Alphaproteobacteria; Rhizobiales; Rhizobiaceae; Rhizobium/Agrobacterium group; Agrobacterium; tumefaciens str. C58
#=GS NC_003304.1/1872108-1872258        taxonomy  Bacteria; Proteobacteria; Alphaproteobacteria; Rhizobiales; Rhizobiaceae; Rhizobium/Agrobacterium group; Agrobacterium; tumefaciens str. C58
#=GS NZ_AABO02000010.1/2370-2514        taxonomy  Bacteria; Proteobacteria; Gammaproteobacteria; Pasteurellales; Pasteurellaceae; Histophilus; Haemophilus; somnus
#=GS NZ_AAFG02000006.1/142668-142537    taxonomy  Bacteria; Proteobacteria; Alphaproteobacteria; Rhodobacterales; Rhodobacteraceae; Silicibacter; sp.
#=GS NC_006570.1/1740360-1740509        taxonomy  Bacteria; Proteobacteria; Gammaproteobacteria; Thiotrichales; Francisellaceae; Francisella; tularensis subsp.
#=GS NC_004605.1/1323634-1323774        taxonomy  Bacteria; Proteobacteria; Gammaproteobacteria; Vibrionales; Vibrionaceae; Vibrio; parahaemolyticus RIMD 2210633
#=GS NC_003366.1/2484221-2484104        taxonomy  Bacteria; Firmicutes; Clostridia; Clostridiales; Clostridiaceae; Clostridium; perfringens str. 13
#=GS NC_004369.1/86557-86391            taxonomy  Bacteria; Actinobacteria; Actinobacteridae; Actinomycetales; Corynebacterineae; Corynebacteriaceae; Corynebacterium; efficiens YS-314
#=GS NZ_AAEW01000017.1/10067-9921       taxonomy  Bacteria; Proteobacteria; Deltaproteobacteria; Desulfuromonadales; Desulfuromonadaceae; Desulfuromonas; acetoxidans DSM 684
#=GS NC_003997.3/1422565-1422704        taxonomy  Bacteria; Firmicutes; Bacillales; Bacillaceae; Bacillus; Bacillus; cereus group; Bacillus; anthracis str. Ames
#=GS NC_004722.1/1439581-1439720        taxonomy  Bacteria; Firmicutes; Bacillales; Bacillaceae; Bacillus; Bacillus; cereus group; Bacillus; cereus ATCC 14579
#=GS NC_005945.1/1422634-1422773        taxonomy  Bacteria; Firmicutes; Bacillales; Bacillaceae; Bacillus; Bacillus; cereus group; Bacillus; anthracis str. Sterne
#=GS NC_007530.2/1422688-1422827        taxonomy  Bacteria; Firmicutes; Bacillales; Bacillaceae; Bacillus; Bacillus; cereus group; Bacillus; anthracis str. 'Ames Ancestor'
#=GS NZ_AAEN01000008.1/1395-1256        taxonomy  Bacteria; Firmicutes; Bacillales; Bacillaceae; Bacillus; Bacillus; cereus group; Bacillus; anthracis str. CNEVA-9066
#=GS NZ_AAEO01000017.1/49710-49849      taxonomy  Bacteria; Firmicutes; Bacillales; Bacillaceae; Bacillus; Bacillus; cereus group; Bacillus; anthracis str. A1055
#=GS NZ_AAEP01000030.1/228594-228733    taxonomy  Bacteria; Firmicutes; Bacillales; Bacillaceae; Bacillus; Bacillus; cereus group; Bacillus; anthracis str. Vollum
#=GS NZ_AAEQ01000023.1/228910-229049    taxonomy  Bacteria; Firmicutes; Bacillales; Bacillaceae; Bacillus; Bacillus; cereus group; Bacillus; anthracis str. Kruger B
#=GS NZ_AAER01000019.1/1243-1104        taxonomy  Bacteria; Firmicutes; Bacillales; Bacillaceae; Bacillus; Bacillus; cereus group; Bacillus; anthracis str. Western North America USA6153
#=GS NZ_AAES01000029.1/228826-228965    taxonomy  Bacteria; Firmicutes; Bacillales; Bacillaceae; Bacillus; Bacillus; cereus group; Bacillus; anthracis str. Australia 94
#=GS NC_002745.2/1523932-1523798        taxonomy  Bacteria; Firmicutes; Bacillales; Staphylococcus; aureus subsp.
#=GS NC_002758.2/1600344-1600210        taxonomy  Bacteria; Firmicutes; Bacillales; Staphylococcus; aureus subsp.
#=GS NC_002951.2/1565491-1565357        taxonomy  Bacteria; Firmicutes; Bacillales; Staphylococcus; aureus subsp.
#=GS NC_002952.2/1589008-1588874        taxonomy  Bacteria; Firmicutes; Bacillales; Staphylococcus; aureus subsp.
#=GS NC_002953.3/1551439-1551305        taxonomy  Bacteria; Firmicutes; Bacillales; Staphylococcus; aureus subsp.
#=GS NC_003923.1/1525791-1525657        taxonomy  Bacteria; Firmicutes; Bacillales; Staphylococcus; aureus subsp.
#=GS NZ_AAIT01000004.1/236781-236653    taxonomy  Bacteria; Proteobacteria; Alphaproteobacteria; Rhodobacterales; Rhodobacteraceae; Paracoccus; denitrificans
#=GS NZ_AACJ01000024.1/8138-8282        taxonomy  Bacteria; Proteobacteria; Gammaproteobacteria; Pasteurellales; Pasteurellaceae; Histophilus; Haemophilus; somnus
#=GS NC_004460.1/1572137-1571997        taxonomy  Bacteria; Proteobacteria; Gammaproteobacteria; Vibrionales; Vibrionaceae; Vibrio; vulnificus
#=GS NC_005140.1/298514-298374          taxonomy  Bacteria; Proteobacteria; Gammaproteobacteria; Vibrionales; Vibrionaceae; Vibrio; vulnificus
#=GS NC_006461.1/1011571-1011450        taxonomy  Bacteria; Deinococcus-Thermus; Deinococci; Thermales; Thermaceae; Thermus; thermophilus
#=GS NC_003296.1/1513911-1513755        taxonomy  Bacteria; Proteobacteria; Betaproteobacteria; Burkholderiales; Burkholderiaceae; Ralstonia; solanacearum
#=GS NZ_AABF02000010.1/25196-25311      taxonomy  Bacteria; Fusobacteria; Fusobacteria (class); Fusobacterales; Fusobacteriaceae; Fusobacterium; nucleatum subsp.
#=GS NC_005835.1/684544-684423          taxonomy  Bacteria; Deinococcus-Thermus; Deinococci; Thermales; Thermaceae; Thermus; thermophilus
#=GS NZ_AAEI01000030.1/41625-41469      taxonomy  Bacteria; Proteobacteria; Betaproteobacteria; Burkholderiales; Burkholderiaceae; Burkholderia; Burkholderia cepacia complex; Burkholderia; cepacia
#=GS NC_000913.2/3182740-3182592        taxonomy  Bacteria; Proteobacteria; Gammaproteobacteria; Enterobacteriales; Enterobacteriaceae; Escherichia; coli
#=GS NC_002655.2/3998127-3997979        taxonomy  Bacteria; Proteobacteria; Gammaproteobacteria; Enterobacteriales; Enterobacteriaceae; Escherichia; coli O157:H7 EDL933
#=GS NC_002695.1/3930812-3930664        taxonomy  Bacteria; Proteobacteria; Gammaproteobacteria; Enterobacteriales; Enterobacteriaceae; Escherichia; coli O157:H7
#=GS NC_004337.1/3177853-3177705        taxonomy  Bacteria; Proteobacteria; Gammaproteobacteria; Enterobacteriales; Enterobacteriaceae; Shigella; flexneri 2a str. 301
#=GS NC_004431.1/3630511-3630363        taxonomy  Bacteria; Proteobacteria; Gammaproteobacteria; Enterobacteriales; Enterobacteriaceae; Escherichia; coli
#=GS NC_004741.1/3166516-3166368        taxonomy  Bacteria; Proteobacteria; Gammaproteobacteria; Enterobacteriales; Enterobacteriaceae; Shigella; flexneri 2a str. 2457T
#=GS NC_003909.8/1576743-1576882        taxonomy  Bacteria; Firmicutes; Bacillales; Bacillaceae; Bacillus; Bacillus; cereus group; Bacillus; cereus ATCC 10987
#=GS NC_005957.1/1447059-1447198        taxonomy  Bacteria; Firmicutes; Bacillales; Bacillaceae; Bacillus; Bacillus; cereus group; Bacillus; thuringiensis serovar konkukian str. 97-27
#=GS NC_006274.1/1457677-1457816        taxonomy  Bacteria; Firmicutes; Bacillales; Bacillaceae; Bacillus; Bacillus; cereus group; Bacillus; cereus
#=GS NZ_AAEK01000041.1/42669-42808      taxonomy  Bacteria; Firmicutes; Bacillales; Bacillaceae; Bacillus; Bacillus; cereus group; Bacillus; cereus
#=GS NC_002745.2/1828580-1828445        taxonomy  Bacteria; Firmicutes; Bacillales; Staphylococcus; aureus subsp.
#=GS NC_002758.2/1906373-1906238        taxonomy  Bacteria; Firmicutes; Bacillales; Staphylococcus; aureus subsp.
#=GS NC_002951.2/1876222-1876087        taxonomy  Bacteria; Firmicutes; Bacillales; Staphylococcus; aureus subsp.
#=GS NC_002953.3/1845723-1845588        taxonomy  Bacteria; Firmicutes; Bacillales; Staphylococcus; aureus subsp.
#=GS NC_003923.1/1866387-1866252        taxonomy  Bacteria; Firmicutes; Bacillales; Staphylococcus; aureus subsp.
#=GS NC_003454.1/10346-10461            taxonomy  Bacteria; Fusobacteria; Fusobacterales; Fusobacteriaceae; Fusobacterium; nucleatum subsp.
#=GS NC_003047.1/2398173-2398337        taxonomy  Bacteria; Proteobacteria; Alphaproteobacteria; Rhizobiales; Rhizobiaceae; Sinorhizobium/Ensifer group; Sinorhizobium; meliloti
#=GS NC_002663.1/1582210-1582055        taxonomy  Bacteria; Proteobacteria; Gammaproteobacteria; Pasteurellales; Pasteurellaceae; Pasteurella; multocida subsp.
#=GS NC_002927.3/5289498-5289651        taxonomy  Bacteria; Proteobacteria; Betaproteobacteria; Burkholderiales; Alcaligenaceae; Bordetella; bronchiseptica
#=GS NC_002928.3/4727823-4727976        taxonomy  Bacteria; Proteobacteria; Betaproteobacteria; Burkholderiales; Alcaligenaceae; Bordetella; parapertussis
#=GS NC_002929.2/481881-482034          taxonomy  Bacteria; Proteobacteria; Betaproteobacteria; Burkholderiales; Alcaligenaceae; Bordetella; pertussis Tohama I
#=GS NC_003450.3/66442-66279            taxonomy  Bacteria; Actinobacteria; Actinobacteridae; Actinomycetales; Corynebacterineae; Corynebacteriaceae; Corynebacterium; glutamicum ATCC 13032
#=GS NC_006958.1/66442-66279            taxonomy  Bacteria; Actinobacteria; Actinobacteridae; Actinomycetales; Corynebacterineae; Corynebacteriaceae; Corynebacterium; glutamicum ATCC 13032
#=GS NC_006510.1/2329952-2329820        taxonomy  Bacteria; Firmicutes; Bacillales; Bacillaceae; Geobacillus; kaustophilus
#=GS NC_004116.1/1411878-1411733        taxonomy  Bacteria; Firmicutes; Lactobacillales; Streptococcaceae; Streptococcus; agalactiae 2603V/R
#=GS NC_004368.1/1523027-1522882        taxonomy  Bacteria; Firmicutes; Lactobacillales; Streptococcaceae; Streptococcus; agalactiae
#=GS NC_003318.1/623747-623584          taxonomy  Bacteria; Proteobacteria; Alphaproteobacteria; Rhizobiales; Brucellaceae; Brucella; melitensis
#=GS NC_004311.2/674086-674249          taxonomy  Bacteria; Proteobacteria; Alphaproteobacteria; Rhizobiales; Brucellaceae; Brucella; suis
#=GS NC_006933.1/543091-542928          taxonomy  Bacteria; Proteobacteria; Alphaproteobacteria; Rhizobiales; Brucellaceae; Brucella; abortus biovar 1 str. 9-941
#=GS NC_002976.3/1099570-1099435        taxonomy  Bacteria; Firmicutes; Bacillales; Staphylococcus; epidermidis
#=GS NC_004461.1/1211514-1211379        taxonomy  Bacteria; Firmicutes; Bacillales; Staphylococcus; epidermidis ATCC 12228
#=GS NC_004193.1/2380854-2380731        taxonomy  Bacteria; Firmicutes; Bacillales; Bacillaceae; Oceanobacillus; iheyensis
#=GS NZ_AAAH01000998.2/2872-2740        taxonomy  Bacteria; Chloroflexi; Chloroflexales; Chloroflexaceae; Chloroflexus; aurantiacus
#=GS NC_002952.2/1943822-1943687        taxonomy  Bacteria; Firmicutes; Bacillales; Staphylococcus; aureus subsp.
#=GS NZ_AAAI03000003.1/244059-244220    taxonomy  Bacteria; Proteobacteria; Betaproteobacteria; Burkholderiales; Burkholderiaceae; Cupriavidus; Ralstonia; metallidurans
#=GS NC_004193.1/3348439-3348301        taxonomy  Bacteria; Firmicutes; Bacillales; Bacillaceae; Oceanobacillus; iheyensis
#=GS NC_003197.1/3358808-3358610        taxonomy  Bacteria; Proteobacteria; Gammaproteobacteria; Enterobacteriales; Enterobacteriaceae; Salmonella; typhimurium
#=GS NC_003198.1/3216311-3216113        taxonomy  Bacteria; Proteobacteria; Gammaproteobacteria; Enterobacteriales; Enterobacteriaceae; Salmonella; enterica subsp.
#=GS NC_004631.1/3201806-3201608        taxonomy  Bacteria; Proteobacteria; Gammaproteobacteria; Enterobacteriales; Enterobacteriaceae; Salmonella; enterica subsp.
#=GS NC_006511.1/3169269-3169071        taxonomy  9150; Bacteria; Proteobacteria; Gammaproteobacteria; Enterobacteriales; Enterobacteriaceae; Salmonella; enterica subsp.
#=GS NC_006905.1/3320886-3320688        taxonomy  SC-B67; Bacteria; Proteobacteria; Gammaproteobacteria; Enterobacteriales; Enterobacteriaceae; Salmonella; enterica subsp.
#=GS NC_003454.1/2491-2606              taxonomy  Bacteria; Fusobacteria; Fusobacterales; Fusobacteriaceae; Fusobacterium; nucleatum subsp.
#=GS NC_002973.5/2008026-2007904        taxonomy  Bacteria; Firmicutes; Bacillales; Listeriaceae; Listeria; monocytogenes str. 4b F2365
#=GS NC_003210.1/2020609-2020487        taxonomy  Bacteria; Firmicutes; Bacillales; Listeriaceae; Listeria; monocytogenes EGD-e
#=GS NZ_AADQ01000046.1/7762-7640        taxonomy  Bacteria; Firmicutes; Bacillales; Listeriaceae; Listeria; monocytogenes str. 1/2a F6854
#=GS NZ_AADR01000031.1/13879-13757      taxonomy  Bacteria; Firmicutes; Bacillales; Listeriaceae; Listeria; monocytogenes str. 4b H7858
#=GS NZ_AABJ03000004.1/85924-86055      taxonomy  Bacteria; Firmicutes; Lactobacillales; Oenococcus; oeni PSU-1
#=GS NZ_AAGR01000090.1/4475-4593        taxonomy  Bacteria; Firmicutes; Lactobacillales; Lactobacillaceae; Lactobacillus; casei ATCC 334
#=GS NZ_AAAU03000007.1/63133-63289      taxonomy  Bacteria; Proteobacteria; Gammaproteobacteria; Pseudomonadales; Pseudomonadaceae; Azotobacter; vinelandii
#=GS NC_005085.1/4551002-4551150        taxonomy  Bacteria; Proteobacteria; Betaproteobacteria; Neisseriales; Neisseriaceae; Chromobacterium; violaceum ATCC 12472
#=GS NZ_AADW02000042.1/4241-4101        taxonomy  Bacteria; Firmicutes; Bacillales; Bacillaceae; Exiguobacterium; sp.
#=GS NC_003212.1/2074996-2074874        taxonomy  Bacteria; Firmicutes; Bacillales; Listeriaceae; Listeria; innocua
#=GS NC_003902.1/837066-837234          taxonomy  Bacteria; Proteobacteria; Gammaproteobacteria; Xanthomonadales; Xanthomonadaceae; Xanthomonas; campestris pv. campestris str. ATCC 33913
#=GS NC_007086.1/4203454-4203286        taxonomy  Bacteria; Proteobacteria; Gammaproteobacteria; Xanthomonadales; Xanthomonadaceae; Xanthomonas; campestris pv. campestris str. 8004
#=GS NZ_AADY01000001.1/76356-76519      taxonomy  Bacteria; Proteobacteria; Betaproteobacteria; Burkholderiales; Burkholderiaceae; Wautersia; Ralstonia; eutropha
#=GS NC_004547.2/1001970-1002170        taxonomy  Bacteria; Proteobacteria; Gammaproteobacteria; Enterobacteriales; Enterobacteriaceae; Pectobacterium; Erwinia; carotovora subsp.
#=GS NC_005966.1/2847072-2847219        taxonomy  Bacteria; Proteobacteria; Gammaproteobacteria; Pseudomonadales; Moraxellaceae; Acinetobacter; sp.
#=GS NC_002947.3/616521-616380          taxonomy  Bacteria; Proteobacteria; Gammaproteobacteria; Pseudomonadales; Pseudomonadaceae; Pseudomonas; putida
#=GS NC_002737.1/319186-319309          taxonomy  Bacteria; Firmicutes; Lactobacillales; Streptococcaceae; Streptococcus; pyogenes M1 GAS
#=GS NC_003485.1/351348-351471          taxonomy  Bacteria; Firmicutes; Lactobacillales; Streptococcaceae; Streptococcus; pyogenes
#=GS NC_006086.1/349226-349349          taxonomy  Bacteria; Firmicutes; Lactobacillales; Streptococcaceae; Streptococcus; pyogenes
#=GS NC_004070.1/309667-309791          taxonomy  Bacteria; Firmicutes; Lactobacillales; Streptococcaceae; Streptococcus; pyogenes
#=GS NC_004606.1/1587078-1586954        taxonomy  Bacteria; Firmicutes; Lactobacillales; Streptococcaceae; Streptococcus; pyogenes SSI-1
#=GS NC_007005.1/4239088-4239253        taxonomy  Bacteria; Proteobacteria; Gammaproteobacteria; Pseudomonadales; Pseudomonadaceae; Pseudomonas; syringae pv. syringae B728a
#=GS NC_002506.1/1011593-1011455        taxonomy  Bacteria; Proteobacteria; Gammaproteobacteria; Vibrionales; Vibrionaceae; Vibrio; cholerae O1 biovar eltor str. N16961
#=GS NC_003143.1/717671-717860          taxonomy  Bacteria; Proteobacteria; Gammaproteobacteria; Enterobacteriales; Enterobacteriaceae; Yersinia; pestis
#=GS NC_004088.1/3904827-3904638        taxonomy  Bacteria; Proteobacteria; Gammaproteobacteria; Enterobacteriales; Enterobacteriaceae; Yersinia; pestis
#=GS NC_005810.1/3309736-3309925        taxonomy  Bacteria; Proteobacteria; Gammaproteobacteria; Enterobacteriales; Enterobacteriaceae; Yersinia; pestis biovar Medievalis str. 91001
#=GS NC_006155.1/4043394-4043205        taxonomy  Bacteria; Proteobacteria; Gammaproteobacteria; Enterobacteriales; Enterobacteriaceae; Yersinia; pseudotuberculosis IP 32953
#=GS NZ_AAAT03000005.1/289914-290085    taxonomy  Bacteria; Proteobacteria; Gammaproteobacteria; Pseudomonadales; Pseudomonadaceae; Pseudomonas; fluorescens PfO-1
#=GS NC_002971.2/594013-594149          taxonomy  Bacteria; Proteobacteria; Gammaproteobacteria; Legionellales; Coxiellaceae; Coxiella; burnetii RSA 493
#=GS NZ_AADP01000001.1/239232-239409    taxonomy  Bacteria; Proteobacteria; Gammaproteobacteria; Pasteurellales; Pasteurellaceae; Haemophilus; influenzae
#=GS NZ_AABN02000048.1/2926-3089        taxonomy  Bacteria; Proteobacteria; Deltaproteobacteria; Desulfovibrionales; Desulfovibrionaceae; Desulfovibrio; desulfuricans
#=GS NC_006300.1/145278-145429          taxonomy  Bacteria; Proteobacteria; Gammaproteobacteria; Pasteurellales; Pasteurellaceae; Mannheimia; succiniciproducens
#=GS NC_000907.1/827580-827757          taxonomy  Bacteria; Proteobacteria; Gammaproteobacteria; Pasteurellales; Pasteurellaceae; Haemophilus; influenzae Rd KW20
#=GS NC_007146.1/891908-892085          taxonomy  Bacteria; Proteobacteria; Gammaproteobacteria; Pasteurellales; Pasteurellaceae; Haemophilus; influenzae 86-028NP
#=GS NZ_AADO01000001.1/389304-389127    taxonomy  Bacteria; Proteobacteria; Gammaproteobacteria; Pasteurellales; Pasteurellaceae; Haemophilus; influenzae
#=GS NZ_AAAG02000007.1/77843-78000      taxonomy  Bacteria; Proteobacteria; Alphaproteobacteria; Rhodospirillales; Rhodospirillaceae; Rhodospirillum; rubrum
#=GS NC_006677.1/1075963-1076120        taxonomy  Bacteria; Proteobacteria; Alphaproteobacteria; Rhodospirillales; Acetobacteraceae; Gluconobacter; oxydans
#=GS NC_004463.1/8190549-8190375        taxonomy  Bacteria; Proteobacteria; Alphaproteobacteria; Rhizobiales; Bradyrhizobiaceae; Bradyrhizobium; japonicum USDA 110
#=GS NZ_AAEK01000025.1/41573-41430      taxonomy  Bacteria; Firmicutes; Bacillales; Bacillaceae; Bacillus; Bacillus; cereus group; Bacillus; cereus
#=GS NC_006448.1/268469-268591          taxonomy  Bacteria; Firmicutes; Lactobacillales; Streptococcaceae; Streptococcus; thermophilus LMG 18311
#=GS NZ_AAGS01000063.1/7272-7150        taxonomy  Bacteria; Firmicutes; Lactobacillales; Streptococcaceae; Streptococcus; thermophilus LMD-9
#=GS NC_006138.1/773582-773727          taxonomy  Bacteria; Proteobacteria; Deltaproteobacteria; Desulfobacterales; Desulfobulbaceae; Desulfotalea; psychrophila
#=GS NZ_AAEI01000006.1/90987-90839      taxonomy  Bacteria; Proteobacteria; Betaproteobacteria; Burkholderiales; Burkholderiaceae; Burkholderia; Burkholderia cepacia complex; Burkholderia; cepacia
#=GS NC_004350.1/1615325-1615112        taxonomy  Bacteria; Firmicutes; Lactobacillales; Streptococcaceae; Streptococcus; mutans
#=GS NC_006350.1/772307-772458          taxonomy  Bacteria; Proteobacteria; Betaproteobacteria; Burkholderiales; Burkholderiaceae; Burkholderia; pseudomallei group; Burkholderia; pseudomallei
#=GS NZ_AAHR01000045.1/20893-20742      taxonomy  Bacteria; Proteobacteria; Betaproteobacteria; Burkholderiales; Burkholderiaceae; Burkholderia; pseudomallei group; Burkholderia; pseudomallei
#=GS NZ_AAHS01000021.1/20898-20747      taxonomy  Bacteria; Proteobacteria; Betaproteobacteria; Burkholderiales; Burkholderiaceae; Burkholderia; pseudomallei group; Burkholderia; pseudomallei
#=GS NZ_AAHT01000001.1/929904-930055    taxonomy  Bacteria; Proteobacteria; Betaproteobacteria; Burkholderiales; Burkholderiaceae; Burkholderia; pseudomallei group; Burkholderia; pseudomallei
#=GS NZ_AAHU01000005.1/126143-126294    taxonomy  Bacteria; Proteobacteria; Betaproteobacteria; Burkholderiales; Burkholderiaceae; Burkholderia; pseudomallei group; Burkholderia; pseudomallei
#=GS NZ_AAHV01000077.1/20883-20732      taxonomy  Bacteria; Proteobacteria; Betaproteobacteria; Burkholderiales; Burkholderiaceae; Burkholderia; pseudomallei group; Burkholderia; pseudomallei
#=GS NZ_AAHW01000035.1/21295-21144      taxonomy  Bacteria; Proteobacteria; Betaproteobacteria; Burkholderiales; Burkholderiaceae; Burkholderia; pseudomallei group; Burkholderia; pseudomallei
#=GS NC_003028.1/467151-467385          taxonomy  Bacteria; Firmicutes; Lactobacillales; Streptococcaceae; Streptococcus; pneumoniae
#=GS NZ_AAGY01000002.1/45062-44828      taxonomy  Bacteria; Firmicutes; Lactobacillales; Streptococcaceae; Streptococcus; pneumoniae
#=GS NC_003030.1/682355-682469          taxonomy  Bacteria; Firmicutes; Clostridia; Clostridiales; Clostridiaceae; Clostridium; acetobutylicum ATCC 824
#=GS NC_002516.1/4536838-4536676        taxonomy  Bacteria; Proteobacteria; Gammaproteobacteria; Pseudomonadales; Pseudomonadaceae; Pseudomonas; aeruginosa
#=GS NZ_AABQ07000001.1/1858082-1857920  taxonomy  Bacteria; Proteobacteria; Gammaproteobacteria; Pseudomonadales; Pseudomonadaceae; Pseudomonas; aeruginosa UCBPP-PA14
#=GS NC_002940.2/943036-943169          taxonomy  Bacteria; Proteobacteria; Gammaproteobacteria; Pasteurellales; Pasteurellaceae; Haemophilus; ducreyi
#=GS NC_004461.1/1494108-1493970        taxonomy  Bacteria; Firmicutes; Bacillales; Staphylococcus; epidermidis ATCC 12228
#=GS NC_003919.1/888098-888276          taxonomy  Bacteria; Proteobacteria; Gammaproteobacteria; Xanthomonadales; Xanthomonadaceae; Xanthomonas; axonopodis pv. citri str. 306
#=GS NC_002976.3/1390073-1389935        taxonomy  Bacteria; Firmicutes; Bacillales; Staphylococcus; epidermidis
#=GS NC_004578.1/2009078-2008912        taxonomy  Bacteria; Proteobacteria; Gammaproteobacteria; Pseudomonadales; Pseudomonadaceae; Pseudomonas; syringae pv. tomato str. DC3000
#=GS NC_002937.3/1840778-1840631        taxonomy  Bacteria; Proteobacteria; Deltaproteobacteria; Desulfovibrionales; Desulfovibrionaceae; Desulfovibrio; vulgaris subsp.
#=GS NC_004567.1/1315753-1315883        taxonomy  Bacteria; Firmicutes; Lactobacillales; Lactobacillaceae; Lactobacillus; plantarum
#=GS NZ_AAEH02000062.1/30589-30441      taxonomy  Bacteria; Proteobacteria; Betaproteobacteria; Burkholderiales; Burkholderiaceae; Burkholderia; Burkholderia cepacia complex; Burkholderia; vietnamiensis
#=GS NZ_AAHI01000063.1/9021-8873        taxonomy  Bacteria; Proteobacteria; Betaproteobacteria; Burkholderiales; Burkholderiaceae; Burkholderia; Burkholderia cepacia complex; Burkholderia; cenocepacia AU 1054
#=GS NZ_AAHL01000015.1/94812-94664      taxonomy  Bacteria; Proteobacteria; Betaproteobacteria; Burkholderiales; Burkholderiaceae; Burkholderia; Burkholderia cepacia complex; Burkholderia; cenocepacia
#=GS NC_003098.1/433445-433679          taxonomy  Bacteria; Firmicutes; Lactobacillales; Streptococcaceae; Streptococcus; pneumoniae
#=GS NC_004116.1/739286-739400          taxonomy  Bacteria; Firmicutes; Lactobacillales; Streptococcaceae; Streptococcus; agalactiae 2603V/R
#=GS NC_004368.1/784995-785109          taxonomy  Bacteria; Firmicutes; Lactobacillales; Streptococcaceae; Streptococcus; agalactiae
#=GS NC_005126.1/4649612-4649435        taxonomy  Bacteria; Proteobacteria; Gammaproteobacteria; Enterobacteriales; Enterobacteriaceae; Photorhabdus; luminescens subsp.
#=GS NZ_AAEV01000003.1/30598-30730      taxonomy  Bacteria; Firmicutes; Lactobacillales; Lactobacillaceae; Pediococcus; pentosaceus ATCC 25745
#=GS NC_003909.8/3897823-3897966        taxonomy  Bacteria; Firmicutes; Bacillales; Bacillaceae; Bacillus; Bacillus; cereus group; Bacillus; cereus ATCC 10987
#=GS NC_003997.3/3953886-3954029        taxonomy  Bacteria; Firmicutes; Bacillales; Bacillaceae; Bacillus; Bacillus; cereus group; Bacillus; anthracis str. Ames
#=GS NC_004722.1/4072882-4073025        taxonomy  Bacteria; Firmicutes; Bacillales; Bacillaceae; Bacillus; Bacillus; cereus group; Bacillus; cereus ATCC 14579
#=GS NC_005945.1/3954385-3954528        taxonomy  Bacteria; Firmicutes; Bacillales; Bacillaceae; Bacillus; Bacillus; cereus group; Bacillus; anthracis str. Sterne
#=GS NC_005957.1/3935950-3936093        taxonomy  Bacteria; Firmicutes; Bacillales; Bacillaceae; Bacillus; Bacillus; cereus group; Bacillus; thuringiensis serovar konkukian str. 97-27
#=GS NC_006274.1/3991406-3991549        taxonomy  Bacteria; Firmicutes; Bacillales; Bacillaceae; Bacillus; Bacillus; cereus group; Bacillus; cereus
#=GS NC_007530.2/3954013-3954156        taxonomy  Bacteria; Firmicutes; Bacillales; Bacillaceae; Bacillus; Bacillus; cereus group; Bacillus; anthracis str. 'Ames Ancestor'
#=GS NZ_AAAC02000001.1/4403563-4403706  taxonomy  Bacteria; Firmicutes; Bacillales; Bacillaceae; Bacillus; Bacillus; cereus group; Bacillus; anthracis str. A2012
#=GS NZ_AAEN01000013.1/208396-208539    taxonomy  Bacteria; Firmicutes; Bacillales; Bacillaceae; Bacillus; Bacillus; cereus group; Bacillus; anthracis str. CNEVA-9066
#=GS NZ_AAEO01000019.1/295488-295631    taxonomy  Bacteria; Firmicutes; Bacillales; Bacillaceae; Bacillus; Bacillus; cereus group; Bacillus; anthracis str. A1055
#=GS NZ_AAEP01000031.1/151592-151449    taxonomy  Bacteria; Firmicutes; Bacillales; Bacillaceae; Bacillus; Bacillus; cereus group; Bacillus; anthracis str. Vollum
#=GS NZ_AAEQ01000038.1/229779-229922    taxonomy  Bacteria; Firmicutes; Bacillales; Bacillaceae; Bacillus; Bacillus; cereus group; Bacillus; anthracis str. Kruger B
#=GS NZ_AAER01000035.1/466732-466875    taxonomy  Bacteria; Firmicutes; Bacillales; Bacillaceae; Bacillus; Bacillus; cereus group; Bacillus; anthracis str. Western North America USA6153
#=GS NZ_AAES01000024.1/206398-206541    taxonomy  Bacteria; Firmicutes; Bacillales; Bacillaceae; Bacillus; Bacillus; cereus group; Bacillus; anthracis str. Australia 94
#=GS NC_006348.1/247640-247791          taxonomy  Bacteria; Proteobacteria; Betaproteobacteria; Burkholderiales; Burkholderiaceae; Burkholderia; mallei ATCC 23344
#=GS NZ_AAHM01000003.1/610218-610369    taxonomy  Bacteria; Proteobacteria; Betaproteobacteria; Burkholderiales; Burkholderiaceae; Burkholderia; mallei
#=GS NZ_AAHN01000010.1/20880-20729      taxonomy  Bacteria; Proteobacteria; Betaproteobacteria; Burkholderiales; Burkholderiaceae; Burkholderia; mallei
#=GS NZ_AAHO01000031.1/36416-36567      taxonomy  Bacteria; Proteobacteria; Betaproteobacteria; Burkholderiales; Burkholderiaceae; Burkholderia; mallei GB8 horse 4
#=GS NZ_AAHP01000016.1/67372-67523      taxonomy  Bacteria; Proteobacteria; Betaproteobacteria; Burkholderiales; Burkholderiaceae; Burkholderia; mallei NCTC 10247
#=GS NZ_AAHQ01000002.1/208831-208982    taxonomy  Bacteria; Proteobacteria; Betaproteobacteria; Burkholderiales; Burkholderiaceae; Burkholderia; mallei
#=GS NZ_AAIQ01001356.1/805-654          taxonomy  Bacteria; Proteobacteria; Betaproteobacteria; Burkholderiales; Burkholderiaceae; Burkholderia; mallei
#=GS NC_006834.1/4115343-4115168        taxonomy  Bacteria; Proteobacteria; Gammaproteobacteria; Xanthomonadales; Xanthomonadaceae; Xanthomonas; oryzae pv. oryzae KACC10331
#=GS NZ_AAET01000196.1/2326-2503        taxonomy  Bacteria; Proteobacteria; Gammaproteobacteria; Pasteurellales; Pasteurellaceae; Haemophilus; influenzae 86-028NP
#=GS NC_003911.11/286629-286477         taxonomy  Bacteria; Proteobacteria; Alphaproteobacteria; Rhodobacterales; Rhodobacteraceae; Silicibacter; pomeroyi DSS-3
#=GS NC_006449.1/268509-268631          taxonomy  Bacteria; Firmicutes; Lactobacillales; Streptococcaceae; Streptococcus; thermophilus
#=GS NZ_AADW02000002.1/254821-254677    taxonomy  Bacteria; Firmicutes; Bacillales; Bacillaceae; Exiguobacterium; sp.
#=GS NC_006270.2/2408405-2408255        taxonomy  Bacteria; Firmicutes; Bacillales; Bacillaceae; Bacillus; licheniformis ATCC 14580
#=GS NC_006322.1/2409268-2409118        taxonomy  Bacteria; Firmicutes; Bacillales; Bacillaceae; Bacillus; licheniformis ATCC 14580
#=GS NC_004557.1/688281-688395          taxonomy  Bacteria; Firmicutes; Clostridia; Clostridiales; Clostridiaceae; Clostridium; tetani
#=GS NC_004307.2/55585-55434            taxonomy  Bacteria; Actinobacteria; Actinobacteridae; Bifidobacteriales; Bifidobacteriaceae; Bifidobacterium; longum
#=GS NZ_AABM02000010.1/77749-77900      taxonomy  Bacteria; Actinobacteria; Actinobacteridae; Bifidobacteriales; Bifidobacteriaceae; Bifidobacterium; longum
#=GS NZ_AADT03000004.1/77156-77271      taxonomy  Bacteria; Firmicutes; Clostridia; Thermoanaerobacteriales; Thermoanaerobacteriaceae; Moorella group; Moorella; thermoacetica ATCC 39073
#=GS NZ_AAFG02000008.1/74962-74828      taxonomy  Bacteria; Proteobacteria; Alphaproteobacteria; Rhodobacterales; Rhodobacteraceae; Silicibacter; sp.
#=GS NC_006055.1/670666-670782          taxonomy  Bacteria; Firmicutes; Mollicutes; Entomoplasmatales; Entomoplasmataceae; Mesoplasma; florum
#=GS NZ_AAAK03000067.1/10080-9955       taxonomy  Bacteria; Firmicutes; Lactobacillales; Enterococcaceae; Enterococcus; faecium
#=GS NC_006582.1/3181483-3181616        taxonomy  Bacteria; Firmicutes; Bacillales; Bacillaceae; Bacillus; clausii KSM-K16
#=GS NZ_AAHE01000001.1/276274-276122    taxonomy  Bacteria; Deinococcus-Thermus; Deinococci; Deinococcales; Deinococcaceae; Deinococcus; geothermalis DSM 11300
#=GS NC_002570.2/1634615-1634762        taxonomy  Bacteria; Firmicutes; Bacillales; Bacillaceae; Bacillus; halodurans C-125
#=GS NC_002662.1/1307881-1307745        taxonomy  Bacteria; Firmicutes; Lactobacillales; Streptococcaceae; Lactococcus; lactis subsp.
#=GS NZ_AAGO01000042.1/12116-11980      taxonomy  Bacteria; Firmicutes; Lactobacillales; Streptococcaceae; Lactococcus; lactis subsp.
#=GS NC_006582.1/1930361-1930511        taxonomy  Bacteria; Firmicutes; Bacillales; Bacillaceae; Bacillus; clausii KSM-K16
#=GS NZ_AAHJ01000001.1/15775-15623      taxonomy  Bacteria; Chlorobi; Chlorobia; Chlorobiales; Chlorobiaceae; Chlorobium/Pelodictyon group; Chlorobium; limicola DSM 245
#=GS NC_004668.1/1495313-1495432        taxonomy  Bacteria; Firmicutes; Lactobacillales; Enterococcaceae; Enterococcus; faecalis
#=GS NC_000964.2/2430811-2430667        taxonomy  Bacteria; Firmicutes; Bacillales; Bacillaceae; Bacillus; subtilis subsp.
#=GS NC_001263.1/153631-153779          taxonomy  Bacteria; Deinococcus-Thermus; Deinococci; Deinococcales; Deinococcaceae; Deinococcus; radiodurans
#=GS NZ_AAAW03000004.1/12009-11860      taxonomy  Bacteria; Firmicutes; Clostridia; Clostridiales; Peptococcaceae; Desulfitobacterium; hafniense DCB-2
#=GS NZ_AAEB02000032.1/17972-17823      taxonomy  Bacteria; Actinobacteria; Rubrobacteridae; Rubrobacterales; Rubrobacterineae; Rubrobacteraceae; Rubrobacter; xylanophilus DSM 9941
#=GS NC_003888.3/1539404-1539276        taxonomy  Bacteria; Actinobacteria; Actinobacteridae; Actinomycetales; Streptomycineae; Streptomycetaceae; Streptomyces; coelicolor A3(2)
#=GS NZ_AAEV01000002.1/120578-120702    taxonomy  Bacteria; Firmicutes; Lactobacillales; Lactobacillaceae; Pediococcus; pentosaceus ATCC 25745
#=GS NZ_AAIE01000060.1/930-1059         taxonomy  Bacteria; Actinobacteria; Actinobacteridae; Actinomycetales; Frankineae; Frankiaceae; Frankia; sp.
#=GS NZ_AAGP01000003.1/53843-53971      taxonomy  Bacteria; Actinobacteria; Actinobacteridae; Actinomycetales; Micrococcineae; Brevibacteriaceae; Brevibacterium; linens
#=GS NC_003155.3/8236206-8236333        taxonomy  Bacteria; Actinobacteria; Actinobacteridae; Actinomycetales; Streptomycineae; Streptomycetaceae; Streptomyces; avermitilis MA-4680
#=GS NC_006371.1/1039643-1039458        taxonomy  Bacteria; Proteobacteria; Gammaproteobacteria; Vibrionales; Vibrionaceae; Photobacterium; profundum
#=GS NZ_AAAW03000198.1/2512-2629        taxonomy  Bacteria; Firmicutes; Clostridia; Clostridiales; Peptococcaceae; Desulfitobacterium; hafniense DCB-2
#=GS NC_004567.1/1706025-1705904        taxonomy  Bacteria; Firmicutes; Lactobacillales; Lactobacillaceae; Lactobacillus; plantarum
#=GS NZ_AAEF02000025.1/29234-29360      taxonomy  Bacteria; Actinobacteria; Actinobacteridae; Actinomycetales; Frankineae; Kineosporiaceae; Kineococcus; radiotolerans
#=GS NZ_AAHG01000012.1/83108-82954      taxonomy  Bacteria; Actinobacteria; Actinobacteridae; Actinomycetales; Micrococcineae; Micrococcaceae; Arthrobacter; sp.
#=GS NC_006085.1/1913787-1913653        taxonomy  Bacteria; Actinobacteria; Actinobacteridae; Actinomycetales; Propionibacterineae; Propionibacteriaceae; Propionibacterium; acnes
#=GS NZ_AAAQ02000011.1/30579-30709      taxonomy  Bacteria; Actinobacteria; Actinobacteridae; Actinomycetales; Streptosporangineae; Nocardiopsaceae; Thermobifida; fusca
#=GS NZ_AABH02000065.1/4916-5052        taxonomy  Bacteria; Firmicutes; Lactobacillales; Leuconostoc; mesenteroides subsp.
#=GS NZ_AAAJ03000006.1/451137-450859    taxonomy  Bacteria; Proteobacteria; Betaproteobacteria; Burkholderiales; Burkholderiaceae; Burkholderia; fungorum
#=GS NC_005362.1/991108-991219          taxonomy  Bacteria; Firmicutes; Lactobacillales; Lactobacillaceae; Lactobacillus; johnsonii NCC 533
#=GS NZ_AAAO02000007.1/2328-2218        taxonomy  Bacteria; Firmicutes; Lactobacillales; Lactobacillaceae; Lactobacillus; gasseri
#=GS NZ_AAII01000114.1/6313-6183        taxonomy  Bacteria; Actinobacteria; Actinobacteridae; Actinomycetales; Frankineae; Frankiaceae; Frankia; sp.
#=GS NC_006814.1/939724-939836          taxonomy  Bacteria; Firmicutes; Lactobacillales; Lactobacillaceae; Lactobacillus; acidophilus
#=GS NC_006908.1/318798-318911          taxonomy  Bacteria; Firmicutes; Mollicutes; Mycoplasmataceae; Mycoplasma; mobile
#=GS NZ_AAGQ01000020.1/2199-2084        taxonomy  Bacteria; Firmicutes; Lactobacillales; Lactobacillaceae; Lactobacillus; delbrueckii subsp.
#=GS NZ_AAIV01000010.1/89114-89283      taxonomy  Bacteria; Proteobacteria; Gammaproteobacteria; Alteromonadales; Shewanellaceae; Shewanella; frigidimarina NCIMB 400
#=GS NZ_AAAO02000005.1/92035-91922      taxonomy  Bacteria; Firmicutes; Lactobacillales; Lactobacillaceae; Lactobacillus; gasseri
#=GS NC_006177.1/2924773-2924949        taxonomy  Bacteria; Actinobacteria; Symbiobacterium; thermophilum IAM 14863
#=GS NZ_AABF02000227.1/9-120            taxonomy  Bacteria; Fusobacteria; Fusobacteria (class); Fusobacterales; Fusobacteriaceae; Fusobacterium; nucleatum subsp.
#=GS NZ_AABG04000003.1/43741-43574      taxonomy  Bacteria; Firmicutes; Clostridia; Clostridiales; Clostridiaceae; Clostridium; thermocellum ATCC 27405
#=GS NZ_AAIN01000001.1/58663-58491      taxonomy  Bacteria; Proteobacteria; Gammaproteobacteria; Alteromonadales; Shewanellaceae; Shewanella; amazonensis
#=GS NC_004347.1/151287-151051          taxonomy  Bacteria; Proteobacteria; Gammaproteobacteria; Alteromonadales; Shewanellaceae; Shewanella; oneidensis MR-1
#=GS NZ_AAIO01000007.1/50592-50821      taxonomy  Bacteria; Proteobacteria; Gammaproteobacteria; Alteromonadales; Shewanellaceae; Shewanella; baltica
#=GS NC_006087.1/440484-440331          taxonomy  Bacteria; Actinobacteria; Actinobacteridae; Actinomycetales; Micrococcineae; Microbacteriaceae; Leifsonia; xyli subsp.

NZ_AACK01000020.1/31945-31820      AAUAAUCUUC.A..GGG.CAGGGUGA...............AAUUCCCG.AUC.GGCGGUA-..........................................................................................................................AAGU.CCGCGA.GCCGAACga.......................................................................................................AAAA.................................gGUUU....GGCAGGA....A.CCGGUG.A.......G.......A..UU.........................CCGGUAC.C.GACAG.UA..U.A.GU................................CUG.G.AUGGA.A.G..A.AGAUGAAA
NZ_AAGO01000045.1/7697-7813        AUAAAUCUUC.A..GGG.CAGGGUGA...............AAUUCCCU.ACC.GGCGGUA-..........................................................................................................................UAGC.CCGCGA.GCUGCU-.........................................................................................................----..................................-AGC....AGCAUGA....U.UCGGUG.A.......A.......A..CU.........................CCGAGGC.C.GACAG.UA..U.A.GU................................CUG.G.AUGAA.A.G..A.AGAUAAAA
NC_000964.2/2410071-2409937        AUCAAUCUUC.G..GGG.CAGGGUGA...............AAUUCCCU.ACC.GGCGGUGAugagccaauggcucu...........................................................................................................AAGC.CCGCGA.GCUGU--.........................................................................................................CUUU..................................--AC....AGCAGGA....U.UCGGUG.A.......G.......A..UU.........................CCGGAGC.C.GACAG.UA..C.A.GU................................CUG.G.AUGGG.A.G..A.AGAUGGAG
NC_003028.1/171686-171572          AACUAUCUUC.A..GGG.CAGGGUGA...............AAUUCCCU.ACC.GGUGGUA-..........................................................................................................................UAGC.CCACGA.GCC----.........................................................................................................GAAA..................................----....GGCAUGA....U.UUGGUG.A.......A.......A..UU.........................CCAAAGC.C.GACAG.UA..U.A.GU................................CUG.G.AUGAA.A.G..A.AGAUAAAA
NZ_AAGY01000091.1/5945-5831        AACUAUCUUC.A..GGG.CAGGGUGA...............AAUUCCCU.ACC.GGUGGUA-..........................................................................................................................UAGC.CCACGA.GCC----.........................................................................................................GAAA..................................----....GGCAUGA....U.UUGGUG.A.......A.......A..UU.........................CCAAAGC.C.GACAG.UA..U.A.GU................................CUG.G.AUGAA.A.G..A.AGAUAAAA
NC_003366.1/704095-704210          AAAAUUCUUC.A..GGG.CAGGGUGA...............AAUUCCCU.ACC.GGCGGUA-..........................................................................................................................AAGC.CCGCGA.GCUA---.........................................................................................................GUU-..................................---U....AGCAUGA....U.UCGGUG.A.......A.......A..UU.........................CCGAGGC.C.GACAG.UA..A.A.GU................................CUG.G.AUGAA.A.G..A.AGAAUAUC
NC_003030.1/2971922-2971806        AAUGAUCUUC.A..GGG.CAGGGUGA...............AAUUCCCU.ACC.GGCGGUA-..........................................................................................................................UAGC.CCGCGA.GCCU---.........................................................................................................UUUU..................................---A....GGUAUGA....U.CCGGUU.U.......G.......A..UU.........................CCGGAGC.C.GACAG.UA..A.A.GU................................CUG.G.AUGAA.A.G..A.AGAUAUAU
NC_003098.1/174006-173892          AACUAUCUUC.A..GGG.CAGGGUGC...............AAUUCCCU.ACC.GGUGGUA-..........................................................................................................................UAGC.CCACGA.GCC----.........................................................................................................GAAA..................................----....GGCAUGA....U.UUGGUG.A.......A.......A..UU.........................CCAAAGC.C.GACAG.UA..U.A.GU................................CUG.G.AUGAA.A.G..A.AGAUAAAA
NC_003869.1/541530-541649          UAAAAUCUUC.G..GGG.CAGGGUGG...............AAUUCCCG.ACC.GGCAGUGA..........................................................................................................................AAGC.CUGCGAgCCGC---.........................................................................................................AUAU..................................---G....CGGUUGA....C.UCGGUG.A.......A.......A..UU.........................CCGAGGC.C.GACGGuAA..A.A.GU................................CCG.G.AUGGG.A.G..A.AGAUUUAC
NC_002662.1/1021729-1021845        AUAAAUCUUC.A..GGG.CAGGGUGU...............AAUUCCCU.ACC.GGCGGUA-..........................................................................................................................UAGC.CCGCGA.GCUGC--.........................................................................................................--UU..................................--GC....AGCAUGA....U.UCGGUG.A.......A.......A..CU.........................CCGAGGC.C.GACAG.UA..U.A.GU................................CUG.G.AUGAA.A.G..A.AGAUAAUA
NC_004557.1/318413-318527          AAAUAUCUUC.A..GGG.CGGGGUGU...............AAUUCCCC.ACC.GGCGGUA-..........................................................................................................................UAGC.CCGCGA.GCC----.........................................................................................................GCAA..................................----....GGCAUGA....U.UCGGUG.U.......A.......A..CU.........................CCGAAGC.C.GACAG.UA..A.A.GU................................CUG.G.AUGAA.A.G..A.AGGUAUAA
NC_006270.2/2381339-2381206        AUCAAUCUUC.G..GGG.CAGGGUGA...............AAUUCCCU.ACC.GGCGGUGAugagcaagcgcucu............................................................................................................AAGC.CCGCGA.GCCUU--.........................................................................................................UUUA..................................--UG....GGCAGGA....U.UCGGUG.C.......G.......A..UU.........................CCGAAGC.C.GACAG.UA..U.A.GU................................CUG.G.AUGGG.A.G..A.AGAUGGAG
NC_006322.1/2382202-2382069        AUCAAUCUUC.G..GGG.CAGGGUGA...............AAUUCCCU.ACC.GGCGGUGAugagcaagcgcucu............................................................................................................AAGC.CCGCGA.GCCUU--.........................................................................................................UUUA..................................--UG....GGCAGGA....U.UCGGUG.C.......G.......A..UU.........................CCGAAGC.C.GACAG.UA..U.A.GU................................CUG.G.AUGGG.A.G..A.AGAUGGAG
NC_002678.2/6017355-6017207        UAAAGUUCUC.A..GGG.CGGGGUGA...............AAGUCCCC.ACC.GGCGGUAAgggccucaaaccc.............................................................................................................AAGC.CCGCGA.GCGCUUUccaaga...................................................................................................CAAU...............................uggAAAG.gucAGCA-GA....U.CCGGUG.U.......G.......A..UU.........................CCGGAGC.C.GACGGuUA..G.A.GU................................CCG.G.AUGAA.A.G..A.GGACGAAA
NC_000853.1/1804292-1804171        AAACGCUCUC.G..GGG.CAGGGUGG...............AAUUCCCG.ACC.GGCGGUGA..........................................................................................................................AAGC.CCGCGA.GCCCUC-.........................................................................................................UCAG..................................-GAG....GGUU-GA....C.CCGGUG.G.......A.......A..UU.........................CCGGGGC.C.GACGGuGA..A.A.GU................................CCG.G.AUGGG.A.G..A.GAGCGUGA
NC_006510.1/1793427-1793295        AUUCAUCUUC.G..GGG.CAGGGUGA...............AAUUCCCG.ACC.GGCGGUGAugaggcgcuuggccucu.........................................................................................................CAGC.CCGCGA.GCC----.........................................................................................................GCAA..................................----....GGCAGGA....U.CCGGUG.C.......G.......A..GU.........................CCGGAGC.C.GACAG.UA..U.A.GU................................CUG.G.AUGGG.A.G..A.AGAUGAAG
NC_003062.1/1871994-1872144        GGUUGUUCUC.A..GGG.CGGGGUGC...............AAUUCCCC.ACC.GGCGGUAUcgggauuugucccg............................................................................................................GAGC.CCGCGA.GCGCUUCcggucu...................................................................................................CCAA.............................agccgGAAG.gucAGCA-GA....U.CCGGUG.A.......G.......A..GG.........................CCGGAGC.C.GACGG.UA..U.A.GU................................CCG.G.AUGGA.A.G..A.GGACAAGG
NC_003304.1/1872108-1872258        GGUUGUUCUC.A..GGG.CGGGGUGC...............AAUUCCCC.ACC.GGCGGUAUcgggauuugucccg............................................................................................................GAGC.CCGCGA.GCGCUUCcggucu...................................................................................................CCAA.............................agccgGAAG.gucAGCA-GA....U.CCGGUG.A.......G.......A..GG.........................CCGGAGC.C.GACGG.UA..U.A.GU................................CCG.G.AUGGA.A.G..A.GGACAAGG
NZ_AABO02000010.1/2370-2514        ACGCAUUCUC.A..GGG.CAGGGUGA...............AAUUCCCU.ACC.GGUGGUAAauauuucgauau..............................................................................................................AAGC.CCACGA.GCGCUUAcuuau....................................................................................................CUUA.................................gUAAG.gucAGCA-GA....U.UUGGUG.A.......A.......A..AU.........................CCAAAGC.C.GACAGuGA..U.A.GU................................CUG.G.AUGAA.A.G..A.GAAUAGAG
NZ_AAFG02000006.1/142668-142537    UUCCAUUCUC.A..GGG.CGGGGUGA...............AAUUCCCC.ACC.GGCGGUUA..........................................................................................................................UAGC.CCGCGA.GCGCCACcu.......................................................................................................CUAC...............................gggGUGG.gucAGCA-GA....U.CCGGUG.G.......A.......A..UU.........................CCGGGGC.C.GACGGuCA..U.A.GU................................CCG.G.AUGGG.A.G..A.GAAUGUAC
NC_006570.1/1740360-1740509        AAUAAUCUUC.A..GGG.CAGGGCGA...............AAUUCCCU.ACC.GGCGGUAAcugcuuauagcag.............................................................................................................AAGC.CCGCGA.GCGCUUUcua......................................................................................................AUAA...........................aaauagaGAGG.ucaAGCA-GA....U.UUGGUG.U.......A.......A..UU.........................CCAAAGC.C.GACAGuUA..A.A.GU................................CUG.G.AUGAA.A.G..A.AGAUUGAG
NC_004605.1/1323634-1323774        AAUUGUUCUC.A..GGG.CGGGGCGA...............AAUUCCCC.ACC.GGCGGUAUacuuuuucaagu..............................................................................................................GAGC.CCGCGA.GCGCUCGa........................................................................................................UUCG.................................uCGAG.gucAGCA-GA....U.CUGGUG.A.......G.......A..UG.........................CCAGAGC.C.GACGGuUA..U.A.GU................................CCG.G.AUGAA.A.G..A.GAAUAAGA
NC_003366.1/2484221-2484104        AAAAGUCUUC.A..GGG.CGGGGUGU...............GAGUCCCC.ACC.GGCGGUA-..........................................................................................................................AAGC.CCGCGA.GCUAG--.........................................................................................................-UUU..................................--UU....AGCAUGA....U.UCGGUG.A.......A.......A..UU.........................CCGAGGC.C.GACAG.UA..U.A.GU................................CUG.G.AUGAA.A.G..A.AGAUGAGU
NC_004369.1/86557-86391            GGGUGUUCUC.A..GGG.CGGGGUGU...............AAUUCCCC.ACC.GGCGGUGAgaguguccuccagauggggaggcuc.................................................................................................AAGC.CCGCGA.GCGCCACc........................................................................................................GUAU....................uccgcuuauggaggGUGG.gucAGCA-GA....U.CCGGUG.U.......G.......A..UU.........................CCGGAGC.C.GACGGuCA..U.A.GU................................CCG.G.AUGGA.A.G..A.GAACCGUG
NZ_AAEW01000017.1/10067-9921       CCCUAUUCUC.A..GGG.CGGGGUGA...............AAUUCCCC.ACC.GGCGGUGAcuccuugugag...............................................................................................................AAGC.CCGCGA.GCGCCUUua.......................................................................................................UUAU...........................ugggauaAAGG.gucAGCA-GA....U.CUGGUG.A.......G.......A..UU.........................CCAGAGC.C.GACGGuUA..U.A.GU................................CCG.G.AUGAA.A.G..A.GGAUAUUC
NC_003997.3/1422565-1422704        GUCUAUCUUC.G..GGG.CAGGGUGA...............AAAUCCCG.ACC.GGCGGUGAugaacuauuuaugauuuuguucu...................................................................................................AAGC.CCGCGA.GCCG---.........................................................................................................-UUA..................................---A....GGCAGGA....U.UUGGUG.U.......G.......A..UU.........................CCAAAGC.C.GACAG.UA..U.A.GU................................CUG.G.AUGGG.A.G..A.AGAUGGAG
NC_004722.1/1439581-1439720        GUCUAUCUUC.G..GGG.CAGGGUGA...............AAAUCCCG.ACC.GGCGGUGAugaacuauuuaugauuuuguucu...................................................................................................AAGC.CCGCGA.GCCG---.........................................................................................................-UUA..................................---A....GGCAGGA....U.UUGGUG.U.......G.......A..UU.........................CCAAAGC.C.GACAG.UA..U.A.GU................................CUG.G.AUGGG.A.G..A.AGAUGGAG
NC_005945.1/1422634-1422773        GUCUAUCUUC.G..GGG.CAGGGUGA...............AAAUCCCG.ACC.GGCGGUGAugaacuauuuaugauuuuguucu...................................................................................................AAGC.CCGCGA.GCCG---.........................................................................................................-UUA..................................---A....GGCAGGA....U.UUGGUG.U.......G.......A..UU.........................CCAAAGC.C.GACAG.UA..U.A.GU................................CUG.G.AUGGG.A.G..A.AGAUGGAG
NC_007530.2/1422688-1422827        GUCUAUCUUC.G..GGG.CAGGGUGA...............AAAUCCCG.ACC.GGCGGUGAugaacuauuuaugauuuuguucu...................................................................................................AAGC.CCGCGA.GCCG---.........................................................................................................-UUA..................................---A....GGCAGGA....U.UUGGUG.U.......G.......A..UU.........................CCAAAGC.C.GACAG.UA..U.A.GU................................CUG.G.AUGGG.A.G..A.AGAUGGAG
NZ_AAEN01000008.1/1395-1256        GUCUAUCUUC.G..GGG.CAGGGUGA...............AAAUCCCG.ACC.GGCGGUGAugaacuauuuaugauuuuguucu...................................................................................................AAGC.CCGCGA.GCCG---.........................................................................................................-UUA..................................---A....GGCAGGA....U.UUGGUG.U.......G.......A..UU.........................CCAAAGC.C.GACAG.UA..U.A.GU................................CUG.G.AUGGG.A.G..A.AGAUGGAG
NZ_AAEO01000017.1/49710-49849      GUCUAUCUUC.G..GGG.CAGGGUGA...............AAAUCCCG.ACC.GGCGGUGAugaacuauuuaugauuuuguucu...................................................................................................AAGC.CCGCGA.GCCG---.........................................................................................................-UUA..................................---A....GGCAGGA....U.UUGGUG.U.......G.......A..UU.........................CCAAAGC.C.GACAG.UA..U.A.GU................................CUG.G.AUGGG.A.G..A.AGAUGGAG
NZ_AAEP01000030.1/228594-228733    GUCUAUCUUC.G..GGG.CAGGGUGA...............AAAUCCCG.ACC.GGCGGUGAugaacuauuuaugauuuuguucu...................................................................................................AAGC.CCGCGA.GCCG---.........................................................................................................-UUA..................................---A....GGCAGGA....U.UUGGUG.U.......G.......A..UU.........................CCAAAGC.C.GACAG.UA..U.A.GU................................CUG.G.AUGGG.A.G..A.AGAUGGAG
NZ_AAEQ01000023.1/228910-229049    GUCUAUCUUC.G..GGG.CAGGGUGA...............AAAUCCCG.ACC.GGCGGUGAugaacuauuuaugauuuuguucu...................................................................................................AAGC.CCGCGA.GCCG---.........................................................................................................-UUA..................................---A....GGCAGGA....U.UUGGUG.U.......G.......A..UU.........................CCAAAGC.C.GACAG.UA..U.A.GU................................CUG.G.AUGGG.A.G..A.AGAUGGAG
NZ_AAER01000019.1/1243-1104        GUCUAUCUUC.G..GGG.CAGGGUGA...............AAAUCCCG.ACC.GGCGGUGAugaacuauuuaugauuuuguucu...................................................................................................AAGC.CCGCGA.GCCG---.........................................................................................................-UUA..................................---A....GGCAGGA....U.UUGGUG.U.......G.......A..UU.........................CCAAAGC.C.GACAG.UA..U.A.GU................................CUG.G.AUGGG.A.G..A.AGAUGGAG
NZ_AAES01000029.1/228826-228965    GUCUAUCUUC.G..GGG.CAGGGUGA...............AAAUCCCG.ACC.GGCGGUGAugaacuauuuaugauuuuguucu...................................................................................................AAGC.CCGCGA.GCCG---.........................................................................................................-UUA..................................---A....GGCAGGA....U.UUGGUG.U.......G.......A..UU.........................CCAAAGC.C.GACAG.UA..U.A.GU................................CUG.G.AUGGG.A.G..A.AGAUGGAG
NC_002745.2/1523932-1523798        AUUCAUCUUC.G..GGG.UCGGGUGU...............AAUUCCCA.ACC.GGCAGUAAaua.......................................................................................................................AAGC.CUGCGA.CCUGCUAguau.....................................................................................................GUAU.............................cauauUAGU....-GGCUGA....U.CUAGUG.A.......G.......A..UU.........................CUAGAGC.C.GACAG.UA..U.A.GU................................CUG.G.AUGGG.A.G..A.AGAUGGAG
NC_002758.2/1600344-1600210        AUUCAUCUUC.G..GGG.UCGGGUGU...............AAUUCCCA.ACC.GGCAGUAAaua.......................................................................................................................AAGC.CUGCGA.CCUGCUAguau.....................................................................................................GUAU.............................cauauUAGU....-GGCUGA....U.CUAGUG.A.......G.......A..UU.........................CUAGAGC.C.GACAG.UA..U.A.GU................................CUG.G.AUGGG.A.G..A.AGAUGGAG
NC_002951.2/1565491-1565357        AUUCAUCUUC.G..GGG.UCGGGUGU...............AAUUCCCA.ACC.GGCAGUAAaua.......................................................................................................................AAGC.CUGCGA.CCUGCUAguau.....................................................................................................GUAU.............................cauauUAGU....-GGCUGA....U.CUAGUG.A.......G.......A..UU.........................CUAGAGC.C.GACAG.UA..U.A.GU................................CUG.G.AUGGG.A.G..A.AGAUGGAG
NC_002952.2/1589008-1588874        AUUCAUCUUC.G..GGG.UCGGGUGU...............AAUUCCCA.ACC.GGCAGUAAaua.......................................................................................................................AAGC.CUGCGA.CCUGCUAguau.....................................................................................................GUAU.............................cauauUAGU....-GGCUGA....U.CUAGUG.A.......G.......A..UU.........................CUAGAGC.C.GACAG.UA..U.A.GU................................CUG.G.AUGGG.A.G..A.AGAUGGAG
NC_002953.3/1551439-1551305        AUUCAUCUUC.G..GGG.UCGGGUGU...............AAUUCCCA.ACC.GGCAGUAAauu.......................................................................................................................AAGC.CUGCGA.CCUGCUAguau.....................................................................................................GUAU.............................cauauUAGU....-GGCUGA....U.CUAGUG.A.......G.......A..UU.........................CUAGAGC.C.GACAG.UA..U.A.GU................................CUG.G.AUGGG.A.G..A.AGAUGGAG
NC_003923.1/1525791-1525657        AUUCAUCUUC.G..GGG.UCGGGUGU...............AAUUCCCA.ACC.GGCAGUAAauu.......................................................................................................................AAGC.CUGCGA.CCUGCUAguau.....................................................................................................GUAU.............................cauauUAGU....-GGCUGA....U.CUAGUG.A.......G.......A..UU.........................CUAGAGC.C.GACAG.UA..U.A.GU................................CUG.G.AUGGG.A.G..A.AGAUGGAG
NZ_AAIT01000004.1/236781-236653    GCGUGUUCUC.G..GGG.CGGGGUGC...............AAUUCCCC.ACC.GGCGGUUA..........................................................................................................................CAGC.CCGCGA.GCGCCUGca.......................................................................................................AUCC.................................gCAGG.gucAGCA-GA....U.CCGGUG.A.......A.......A..CU.........................CCGGGGC.C.GACGG.UA..U.A.GU................................CCG.G.AUGAA.A.G..A.GAAUGGAC
NZ_AACJ01000024.1/8138-8282        AUGCAUUCUC.A..GGG.CAGGGUGA...............AACUCCCU.ACC.GGUGGUAAauauuucgauau..............................................................................................................AAGC.CCACGA.GCGCUUAcuuau....................................................................................................CUUA.................................gUAAG.gucAGCA-GA....U.UUGGUG.A.......A.......A..AU.........................CCAAAGC.C.GACAGuGA..U.A.GU................................CUG.G.AUGAA.A.G..A.GAAUAGAG
NC_004460.1/1572137-1571997        UUUUAUUCUC.A..GGG.CGGGGCGA...............AAUUCCCC.ACC.GGCGGUAUaccgaaugaggu..............................................................................................................GAGC.CCGCGA.GCGCUCGa........................................................................................................UUCG.................................uCGAG.gucAGCA-GA....U.CUGGUG.A.......G.......A..GG.........................CCAGAGC.C.GACGGuUA..U.A.GU................................CCG.G.AUGAG.A.G..A.GAAUGAAA
NC_005140.1/298514-298374          UUUUAUUCUC.A..GGG.CGGGGCGA...............AAUUCCCC.ACC.GGCGGUAUaccgaaugaggu..............................................................................................................GAGC.CCGCGA.GCGCUCGa........................................................................................................UUCG.................................uCGAG.gucAGCA-GA....U.CUGGUG.A.......G.......A..GG.........................CCAGAGC.C.GACGGuUA..U.A.GU................................CCG.G.AUGAG.A.G..A.GAAUGAAA
NC_006461.1/1011571-1011450        CACCUCCUUC.G..GGG.CGGGGUGG...............AAGUCCCC.ACC.GGCGGUGA..........................................................................................................................AAGC.CCGCGAaGCCCC--.........................................................................................................CAAA..................................--GG....GGCCCGA....C.CCGGUG.G.......A.......A..UU.........................CCGGGGC.C.GACGGuGA..A.A.GU................................CCG.G.AUGGG.A.G..A.AGGAGGGC
NC_003296.1/1513911-1513755        GUACGUCUUC.A..GGG.CGGGGUGG...............AAUUCCCC.ACC.GGCGGUAUgcgggccaucggucugc.........................................................................................................GAGC.CCGCGA.GCGCCCGgcaugcgcagc..............................................................................................GCAU................................gcCGGG.gucAGCA-GA....U.CCGGUG.A.......G.......A..UG.........................CCGGGGC.C.GACGGuCA..G.A.GU................................CCG.G.AUGGA.A.G..A.AGAUGUGC
NZ_AABF02000010.1/25196-25311      AAUAAUCUUC.G..GGG.CAGGGUGA...............AAUUCCCG.ACC.GGUGGUA-..........................................................................................................................UAGU.CCACGA.AAGC---.........................................................................................................UUAU..................................---G....CUUU-GA....U.UUGGUG.A.......A.......A..UU.........................CCAAAAC.C.GACAG.UA..G.A.GU................................CUG.G.AUGAG.A.G..A.AGAAAAGA
NC_005835.1/684544-684423          CACCUCCUUC.G..GGG.CGGGGUGG...............AAGUCCCC.ACC.GGCGGUGA..........................................................................................................................AAGC.CCGCGAaGCCCC--.........................................................................................................UAAA..................................--GG....GGCCCGA....C.CCGGUG.G.......A.......A..UU.........................CCGGGGC.C.GACGGuGA..A.A.GU................................CCG.G.AUGGG.A.G..A.AGGAGGGC
NZ_AAEI01000030.1/41625-41469      GAACGUUCUC.G..GGG.CGGGGUGA...............AAUUCCCC.ACC.GGCGGUAAucgcgcgauugcgcg...........................................................................................................UAGC.CCGCGA.GCGCUUGccggcac..................................................................................................GCAU..........................gugcccggCAAG.gucAGCA-GA....C.CCGGUU.G.......G.......A..UU.........................CCGGGGC.C.GACGGuCA..A.A.GU................................CCG.G.AUGAG.A.G..A.GAGCGGGG
NC_000913.2/3182740-3182592        GCUUAUUCUC.A..GGG.CGGGGCGA...............AAUUCCCC.ACC.GGCGGUAAaucaacucaguuga............................................................................................................AAGC.CCGCGA.GCGCUUUgggugc...................................................................................................GAAC................................ucAAAG.gacAGCA-GA....U.CCGGUG.U.......A.......A..UU.........................CCGGGGC.C.GACGGuUA..G.A.GU................................CCG.G.AUGGG.A.G..A.GAGUAACG
NC_002655.2/3998127-3997979        GCUUAUUCUC.A..GGG.CGGGGCGA...............AAUUCCCC.ACC.GGCGGUAAaucaacucaguuga............................................................................................................AAGC.CCGCGA.GCGCUUUgggugc...................................................................................................GAAC................................ucAAAG.gacAGCA-GA....U.CCGGUG.U.......A.......A..UU.........................CCGGGGC.C.GACGGuUA..G.A.GU................................CCG.G.AUGGG.A.G..A.GAGUAACG
NC_002695.1/3930812-3930664        GCUUAUUCUC.A..GGG.CGGGGCGA...............AAUUCCCC.ACC.GGCGGUAAaucaacucaguuga............................................................................................................AAGC.CCGCGA.GCGCUUUgggugc...................................................................................................GAAC................................ucAAAG.gacAGCA-GA....U.CCGGUG.U.......A.......A..UU.........................CCGGGGC.C.GACGGuUA..G.A.GU................................CCG.G.AUGGG.A.G..A.GAGUAACG
NC_004337.1/3177853-3177705        GCUUAUUCUC.A..GGG.CGGGGCGA...............AAUUCCCC.ACC.GGCGGUAAaucaacucaguuga............................................................................................................AAGC.CCGCGA.GCGCUUUgggugc...................................................................................................GAAC................................ucAAAG.gacAGCA-GA....U.CCGGUG.U.......A.......A..UU.........................CCGGGGC.C.GACGGuUA..G.A.GU................................CCG.G.AUGGG.A.G..A.GAGUAACG
NC_004431.1/3630511-3630363        GCUUAUUCUC.A..GGG.CGGGGCGA...............AAUUCCCC.ACC.GGCGGUAAaucaacucaguuga............................................................................................................AAGC.CCGCGA.GCGCUUUgggugc...................................................................................................GAAC................................ucAAAG.gacAGCA-GA....U.CCGGUG.U.......A.......A..UU.........................CCGGGGC.C.GACGGuUA..G.A.GU................................CCG.G.AUGGG.A.G..A.GAGUAACG
NC_004741.1/3166516-3166368        GCUUAUUCUC.A..GGG.CGGGGCGA...............AAUUCCCC.ACC.GGCGGUAAaucaacucaguuga............................................................................................................AAGC.CCGCGA.GCGCUUUgggugc...................................................................................................GAAC................................ucAAAG.gacAGCA-GA....U.CCGGUG.U.......A.......A..UU.........................CCGGGGC.C.GACGGuUA..G.A.GU................................CCG.G.AUGGG.A.G..A.GAGUAACG
NC_003909.8/1576743-1576882        GUCUAUCUUC.G..GGG.CAGGGUGA...............AAAUCCCG.ACC.GGCGGUGAugaacuauaugugauuuuguucu...................................................................................................AAGC.CCGCGA.GCCG---.........................................................................................................-UUA..................................---A....GGCAGGA....U.UUGGUG.U.......G.......A..UU.........................CCAAAGC.C.GACAG.UA..C.A.GU................................CUG.G.AUGGG.A.G..A.AGAUGGAG
NC_005957.1/1447059-1447198        GUCUAUCUUC.G..GGG.CAGGGUGA...............AAAUCCCG.ACC.GGCGGUGAugaacuauaugugauuuuguucu...................................................................................................AAGC.CCGCGA.GCCG---.........................................................................................................-UUA..................................---A....GGCAGGA....U.UUGGUG.U.......G.......A..UU.........................CCAAAGC.C.GACAG.UA..C.A.GU................................CUG.G.AUGGG.A.G..A.AGAUGGAG
NC_006274.1/1457677-1457816        GUCUAUCUUC.G..GGG.CAGGGUGA...............AAAUCCCG.ACC.GGCGGUGAugaacuauaugugauuuuguucu...................................................................................................AAGC.CCGCGA.GCCG---.........................................................................................................-UUA..................................---A....GGCAGGA....U.UUGGUG.U.......G.......A..UU.........................CCAAAGC.C.GACAG.UA..C.A.GU................................CUG.G.AUGGG.A.G..A.AGAUGGAG
NZ_AAEK01000041.1/42669-42808      GUCUAUCUUC.G..GGG.CAGGGUGA...............AAAUCCCG.ACC.GGCGGUGAugaacuauaugugauguuguucu...................................................................................................AAGC.CCGCGA.GCCG---.........................................................................................................-UUA..................................---A....GGCAGGA....U.UUGGUG.U.......G.......A..UU.........................CCAAAGC.C.GACAG.UA..C.A.GU................................CUG.G.AUGGG.A.G..A.AGAUGGAG
NC_002745.2/1828580-1828445        UAAUUCUUUC.G..GGG.CAGGGUGA...............AAUUCCCA.ACC.GGCAGUAAaua.......................................................................................................................AAGC.CUGCGA.CCUGCUAauau.....................................................................................................GUUU.............................cauauUAGU....-GGCUGA....U.CUAGUG.A.......G.......A..UU.........................CUAGAGC.C.GACAGuUA..A.A.GU................................CUG.G.AUGGG.A.G..A.AAGAAUGU
NC_002758.2/1906373-1906238        UAAUUCUUUC.G..GGG.CAGGGUGA...............AAUUCCCA.ACC.GGCAGUAAaua.......................................................................................................................AAGC.CUGCGA.CCUGCUAauau.....................................................................................................GUUU.............................cauauUAGU....-GGCUGA....U.CUAGUG.A.......G.......A..UU.........................CUAGAGC.C.GACAGuUA..A.A.GU................................CUG.G.AUGGG.A.G..A.AAGAAUGU
NC_002951.2/1876222-1876087        UAAUUCUUUC.G..GGG.CAGGGUGA...............AAUUCCCA.ACC.GGCAGUAAaua.......................................................................................................................AAGC.CUGCGA.CCUGCUAauau.....................................................................................................GUUU.............................cauauUAGU....-GGCUGA....U.CUAGUG.A.......G.......A..UU.........................CUAGAGC.C.GACAGuUA..A.A.GU................................CUG.G.AUGGG.A.G..A.AAGAAUGU
NC_002953.3/1845723-1845588        UAAUUCUUUC.G..GGG.CAGGGUGA...............AAUUCCCA.ACC.GGCAGUAAaua.......................................................................................................................AAGC.CUGCGA.CCUGCUAauau.....................................................................................................GUUU.............................cauauUAGU....-GGCUGA....U.CUAGUG.A.......G.......A..UU.........................CUAGAGC.C.GACAGuUA..A.A.GU................................CUG.G.AUGGG.A.G..A.AAGAAUGU
NC_003923.1/1866387-1866252        UAAUUCUUUC.G..GGG.CAGGGUGA...............AAUUCCCA.ACC.GGCAGUAAaua.......................................................................................................................AAGC.CUGCGA.CCUGCUAauau.....................................................................................................GUUU.............................cauauUAGU....-GGCUGA....U.CUAGUG.A.......G.......A..UU.........................CUAGAGC.C.GACAGuUA..A.A.GU................................CUG.G.AUGGG.A.G..A.AAGAAUGU
NC_003454.1/10346-10461            UAAAGUCUUC.A..GGG.CAGGGUGA...............AAUUCCCG.ACC.GGUGGUA-..........................................................................................................................CAGU.CCACGA.AAGC---.........................................................................................................AUUU..................................---G....CUUU-GA....U.UUGGUG.A.......A.......A..UU.........................CCAAAAC.C.GACAG.UA..G.A.GU................................CUG.G.AUGGG.A.G..A.AGAAUUAG
NC_003047.1/2398173-2398337        AAGCGUUCUC.A..GGG.CGGGGUGA...............AAUUCCCC.ACC.GGCGGUAGcgaacacaggaucgggaauggucgguggucg...........................................................................................GAGC.CCGCGA.GCGCUUCgc.......................................................................................................AUUU.............................cgugcGAAG.gucAGCA-GA....U.CCGGUC.G.......A.......A..UU.........................CCGGAGC.C.GACGGuUA..U.A.GU................................CCG.G.AUGGA.A.G..A.GAGCAAGC
NC_002663.1/1582210-1582055        GCGCAUUCUC.A..GGG.CAGGGUGA...............AAUUCCCU.ACC.GGUGGUAAauguauaacau...............................................................................................................AAGC.CCACGA.GCGUUUAcuauu....................................................................................................UCAU....................gucacaagagauagUAAA.gucAGCA-GA....U.UUGGUG.A.......G.......A..AU.........................CCAAAGC.C.GACAG.UA..U.A.GU................................CUG.G.AUGAA.A.G..A.GAAUAAGC
NC_002927.3/5289498-5289651        GUACGUCUUC.A..GGG.CGGGGUGC...............AAUUCCCC.ACC.GGCGGUAUgccacgcaauguggc...........................................................................................................GAGC.CCGCGA.GCGCCCUgcguug...................................................................................................GCAA............................cagcgcAGGG.gucAGCA-GA....C.CUGGUG.A.......G.......A..UG.........................CCAGGGC.C.GACGGuCA..U.A.GU................................CCG.G.AUGAG.A.G..A.AGAUGUGC
NC_002928.3/4727823-4727976        GUACGUCUUC.A..GGG.CGGGGUGC...............AAUUCCCC.ACC.GGCGGUAUgccacgcaauguggc...........................................................................................................GAGC.CCGCGA.GCGCCCUgcguug...................................................................................................GCAA............................cagcgcAGGG.gucAGCA-GA....C.CUGGUG.A.......G.......A..UG.........................CCAGGGC.C.GACGGuCA..U.A.GU................................CCG.G.AUGAG.A.G..A.AGAUGUGC
NC_002929.2/481881-482034          GUACGUCUUC.A..GGG.CGGGGUGC...............AAUUCCCC.ACC.GGCGGUAUgccacgcaauguggc...........................................................................................................GAGC.CCGCGA.GCGCCCUgcguug...................................................................................................GCAA............................cagcgcAGGG.gucAGCA-GA....C.CUGGUG.A.......G.......A..UG.........................CCAGGGC.C.GACGGuCA..U.A.GU................................CCG.G.AUGAG.A.G..A.AGAUGUGC
NC_003450.3/66442-66279            UUUUGUUCUC.A..GGG.CGGGGCGA...............AAUUCCCC.ACC.GGCGGUAAgacgaaucaucagauaugacuaguu.................................................................................................GAGC.CCGCGA.GCGCCACcaacua...................................................................................................GCAA............................ugguuuGUGG.gucAGCA-GA....U.CCGGUU.A.......A.......A..UU.........................CCGGAGC.C.GACGGuCA..U.A.GU................................CCG.G.AUGCA.A.G..A.GAACCGUG
NC_006958.1/66442-66279            UUUUGUUCUC.A..GGG.CGGGGCGA...............AAUUCCCC.ACC.GGCGGUAAgacgaaucaucagauaugacuaguu.................................................................................................GAGC.CCGCGA.GCGCCACcaacua...................................................................................................GCAA............................ugguuuGUGG.gucAGCA-GA....U.CCGGUU.A.......A.......A..UU.........................CCGGAGC.C.GACGGuCA..U.A.GU................................CCG.G.AUGCA.A.G..A.GAACCGUG
NC_006510.1/2329952-2329820        UGCAUCCUUC.G..GGG.CAGGGUGA...............AAUUCCCG.ACC.GGCGGUGAuggggcuuuccgccccu.........................................................................................................CAGC.CCGCGA.GCC----.........................................................................................................GAAA..................................----....GGCAGGA....U.CCGGUG.C.......G.......A..UU.........................CCGGAGC.C.GACAG.UA..U.A.GU................................CUG.G.AUGGG.A.G..A.AGGAUGCC
NC_004116.1/1411878-1411733        AGGUGUCUUC.A..GGG.CAGGGUGU...............AAUUCCCG.ACC.GGCGGUAAucgcuuccaacuuauuugucaguugugaagcau.........................................................................................CAGU.CCGCGA.GC-----.........................................................................................................GAAA..................................----....-GCU-GA....U.GUGGUG.A.......G.......A..UU.........................CCACAAC.C.GACAG.UA..A.A.GU................................CUG.G.AUGGG.A.G..A.AGACAAAG
NC_004368.1/1523027-1522882        AGGUGUCUUC.A..GGG.CAGGGUGU...............AAUUCCCG.ACC.GGCGGUAAucgcuuccaacuuauuugucaguugugaagcau.........................................................................................CAGU.CCGCGA.GC-----.........................................................................................................GAAA..................................----....-GCU-GA....U.GUGGUG.A.......G.......A..UU.........................CCACAAC.C.GACAG.UA..A.A.GU................................CUG.G.AUGGG.A.G..A.AGACAAAG
NC_003318.1/623747-623584          GCUUGUUCUC.G..GGG.CGGGGUGA...............AACUCCCC.ACC.GGCGGUAUgaaaagcaauuuuc............................................................................................................AAGC.CCGCGA.GCGCCUGaaauggaagccgauucgcaug....................................................................................CCAU................................uuCAGG.gucAGCA-GA....U.CCGGUG.A.......G.......A..UG.........................CCGGAGC.C.GACGGuUA..A.A.GU................................CCG.G.AUGGA.A.G..A.GAGCGAAU
NC_004311.2/674086-674249          GCUUGUUCUC.G..GGG.CGGGGUGA...............AACUCCCC.ACC.GGCGGUAUgaaaagcaauuuuc............................................................................................................AAGC.CCGCGA.GCGCCUGaaauggaagccgauucgcaug....................................................................................CCAU................................uuCAGG.gucAGCA-GA....U.CCGGUG.A.......G.......A..UG.........................CCGGAGC.C.GACGGuUA..A.A.GU................................CCG.G.AUGGA.A.G..A.GAGCGAAU
NC_006933.1/543091-542928          GCUUGUUCUC.G..GGG.CGGGGUGA...............AACUCCCC.ACC.GGCGGUAUgaaaagcaauuuuc............................................................................................................AAGC.CCGCGA.GCGCCUGaaauggaagccgauucgcaug....................................................................................CCAU................................uuCAGG.gucAGCA-GA....U.CCGGUG.A.......G.......A..UG.........................CCGGAGC.C.GACGGuUA..A.A.GU................................CCG.G.AUGGA.A.G..A.GAGCGAAU
NC_002976.3/1099570-1099435        AUUCAUCUUC.G..GGG.UAGGGUGU...............AAUUCCCA.ACC.GGCAGUAAucu.......................................................................................................................AAGC.CUGCGAcGACAACGua.......................................................................................................UUAA............................uuuuugCUUU....GUCUUGA....U.UCAGUG.A.......G.......A..GU.........................CUGAAGC.C.GACAG.UA..U.A.GU................................CUG.G.AUGGG.A.G..A.AGAUGGAG
NC_004461.1/1211514-1211379        AUUCAUCUUC.G..GGG.UAGGGUGU...............AAUUCCCA.ACC.GGCAGUAAucu.......................................................................................................................AAGC.CUGCGAcGACAACGua.......................................................................................................UUAA............................uuuuugCUUU....GUCUUGA....U.UCAGUG.A.......G.......A..GU.........................CUGAAGC.C.GACAG.UA..U.A.GU................................CUG.G.AUGGG.A.G..A.AGAUGGAG
NC_004193.1/2380854-2380731        UCCAAUCUUC.G..GGG.CAGGGUGC...............AAUUCCCG.ACC.GGCGGUA-..........................................................................................................................AAGU.CCGCGA.GCUGCAUa........................................................................................................-CAU.................................aUUGU....GGUU-GA....U.CUGGUU.A.......A.......A..UU.........................CCAGUAC.C.GACAGuUA..U.A.GU................................CUG.G.AUGGG.A.G..A.AGAUGUCG
NZ_AAAH01000998.2/2872-2740        GAAGACCUUC.G..GGG.CAAGGUGA...............AAUUCCUG.AUC.GGCGGUAAugguggcgugcccacac.........................................................................................................AAGC.CCGCGA.GCC----.........................................................................................................GUAA..................................----....GGCAGGA....C.CCGGUG.U.......G.......A..UU.........................CCGGGGC.C.GACGG.UA..U.A.GU................................CCG.G.AUGGG.A.G..A.AGGUCGGC
NC_002952.2/1943822-1943687        UAAUUCUUUC.G..GGG.CAGGGUGA...............AAUUCCCA.ACC.GGCAGUAAauu.......................................................................................................................AAGC.CUGCGA.CCUGCUAauau.....................................................................................................GUUU.............................cguauUAGU....-GGCUGA....U.CUAGUG.A.......G.......A..CU.........................CUAGAGC.C.GACAGuUA..A.A.GU................................CUG.G.AUGGG.A.G..A.AAGAAUGU
NZ_AAAI03000003.1/244059-244220    UUACGUCUUC.A..GGG.CGGGGUGC...............AAUUCCCC.ACC.GGCGGUAUguggccggcgccaauggcgcauugucac..............................................................................................GAGC.CCGCGA.GCGCCCAcg.......................................................................................................CUCU.............................ccgcgUGGG.gucAGCA-GA....U.CUGGUG.A.......G.......A..GG.........................CCAGGGC.C.GACGGuUA..A.A.GU................................CCG.G.AUGAA.A.G..A.AGAUGGGC
NC_004193.1/3348439-3348301        UGUAUUCUUC.G..GGG.CAGGGUGU...............AAUUCCCG.ACC.GGCGGUGAcaagucaucagaacuug.........................................................................................................AAGU.CCGUGAcCCGCU--.........................................................................................................UUUA..................................--UG....CGGUGGA....U.CUAGUG.A.......G.......A..AU.........................CUAGAGC.C.GACAGuAA..U.A.GU................................CUG.G.AUGGG.A.G..A.AGAAUAGC
NC_003197.1/3358808-3358610        GCUUAUUCUC.A..GGG.CGGGGCGA...............AAUUCCCC.ACC.GGCGGUAAaucagcgauguuuaacgcauuucucaucacggcgcgccgugacggaacgcggagagcagguuga..........................................................AAGC.CCGCGA.GCGCUUUuug......................................................................................................CCAU.............................agcgaAAAG.gucAGCA-GA....U.CCGGUG.U.......A.......A..UU.........................CCGGGGC.C.GACGGuUA..A.A.GU................................CCG.G.AUGGG.A.G..A.GGGUAACG
NC_003198.1/3216311-3216113        GCUUAUUCUC.A..GGG.CGGGGCGA...............AAUUCCCC.ACC.GGCGGUAAaucagcgauguuuaacgcauuucucaucacggugcgccgugacggaacgcggagagcagguuga..........................................................AAGC.CCGCGA.GCGCUUUuug......................................................................................................CCAU.............................agcgaAAAG.gucAGCA-GA....U.CCGGUG.U.......A.......A..UU.........................CCGGGGC.C.GACGGuUA..A.A.GU................................CCG.G.AUGGG.A.G..A.GGGUAACG
NC_004631.1/3201806-3201608        GCUUAUUCUC.A..GGG.CGGGGCGA...............AAUUCCCC.ACC.GGCGGUAAaucagcgauguuuaacgcauuucucaucacggugcgccgugacggaacgcggagagcagguuga..........................................................AAGC.CCGCGA.GCGCUUUuug......................................................................................................CCAU.............................agcgaAAAG.gucAGCA-GA....U.CCGGUG.U.......A.......A..UU.........................CCGGGGC.C.GACGGuUA..A.A.GU................................CCG.G.AUGGG.A.G..A.GGGUAACG
NC_006511.1/3169269-3169071        GCUUAUUCUC.A..GGG.CGGGGCGA...............AAUUCCCC.ACC.GGCGGUAAaucagcgauguuuaacgcauuucucaucacggugcgccgugacggaacgcggagagcagguuga..........................................................AAGC.CCGCGA.GCGCUUUuug......................................................................................................CCAU.............................agcgaAAAG.gucAGCA-GA....U.CCGGUG.U.......A.......A..UU.........................CCGGGGC.C.GACGGuUA..A.A.GU................................CCG.G.AUGGG.A.G..A.GGGUAACG
NC_006905.1/3320886-3320688        GCUUAUUCUC.A..GGG.CGGGGCGA...............AAUUCCCC.ACC.GGCGGUAAaucggcgauguuuaacgcauuucucaucacggcgcgccgugacggaacgcggagagcagguuga..........................................................AAGC.CCGCGA.GCGCUUUuug......................................................................................................CCAU.............................agcgaAAAG.gucAGCA-GA....U.CCGGUG.U.......A.......A..UU.........................CCGGGGC.C.GACGGuUA..A.A.GU................................CCG.G.AUGGG.A.G..A.GGGUAACG
NC_003454.1/2491-2606              AAUAAUCUUC.G..GGG.CAGGGUGA...............AAUUCCCG.ACC.GGUGGUA-..........................................................................................................................UAGU.CCACGA.AAGU---.........................................................................................................AUUU..................................---G....CUUU-GA....U.UUGGUG.A.......A.......A..UU.........................CCAAAAC.C.GACAG.UA..G.A.GU................................CUG.G.AUGAG.A.G..A.AGAAAAGA
NC_002973.5/2008026-2007904        GUUCAUCUUC.G..GGG.CAGGGUGC...............AAUUCCCG.ACC.GGUGGUUA..........................................................................................................................AAGU.CCACGAuCUGCU--.........................................................................................................-UUU..................................UUAG....CAGUUGA....CuCUGGUG.U.......A.......A..UU.........................CCAGGAC.C.GACAG.UA..U.A.GU................................CUG.G.AUGGG.A.G..A.AGAUGUUG
NC_003210.1/2020609-2020487        GUUCAUCUUC.G..GGG.CAGGGUGC...............AAUUCCCG.ACC.GGUGGUUA..........................................................................................................................AAGU.CCACGAuCUGCU--.........................................................................................................-UUU..................................UUAG....CAGUUGA....CuCUGGUG.U.......A.......A..UU.........................CCAGGAC.C.GACAG.UA..U.A.GU................................CUG.G.AUGGG.A.G..A.AGAUGUUG
NZ_AADQ01000046.1/7762-7640        GUUCAUCUUC.G..GGG.CAGGGUGC...............AAUUCCCG.ACC.GGUGGUUA..........................................................................................................................AAGU.CCACGAuCUGCU--.........................................................................................................-UUU..................................UUAG....CAGUUGA....CuCUGGUG.U.......A.......A..UU.........................CCAGGAC.C.GACAG.UA..U.A.GU................................CUG.G.AUGGG.A.G..A.AGAUGUUG
NZ_AADR01000031.1/13879-13757      GUUCAUCUUC.G..GGG.CAGGGUGC...............AAUUCCCG.ACC.GGUGGUUA..........................................................................................................................AAGU.CCACGAuCUGCU--.........................................................................................................-UUU..................................UUAG....CAGUUGA....CuCUGGUG.U.......A.......A..UU.........................CCAGGAC.C.GACAG.UA..U.A.GU................................CUG.G.AUGGG.A.G..A.AGAUGUUG
NZ_AABJ03000004.1/85924-86055      UAAAUUCUUC.G..GGG.CAGGGUGU...............GAUUCCCA.ACC.GACGGUAAcaacauuuuguug.............................................................................................................AAGU.CCGUGAcCCGC---.........................................................................................................GCAA..................................---G....CGGUUGA....C.CCAGUG.A.......A.......A..CU.........................CUGGGAC.C.GACAG.UA..U.A.GU................................CUG.G.AUGGG.A.G..A.AGAAAUAG
NZ_AAGR01000090.1/4475-4593        GUUCGUCUUC.A..GGG.CAGGGUGC...............AAUUCCCG.ACC.GGCGGUA-..........................................................................................................................UAGU.CCGCGAcCCGC---.........................................................................................................UUAU..................................---G....CGGUGGA....A.CCGGUG.U.......G.......A..CU.........................CCGGUAC.C.GAUAGuGA..U.A.GU................................CUA.G.AUGGA.A.G..A.AGAUGGGG
NZ_AAAU03000007.1/63133-63289      CGACGUUCUC.A..GGG.CGGGGUGG...............AAUUCCCC.ACC.GGCGGUGAugacgcccaggcguc...........................................................................................................CAGC.CCGCGA.GCGCUUGccacggg..................................................................................................GCAA..........................cccccgcgCAAG.gucAGCA-GA....U.CCGGUG.C.......G.......A..UU.........................CCGGAGC.C.GACGGuCA..G.A.GU................................CCG.G.AUGAG.A.G..A.GAGCGGGA
NC_005085.1/4551002-4551150        UUACGUCUUC.G..GGG.CGGGGUGC...............AACUCCCC.ACC.GGCGGUAUggcgcgcaagcgcc............................................................................................................GAGC.CCGCGA.GCGCCUUu........................................................................................................GCCU...........................gacggcaAAGG.gucAGCA-GA....U.CUGGUG.A.......A.......A..CG.........................CCAGAGC.C.GACGGuAA..U.A.GU................................CCG.G.AUGAG.A.G..A.AGACGACG
NZ_AADW02000042.1/4241-4101        UUCCAUCUUC.A..GGG.CAGGGUGA...............AAUUCCCG.ACC.GGCGGUAAacaggcgauucgccug..........................................................................................................AAGC.CCGCGA.GCGAAUAg........................................................................................................GGCG.................................cUAUU....UGCU-GA....U.UCUGUG.U.......A.......A..CU.........................CAGGAGC.C.GACAG.UA..U.A.GU................................CUG.G.AUGGG.A.G..A.AGAUGGCG
NC_003212.1/2074996-2074874        GUUCAUCUUC.G..GGG.CAGGGUGC...............AAUUCCCG.ACC.GGUGGUUA..........................................................................................................................AAGU.CCACGAuCUGCU--.........................................................................................................-UUC..................................UUAG....CAGUUGA....CuCUGGUG.U.......A.......A..UU.........................CCAGGAC.C.GACAG.UA..U.A.GU................................CUG.G.AUGGG.A.G..A.AGAUGUUG
NC_003902.1/837066-837234          GAACGUCUUC.A..GGG.CGGGGUGC...............GAUUCCCC.ACC.GGCGGUAUgcaugcgcaagcgugu..........................................................................................................GAGC.CCGCGA.GCGCUUCgcugccgau................................................................................................CUCU................cgcugagagcacggcgguGAAG.gucAGCA-GA....U.CCGGUG.C.......G.......A..UG.........................CCGGGGC.C.GACGG.UA..U.A.GU................................CCG.G.AUGAA.A.G..A.AGACGGCC
NC_007086.1/4203454-4203286        GAACGUCUUC.A..GGG.CGGGGUGC...............GAUUCCCC.ACC.GGCGGUAUgcaugcgcaagcgugu..........................................................................................................GAGC.CCGCGA.GCGCUUCgcugccgau................................................................................................CUCU................cgcugagagcacggcgguGAAG.gucAGCA-GA....U.CCGGUG.C.......G.......A..UG.........................CCGGGGC.C.GACGG.UA..U.A.GU................................CCG.G.AUGAA.A.G..A.AGACGGCC
NZ_AADY01000001.1/76356-76519      UUACGUCUUC.A..GGG.CGGGGUGA...............AACUCCCC.ACC.GGCGGUAUgccgcagcgugcguuuccguacgaugcagc............................................................................................GAGC.CCGCGA.GCGCCUGc........................................................................................................ACAU............................gccgugCAGG.gucAGCA-GA....C.CUGGUG.C.......G.......A..UG.........................CCAGGGC.C.GACGGuCA..U.A.GU................................CCG.G.AUGAA.A.G..A.AGAUGGGC
NC_004547.2/1001970-1002170        GCUUAUUCUC.A..GGG.CGGGGUGU...............AAUUCCCC.ACC.GGCGGUAAaccagugaacguaugaacgaauaagguucugcgcacugg...................................................................................AAGC.CCGCGA.GCGCUCAggcuguguuuuccgauaucaauugucgguuuuc........................................................................GCAA................................caUGAG.gucAGCA-GA....C.CCGGUG.U.......A.......A..UU.........................CCGGGGC.C.GACGGuUA..A.A.GU................................CCG.G.AUGGG.A.G..A.GAGUAACG
NC_005966.1/2847072-2847219        ACAUCGCUUC.A..GGG.CGGGGCGU...............AAUUCCCC.ACC.GGCGGUAAgcucaacacgagc.............................................................................................................AAGC.CCGCGA.GCAAUUGga.......................................................................................................CCAU........................uuaauggcguCAAU....CGCA-GA....U.CUGGUG.U.......A.......A..AU.........................CCAGAGC.C.GACGG.UA..U.A.GU................................CCG.G.AUGAA.A.G..A.AGACGACG
NC_002947.3/616521-616380          GUCGGUCUUC.A..GGG.CGGGGUGU...............AAGUCCCC.ACC.GGCGGUAAaucgaaagau................................................................................................................GAGC.CCGCGA.GCGCCCCga.......................................................................................................CCAU..............................gucgGGGG..ucAGCA-GA....U.CUGGUG.C.......A.......A..CU.........................CCAGAGC.C.GACGGuCA..U.A.GU................................CCG.G.AUGAA.A.G..A.AGGCGUCA
NC_002737.1/319186-319309          AAGUGUCUUC.A..GGG.CAGGGUGU...............GAUUCCCG.ACC.GGCGGUGAcuaguaacuag...............................................................................................................AAGU.CCGCGA.GC-----.........................................................................................................GCAA..................................----....-GCU-GA....U.GUGGUG.U.......A.......A..CU.........................CCACAAC.C.GACAG.UA..U.A.GU................................CUG.G.AUGAG.A.G..A.AGACCGGG
NC_003485.1/351348-351471          AAGUGUCUUC.A..GGG.CAGGGUGU...............GAUUCCCG.ACC.GGCGGUGAcuaguaacuag...............................................................................................................AAGU.CCGCGA.GC-----.........................................................................................................GCAA..................................----....-GCU-GA....U.GUGGUG.U.......A.......A..CU.........................CCACAAC.C.GACAG.UA..U.A.GU................................CUG.G.AUGAG.A.G..A.AGACCGGG
NC_006086.1/349226-349349          AAGUGUCUUC.A..GGG.CAGGGUGU...............GAUUCCCG.ACC.GGCGGUGAcuaguaacuag...............................................................................................................AAGU.CCGCGA.GC-----.........................................................................................................GCAA..................................----....-GCU-GA....U.GUGGUG.U.......A.......A..CU.........................CCACAAC.C.GACAG.UA..U.A.GU................................CUG.G.AUGAG.A.G..A.AGACCGGG
NC_004070.1/309667-309791          AAGUGUCUUC.A..GGG.CAGGGUGU...............GAUUCCCG.ACC.GGCGGUGAcuagguaacuag..............................................................................................................AAGU.CCGCGA.GC-----.........................................................................................................GCAA..................................----....-GCU-GA....U.GUGGUG.U.......A.......A..CU.........................CCACAAC.C.GACAG.UA..U.A.GU................................CUG.G.AUGAG.A.G..A.AGACCGGG
NC_004606.1/1587078-1586954        AAGUGUCUUC.A..GGG.CAGGGUGU...............GAUUCCCG.ACC.GGCGGUGAcuagguaacuag..............................................................................................................AAGU.CCGCGA.GC-----.........................................................................................................GCAA..................................----....-GCU-GA....U.GUGGUG.U.......A.......A..CU.........................CCACAAC.C.GACAG.UA..U.A.GU................................CUG.G.AUGAG.A.G..A.AGACCGGG
NC_007005.1/4239088-4239253        CAACGUUCUC.A..GGG.CGGGGUGC...............AAUUCCCC.ACC.GGCGGUAAugacgcgcaaugcguc..........................................................................................................UAGC.CCGCGA.GCGCUUGggggucguggcuuuggcug......................................................................................CUAU...............................cugCAAG.gucAGCA-GA....C.CCGGUG.U.......G.......A..UU.........................CCGGGGC.C.GACGGuCA..U.A.GU................................CCG.G.AUGAAgA.G..A.GAGCGGGA
NC_002506.1/1011593-1011455        CAAUAUUCUC.A..GGG.CGGGGCGA...............AAUUCCCC.ACC.GGUGGUAUgccgcaaggc................................................................................................................GAGC.CCACGA.GCGCUCGa........................................................................................................UUCG.................................uCGAG.gucAGCA-GA....U.CUGGUG.A.......G.......A..AG.........................CCAGGGC.C.GACGGuUA..C.A.GU................................CCG.G.AUGAG.A.G..A.GAAUGACA
NC_003143.1/717671-717860          GCUUAUUCUC.A..GGG.CGGGGUGA...............AAGUCCCC.ACC.GGCGGUAAauuguauugcgacgauauagucacgucgguggugcaa.....................................................................................AAGC.CCGCGA.GCGCUCAuauuguuucucuuau..........................................................................................CCAA.......................gagagcaagguAGAG.gucAGCA-GA....C.CCGGUG.U.......A.......A..UU.........................CCGGGGC.C.GACGGuUA..U.A.GU................................CCG.G.AUGGG.A.G..A.GAGUAACG
NC_004088.1/3904827-3904638        GCUUAUUCUC.A..GGG.CGGGGUGA...............AAGUCCCC.ACC.GGCGGUAAauuguauugcgacgauauagucacgucgguggugcaa.....................................................................................AAGC.CCGCGA.GCGCUCAuauuguuucucuuau..........................................................................................CCAA.......................gagagcaagguAGAG.gucAGCA-GA....C.CCGGUG.U.......A.......A..UU.........................CCGGGGC.C.GACGGuUA..U.A.GU................................CCG.G.AUGGG.A.G..A.GAGUAACG
NC_005810.1/3309736-3309925        GCUUAUUCUC.A..GGG.CGGGGUGA...............AAGUCCCC.ACC.GGCGGUAAauuguauugcgacgauauagucacgucgguggugcaa.....................................................................................AAGC.CCGCGA.GCGCUCAuauuguuucucuuau..........................................................................................CCAA.......................gagagcaagguAGAG.gucAGCA-GA....C.CCGGUG.U.......A.......A..UU.........................CCGGGGC.C.GACGGuUA..U.A.GU................................CCG.G.AUGGG.A.G..A.GAGUAACG
NC_006155.1/4043394-4043205        GCUUAUUCUC.A..GGG.CGGGGUGA...............AAGUCCCC.ACC.GGCGGUAAauuguauugcgacgauauagucacgucgguggugcaa.....................................................................................AAGC.CCGCGA.GCGCUCAuauuguuucucuuau..........................................................................................CCAA.......................gagagcaagguAGAG.gucAGCA-GA....C.CCGGUG.U.......A.......A..UU.........................CCGGGGC.C.GACGGuUA..U.A.GU................................CCG.G.AUGGG.A.G..A.GAGUAACG
NZ_AAAT03000005.1/289914-290085    AAACGUUCUC.A..GGG.CGGGGUGC...............AAUUCCCC.ACC.GGCGGUAAuugcgcgcaaugugca..........................................................................................................UAGC.CCGCGA.GCGCUUGgugacggacacg.............................................................................................GCAU..................aagccgugagcggcagCAAG.gucAGCA-GA....C.CCGGUG.U.......G.......A..UU.........................CCGGGGC.C.GACGGuCA..C.A.GU................................CCG.G.AUGAAgA.G..A.GAACGGGA
NC_002971.2/594013-594149          AAGCGCCUUC.A..GGG.CGGGGUGG...............AAGUCCCC.ACC.GGCGGUAAguuucuuugaaau.............................................................................................................AAGC.CCGCGA.GUCUCUA.........................................................................................................UUUU..................................AAGA....GACA-GA....U.CUGGUU.A.......A.......A..UU.........................CCAGAGC.C.GACGGuCA..G.A.GU................................CCG.G.AUGAG.A.G..A.AGGUAUGC
NZ_AADP01000001.1/239232-239409    UCGCAUUCUC.A..GGG.CAGGGUGA...............AAUUCCCU.ACC.GGUGGUA-..........................................................................................................................AAGC.CCACGA.GCGUUUAaaagugcggucaauuuuuggcaaauuuuucuug........................................................................CUAA..............auuguccugauuuucacuuuUAAA.gucAGCA-GA....U.UUGGUG.A.......A.......A..UU.........................CCAAAGC.C.GACAG.UA..A.A.GU................................CUG.G.AUGAA.A.G..A.GAAUAAAA
NZ_AABN02000048.1/2926-3089        ACUUAUUCUC.A..GGG.CGGGGUGC...............AAUUCCCC.ACC.GGCGGUCAgccggcccgcggugaucagcuccgcgccggca..........................................................................................CAGC.CCGCGA.GCGCCUGc........................................................................................................CGUG..............................gcggCAGG.gucAGCA-GA....U.CCGGUG.C.......A.......A..UU.........................CCGGAGC.C.GACGGuCA..U.A.GU................................CCG.G.AUGAA.A.G..A.GGAUAAGG
NC_006300.1/145278-145429          GGGCAUUCUC.A..GGG.CAGGGUGA...............AAUUCCCU.ACU.GGUGGUAUauguuuacau................................................................................................................AAGC.CCACGA.GCGCCUAuuu......................................................................................................UUAU......................gugauguagaauUAGG.gucAGCA-GA....U.UUGGUG.A.......G.......A..UU.........................CCAAAGC.C.AACAGuUA..A.A.GU................................CUG.G.AUGAA.A.G..A.GAAUAAAA
NC_000907.1/827580-827757          UCGCAUUCUC.A..GGG.CAGGGUGA...............AAUUCCCU.ACC.GGUGGUA-..........................................................................................................................AAGC.CCACGA.GCGUUUAaaagugcggucaauuuuug......................................................................................GCAAauuuuuccugcgaaauuguccugauuuucacuuuUAAA.gucAGCA-GA....U.UUGGUG.A.......A.......A..UU.........................CCAAAGC.C.GACAG.UA..A.A.GU................................CUG.G.AUGAA.A.G..A.GAAUAAAA
NC_007146.1/891908-892085          UCGCAUUCUC.A..GGG.CAGGGUGA...............AAUUCCCU.ACC.GGUGGUA-..........................................................................................................................AAGC.CCACGA.GCGUUUAaaagugcggucaauuuuug......................................................................................GCAAauuuuuccugcgaaauuguccugauuuucacuuuUAAA.gucAGCA-GA....U.UUGGUG.A.......A.......A..UU.........................CCAAAGC.C.GACAG.UA..A.A.GU................................CUG.G.AUGAA.A.G..A.GAAUAAAA
NZ_AADO01000001.1/389304-389127    UCGCAUUCUC.A..GGG.CAGGGUGA...............AAUUCCCU.ACC.GGUGGUA-..........................................................................................................................AAGC.CCACGA.GCGUUUAaaagugcggucaauuuuug......................................................................................GCAAauuuuuccugcgaaauuguccugauuuucacuuuUAAA.gucAGCA-GA....U.UUGGUG.A.......A.......A..UU.........................CCAAAGC.C.GACAG.UA..A.A.GU................................CUG.G.AUGAA.A.G..A.GAAUAAAA
NZ_AAAG02000007.1/77843-78000      GCUUGUUCUC.A..GGG.CAGGGUGA...............AACUCCCG.ACC.GGCGGUAAuccuucccuuucacggggggga....................................................................................................CAGC.CCGCGA.GCGCCCUuu.......................................................................................................GCCG...........................guggugaAGGGguccAGCA-GA....U.CCGGUG.C.......G.......A..AG.........................CCGGAGC.C.GACGG.UA..U.A.GU................................CCG.G.AUGGA.A.G..A.GAACGAGG
NC_006677.1/1075963-1076120        AGACGUUCUC.A..GGG.CGGGGUGA...............AAUUCUCC.ACC.GGCGGUAUuggcggauuucuccgccu........................................................................................................CAGC.CCGCGA.GCGCCUUccgg.....................................................................................................AUUU..........................cgguucggAAGGgacaAGCA-GA....U.CCGGUG.A.......G.......A..CU.........................CCGGAGC.C.GACGGuUA..G.A.GU................................CCG.G.AUGGA.A.G..A.GAACGCAG
NC_004463.1/8190549-8190375        AUAAGUUCUC.A..GGG.CGGGGUGA...............AAGUCCCC.ACC.GGCGGUAAgggccgaaaggccu............................................................................................................AAGC.CCGCGA.GCGCCUUcu.......................................................................................................CCUU..gauagggauucccucggggaccccucggagggAAGG.gucAGCA-GA....U.UCGGUG.C.......A.......A..CU.........................CCGAAGC.C.GACGGuUA..A.A.GU................................CCG.G.AUGAA.A.G..A.GAACGGUC
NZ_AAEK01000025.1/41573-41430      AGCAUCCUUC.G..GGG.UCGGGUGA...............AAUUCCCA.ACC.GGCGGUGAugaagugcaaacuucu..........................................................................................................AAGU.CCGUGAcCCGUUUUc........................................................................................................AAAU................................cgAAAA....CGGUGGA....U.CUAGUG.A.......A.......A..UU.........................CUAGGGC.C.GACAG.UA..U.A.GU................................CUG.G.AUGGG.A.G..A.AGGAUAUG
NC_006448.1/268469-268591          AAGGGUCUUC.G..GGG.CAGGGUGA...............AACUCCCG.ACC.GGCGGUGAuucuuuggau................................................................................................................AAGU.CCGCGA.GC-----.........................................................................................................GCAA..................................----....-GCU-GA....U.GAGGUG.U.......A.......A..UU.........................CCUCAAC.C.GACAG.UA..U.A.GU................................CUG.G.AUGGA.A.G..A.AGACCAGU
NZ_AAGS01000063.1/7272-7150        AAGGGUCUUC.G..GGG.CAGGGUGA...............AACUCCCG.ACC.GGCGGUGAuucuuuggau................................................................................................................AAGU.CCGCGA.GC-----.........................................................................................................GCAA..................................----....-GCU-GA....U.GAGGUG.U.......A.......A..UU.........................CCUCAAC.C.GACAG.UA..U.A.GU................................CUG.G.AUGGA.A.G..A.AGACCAGU
NC_006138.1/773582-773727          AUUAAUUCUC.A..GGG.CGGGGUGG...............AAUUCCCC.ACC.GGCGGUGAuucccugugggga.............................................................................................................CAGC.CCGCGA.GCGCCUGuca......................................................................................................UUAU................................ggCAGGguccAGCU-GA....U.CUGGUG.A.......G.......A..UU.........................CCAGAGC.C.GACGGuUA..G.A.GU................................CCG.G.AAGGA.A.G..A.GAUAAGGC
NZ_AAEI01000006.1/90987-90839      GUGCGUCUUC.A..GGG.CGGGGCGA...............AAUUCCCC.ACC.GGCGGUAGgcuggcguaagccggc..........................................................................................................GAGC.CCGCGA.GCGCCCGc........................................................................................................GCAU.............................ccgcgCGGG.gucAGCA-GA....U.CUGGUC.G.......A.......A..UG.........................CCAGAGC.C.GACGGuCA..U.A.GU................................CCG.G.AUGAG.A.G..A.AGAUGUGC
NC_004350.1/1615325-1615112        AAGUGUCUUC.A..GGG.CAGGGUGA...............GAUUCCCG.ACC.GGCGGUGAcaaaggcgaugauuuuucaacgagauuagauaguaagucgaagaugauauuagacuauaucaagaugagcuaaugaugcgucagagaaaagauuccuuuug.....................AAGU.CCGCGA.GC-----.........................................................................................................GCAA..................................----....-GCU-GA....U.GUGGUG.A.......A.......A..UU.........................CCACAAC.C.GACAG.UA..A.A.GU................................CUG.G.AUGGG.A.G..A.AGACUGAG
NC_006350.1/772307-772458          GUGCGUCUUC.A..GGG.CGGGGCGA...............AAUUCCCC.ACC.GGCGGUAGgccggcauguugccggc.........................................................................................................GAGC.CCGCGA.GCGCCCGcgc......................................................................................................GAUU.............................gcgcgCGGG.gucAGCA-GA....U.CUGGUC.C.......G.......A..UG.........................CCAGAGC.C.GACGGuCA..U.A.GU................................CCG.G.AUGAA.A.G..A.AGAUGUGC
NZ_AAHR01000045.1/20893-20742      GUGCGUCUUC.A..GGG.CGGGGCGA...............AAUUCCCC.ACC.GGCGGUAGgccggcauguugccggc.........................................................................................................GAGC.CCGCGA.GCGCCCGcgc......................................................................................................GAUU.............................gcgcgCGGG.gucAGCA-GA....U.CUGGUC.C.......G.......A..UG.........................CCAGAGC.C.GACGGuCA..U.A.GU................................CCG.G.AUGAA.A.G..A.AGAUGUGC
NZ_AAHS01000021.1/20898-20747      GUGCGUCUUC.A..GGG.CGGGGCGA...............AAUUCCCC.ACC.GGCGGUAGgccggcauguugccggc.........................................................................................................GAGC.CCGCGA.GCGCCCGcgc......................................................................................................GAUU.............................gcgcgCGGG.gucAGCA-GA....U.CUGGUC.C.......G.......A..UG.........................CCAGAGC.C.GACGGuCA..U.A.GU................................CCG.G.AUGAA.A.G..A.AGAUGUGC
NZ_AAHT01000001.1/929904-930055    GUGCGUCUUC.A..GGG.CGGGGCGA...............AAUUCCCC.ACC.GGCGGUAGgccggcauguugccggc.........................................................................................................GAGC.CCGCGA.GCGCCCGcgc......................................................................................................GAUU.............................gcgcgCGGG.gucAGCA-GA....U.CUGGUC.C.......G.......A..UG.........................CCAGAGC.C.GACGGuCA..U.A.GU................................CCG.G.AUGAA.A.G..A.AGAUGUGC
NZ_AAHU01000005.1/126143-126294    GUGCGUCUUC.A..GGG.CGGGGCGA...............AAUUCCCC.ACC.GGCGGUAGgccggcauguugccggc.........................................................................................................GAGC.CCGCGA.GCGCCCGcgc......................................................................................................GAUU.............................gcgcgCGGG.gucAGCA-GA....U.CUGGUC.C.......G.......A..UG.........................CCAGAGC.C.GACGGuCA..U.A.GU................................CCG.G.AUGAA.A.G..A.AGAUGUGC
NZ_AAHV01000077.1/20883-20732      GUGCGUCUUC.A..GGG.CGGGGCGA...............AAUUCCCC.ACC.GGCGGUAGgccggcauguugccggc.........................................................................................................GAGC.CCGCGA.GCGCCCGcgc......................................................................................................GAUU.............................gcgcgCGGG.gucAGCA-GA....U.CUGGUC.C.......G.......A..UG.........................CCAGAGC.C.GACGGuCA..U.A.GU................................CCG.G.AUGAA.A.G..A.AGAUGUGC
NZ_AAHW01000035.1/21295-21144      GUGCGUCUUC.A..GGG.CGGGGCGA...............AAUUCCCC.ACC.GGCGGUAGgccggcauguugccggc.........................................................................................................GAGC.CCGCGA.GCGCCCGcgc......................................................................................................GAUU.............................gcgcgCGGG.gucAGCA-GA....U.CUGGUC.C.......G.......A..UG.........................CCAGAGC.C.GACGGuCA..U.A.GU................................CCG.G.AUGAA.A.G..A.AGAUGUGC
NC_003028.1/467151-467385          AAGAGUCUUC.A..GGG.CAGGGUGA...............AAUUCCCG.ACC.GGCGGUGAcuuuaacuaggaaaugaucuuuuccuuuuauacuuuguugacaagcuuugccuaaccagaaguuaugccuacagcuugucgccuagucuaaaagaaaaaucucuauuuccuucucuuuaaagAAGU.CCGUGA.GC-----.........................................................................................................GCAA..................................----....-GCU-GA....U.GUGGUG.A.......G.......A..UU.........................CCACAAC.C.GACAG.UA..U.A.GU................................CUG.G.AUGGG.A.G..A.AGACGAAA
NZ_AAGY01000002.1/45062-44828      AAGAGUCUUC.A..GGG.CAGGGUGA...............AAUUCCCG.ACC.GGCGGUGAcuuuaacuaggaaaugaucuuuuccuuuuauacuuuguugacaagcuuugccuaaccagaaguuaugccuacagcuugucgccuagucuaaaagaaaaaucucuauuuccuucucuuuaaagAAGU.CCGUGA.GC-----.........................................................................................................GCAA..................................----....-GCU-GA....U.GUGGUG.A.......G.......A..UU.........................CCACAAC.C.GACAG.UA..U.A.GU................................CUG.G.AUGGG.A.G..A.AGACGAAA
NC_003030.1/682355-682469          GAUGUUCUUC.A..GGG.AUGGGUGA...............AAUUCCCA.AUC.GGCGGUA-..........................................................................................................................AAGC.CCGCAA.GCC----.........................................................................................................AUUU..................................----....GGCA-GA....U.CCGGUU.A.......A.......A..CU.........................CCGGGGC.C.GACAGuUA..A.A.GU................................CUG.G.AUGAA.A.G..A.AGAAAUAG
NC_002516.1/4536838-4536676        UAACGUUCUC.A..GGG.CGGGGUGA...............AAGUCCCC.ACC.GGCGGUAAuggcgcgcaaggcgcc..........................................................................................................UAGC.CCGCGA.GCGCUUGccggaccg.................................................................................................GCCA.......................ccgccggacgaCAAG.gucAGCA-GA....C.CCGGUG.C.......G.......A..UU.........................CCGGGGC.C.GACGGuCA..U.A.GU................................CCG.G.AUAAAgA.G..A.GAACGGGA
NZ_AABQ07000001.1/1858082-1857920  UAACGUUCUC.A..GGG.CGGGGUGA...............AAGUCCCC.ACC.GGCGGUAAuggcgcgcaaggugcc..........................................................................................................UAGC.CCGCGA.GCGCUUGccggaccg.................................................................................................GCCA.......................ccgccggacgaCAAG.gucAGCA-GA....C.CCGGUG.C.......G.......A..UU.........................CCGGGGC.C.GACGGuCA..U.A.GU................................CCG.G.AUAAAgA.G..A.GAACGGGA
NC_002940.2/943036-943169          UUUAAUCUUC.A..GGG.CAGGGUGA...............AAUUCCCG.AUC.GGUGGUA-..........................................................................................................................AAGU.CCGCGA.GCCGAACuucga....................................................................................................UUAA............................caucaaGUUU....AGCAGGA....A.CUAGUG.A.......A.......A..UU.........................CUAGUAC.C.GACAG.UA..U.A.GU................................CUG.G.AUGGA.A.G..A.AGAGCAGA
NC_004461.1/1494108-1493970        UAUUUCUUUC.G..GGG.CAGGGUGA...............AAUUCCCA.ACC.GGCAGUAAauu.......................................................................................................................GAGC.CUGCGAcCCACUAAuauu.....................................................................................................GUUU............................uugaugUUAG....UGGCUGA....U.CUAGUG.U.......G.......A..AU.........................CUAGAGC.C.GACAGuUA..G.A.GU................................CUG.G.AUGGG.A.G..A.AAGAAUUU
NC_003919.1/888098-888276          GAACGUCUUC.A..GGG.CGGGGUGC...............GAUUCCCC.ACC.GGCGGUAGgcaugcgcaagcaugc..........................................................................................................GAGC.CCGCGA.GCGCUUGcacuccaggguugagcgga......................................................................................CUAA................cgccaaaccccugcugcgCAAG.gucAGCA-GA....U.CCGGUC.C.......G.......A..UG.........................CCGGAGC.C.GACGG.UA..U.A.GU................................CCG.G.AUGAA.A.G..A.AGACGGCC
NC_002976.3/1390073-1389935        UAAUUCUUUC.G..GGG.CAGGGUGA...............AAUUCCCA.ACC.GGCAGUAAauu.......................................................................................................................GAGC.CUGCGAcCCACUAAuauu.....................................................................................................GUUU............................uugaugUUAG....UGGCUGA....U.CUAGUG.U.......G.......A..AU.........................CUAGAGC.C.GACAGuUA..G.A.GU................................CUG.G.AUGGG.A.G..A.AAGAAGUU
NC_004578.1/2009078-2008912        UAACGUUCUC.A..GGG.CGGGGUGC...............AACUCCCC.ACC.GGCGGUAAuggcgcgcaaugcguc..........................................................................................................UAGC.CCGCGA.GCGCUUGgggguuucag...............................................................................................CUUU.....................ggcugacgaccugCAAG.gucAGCA-GA....C.CCGGUG.U.......G.......A..UU.........................CCGGGGC.C.GACGGuCA..U.A.GU................................CCG.G.AUGAAgA.G..A.GAGCGGGA
NC_002937.3/1840778-1840631        GCCAAUUCUC.A..GGG.CGGGGUGC...............AAUUCCCC.ACC.GGUGGUAUccggcguaugccggu...........................................................................................................AAGC.CCACGA.GCGCCUCu........................................................................................................CCAC.............................ggggaGAGG.gucAGCA-GA....U.CUGGUG.A.......G.......A..GA.........................CCAGAGC.C.GACGGuGA..C.A.GU................................CCG.G.AUGAA.A.G..A.GAAUGCGG
NC_004567.1/1315753-1315883        CGAUUUCUUC.G..GGG.CAGGGUGC...............AAUUCCCG.ACC.GACGGUAAcaacguaaguug..............................................................................................................AAGU.CCGUGAcCCGC---.........................................................................................................GUGA..................................---G....CGGUGGA....C.CCAGUG.C.......A.......A..GU.........................CUGGGAC.C.GACAG.UA..U.A.GU................................CUG.G.AUGGG.A.G..A.AGAAAAUU
NZ_AAEH02000062.1/30589-30441      GUGCGUCUUC.A..GGG.CGGGGCGA...............AAUUCCCC.ACC.GGCGGUAGgcuggcgaaagccggc..........................................................................................................GAGC.CCGCGA.GCGCCCGc........................................................................................................GCAG.............................cugcgCGGG.gucAGCA-GA....U.CUGGUC.G.......A.......A..UG.........................CCAGAGC.C.GACGGuCA..U.A.GU................................CCG.G.AUGAG.A.G..A.AGAUGUGC
NZ_AAHI01000063.1/9021-8873        GUGCGUCUUC.A..GGG.CGGGGCGA...............AAUUCCCC.ACC.GGCGGUAGgcuggcguaagccggc..........................................................................................................GAGC.CCGCGA.GCGCCCGc........................................................................................................GCAU.............................ccgcgCGGG.gucAGCA-GA....U.CUGGUC.G.......A.......A..UG.........................CCAGAGC.C.GACGGuCA..C.A.GU................................CCG.G.AUGAG.A.G..A.AGAUGUGC
NZ_AAHL01000015.1/94812-94664      GUGCGUCUUC.A..GGG.CGGGGCGA...............AAUUCCCC.ACC.GGCGGUAGgcuggcguaagccggc..........................................................................................................GAGC.CCGCGA.GCGCCCGc........................................................................................................GCAU.............................ccgcgCGGG.gucAGCA-GA....U.CUGGUC.G.......A.......A..UG.........................CCAGAGC.C.GACGGuCA..C.A.GU................................CCG.G.AUGAG.A.G..A.AGAUGUGC
NC_003098.1/433445-433679          AAGAGUCUUC.A..GGG.CAGGGUGU...............GAUUCCCG.ACC.GGCGGUGAcuuuaacuaggaaaugaucuuuuccuuuuauacuuuguugacaagcuuugccuaaccagaaguuaugccuacagcuugucgccuagucuaaaagaaaaaucucuauuuccuucucuuuaaagAAGU.CCGCGA.GC-----.........................................................................................................GCAA..................................----....-GCU-GA....U.GUGGUG.A.......G.......A..UU.........................CCACAAC.C.GACAG.UA..U.A.GU................................CUG.G.AUGGG.A.G..A.AGACGAAA
NC_004116.1/739286-739400          GAAUUUCUUC.G..GGG.UCAGGUGA...............AAAUCCUA.ACC.GGCGGUA-..........................................................................................................................UAGU.CCGCGA.GCUU---.........................................................................................................-UC-..................................---G....AGCAUGA....A.CUGGUG.U.......G.......A..UU.........................CCAGUAC.C.GACAG.UA..A.A.GU................................CUG.G.AUGAG.A.G..A.AGAAUUCA
NC_004368.1/784995-785109          GAAUUUCUUC.G..GGG.UCAGGUGA...............AAAUCCUA.ACC.GGCGGUA-..........................................................................................................................UAGU.CCGCGA.GCUU---.........................................................................................................-UC-..................................---G....AGCAUGA....A.CUGGUG.U.......G.......A..UU.........................CCAGUAC.C.GACAG.UA..A.A.GU................................CUG.G.AUGAG.A.G..A.AGAAUUCA
NC_005126.1/4649612-4649435        GCUUAU-CUC.A..GGG.CGGGGUGA...............AAGUCCCC.ACC.GGCGGUAAacaucaguccauuuuuugaguggcauggug............................................................................................AAGC.CCGCGA.GCGCUCCguuugugguuau.............................................................................................CUUA........................augauaaagcGGAG.gucAGCA-GA....U.CCAGUG.U.......A.......A..UU.........................CUGGAGC.C.GACGGuGA..U.A.GU................................CCG.G.AUGGG.A.G..A.GAAUAACG
NZ_AAEV01000003.1/30598-30730      AGAUUUCUUC.G..GGG.CAGGGUGU...............AAUUCCCG.ACC.GACGGUAAcaaccaaggguug.............................................................................................................AAGU.CCGUGAcCCGCGA-.........................................................................................................----..................................GUAG....CGGUGGA....C.CUAGUG.A.......G.......A..GU.........................CUAGGAC.C.GACAG.UA..U.A.GU................................CUG.G.AUGGG.A.G..A.AGAAACGU
NC_003909.8/3897823-3897966        AGCAUCCUUC.G..GGG.UCGGGUGA...............AAUUCCCA.ACC.GGCGGUGAugaagugcaaacuucu..........................................................................................................AAGU.CCGUGAcCCGUUUUc........................................................................................................AACU................................cgAAAA....CGGUGGA....U.CUAGUG.A.......A.......A..CU.........................CUAGGGC.C.GACAG.UA..U.A.GU................................CUG.G.AUGGG.A.G..A.AGGAUAUG
NC_003997.3/3953886-3954029        AGCAUCCUUC.G..GGG.UCGGGUGA...............AAUUCCCA.ACC.GGCGGUGAugaagugcaaacuucu..........................................................................................................AAGU.CCGUGAcCCGUUUUc........................................................................................................AACU................................cgAAAA....CGGUGGA....U.CUAGUG.A.......A.......A..CU.........................CUAGGGC.C.GACAG.UA..U.A.GU................................CUG.G.AUGGG.A.G..A.AGGAUAUG
NC_004722.1/4072882-4073025        AGCAUCCUUC.G..GGG.UCGGGUGA...............AAUUCCCA.ACC.GGCGGUGAugaagugaaaacuucu..........................................................................................................AAGU.CCGUGAcCCGUUUUc........................................................................................................AACU................................cgAAAA....CGGUGGA....U.CUAGUG.A.......A.......A..CU.........................CUAGGGC.C.GACAG.UA..U.A.GU................................CUG.G.AUGGG.A.G..A.AGGAUAUG
NC_005945.1/3954385-3954528        AGCAUCCUUC.G..GGG.UCGGGUGA...............AAUUCCCA.ACC.GGCGGUGAugaagugcaaacuucu..........................................................................................................AAGU.CCGUGAcCCGUUUUc........................................................................................................AACU................................cgAAAA....CGGUGGA....U.CUAGUG.A.......A.......A..CU.........................CUAGGGC.C.GACAG.UA..U.A.GU................................CUG.G.AUGGG.A.G..A.AGGAUAUG
NC_005957.1/3935950-3936093        AGCAUCCUUC.G..GGG.UCGGGUGA...............AAUUCCCA.ACC.GGCGGUGAugaagugcaaacuucu..........................................................................................................AAGU.CCGUGAcCCGUUUUc........................................................................................................AACU................................cgAAAA....CGGUGGA....U.CUAGUG.A.......A.......A..CU.........................CUAGGGC.C.GACAG.UA..U.A.GU................................CUG.G.AUGGG.A.G..A.AGGAUAUG
NC_006274.1/3991406-3991549        AGCAUCCUUC.G..GGG.UCGGGUGA...............AAUUCCCA.ACC.GGCGGUGAugaagugcaaacuucu..........................................................................................................AAGU.CCGUGAcCCGUUUUc........................................................................................................AACU................................cgAAAA....CGGUGGA....U.CUAGUG.A.......A.......A..CU.........................CUAGGGC.C.GACAG.UA..U.A.GU................................CUG.G.AUGGG.A.G..A.AGGAUAUG
NC_007530.2/3954013-3954156        AGCAUCCUUC.G..GGG.UCGGGUGA...............AAUUCCCA.ACC.GGCGGUGAugaagugcaaacuucu..........................................................................................................AAGU.CCGUGAcCCGUUUUc........................................................................................................AACU................................cgAAAA....CGGUGGA....U.CUAGUG.A.......A.......A..CU.........................CUAGGGC.C.GACAG.UA..U.A.GU................................CUG.G.AUGGG.A.G..A.AGGAUAUG
NZ_AAAC02000001.1/4403563-4403706  AGCAUCCUUC.G..GGG.UCGGGUGA...............AAUUCCCA.ACC.GGCGGUGAugaagugcaaacuucu..........................................................................................................AAGU.CCGUGAcCCGUUUUc........................................................................................................AACU................................cgAAAA....CGGUGGA....U.CUAGUG.A.......A.......A..CU.........................CUAGGGC.C.GACAG.UA..U.A.GU................................CUG.G.AUGGG.A.G..A.AGGAUAUG
NZ_AAEN01000013.1/208396-208539    AGCAUCCUUC.G..GGG.UCGGGUGA...............AAUUCCCA.ACC.GGCGGUGAugaagugcaaacuucu..........................................................................................................AAGU.CCGUGAcCCGUUUUc........................................................................................................AACU................................cgAAAA....CGGUGGA....U.CUAGUG.A.......A.......A..CU.........................CUAGGGC.C.GACAG.UA..U.A.GU................................CUG.G.AUGGG.A.G..A.AGGAUAUG
NZ_AAEO01000019.1/295488-295631    AGCAUCCUUC.G..GGG.UCGGGUGA...............AAUUCCCA.ACC.GGCGGUGAugaagugcaaacuucu..........................................................................................................AAGU.CCGUGAcCCGUUUUc........................................................................................................AACU................................cgAAAA....CGGUGGA....U.CUAGUG.A.......A.......A..CU.........................CUAGGGC.C.GACAG.UA..U.A.GU................................CUG.G.AUGGG.A.G..A.AGGAUAUG
NZ_AAEP01000031.1/151592-151449    AGCAUCCUUC.G..GGG.UCGGGUGA...............AAUUCCCA.ACC.GGCGGUGAugaagugcaaacuucu..........................................................................................................AAGU.CCGUGAcCCGUUUUc........................................................................................................AACU................................cgAAAA....CGGUGGA....U.CUAGUG.A.......A.......A..CU.........................CUAGGGC.C.GACAG.UA..U.A.GU................................CUG.G.AUGGG.A.G..A.AGGAUAUG
NZ_AAEQ01000038.1/229779-229922    AGCAUCCUUC.G..GGG.UCGGGUGA...............AAUUCCCA.ACC.GGCGGUGAugaagugcaaacuucu..........................................................................................................AAGU.CCGUGAcCCGUUUUc........................................................................................................AACU................................cgAAAA....CGGUGGA....U.CUAGUG.A.......A.......A..CU.........................CUAGGGC.C.GACAG.UA..U.A.GU................................CUG.G.AUGGG.A.G..A.AGGAUAUG
NZ_AAER01000035.1/466732-466875    AGCAUCCUUC.G..GGG.UCGGGUGA...............AAUUCCCA.ACC.GGCGGUGAugaagugcaaacuucu..........................................................................................................AAGU.CCGUGAcCCGUUUUc........................................................................................................AACU................................cgAAAA....CGGUGGA....U.CUAGUG.A.......A.......A..CU.........................CUAGGGC.C.GACAG.UA..U.A.GU................................CUG.G.AUGGG.A.G..A.AGGAUAUG
NZ_AAES01000024.1/206398-206541    AGCAUCCUUC.G..GGG.UCGGGUGA...............AAUUCCCA.ACC.GGCGGUGAugaagugcaaacuucu..........................................................................................................AAGU.CCGUGAcCCGUUUUc........................................................................................................AACU................................cgAAAA....CGGUGGA....U.CUAGUG.A.......A.......A..CU.........................CUAGGGC.C.GACAG.UA..U.A.GU................................CUG.G.AUGGG.A.G..A.AGGAUAUG
NC_006348.1/247640-247791          GUGCGUCUUC.A..GGG.CGGGGCGA...............AAAUCCCC.ACC.GGCGGUAGgccggcauguugccggc.........................................................................................................GAGC.CCGCGA.GCGCCCGcgc......................................................................................................GAUU.............................gcgcgCGGG.gucAGCA-GA....U.CUGGUC.C.......G.......A..UG.........................CCAGAGC.C.GACGGuCA..U.A.GU................................CCG.G.AUGAA.A.G..A.AGAUGUGC
NZ_AAHM01000003.1/610218-610369    GUGCGUCUUC.A..GGG.CGGGGCGA...............AAAUCCCC.ACC.GGCGGUAGgccggcauguugccggc.........................................................................................................GAGC.CCGCGA.GCGCCCGcgc......................................................................................................GAUU.............................gcgcgCGGG.gucAGCA-GA....U.CUGGUC.C.......G.......A..UG.........................CCAGAGC.C.GACGGuCA..U.A.GU................................CCG.G.AUGAA.A.G..A.AGAUGUGC
NZ_AAHN01000010.1/20880-20729      GUGCGUCUUC.A..GGG.CGGGGCGA...............AAAUCCCC.ACC.GGCGGUAGgccggcauguugccggc.........................................................................................................GAGC.CCGCGA.GCGCCCGcgc......................................................................................................GAUU.............................gcgcgCGGG.gucAGCA-GA....U.CUGGUC.C.......G.......A..UG.........................CCAGAGC.C.GACGGuCA..U.A.GU................................CCG.G.AUGAA.A.G..A.AGAUGUGC
NZ_AAHO01000031.1/36416-36567      GUGCGUCUUC.A..GGG.CGGGGCGA...............AAAUCCCC.ACC.GGCGGUAGgccggcauguugccggc.........................................................................................................GAGC.CCGCGA.GCGCCCGcgc......................................................................................................GAUU.............................gcgcgCGGG.gucAGCA-GA....U.CUGGUC.C.......G.......A..UG.........................CCAGAGC.C.GACGGuCA..U.A.GU................................CCG.G.AUGAA.A.G..A.AGAUGUGC
NZ_AAHP01000016.1/67372-67523      GUGCGUCUUC.A..GGG.CGGGGCGA...............AAAUCCCC.ACC.GGCGGUAGgccggcauguugccggc.........................................................................................................GAGC.CCGCGA.GCGCCCGcgc......................................................................................................GAUU.............................gcgcgCGGG.gucAGCA-GA....U.CUGGUC.C.......G.......A..UG.........................CCAGAGC.C.GACGGuCA..U.A.GU................................CCG.G.AUGAA.A.G..A.AGAUGUGC
NZ_AAHQ01000002.1/208831-208982    GUGCGUCUUC.A..GGG.CGGGGCGA...............AAAUCCCC.ACC.GGCGGUAGgccggcauguugccggc.........................................................................................................GAGC.CCGCGA.GCGCCCGcgc......................................................................................................GAUU.............................gcgcgCGGG.gucAGCA-GA....U.CUGGUC.C.......G.......A..UG.........................CCAGAGC.C.GACGGuCA..U.A.GU................................CCG.G.AUGAA.A.G..A.AGAUGUGC
NZ_AAIQ01001356.1/805-654          GUGCGUCUUC.A..GGG.CGGGGCGA...............AAAUCCCC.ACC.GGCGGUAGgccggcauguugccggc.........................................................................................................GAGC.CCGCGA.GCGCCCGcgc......................................................................................................GAUU.............................gcgcgCGGG.gucAGCA-GA....U.CUGGUC.C.......G.......A..UG.........................CCAGAGC.C.GACGGuCA..U.A.GU................................CCG.G.AUGAA.A.G..A.AGAUGUGC
NC_006834.1/4115343-4115168        GAACGUCUUC.A..GGG.CGGGGUGC...............GAUUCCCC.ACC.GGCGGUAGgcaugcgcacgcaugu..........................................................................................................GAGC.CCGCGA.GCGCUUCguugcgacgcucggcgcu.......................................................................................GCAU..................gugccggguaccgcgcGAAG.gucAGCA-GA....U.CCGGUC.C.......G.......A..CG.........................CCGGAGC.C.GACGG.UA..U.A.GU................................CCG.G.AUGAA.A.G..A.AGACGGCC
NZ_AAET01000196.1/2326-2503        UCGCAUUCUC.A..GGG.CAGGGUGA...............AAUUCCCU.ACC.GGGGGUA-..........................................................................................................................AAGC.CCACGA.GCGUUUAaaagugcggucaauuuuug......................................................................................CCAAauuuuuccugcgaaauuguccugauuuucacuuuUAAA.gucAGCA-GA....U.UUGGUG.A.......A.......A..UU.........................CCAAAGC.C.GACAG.UA..A.A.GU................................CUG.G.AUGAA.A.G..A.GAAUAUAA
NC_003911.11/286629-286477         UGUCGUUCUC.A..GGG.CGGGGCGA...............AAUUCCCC.ACC.GGCGGUAUgcggggcuugaucccgc.........................................................................................................CAGC.CCGCGA.GCGGCCCcgg......................................................................................................CCCA............................cguccgGGGU.gucAGCA-GA....U.CUGGUG.A.......G.......A..GA.........................CCAGAGC.C.GACGGuUA..C.A.GU................................CCG.G.AUGAA.A.G..A.GAACGCAC
NC_006449.1/268509-268631          AAGGGUCUUC.G..GGG.CAAGGUGA...............AACUCCCG.ACC.GGCGGUGAuucuuuggau................................................................................................................AAGU.CCGCGA.GC-----.........................................................................................................GCAA..................................----....-GCU-GA....U.GAGGUG.U.......A.......A..UU.........................CCUCAAC.C.GACAG.UA..U.A.GU................................CUG.G.AUGGA.A.G..A.AGACCAGU
NZ_AADW02000002.1/254821-254677    CCAGUUCUUC.G..GGG.UAGGGUGA...............AAAUCCCA.ACC.GGCGGUGAugcgauuuuuaaaucgac........................................................................................................GAGC.CCGCGA.CCCAUAGu........................................................................................................GUAC...............................gcaCUAU....GGCU-GA....C.UUGGUG.U.......G.......A..UU.........................CCAGGGC.C.GACGG.UA..A.A.GU................................CCG.G.AUGGG.A.G..A.AGAACGAA
NC_006270.2/2408405-2408255        UGUAUCCUUC.G..GGG.CUGGGUGA...............AAAUCCCG.ACC.GGCGGUAAuaaagcgagagacagcuuua......................................................................................................GAGC.CCGUGAcCCGCUGUg........................................................................................................CUUC..............................gugcAAAG....CGGUGGA....U.UCAGUG.A.......A.......A..AG.........................CUGAAGC.C.GACAGuGA..A.A.GU................................CUG.G.AUGGG.A.G..A.AGGAUGAA
NC_006322.1/2409268-2409118        UGUAUCCUUC.G..GGG.CUGGGUGA...............AAAUCCCG.ACC.GGCGGUAAuaaagcgagagacagcuuua......................................................................................................GAGC.CCGUGAcCCGCUGUg........................................................................................................CUUC..............................gugcAAAG....CGGUGGA....U.UCAGUG.A.......A.......A..AG.........................CUGAAGC.C.GACAGuGA..A.A.GU................................CUG.G.AUGGG.A.G..A.AGGAUGAA
NC_004557.1/688281-688395          UACAUCCUUC.A..GGG.UUUGGUGA...............GAUUCCAU.ACC.GGUGGUA-..........................................................................................................................AAGC.CCACGA.GCC----.........................................................................................................GCAA..................................----....GGCA-GA....U.CUGGUG.A.......A.......A..UU.........................CCAGGGC.C.GACAGuUA..A.A.GU................................CUG.G.AUGAA.A.G..A.AGGAAAUU
NC_004307.2/55585-55434            UGUCAGUUUC.A..GGG.-AAGGUGC...............AAUUCCUU.ACU.GGCGGUAAccugcaccccggguuucauaacggggauggcagg........................................................................................AAGC.CCGCGAcCCGC---.........................................................................................................GCAA..................................---G....CGGCUGA....U.CCGGUG.A.......G.......A..UU.........................CCGGAGC.C.AACGG.UA..U.A.GU................................CCG.G.AUGGA.A.G..A.AACGAGGG
NZ_AABM02000010.1/77749-77900      UGUCAGUUUC.A..GGG.-AAGGUGC...............AAUUCCUU.ACU.GGCGGUAAccugcaccccggguuucauaacggggauggcagg........................................................................................AAGC.CCGCGAcCCGC---.........................................................................................................GCAA..................................---G....CGGCUGA....U.CCGGUG.A.......G.......A..UU.........................CCGGAGC.C.AACGG.UA..U.A.GU................................CCG.G.AUGGA.A.G..A.AACGAGGG
NZ_AADT03000004.1/77156-77271      AACGUCCUUC.G..GGG.UUAGGUGU...............AAUUCCUU.ACC.GGCGGUA-..........................................................................................................................AAGC.CCGCGA.GCCG---.........................................................................................................-UUA..................................---U....GGCA-GA....C.CCGGUG.A.......A.......A..UU.........................CCGGGGC.C.GACAGuAA..A.A.GU................................CUG.G.AAGGG.A.G..A.AGGAGGUU
NZ_AAFG02000008.1/74962-74828      CGAUAUUCUC.A..GGG.CAGGGUGA...............AAGUCCCU.ACC.GGUGGUCA..........................................................................................................................CAGC.CCACGA.GCGGCCCuug......................................................................................................GUUU.............................gacaaGGGU.gacAGCA-GA....C.CCGGCG.C.......A.......A..UU.........................CCGGGGC.C.GACGGuUA..C.A.GU................................CCG.G.AUGAA.A.G..A.GAAUGGAG
NC_006055.1/670666-670782          UAACAUUUUC.G..GGG.CAAGGCGA...............AAUUCCUU.ACC.GAUGGUAA..........................................................................................................................UAGU.CCAUGA.ACCU---.........................................................................................................UAAU..................................---U....GGUU-GA....U.UCAGUG.A.......A.......A..UU.........................CUGAAAC.C.GACGG.UA..U.A.GU................................CCG.G.AUGGU.A.G..A.AAAUGUCA
NZ_AAAK03000067.1/10080-9955       GUUCGUCUUC.A..GGGgCAGGGUGA...............AAUUCCCG.ACC.GGUGGUUA..........................................................................................................................UAGU.CCACGA.CCUAUUUu........................................................................................................GCAA................................aaAAAU....AGCU-GA....A.UCGGUG.A.......A.......A..UU.........................CCGAUAC.C.GACAG.UA..U.A.GU................................CUG.G.AU-AA.A.G..A.AGAUAGAG
NC_006582.1/3181483-3181616        AGGUAUCUUC.G..GGG.CA-GGUGA...............AACUCCUG.GCC.GGCGGUAA..........................................................................................................................AAGC.CCGCGAcUCUCCUUuu.......................................................................................................CUUU...........................uaucaauAAGG....GGACUGA....U.UUGGUG.G.......A.......A..UU.........................CCAAAGC.C.GACGGuUA..A.A.GU................................CCG.G.AUGGG.A.G..A.AGAUCAAC
NZ_AAHE01000001.1/276274-276122    CGCUUCCUUC.G..GGG.CGGGGUGA...............AAUUCCCC.ACC.GGCGGUGAuccggcucuggccggu..........................................................................................................CAGC.CCGCGAaGCCCGCGcaaacugca................................................................................................CCAC.................................gCGCG...aGGCCCGA....C.UCCGUG.C.......G.......A..UU.........................CGGAGGC.C.GACGGuCA..C.A.GU................................CCG.G.AUGAG.A.G..A.AGGAGGAA
NC_002570.2/1634615-1634762        UUUAUCCUUC.G..GGG.CUGGGUGG...............AAAUCCCG.ACC.GGCGGUGAugaagcgaaugcuucu..........................................................................................................UAGU.CCGUGAcCCGGUUGcug......................................................................................................AUAU...............................cagUAAG....CGGUGGA....C.CUGGUG.A.......A.......A..AU.........................CCGGGAC.C.GACAGuGA..A.A.GU................................CUG.G.AUGGG.A.G..A.AGGAAACG
NC_002662.1/1307881-1307745        AAAUAUCUUC.A..GGG.CACCGUGU...............AAUUCGGG.ACC.GGCGGUAAauagggcuuugaccuuau........................................................................................................GACU.CCGCGAuUCGC---.........................................................................................................UACG..................................---G....CGAUUGA....A.GCAGUG.A.......G.......A..AU.........................CUGCUAG.C.GACAG.UA..A.A.GU................................CUG.G.AUGGA.A.G..A.AGAUGAAC
NZ_AAGO01000042.1/12116-11980      AAAUAUCUUC.A..GGG.CACCGUGU...............AAUUCGGG.ACC.GGCGGUAAauaaggcuuugaccuuau........................................................................................................GACU.CCGCGAuUCGC---.........................................................................................................UACG..................................---G....CGAUUGA....A.GCAGUG.A.......A.......A..CU.........................CUGCUAG.C.GACAG.UA..A.A.GU................................CUG.G.AUGGA.A.G..A.AGAUGAAC
NC_006582.1/1930361-1930511        ACUCAACUUC.G..GGG.CAGGGUGU...............AAAUCCCG.ACC.GGCGGUGAuaaggcaaucgccuuu..........................................................................................................UAGU.CCGUGAcCCGCAUAa........................................................................................................GCAU..........................uacucgugCGUG....CGGUGGA....U.CUGGUG.C.......A.......A..AU.........................CCAGAGC.C.GACAGuAA..U.A.GU................................CUG.G.AUGGG.A.G..A.AGUUCGAG
NZ_AAHJ01000001.1/15775-15623      CUUGUUUCUC.A..GGG.CGGGGUGC...............AAGUCCCC.ACC.GGCGGUAUuccggguacguauccgga........................................................................................................GAGC.CCGCGA.GCGCUUUcgcu.....................................................................................................GCAA..............................ggcgGAAG.gucAGCA-GA....U.UUGGUG.C.......A.......A..AG.........................CCAAAGC.C.GACGGuCA..U.A.GU................................CCG.G.ACGAA.A.G..A.GAAUGAGA
NC_004668.1/1495313-1495432        GUUCGUCUUC.A..GGGgCAGGGUGU...............AAUUCCCG.ACC.GGUGGUUA..........................................................................................................................UAGU.CCACGAcUCGUU--.........................................................................................................-UUU..................................--AA....CGAUUGA....A.UUGGUG.U.......A.......A..UU.........................CCAAUAC.C.GACAG.UA..U.A.GU................................CUG.G.AU-AA.A.G..A.AGAUAGGG
NC_000964.2/2430811-2430667        UUGUAUCUUC.G..GGG.CAGGGUGG...............AAAUCCCG.ACC.GGCGGUAGuaaagcacauuugcuuua........................................................................................................GAGC.CCGUGAcCCGUGUGc........................................................................................................AUAA.................................gCACG....CGGUGGA....U.UCAGUU.U.......A.......A..-G.........................CUGAAGC.C.GACAGuGA..A.A.GU................................CUG.G.AUGGG.A.G..A.AGGAUGAU
NC_001263.1/153631-153779          GACCUCUUUC.G..GGG.CGGGGCGA...............AAUUCCCC.ACC.GGCGGUAAguucucccgaac..............................................................................................................AAGC.CCGCGAaGCCCGCGcaaacc...................................................................................................GCAC................................caCGCG.ccgGGCCCGA....U.GCCGCG.C.......A.......A..CU.........................CGGCAGC.C.GACGGuCA..C.A.GU................................CCG.G.ACGAA.A.G..A.AGGAGGAG
NZ_AAAW03000004.1/12009-11860      ACGAACCUUC.G..AGG.UAGGGUGA...............AAUUCCCG.ACC.GGCGGUAAugauugcccgugcaauu.........................................................................................................CAGC.CCGCAA.CUCAGUGuagc.....................................................................................................GCCA............................gugcugCACC....GACU-GA....C.UUGGUG.A.......G.......A..CU.........................CCAAGGC.C.GACGG.UA..U.A.GU................................CCG.G.AUGGG.A.G..A.AGGUACAA
NZ_AAEB02000032.1/17972-17823      GGUAACUUUC.G..GGG.GCGGGUGG...............AAUUCCCGcACC.GGCGGUGAgcccggguccagcgcgcccggg....................................................................................................GAGC.CCGCGAcCCCCCGCc........................................................................................................GCA-.................................gGCGG....GGGUGGA....G.CCGGUG.A.......G.......A..GU.........................CCGGCGC.C.GACGGuGA..U.A.GU................................CCG.G.AUGGG.A.G..A.AAGGAAGC
NC_003888.3/1539404-1539276        CAGCGCACUC.C..GGG.GUCGGUGA...............AAGUCCGA.ACC.GGCGGUUA..........................................................................................................................CAGU.CCGCGAcCCGGUCGcc.......................................................................................................UCCA.................................gCGAC....CGGUUGA....C.CAGGUG.A.......A.......A..UU.........................CCUGGAC.C.GACGGuUA..A.A.GU................................CCG.G.AUGGG.A.G..G.CAGUGCGC
NZ_AAEV01000002.1/120578-120702    GUUCAUCUUC.AagGGG.CAGGGUGC...............GAUUCCCG.ACC.GGUGGUA-..........................................................................................................................AAGU.CCAUGA.GCUGUCA.........................................................................................................UUCG..................................UGAU....GGCU-GA....U.UCGGUG.A.......A.......A..UU.........................CCGAAAC.C.GAUAGuUA..A.A.GU................................CUA.G.AUAAA.G.G..A.AGAUUGAA
NZ_AAIE01000060.1/930-1059         ACGCGCGCUC.C..GGG.GUCGGUGA...............AAUUCCGA.ACC.GGCGGUGA..........................................................................................................................CAGU.CCGCGA.CCCGUCCgcag.....................................................................................................GUAC................................ugGGAC....GGCU-GA....C.CCGGUG.G.......A.......A..UU.........................CCGGGAC.C.GACGGuGA..A.A.GU................................CCG.G.AUGGG.A.G..G.ACGCGCGC
NZ_AAGP01000003.1/53843-53971      CACAUGUUCC.G..GGG.-ACGGUGA...............AAAUCCGU.ACC.GGCGGUGA..........................................................................................................................UAGU.CCGCGAgCCGGCUGc........................................................................................................AUUC...............................gugCAGA....UGGUUGA....C.UUGGUG.A.......A.......A..UU.........................CCGAGAC.C.GACAGuCA..G.A.GU................................CUG.G.AUGGG.A.G..G.AGCAUGGC
NC_003155.3/8236206-8236333        CAGCGCACUC.C..GGG.GUCGGUGA...............AAGUCCGA.ACC.GGCGGUUA..........................................................................................................................UAGU.CCGCGAcCCGCUCGc........................................................................................................CUCG.................................gCGAU....CGGUUGA....C.CAGGUG.G.......A.......A..UU.........................CCUGGAC.C.GACGGuUA..A.A.GU................................CCG.G.AUGGG.A.G..G.CAGUGCGC
NC_006371.1/1039643-1039458        CUGAAUUCUC.A..GGG.CGGGGCGC...............AAUUCCCC.ACC.GGCGGUAAuucagagcacucaauagugaguuaacugaa............................................................................................AAGC.CCGCGA.GCGCUUAu........................................................................................................CUUU........................uuuauaaugaUAAG.gucAGCA-GA....U.CUGGUG.U.......A.......A..U-acuuccugucaguaugagu......CCAGAGC.C.GACGGuUA..U.A.GU................................CCG.G.AUGAA.A.G..A.GGAUCAGU
NZ_AAAW03000198.1/2512-2629        UGAAUACCUCuG..GGG.AUUGGUGA...............AAUUCCAU.ACCcGGCGGUC-..........................................................................................................................AAGC.CCGCGA.GCCA---.........................................................................................................-UUA..................................---U....GGCA-GA....U.CUGGUG.U.......A.......A..UU.........................CCAGAGC.C.GACAG.UA..A.A.GU................................CUG.G.AUGAG.AaG..A.GGAAAUUA
NC_004567.1/1706025-1705904        GUUCAUCUUC.A..GGG.CAGGGUGU...............GAUUCCCG.ACC.GGCGGUAA..........................................................................................................................UAAC.CCGCGAcCUAUGC-.........................................................................................................GUGU..................................-GCA....UAGU-GA....U.UUGGUG.C.......A.......A..UU.........................CCAAAGU.C.GACAG.UA..A.A.GU................................CUG.GuAU-AA.A.G..A.AGAUCGAG
NZ_AAEF02000025.1/29234-29360      ACGCGUGCUC.C..GGG.GUCGGUGC...............AAUUCCGA.ACC.GGCGGUGA..........................................................................................................................CAGU.CCGCGA.GCCCCCGc........................................................................................................UUCG.................................gCGGG...uGGUU-GA....U.CCGGUG.G.......A.......A..CU.........................CCGGGAC.C.GACGGuGA..G.A.GU................................CCG.G.AUGGG.A.G..G.CAGCGCGC
NZ_AAHG01000012.1/83108-82954      CUACGUGCUC.C..GGG.GUCGGUGU...............AAGUCCGA.ACC.GGCGGUGA..........................................................................................................................CAGU.CCGCGAcCCGCGAGccggcacagauc.............................................................................................CUCU......................ccaggaacuguuCCGGcggaCGGUUGA....A.CCGGUG.A.......A.......A..UU.........................CCGGUAC.C.GACAGuUA..A.A.GU................................CUG.G.AUGAG.A.G..AaGCACGUAC
NC_006085.1/1913787-1913653        ACACGUGCUC.C..GGG.GUCGGUGA...............AAGUCCGA.ACC.GGCGGUGA..........................................................................................................................UAGU.CCGCGAcCCGAGCCg........................................................................................................UCCU............................cguggcGGUG....AGGUUGA....A.UCGGUG.A.......A.......A..UU.........................CCGGUAC.C.GACGGuAA..A.A.GU................................CCG.G.AUGGG.A.GguA.GCACGGAA
NZ_AAAQ02000011.1/30579-30709      ACGCGUGCUC.C..GGG.GUCGGUGA...............AAGUCCGA.ACC.GGCGGUGA..........................................................................................................................CAGU.CCGCGAcCCAGUCGaa.......................................................................................................GCCA.................................uCGGC....UGGUGGA....A.CCGGUG.A.......A.......A..CU.........................CCGGUAC.C.GACGGuGA..A.A.GU................................CCG.G.AUGGG.A.GguA.GUACGUGG
NZ_AABH02000065.1/4916-5052        UAAUAACUUC.A..GGG.UCGGGUGU...............AAGUCCCA.ACC.GGCGGUGAgacaugaauuuucauggu........................................................................................................AAGC.CCGCGA.CCUGC--.........................................................................................................UUUU..................................--GC....AGCU-GA....U.CUGGUC.A.......A.......A..AU.........................CCAGAGC.C.GACCG.UA..A.A.GU................................CGG.GuAU-AA.A.G..A.AGUCUAAA
NZ_AAAJ03000006.1/451137-450859    GUGCGUCUUC.A..GGG.CGGGGUGA...............AAUUCCCC.ACC.GGCGGUAUgccggcaacgcgagagcgugagccggu...............................................................................................GAGC.CCGCGA.GCGCCCGcgucgucaagguguuuggaccugugcaacugcguugcacgggacccgagucagugcuuugcaugggaccggaguaaugcgccaaagcgcgaacuccggccaacggCUAA..............agcgccaacucuggucgacaUGGG.gucAGCA-GA....U.CUGGUG.A.......G.......A..AG.........................CCAGAGC.C.GACGGuUA..G.A.GU................................CCG.G.AUGGA.A.G..A.AGAUGUGC
NC_005362.1/991108-991219          UGUUGUCUUC.A..GGG.CAGGGCGA...............AAUUCCCG.ACC.GGCGGUUA..........................................................................................................................GAGU.CCGCGA.GCUAC--.........................................................................................................ACAU..................................--GU....AGUU-GA....A.CC----.-.......-.......-..-U.........................CAGGUAC.C.GAUAGuUA..U.A.GU................................CUA.G.AUGGA.A.G..A.AGACAGAC
NZ_AAAO02000007.1/2328-2218        UGUUGUCUUC.A..GGG.CAGGGUGC...............AAUUCCCG.ACC.GGCGGUUA..........................................................................................................................GAGU.CCGCGA.GCUAC--.........................................................................................................-GAU..................................--GU....AGUU-GA....A.CC----.-.......-.......-..-U.........................CAGGUAC.C.GAUAGuUA..A.A.GU................................CUA.G.AUGGA.A.G..A.AGACAGAC
NZ_AAII01000114.1/6313-6183        ACGCGCGCUC.C..GGG.GUCGGUGA...............AACUCCGA.GCC.GGCGGUGA..........................................................................................................................UAGU.CCGCGAcCCGUCCGc........................................................................................................CCUU..............................guggCGGC....CGGUUGA....C.CUGGUG.G.......A.......A..UU.........................CCGGGAC.C.GACGGuGA..A.A.GU................................CCG.G.AUGGG.A.G..G.ACGCGCGC
NC_006814.1/939724-939836          UGUUGUCUUC.A..GGG.CAGGGUGA...............AAAUCCCG.ACC.GGCGGUUA..........................................................................................................................GAGU.CCGCGAcCCAC---.........................................................................................................GUAA..................................---G....UGGUUGA....A.UCG---.-.......-.......-..UU.........................-AGAUAC.C.GAUGGuUA..U.A.GU................................CUA.G.AUGGA.A.G..A.AGACAGAC
NC_006908.1/318798-318911          UGAGUCUUUC.A..GGG.ACAUGUUU...............AAUUCAGU.ACC.GGUAGUAA..........................................................................................................................AAGU.CUACGA.GCA----.........................................................................................................-AAA..................................----....AGCU-GA....U.UCUGUG.U.......A.......A..UU.........................CAGAAAC.C.GACGG.UA..A.A.GU................................CCG.G.AUGAG.A.A..A.AAGAAAGA
NZ_AAGQ01000020.1/2199-2084        AGUUGUCUUC.G..GGG.CAGGGUGA...............AAAUCCCG.ACC.GGCGGUGC..........................................................................................................................AAGU.CCGCGA.GCCAC--.........................................................................................................GCGA..................................--GU....GGUU-GA....A.UGC-UG.U.......A.......A..AG.........................---CUAC.C.GAUAGuUA..U.A.GU................................CUA.G.AUGGG.A.G..A.AGGCAGAC
NZ_AAIV01000010.1/89114-89283      UAUAAUUCUC.A..GGG.CGGGGCGC...............AAUUCCCC.ACC.GGCGGUAAacuugaaaaagu..............................................................................................................GAGC.CCGCGA.GCGCUCGa........................................................................................................UUCG.................................uCGAG.gucAGCA-GA....U.CUGGUG.Acuua...G.......G..UUuuacucaugaguaaugccuaacaguCCAGAGC.C.GACGGuUA..C.A.GU................................CCG.G.AUGAG.A.G..A.GAAUAGAG
NZ_AAAO02000005.1/92035-91922      AAUGUUCUUC.G..AGA.CAGGGUGA...............AAUUCCCG.ACC.GGCGGUA-..........................................................................................................................AAGU.CCGCAAcCCGC---.........................................................................................................GCAA..................................---G....CGGUUGA....A.CCC-UU.A.......A.......-..-U.........................--GGUAC.C.GAUAGuUA..U.A.GU................................CUA.G.AUGGA.A.G..A.AGGAUAAU
NC_006177.1/2924773-2924949        GAGCGCCUUC.A..GGG.CAGGGUGAggcggcacugccgccAAUUCCCG.ACC.GGCGGUGAugcuccccgcggggcggaggagac..................................................................................................GAGCgCCGCGA.GC-CCCGugcggc...................................................................................................CUCA..........................gggcggcaCGGG....UGCA-GA....CuCCGGUG.A.......G.......A..UC.........................CCGGGGC.C.GACGG.UA..C.A.GU................................CCG.G.AUGGG.A.G..A.AGGCGAGA
NZ_AABF02000227.1/9-120            UAGGCGAAUC.G..AGG.CAGG-UGA...............AAUC-CCG.ACC.GGUGGU--..........................................................................................................................CAG-.CCACGA.AAGC---.........................................................................................................AUUU..................................---G....CUUU-GA....U.UUGGUG.A.......A.......A..UU.........................CCAAAAC.C.GACAG.UA..G.A.GU................................CUG.G.AUGGG.A.G..A.AGAAUUAG
NZ_AABG04000003.1/43741-43574      ACUUAUCUUC.A..GGG.AUAGGUGA...............AAUUCCUU.ACC.GGCGGUAGacagcaugguauuugcugu.......................................................................................................GAGC.CCGCGA.GCC----.........................................................................................................UUUU..................................---U....GGCA-GA....U.CCGGUC.A.......A.......A..GU.........................CCGGAGC.C.GACAGuGA..A.AuGUauuaauauguuuuguuauuaauacauugagu.CUG.G.AUGGG.A.G..A.AGAUAAAG
NZ_AAIN01000001.1/58663-58491      UUACAUUCUC.A..GGG.CGGGGUGA...............AAUUCCCC.ACC.GGCGGUGAagaggcaucucuggaugccaca....................................................................................................AAGC.CCGCGA.GCGCCUGcga......................................................................................................GCAU.........................gguuuugcgCAGG.gucAGCA-GA....U.CCGGUG.Aucccguu-aacggguA..UU.........................CCGGAGC.C.GACGG.UG..U.U.GU................................CCU.G.GUGCA.G.G..A.AUUCAUCC
NC_004347.1/151287-151051          AACAAUUCUC.A..GGG.CGGGGUGA...............AACUCCCC.ACC.GGCGGUAAauagugagguaaaagagauuuucccacgcua...........................................................................................AAGC.CCGCGA.GCGCCCGaacgcaauuucggggucagcagaucuggugcccuagcaugucucgccaugguuaacgccaaacgagaccgcg.................................CUAU..............................uauuCCAG....AGCC-GAcgguA.AUGGAC.U.......G.......U..UUg........................CCACUAG.C.GACAG.UAcuG.A.GU................................CCG.G.AUGGA.A.G..A.GAAUGUAA
NZ_AAIO01000007.1/50592-50821      GCAAAUUCUC.A..GGG.CGGGGUGA...............AACUCCCC.ACC.GGCGGUAAauggguaacgcuaagugauuauuuaacugagcaucccca...................................................................................AAGC.CCGCGA.GCGCCCGaaaucacuuucggggucagcagaucuggugccuuagauuuugccuagugcaaaacuga...............................................CUAU.................................uCCAG....AGCC-GA....CgGUAAUG.G.......A.......C..UGuuugcu...................UUAAUGG.C.GACAG.UAcuG.A.GU................................CCG.G.AUGGA.A.G..A.GAAUGUAA
NC_006087.1/440484-440331          AUACGUGCUC.C..GGG.GUCGGUGA...............GAGUCCGA.ACC.GGCGGUGA..........................................................................................................................CAGU.CCGCGA.GCGGAGGgu.......................................................................................................GAGA................................gcCCGC....UGCU-GA....A.CCGGUG.G.......A.......A..UU.........................CCGGUGC.C.GACGG.UA..A.U.G-cguccagguuccgcccuggcgcucagu.....CCG.G.AUGGG.A.G..GcGCACGUCG
AACY01245701.1/598-749             GCUUAUUCUC.A..GGG.CGGGGCGA...............AAUUCCCC.ACC.GGCGGUAAaucaaccauagcguuga.........................................................................................................AAGC.CCGCGA.GCGCUUUcugu.....................................................................................................GAAA..............................gcagAAAG.gucAGCA-GA....U.CCGGUG.U.......A.......A..UU.........................CCGGGGC.C.GACGGuUA..A.A.GU................................CCG.G.AUGGG.A.G..A.GAGUAACG
AACY01025006.1/156-305             GCUUAUUCUC.A..GGG.CGGGGCGA...............AAUUCCCC.ACC.GGCGGUAAaucaacugauguuga...........................................................................................................AAGC.CCGCGA.GCGCUUUuu.......................................................................................................GUUA............................cggcaaAAAG.gucAGCA-GA....U.CCGGUG.U.......A.......A..UU.........................CCGGGGC.C.GACGGuUA..G.A.GU................................CCG.G.AUGGG.A.G..A.GAGUAACG
AACY01026190.1/815-972             GCUUAUUCUC.A..GGG.CGGGGUGA...............AAUUCCCC.ACC.GGCGGUAUcccgaugugacucggg..........................................................................................................GAGC.CCGCGA.GCGCCCGacccg....................................................................................................GUAU........................ugcaccgggaCGGG.gucAGCA-GA....U.CCGGUG.A.......G.......A..UG.........................CCGGAGC.C.GACGGuCA..U.A.GU................................CCG.G.AUGAA.A.G..A.GGAUAAGA
AACY01174362.1/107-258             GCUUAUUCUC.A..GGG.CGGGGCGA...............AAUUCCCC.ACC.GGCGGUAAaucaaccauagcguuga.........................................................................................................AAGC.CCGCGA.GCGCUUUcugc.....................................................................................................GAAU..............................gcagAAAG.gucAGCA-GA....U.CCGGUG.U.......A.......A..UU.........................CCGGGGC.C.GACGGuUA..G.A.GU................................CCG.G.AUGGG.A.G..A.GAGUAACG
AAFY01011024.1/855-707             UGGAAUUCUC.A..GGG.CGGGGUGA...............AAUUCCCC.ACC.GGCGGUGAuuuugaugcagucaaau.........................................................................................................AAGC.CCGCGA.GCGCCUGuug......................................................................................................CUUU................................aaCAGG.gucAGCA-GA....U.CUGGUG.A.......A.......A..CU.........................CCAGAGC.C.GACGGuGA..A.A.GU................................CCG.G.AUGGG.A.G..A.GAACAACA
AACY01217512.1/622-467             GCCGGUUCUC.A..GGG.CGGGGUGC...............AAUUCCCC.ACC.GGCGGUAAgcgcgaaagcgu..............................................................................................................AAGC.CCGCGA.GCGCCUUugcgg....................................................................................................CCAA......................gucauuggagcaAAGG.gucAGCA-GA....U.CUGGUG.C.......G.......A..CU.........................CCAGAGC.C.GACGGuCA..U.A.GU................................CCG.G.AUGGA.A.G..A.GAACGACA
AACY01057788.1/168568-168716       GUGCGUCUUC.A..GGG.CGGGGUGA...............AAUUCCCC.ACC.GGCGGUAGgcuggcguaagccggc..........................................................................................................GAGC.CCGCGA.GCGCCCGc........................................................................................................GCAU.............................ccgcgCGGG.gucAGCA-GA....U.CUGGUC.G.......A.......A..UG.........................CCAGAGC.C.GACGGuCA..C.A.GU................................CCG.G.AUGAG.A.G..A.AGAUGUGC
AAGA01005017.1/469-316             ACGUAUUCUC.A..GGG.CGGGGUGC...............AAUUCCCC.ACC.GGCGGUAUguggccuugcgccac...........................................................................................................CAGC.CCGCGA.GCGCAACcacc.....................................................................................................CCAA..........................acagggcgGUUG.gucAGCA-GA....U.CUGGUA.A.......G.......A..UG.........................CCAGAGC.C.GACGGuCA..U.A.GU................................CCG.G.AUGGA.A.G..A.GAAUGCGU
AACY01312162.1/559-405             UGCUAACUUC.A..GGG.CGGGGUGA...............AACUCCCC.ACC.GGCGGUGAuugugaacuuaaccauucgcac....................................................................................................AAGC.CCGCGA.GCGCUGUua.......................................................................................................GAAA..............................ccuaACAG.gucAGCA-GA....U.CUGGUG.U.......A.......A..CU.........................CCAGAGC.C.GACGGuUA..U.A.GU................................CCG.G.AUGCA.A.G..A.AGUAUUAA
AAFX01111890.1/551-403             ACUUAUUCUC.A..GGU.CGGGGUGA...............AAAUCCCC.ACC.GGCGGUAUcccagguuauacuggg..........................................................................................................GAGC.CCGCGA.GCGCUCCuuc......................................................................................................GAUU...............................gauGGAG.gucAGCA-GA....U.CUGGUG.A.......A.......A..AA.........................CCAGAGC.C.GACGGuCA..C.A.GU................................CCG.G.AUUGA.A.G..A.GGAUAAGG
AACY01591319.1/56-198              CAUAGUCCUC.G..GGG.UUGGGUGA...............AAAUCCCU.ACC.GGCGGUGAccuguuaauaacag............................................................................................................CAGC.CCGCGA.CC-CUUGu........................................................................................................GAAA............................auugauCAAG....-GUU-GA....U.CAGGUG.A.......A.......A..UU.........................CCUGAGC.C.GACGGuAA..G.A.GU................................CCG.G.AUGGG.A.G..A.GGAUGUAA
AACY01172042.1/156-331             CGGCAUCUUC.A..GGG.CAGAGUGG...............AAUUCUCU.ACC.GGUGGUGAuuugcacuuauuuaaauuaaaauaauauuaaagaagaggcaau...............................................................................CAGC.CCACGA.GCGCUAAca.......................................................................................................AUAU..............................caugUUAG.gucAGCA-GA....U.CUGGUG.U.......C.......A..AU.........................CCAGAGC.C.GACGGuAA..C.A.GU................................CCG.G.AUGAA.A.G..A.AGAUCAAC
AAFZ01027387.1/37-164              AUCCAUUCUC.A..GGN.CGGGGUGA...............AAU-CCCC.ACC.GGCGGUU-..........................................................................................................................CAGC.CCGCGA.GCGCCAUc........................................................................................................UUCG.................................gGUGG.gucAGCA-GA....CaCUGGUG.G.......A.......A..CU.........................CCAGGGC.C.GACGGuUA..G.A.GU................................CCG.G.AUGGU.A.G..A.GAAUGGGU
AAFX01084096.1/141-288             CCGCGUUCUC.A..GGG.CGGGGUGA...............AAGUCCCC.ACC.GGCGGUAAugccugcgcaggcaggac........................................................................................................GAGC.CCGCGG.GCGCCCCu........................................................................................................CUCC..............................ggagGGGG..acAGCA-GA....CaCCGGUG.C.......G.......A..UC.........................CCGGGGC.C.GACGGuUA..G.A.GU................................CCG.G.UU--A.U.G..A.GAACCGCU
AAFY01009023.1/227-397             UUUAAUUCUC.A..GGG.CGGGGCGC...............AAUUCCCC.ACC.GGCGGUAUacuugaaaaagu..............................................................................................................GAGC.CCGCGA.GCGCUCGa........................................................................................................UUCG.................................uCGAG.gucAGCA-GA....U.CUGGUG.Acu.....-uaggu..A..UUuacucaugaguaaugucuaacagu.CCAGAGC.C.GACGGuUA..U.A.GU................................CCG.G.AUGAG.A.G..A.GAAUAGAG
AAFX01032056.1/755-882             UUGCGUACUC.C..GGG.GUCGGUGA...............AAUUCCGA.ACC.GGCGGUGA..........................................................................................................................CAGU.CCGCGAcCCGGUCAca.......................................................................................................GCCA.................................gUGGC....CGGUGGA....G.CCGGUG.A.......A.......A..CU.........................-CGGCAC.C.GACGGuGA..A.A.GU................................CCG.G.AUGGG.A.G..G.CGGUACGC
AAFY01022492.1/757-922             CAUCGUUCUC.G..GGG.CGGGGUGA...............AAUUCCCC.ACCcGGCGGUACagcguuuauuaacccug.........................................................................................................AAGC.CCGCCA.GCGCUUGccggccg..................................................................................................GUUU........................aacugcccagCAAG.gucAGCA-GA....UcCCGGUG.U.......A.......AacUU.........................CCGGAGC.CcAACGG.UAu.U.A.GU...............................cCCG.G.AU-AA.A.A..A.GAAGAGCC
AAFX01125378.1/416-589             AAUAACCUUC.G..GGG.CAGGGCGC...............AAUUCCCG.AUC.GGUGGUA-..........................................................................................................................UAGC.CCACGAaCACAUGGacucaggaagcuugcuuccguuauuacgccc..........................................................................GCAA.....................gcuggcugaacucCAAA....GCAUGGA....U.CGGGUGgU.......A.......A..UUc........................CCAGAGCcC.GACACgUA..AcA.GU................................CUGgG.AUAGA.A.G..A.AGGGAUAU
AACY01230681.1/464-691             GCAAAUUCUC.A..GGG.CGGGGUGA...............AACUCCCC.ACC.GGCGGUAAaugaguaacggcuaagugauggugacuuaguguggcuca...................................................................................AAGC.CCGCGA.GCGCCCGaaaucauguucggggucagcagaucuggugccucagu....................................................................GUUU................................gcCGAG....UGCA-AA....U.CUGAU-.-.......-.......A..UU.........................CCAGAGC.C.GACGG.UA..A.U.G-gacugugaccuuaauggcaacagugcuaagu.CCG.G.AUGGA.A.G..A.GAAUGUAA
#=GC SS_cons                       <<<<<<<<<<.........<<<<[..................]..>>>>......<<<<[.............................................................................................................................]AA.>>>>...<<<<<<<...............................................................................................................................................>>>>....>>>........<.<<<<[..................].............................>>>>>aa.....<<<...........................................>>>...........>..>.>>>>>>>>
#=GC SS_label                      ====P1====.........-P2-......................-P2-......=P3=..................................................................................................................................=P3=...---P4--...............................................................................................................................................----P4-----........==P5==.................................................=P5==.......-P6...........................................P6-...........=====P1======
#=GC pair_prediction_1             ...........................................................................................................................................................................................<.............................................................................................................................................................................................................................................>...............................................................................
#=GC RF                            gaucaUcUUC.A..GGG.CgGGGUGa...............AAUUCCCc.ACC.GGCGGUAA..........................................................................................................................AAGC.CCGCGA.gCgcuug.........................................................................................................cuau..................................caag....aGcaUGA....u.ccGGUG.A.......G.......A..UU.........................CCggaGC.C.GACaG.UA..u.A.GU................................CuG.G.AUGGA.A.G..A.AgAugaag
#=GC SS_align                      ((((((((((.,..,,,.,<<<<___...............____>>>>.,,,.,<<<<___..........................................................................................................................____.>>>>,,.<<<<<<<.........................................................................................................____..................................>>>>....>>>,,,,....<.<<<<__._......._......._..__.........................>>>>>,,.,.,,<<<.__.._._.__................................>>>.,.,,,,,.,.)..).))))))))

//
