# Supplementary material for: The distributions, mechanisms, and structures of metabolite-binding riboswitches
Source: Genome Biol. 2007 Nov 12;8(11):R239. doi: 10.1186/gb-2007-8-11-r239 (PMC2258182; doi:10.1186/gb-2007-8-11-r239)
Supplement: Additional data file 1 — Sequence alignments of the riboswitch aptamer data sets annotated with new base-base interactions in Stockholm format. [file gb-2007-8-11-r239-S1.zip › Stockholm/GlcN6P.stk]

# STOCKHOLM 1.0

#=GS NZ_AAEK01000074.1/10289-10125    organism  Bacillus cereus G9241
#=GS NC_003997.3/157525-157689        organism  Bacillus anthracis str. Ames
#=GS NC_005945.1/157526-157690        organism  Bacillus anthracis str. Sterne
#=GS NC_005957.1/163247-163411        organism  Bacillus thuringiensis serovar konkukian str. 97-27
#=GS NC_006274.1/157515-157679        organism  Bacillus cereus E33L
#=GS NC_007530.2/157525-157689        organism  Bacillus anthracis str. 'Ames Ancestor'
#=GS NZ_AAAC02000001.1/697152-697316  organism  Bacillus anthracis str. A2012
#=GS NZ_AAEN01000019.1/9340-9504      organism  Bacillus anthracis str. CNEVA-9066
#=GS NZ_AAEO01000023.1/88432-88268    organism  Bacillus anthracis str. A1055
#=GS NZ_AAEP01000033.1/6922-7086      organism  Bacillus anthracis str. Vollum
#=GS NZ_AAEQ01000020.1/87337-87173    organism  Bacillus anthracis str. Kruger B
#=GS NZ_AAER01000024.1/88435-88271    organism  Bacillus anthracis str. Western North America USA6153
#=GS NZ_AAES01000019.1/7927-8091      organism  Bacillus anthracis str. Australia 94
#=GS NC_004722.1/163174-163338        organism  Bacillus cereus ATCC 14579
#=GS NC_002570.2/288764-288941        organism  Bacillus halodurans C-125
#=GS NC_003909.8/157527-157691        organism  Bacillus cereus ATCC 10987
#=GS NC_004193.1/258874-259052        organism  Oceanobacillus iheyensis HTE831
#=GS NC_003030.1/179913-180082        organism  Clostridium acetobutylicum ATCC 824
#=GS NC_003366.1/2679186-2678959      organism  Clostridium perfringens str. 13
#=GS NC_002976.3/1799230-1799002      organism  Staphylococcus epidermidis RP62A
#=GS NC_004461.1/1804202-1803974      organism  Staphylococcus epidermidis ATCC 12228
#=GS NZ_AAAW03000067.1/17266-17083    organism  Desulfitobacterium hafniense DCB-2
#=GS NC_002745.2/2212308-2212081      organism  Staphylococcus aureus subsp. aureus N315
#=GS NC_002758.2/2282028-2281801      organism  Staphylococcus aureus subsp. aureus Mu50
#=GS NC_002951.2/2208552-2208325      organism  Staphylococcus aureus subsp. aureus COL
#=GS NC_002952.2/2311875-2311648      organism  Staphylococcus aureus subsp. aureus MRSA252
#=GS NC_002953.3/2211350-2211123      organism  Staphylococcus aureus subsp. aureus MSSA476
#=GS NC_003923.1/2232245-2232018      organism  Staphylococcus aureus subsp. aureus MW2
#=GS NC_006270.2/183342-183526        organism  Bacillus licheniformis ATCC 14580
#=GS NC_006322.1/183150-183334        organism  Bacillus licheniformis ATCC 14580
#=GS NC_004557.1/2702477-2702194      organism  Clostridium tetani E88
#=GS NC_003869.1/2101607-2101440      organism  Thermoanaerobacter tengcongensis MB4
#=GS NC_002973.5/771065-771271        organism  Listeria monocytogenes str. 4b F2365
#=GS NZ_AADR01000002.1/45417-45211    organism  Listeria monocytogenes str. 4b H7858
#=GS NZ_AADQ01000005.1/54176-53971    organism  Listeria monocytogenes str. 1/2a F6854
#=GS NC_003210.1/756456-756661        organism  Listeria monocytogenes EGD-e
#=GS NC_003212.1/755732-755938        organism  Listeria innocua Clip11262
#=GS NC_006582.1/270891-271055        organism  Bacillus clausii KSM-K16
#=GS NC_006510.1/166976-167156        organism  Geobacillus kaustophilus HTA426
#=GS NZ_AABF02000219.1/891-1045       organism  Fusobacterium nucleatum subsp. vincentii ATCC 49256
#=GS NC_003454.1/1095654-1095808      organism  Fusobacterium nucleatum subsp. nucleatum ATCC 25586
#=GS NC_004668.1/2055462-2055306      organism  Enterococcus faecalis V583
#=GS NC_004567.1/761447-761607        organism  Lactobacillus plantarum WCFS1
#=GS NC_000964.2/200004-200182        organism  Bacillus subtilis subsp. subtilis str. 168
#=GS NZ_AABG04000024.1/10700-10512    organism  Clostridium thermocellum ATCC 27405
#=GS NZ_AAEB02000024.1/15360-15189    organism  Rubrobacter xylanophilus DSM 9941
#=GS NZ_AADT03000001.1/73229-73028    organism  Moorella thermoacetica ATCC 39073
#=GS NZ_AADW02000013.1/50941-50774    organism  Exiguobacterium sp. 255-15
#=GS NZ_AAAK03000020.1/30101-29944    organism  Enterococcus faecium DO
#=GS NC_006177.1/222192-222364        organism  Symbiobacterium thermophilum IAM 14863
#=GS NZ_AAAH01000890.2/3528-3738      organism  Chloroflexus aurantiacus
#=GS NC_001263.1/302515-302702        organism  Deinococcus radiodurans R1
#=GS NZ_AAHE01000006.1/74295-74120    organism  Deinococcus geothermalis DSM 11300

#=GS NZ_AAEK01000074.1/10289-10125    taxonomy  Bacteria; Firmicutes; Bacillales; Bacillaceae; Bacillus; Bacillus; cereus group; Bacillus; cereus
#=GS NC_003997.3/157525-157689        taxonomy  Bacteria; Firmicutes; Bacillales; Bacillaceae; Bacillus; Bacillus; cereus group; Bacillus; anthracis str. Ames
#=GS NC_005945.1/157526-157690        taxonomy  Bacteria; Firmicutes; Bacillales; Bacillaceae; Bacillus; Bacillus; cereus group; Bacillus; anthracis str. Sterne
#=GS NC_005957.1/163247-163411        taxonomy  Bacteria; Firmicutes; Bacillales; Bacillaceae; Bacillus; Bacillus; cereus group; Bacillus; thuringiensis serovar konkukian str. 97-27
#=GS NC_006274.1/157515-157679        taxonomy  Bacteria; Firmicutes; Bacillales; Bacillaceae; Bacillus; Bacillus; cereus group; Bacillus; cereus
#=GS NC_007530.2/157525-157689        taxonomy  Bacteria; Firmicutes; Bacillales; Bacillaceae; Bacillus; Bacillus; cereus group; Bacillus; anthracis str. 'Ames Ancestor'
#=GS NZ_AAAC02000001.1/697152-697316  taxonomy  Bacteria; Firmicutes; Bacillales; Bacillaceae; Bacillus; Bacillus; cereus group; Bacillus; anthracis str. A2012
#=GS NZ_AAEN01000019.1/9340-9504      taxonomy  Bacteria; Firmicutes; Bacillales; Bacillaceae; Bacillus; Bacillus; cereus group; Bacillus; anthracis str. CNEVA-9066
#=GS NZ_AAEO01000023.1/88432-88268    taxonomy  Bacteria; Firmicutes; Bacillales; Bacillaceae; Bacillus; Bacillus; cereus group; Bacillus; anthracis str. A1055
#=GS NZ_AAEP01000033.1/6922-7086      taxonomy  Bacteria; Firmicutes; Bacillales; Bacillaceae; Bacillus; Bacillus; cereus group; Bacillus; anthracis str. Vollum
#=GS NZ_AAEQ01000020.1/87337-87173    taxonomy  Bacteria; Firmicutes; Bacillales; Bacillaceae; Bacillus; Bacillus; cereus group; Bacillus; anthracis str. Kruger B
#=GS NZ_AAER01000024.1/88435-88271    taxonomy  Bacteria; Firmicutes; Bacillales; Bacillaceae; Bacillus; Bacillus; cereus group; Bacillus; anthracis str. Western North America USA6153
#=GS NZ_AAES01000019.1/7927-8091      taxonomy  Bacteria; Firmicutes; Bacillales; Bacillaceae; Bacillus; Bacillus; cereus group; Bacillus; anthracis str. Australia 94
#=GS NC_004722.1/163174-163338        taxonomy  Bacteria; Firmicutes; Bacillales; Bacillaceae; Bacillus; Bacillus; cereus group; Bacillus; cereus ATCC 14579
#=GS NC_002570.2/288764-288941        taxonomy  Bacteria; Firmicutes; Bacillales; Bacillaceae; Bacillus; halodurans C-125
#=GS NC_003909.8/157527-157691        taxonomy  Bacteria; Firmicutes; Bacillales; Bacillaceae; Bacillus; Bacillus; cereus group; Bacillus; cereus ATCC 10987
#=GS NC_004193.1/258874-259052        taxonomy  Bacteria; Firmicutes; Bacillales; Bacillaceae; Oceanobacillus; iheyensis
#=GS NC_003030.1/179913-180082        taxonomy  Bacteria; Firmicutes; Clostridia; Clostridiales; Clostridiaceae; Clostridium; acetobutylicum ATCC 824
#=GS NC_003366.1/2679186-2678959      taxonomy  Bacteria; Firmicutes; Clostridia; Clostridiales; Clostridiaceae; Clostridium; perfringens str. 13
#=GS NC_002976.3/1799230-1799002      taxonomy  Bacteria; Firmicutes; Bacillales; Staphylococcus; epidermidis
#=GS NC_004461.1/1804202-1803974      taxonomy  Bacteria; Firmicutes; Bacillales; Staphylococcus; epidermidis ATCC 12228
#=GS NZ_AAAW03000067.1/17266-17083    taxonomy  Bacteria; Firmicutes; Clostridia; Clostridiales; Peptococcaceae; Desulfitobacterium; hafniense DCB-2
#=GS NC_002745.2/2212308-2212081      taxonomy  Bacteria; Firmicutes; Bacillales; Staphylococcus; aureus subsp.
#=GS NC_002758.2/2282028-2281801      taxonomy  Bacteria; Firmicutes; Bacillales; Staphylococcus; aureus subsp.
#=GS NC_002951.2/2208552-2208325      taxonomy  Bacteria; Firmicutes; Bacillales; Staphylococcus; aureus subsp.
#=GS NC_002952.2/2311875-2311648      taxonomy  Bacteria; Firmicutes; Bacillales; Staphylococcus; aureus subsp.
#=GS NC_002953.3/2211350-2211123      taxonomy  Bacteria; Firmicutes; Bacillales; Staphylococcus; aureus subsp.
#=GS NC_003923.1/2232245-2232018      taxonomy  Bacteria; Firmicutes; Bacillales; Staphylococcus; aureus subsp.
#=GS NC_006270.2/183342-183526        taxonomy  Bacteria; Firmicutes; Bacillales; Bacillaceae; Bacillus; licheniformis ATCC 14580
#=GS NC_006322.1/183150-183334        taxonomy  Bacteria; Firmicutes; Bacillales; Bacillaceae; Bacillus; licheniformis ATCC 14580
#=GS NC_004557.1/2702477-2702194      taxonomy  Bacteria; Firmicutes; Clostridia; Clostridiales; Clostridiaceae; Clostridium; tetani
#=GS NC_003869.1/2101607-2101440      taxonomy  Bacteria; Firmicutes; Clostridia; Thermoanaerobacteriales; Thermoanaerobacteriaceae; Thermoanaerobacter; tengcongensis
#=GS NC_002973.5/771065-771271        taxonomy  Bacteria; Firmicutes; Bacillales; Listeriaceae; Listeria; monocytogenes str. 4b F2365
#=GS NZ_AADR01000002.1/45417-45211    taxonomy  Bacteria; Firmicutes; Bacillales; Listeriaceae; Listeria; monocytogenes str. 4b H7858
#=GS NZ_AADQ01000005.1/54176-53971    taxonomy  Bacteria; Firmicutes; Bacillales; Listeriaceae; Listeria; monocytogenes str. 1/2a F6854
#=GS NC_003210.1/756456-756661        taxonomy  Bacteria; Firmicutes; Bacillales; Listeriaceae; Listeria; monocytogenes EGD-e
#=GS NC_003212.1/755732-755938        taxonomy  Bacteria; Firmicutes; Bacillales; Listeriaceae; Listeria; innocua
#=GS NC_006582.1/270891-271055        taxonomy  Bacteria; Firmicutes; Bacillales; Bacillaceae; Bacillus; clausii KSM-K16
#=GS NC_006510.1/166976-167156        taxonomy  Bacteria; Firmicutes; Bacillales; Bacillaceae; Geobacillus; kaustophilus
#=GS NZ_AABF02000219.1/891-1045       taxonomy  Bacteria; Fusobacteria; Fusobacteria (class); Fusobacterales; Fusobacteriaceae; Fusobacterium; nucleatum subsp.
#=GS NC_003454.1/1095654-1095808      taxonomy  Bacteria; Fusobacteria; Fusobacterales; Fusobacteriaceae; Fusobacterium; nucleatum subsp.
#=GS NC_004668.1/2055462-2055306      taxonomy  Bacteria; Firmicutes; Lactobacillales; Enterococcaceae; Enterococcus; faecalis
#=GS NC_004567.1/761447-761607        taxonomy  Bacteria; Firmicutes; Lactobacillales; Lactobacillaceae; Lactobacillus; plantarum
#=GS NC_000964.2/200004-200182        taxonomy  Bacteria; Firmicutes; Bacillales; Bacillaceae; Bacillus; subtilis subsp.
#=GS NZ_AABG04000024.1/10700-10512    taxonomy  Bacteria; Firmicutes; Clostridia; Clostridiales; Clostridiaceae; Clostridium; thermocellum ATCC 27405
#=GS NZ_AAEB02000024.1/15360-15189    taxonomy  Bacteria; Actinobacteria; Rubrobacteridae; Rubrobacterales; Rubrobacterineae; Rubrobacteraceae; Rubrobacter; xylanophilus DSM 9941
#=GS NZ_AADT03000001.1/73229-73028    taxonomy  Bacteria; Firmicutes; Clostridia; Thermoanaerobacteriales; Thermoanaerobacteriaceae; Moorella group; Moorella; thermoacetica ATCC 39073
#=GS NZ_AADW02000013.1/50941-50774    taxonomy  Bacteria; Firmicutes; Bacillales; Bacillaceae; Exiguobacterium; sp.
#=GS NZ_AAAK03000020.1/30101-29944    taxonomy  Bacteria; Firmicutes; Lactobacillales; Enterococcaceae; Enterococcus; faecium
#=GS NC_006177.1/222192-222364        taxonomy  Bacteria; Actinobacteria; Symbiobacterium; thermophilum IAM 14863
#=GS NZ_AAAH01000890.2/3528-3738      taxonomy  Bacteria; Chloroflexi; Chloroflexales; Chloroflexaceae; Chloroflexus; aurantiacus
#=GS NC_001263.1/302515-302702        taxonomy  Bacteria; Deinococcus-Thermus; Deinococci; Deinococcales; Deinococcaceae; Deinococcus; radiodurans
#=GS NZ_AAHE01000006.1/74295-74120    taxonomy  Bacteria; Deinococcus-Thermus; Deinococci; Deinococcales; Deinococcaceae; Deinococcus; geothermalis DSM 11300

NZ_AAEK01000074.1/10289-10125    UGUAAAUUAUAGAAGCGCCAGAACUACA...................AGUAG............................................................................................................UGUAGUUGACGAGGU............................................GGGGU.UUAUCGA.GAUU.UCGGCGGAUG.ACUCCCGGUUG......UUCAUCA..CAACCGCAA..GCUUUUAC.UUAAAU.CAUUAAGGUGA.....CUUAGUGGACAAAG.GUAAAAGUG..UGAUGAGAGAAAAGGA
NC_003997.3/157525-157689        UGUAAAUUAUAGAAGCGCCAGAACUACA...................AGUAG............................................................................................................UGUAGUUGACGAGGU............................................GGGGU.UUAUCGA.GAUU.UCGGCGGAUG.ACUCCCGGUUG......UUCAUCA..CAACCGCAA..GCUUUUAC.UUAAAU.CAUUAAGGUGA.....CUUAGUGGACAAAG.GUGAAAGUG..UGAUGAGAGAAAAGGA
NC_005945.1/157526-157690        UGUAAAUUAUAGAAGCGCCAGAACUACA...................AGUAG............................................................................................................UGUAGUUGACGAGGU............................................GGGGU.UUAUCGA.GAUU.UCGGCGGAUG.ACUCCCGGUUG......UUCAUCA..CAACCGCAA..GCUUUUAC.UUAAAU.CAUUAAGGUGA.....CUUAGUGGACAAAG.GUGAAAGUG..UGAUGAGAGAAAAGGA
NC_005957.1/163247-163411        UGUAAAUUAUAGAAGCGCCAGAACUACA...................AGUAG............................................................................................................UGUAGUUGACGAGGU............................................GGGGU.UUAUCGA.GAUU.UCGGCGGAUG.ACUCCCGGUUG......UUCAUCA..CAACCGCAA..GCUUUUAC.UUAAAU.CAUUAAGGUGA.....CUUAGUGGACAAAG.GUGAAAGUG..UGAUGAGAGAAAAGGA
NC_006274.1/157515-157679        UGUAAAUUAUAGAAGCGCCAGAACUACA...................AGUAG............................................................................................................UGUAGUUGACGAGGU............................................GGGGU.UUAUCGA.GAUU.UCGGCGGAUG.ACUCCCGGUUG......UUCAUCA..CAACCGCAA..GCUUUUAC.UUAAAU.CAUUAAGGUGA.....CUUAGUGGACAAAG.GUGAAAGUG..UGAUGAGAGAAAAGGA
NC_007530.2/157525-157689        UGUAAAUUAUAGAAGCGCCAGAACUACA...................AGUAG............................................................................................................UGUAGUUGACGAGGU............................................GGGGU.UUAUCGA.GAUU.UCGGCGGAUG.ACUCCCGGUUG......UUCAUCA..CAACCGCAA..GCUUUUAC.UUAAAU.CAUUAAGGUGA.....CUUAGUGGACAAAG.GUGAAAGUG..UGAUGAGAGAAAAGGA
NZ_AAAC02000001.1/697152-697316  UGUAAAUUAUAGAAGCGCCAGAACUACA...................AGUAG............................................................................................................UGUAGUUGACGAGGU............................................GGGGU.UUAUCGA.GAUU.UCGGCGGAUG.ACUCCCGGUUG......UUCAUCA..CAACCGCAA..GCUUUUAC.UUAAAU.CAUUAAGGUGA.....CUUAGUGGACAAAG.GUGAAAGUG..UGAUGAGAGAAAAGGA
NZ_AAEN01000019.1/9340-9504      UGUAAAUUAUAGAAGCGCCAGAACUACA...................AGUAG............................................................................................................UGUAGUUGACGAGGU............................................GGGGU.UUAUCGA.GAUU.UCGGCGGAUG.ACUCCCGGUUG......UUCAUCA..CAACCGCAA..GCUUUUAC.UUAAAU.CAUUAAGGUGA.....CUUAGUGGACAAAG.GUGAAAGUG..UGAUGAGAGAAAAGGA
NZ_AAEO01000023.1/88432-88268    UGUAAAUUAUAGAAGCGCCAGAACUACA...................AGUAG............................................................................................................UGUAGUUGACGAGGU............................................GGGGU.UUAUCGA.GAUU.UCGGCGGAUG.ACUCCCGGUUG......UUCAUCA..CAACCGCAA..GCUUUUAC.UUAAAU.CAUUAAGGUGA.....CUUAGUGGACAAAG.GUGAAAGUG..UGAUGAGAGAAAAGGA
NZ_AAEP01000033.1/6922-7086      UGUAAAUUAUAGAAGCGCCAGAACUACA...................AGUAG............................................................................................................UGUAGUUGACGAGGU............................................GGGGU.UUAUCGA.GAUU.UCGGCGGAUG.ACUCCCGGUUG......UUCAUCA..CAACCGCAA..GCUUUUAC.UUAAAU.CAUUAAGGUGA.....CUUAGUGGACAAAG.GUGAAAGUG..UGAUGAGAGAAAAGGA
NZ_AAEQ01000020.1/87337-87173    UGUAAAUUAUAGAAGCGCCAGAACUACA...................AGUAG............................................................................................................UGUAGUUGACGAGGU............................................GGGGU.UUAUCGA.GAUU.UCGGCGGAUG.ACUCCCGGUUG......UUCAUCA..CAACCGCAA..GCUUUUAC.UUAAAU.CAUUAAGGUGA.....CUUAGUGGACAAAG.GUGAAAGUG..UGAUGAGAGAAAAGGA
NZ_AAER01000024.1/88435-88271    UGUAAAUUAUAGAAGCGCCAGAACUACA...................AGUAG............................................................................................................UGUAGUUGACGAGGU............................................GGGGU.UUAUCGA.GAUU.UCGGCGGAUG.ACUCCCGGUUG......UUCAUCA..CAACCGCAA..GCUUUUAC.UUAAAU.CAUUAAGGUGA.....CUUAGUGGACAAAG.GUGAAAGUG..UGAUGAGAGAAAAGGA
NZ_AAES01000019.1/7927-8091      UGUAAAUUAUAGAAGCGCCAGAACUACA...................AGUAG............................................................................................................UGUAGUUGACGAGGU............................................GGGGU.UUAUCGA.GAUU.UCGGCGGAUG.ACUCCCGGUUG......UUCAUCA..CAACCGCAA..GCUUUUAC.UUAAAU.CAUUAAGGUGA.....CUUAGUGGACAAAG.GUGAAAGUG..UGAUGAGAGAAAAGGA
NC_004722.1/163174-163338        UGUAAAUUAUAAAAGCGCCAGAACUACA...................AAUAG............................................................................................................UGUAGUUGACGAGGU............................................GGGGU.UUAUCGA.GAUU.UCGGCGGAUG.ACUCCCGGUUG......UUCAUCA..CAACCGCAA..GCUUUUAC.UUAAAU.CAUUAAGGUGA.....CUUAGUGGACAAAG.GUGAAAGUG..UGAUGAGAGAAGAGGC
NC_002570.2/288764-288941        CUAUGACAGUUGAAGCGCCAGGACUAUUCCACG..............GACGG......................................................................................................UAACGGAAUAGUUGACGAGGA............................................GAGGGUUUAUCGA.AGGU.UCGGCGGAUG.CCCUCCGGUUG......CACAUGA..CAGCCGCAA..GCUUUUGU.AAAAAA.CAGAGGGGCGA.....CCUUCUGGACAAAG.GCAAAAGCGU.UCAUGCUAACAAAAAA
NC_003909.8/157527-157691        UGUAAAUUAUAGAAGCGCCAGAACUACA...................AGUAG............................................................................................................UGUAGUUGACGAGGU............................................GGGGU.UUAUCGA.GAUU.UCGGCGGAUG.GCUCCCGGUUG......UUCAUCA..CAACCGCAA..GCUUUUAC.UUAAAU.CAUUAAGGUGA.....CUUAGUGGACAAAG.GUGAAAGUG..UGAUGAGAGAAAAGGA
NC_004193.1/258874-259052        GACUAUAAUCAAAAGCGCCAGGACUAUUCUUCGGACG..........GAUAG........................................................................................................GAAGGAUAGUUGACGAGGUA...........................................GGAGG.UUAUCGA.AUUU.UCGGCGGGUG.CCUCCCGGCUG.......UCAUCA..CAGUCGAAA..CUUUAUCA.CUAAAA.CAGUAGGGUGA.....CCUAUUGCACAAAA.GGAUAAAGAA.AGAUGUCUUAUCAAAU
NC_003030.1/179913-180082        AAAUUAUAGUUAAAGCGCCCGAACUUGAGUGA...............UAUAG.......................................................................................................UUCAUUUAAGUUGACGAGGA............................................UGGGGAGAAUCGA.AUCU.UCGGCGGAUG.CCCCACGGUA........CCGCAC...UACCGUUAGCGGUUGG....UAAAA.GCAGAAAGUGA.....UUUCUGUCACAAAG...CCAAUCUG.GUGUUAAAACCUAUUU
NC_003366.1/2679186-2678959      AAUAAUAGAUUAAAGCGCCAGAACUUAAAGUUUUAUU..........UAUAG...................................................ACUAAUAAGUAAUUUAACUUUAGUAGAUUAAAAUGCUUAUUAAGAUUCUUAAUAAAUUUAAGUUGACGAGGU............................................UGGGGAGUAUCGA.AUUU.UCGGCGGAUG.CCCCACGGUA........AAGCAC...UACCGUAAAAGAUUGG...UUAAAA.CUUAAAAGUGA.....UUUUAAGGACAAAG...CCAAUUGG.GUGUUUAAAACCUUCU
NC_002976.3/1799230-1799002      UAUUAAUAAUUAAAGCGCCUGUGCAAAAUACC...............UAAAU.....................................................AGUUAUCAAGUAUUAAAAGUUAAAAUAGUAGAACUUUUAUAGAUAACGAUUUGGAUUUUGUAGACGAGGA............................................GGAUAGUGAUCGAAUCAGAUCGGCGGAUGCUAUCCCGGAUG.........UGGCA.CAUUCGUUAG.CUUAUUAA.GUAAAU.CAUUAAGGUGA.....CUUAGUGGACAAAG.UUAAUAAGAUCGCCAAACUAAAUAAAU
NC_004461.1/1804202-1803974      UAUUAAUAAUUAAAGCGCCUGUGCAAAAUACC...............UAAAU.....................................................AGUUAUCAAGUAUUAAAAGUUAAAAUAGUAGAACUUUUAUAGAUAACGAUUUGGAUUUUGUAGACGAGGA............................................GGAUAGUGAUCGAAUCAGAUCGGCGGAUGCUAUCCCGGAUG.........UGGCA.CAUUCGUUAG.CUUAUUAA.GUAAAU.CAUUAAGGUGA.....CUUAGUGGACAAAG.UUAAUAAGAUCGCCAAACUAAAUAAAU
NZ_AAAW03000067.1/17266-17083    GGCAAGUUUAUACAGCGCCUGGACCGUAAUCGAGUUACGAACUCG..AAUAU........................................................................................................CGAUUAGGGUUGACGAGGA............................................GGAGAGUUAUCGAAAGAC.UCGGCGGAUGCUCUCCCGGUG........UCUUGA...CACCGUAA..GCUUAUU..ACAAAA.CCGUGAAGUAA.....UUUGCGGGACAAAA..GGUAAGCC..UCAAGGAACGGGAGUA
NC_002745.2/2212308-2212081      GCAGUACAGUUAAAGCGCCUGUGCAAAUA..................AAUAU..................................................UUGUAUUUGAAGAUUAAAGGUUAAUAUAUGAGUGGCCUUUAUAGAGUGCAAUAUAUGUAUUUGUAGACGAGGA............................................GGAUAGUGAUCGA.AUAGAUCGGCGGAUGCUAUCCCGGAUG.........UGGCU.CAUUCGUUAG.CUUAUUAA.GUAAAA.CAUUAGGGUGA.....CUUAAUGGACAAAG.UUAAUAAGAUCGCCAGAAAUUGAAUAU
NC_002758.2/2282028-2281801      GCAGUACAGUUAAAGCGCCUGUGCAAAUA..................AAUAU..................................................UUGUAUUUGAAGAUUAAAGGUUAAUAUAUGAGUGGCCUUUAUAGAGUGCAAUAUAUGUAUUUGUAGACGAGGA............................................GGAUAGUGAUCGA.AUAGAUCGGCGGAUGCUAUCCCGGAUG.........UGGCU.CAUUCGUUAG.CUUAUUAA.GUAAAA.CAUUAGGGUGA.....CUUAAUGGACAAAG.UUAAUAAGAUCGCCAGAAAUUGAAUAU
NC_002951.2/2208552-2208325      GCAGUACAGUUAAAGCGCCUGUGCAAAUA..................AAUAU..................................................UUGUAUUUGAAGAUUAAAGGUUAAUAUAUGAGUGGCCUUUAUAGAGUGCAAUAUAUGUAUUUGUAGACGAGGA............................................GGAUAGUGAUCGA.AUAGAUCGGCGGAUGCUAUCCCGGAUG.........UGGCU.CAUUCGUUAG.CUUAUUAA.GUAAAA.CAUUAGGGUGA.....CUUAAUGGACAAAG.UUAAUAAGAUCGCCAGAAAUUGAAUAU
NC_002952.2/2311875-2311648      GCAGUACAGUUAAAGCGCCUGUGCAAAUA..................AAUAU..................................................UUGUAUUUGAAGAUUAAAGGUUAAUAUAUGAGUGGCCUUUAUAGAGUGCAAAAUAUGUAUUUGUAGACGAGGA............................................GGAUAGUGAUCGA.AUAGAUCGGCGGAUGCUAUCCCGGAUG.........UGGCU.CAUUCGUUAG.CUUAUUAA.GUAAAA.CAUUAGGGUGA.....CUUAAUGGACAAAG.UUAAUAAGAUCGCCAGAAAUUGAAUAU
NC_002953.3/2211350-2211123      GCAGUACAGUUAAAGCGCCUGUGCAAAUA..................AAUAU..................................................UUGUAUUUGAAGAUUAAAGGUUAAUAUAUGAGUGGCCUUUAUAGAGUGCAAUAUAUGUAUUUGUAGACGAGGA............................................GGAUAGUGAUCGA.AUAGAUCGGCGGAUGCUAUCCCGGAUG.........UGGCU.CAUUCGUUAG.CUUAUUAA.GUAAAA.CAUUAGGGUGA.....CUUAAUGGACAAAG.UUAAUAAGAUCGCCAGAAAUUGAAUAU
NC_003923.1/2232245-2232018      GCAGUACAGUUAAAGCGCCUGUGCAAAUA..................AAUAU..................................................UUGUAUUUGAAGAUUAAAGGUUAAUAUAUGAGUGGCCUUUAUAGAGUGCAAUAUAUGUAUUUGUAGACGAGGA............................................GGAUAGUGAUCGA.AUAGAUCGGCGGAUGCUAUCCCGGAUG.........UGGCU.CAUUCGUUAG.CUUAUUAA.GUAAAA.CAUUAGGGUGA.....CUUAAUGGACAAAG.UUAAUAAGAUCGCCAGAAAUUGAAUAU
NC_006270.2/183342-183526        UUUUUAUAGUUAUAGCGCCCGGACUAAGCGUACG.............GAUGA.......................................................................................................AACAGCUUAGUUGACGAGGAU...........................................GGAGGUUUAUCGA.AUUU.UCGGCGGAUG.CCUCCCGGCUGACCUCAAAGAUCA..CAGCCGCAAG.GAUUUCC..UCAAAC.CAAAGAGGCGA.....CUCUUUGAACAAAG..GGAAAUUGCAUGAUCUUCCAUAAAAA
NC_006322.1/183150-183334        UUUUUAUAGUUAUAGCGCCCGGACUAAGCGUACG.............GAUGA.......................................................................................................AACAGCUUAGUUGACGAGGAU...........................................GGAGGUUUAUCGA.AUUU.UCGGCGGAUG.CCUCCCGGCUGACCUCAAAGAUCA..CAGCCGCAAG.GAUUUCC..UCAAAC.CAAAGAGGCGA.....CUCUUUGAACAAAG..GGAAAUUGCAUGAUCUUCCAUAAAAA
NC_004557.1/2702477-2702194      UAAAAUAUAAUAAAGCGCCAGGACUUAGGUGAUGAAACUCAGAC...UAUGGUCUGAGUAAGUUCGACUAACCAAAUCACAGAUUUGGAGUAAGAUUAAUGAAACUCAGACUAUGGUCUGAGUAAGUUCCACCAACCAAAUCACAGAUUUGGGGUGUCACUUAAGUUGACGAGGA............................................UGGGGAGUAUCGA.AUCU.UCGGCGGGUG.CCCCACGGUA........CUGCAC...UACCGUUAAAGAUUGA....CAAAA.CCAAGGAGUAA.....UUUUUGGUACAAA....UCAAUCAG.GUGUUAAAACCUUAAA
NC_003869.1/2101607-2101440      GCUUUAAUUUAGAAGCGCCUGGACUUAAAGCC...............UUAAG.........................................................................................................GCUUUAAGUUGACGAGGG............................................CAGGGUUUAUCGA.GACA.UCGGCGGGUG.CCCUGCGGUCU.......UCCUGC...GACCGUUAGAGGACUG...GUAAAA..CCACAGGCGA.....CUGUGG.CAUAGAG...CAGUCCGG.GCAGGAAAAUUUUAUA
NC_002973.5/771065-771271        ACAAUUAAAUAGAAGCGCCAGAACUGAUUGGGACG............AAAAU.............................................................................ACUUGAAGGUGAAAUCCCUGAAAAGUAAACAGUCAGUUGACGAGGA............................................GGAGAUUAAUCGA.AGUU.UCGGCGGGAG.UCUCCCGGCUG.......UGCAUG..CAGUCGUUAAGUCUUACUU.ACAAAU.CACUUGGGUGA.....CCAAGUGGACAGAG.UAGUAAUGAAACAUGUUUUUUACCCUC
NZ_AADR01000002.1/45417-45211    ACAAUUAAAUAGAAGCGCCAGAACUGAUUGGAACG............AAAAU.............................................................................ACUUGAAGGUGAAAUCCCUGAAAAGUAAACAGUCAGUUGACGAGGA............................................GGAGAUUAAUCGA.AGUU.UCGGCGGGAG.UCUCCCGGCUG.......UGCAUG..CAGUCGUUAAGUCUUACUU.ACAAAU.CACUUGGGUGA.....CCAAGUGGACAGAG.UAGUAAUGAAACAUGUUUUUUACCCUC
NZ_AADQ01000005.1/54176-53971    ACAAUUGAAUAGAAGCGCCAGAACUGAUUGGGACG............AAAAU..............................................................................GCUUGAAGGUGAAAUCCCUGAAAAGUAUCGAUCAGUUGACGAGGA............................................GGAGAUUAAUCGA.AGUU.UCGGCGGGAG.UCUCCCGGCUG.......UGCAUG..CAGUCGUUAAGUCUUACUU.ACAAAU.CAUUUGGGUGA.....CCAAGUGGACAGAG.UAGUAAUGAAACAUGCUUUUUACCCUC
NC_003210.1/756456-756661        ACAAUUGAAUAGAAGCGCCAGAACUGAUUGGGACG............AAAAU..............................................................................GCUUGAAGGUGAAAUCCCUGAAAAGUAUCGAUCAGUUGACGAGGA............................................GGAGAUUAAUCGA.AGUU.UCGGCGGGAG.UCUCCCGGCUG.......UGCAUG..CAGUCGUUAAGUCUUACUU.ACAAAU.CAUUUGGGUGA.....CCAAGUGGACAGAG.UAGUAAUGAAAUAUGCUUUUUACCCUC
NC_003212.1/755732-755938        ACAACUGAAUAGAAGCGCCAGAACUGAUUGGGACG............AAAAU.............................................................................GCUUAAAGGUGAAAUUCCUGGAAAGUAAACAAUCAGUUGACGAGGA............................................GGAGAUUAAUCGA.AAUU.UCGGCGGGAG.UCUCCCGGCUG.......UGCAUG..CAGUCGUUAAGUCUUACUU.ACAAAU.CAUUUGGGUGA.....CCAAGUGGACAGAG.UAGUAAUGAAACAUGUGCAAGAACCCU
NC_006582.1/270891-271055        UUUCAUACACCAAAGCGCCAGGACUGGCA....................UGA...........................................................................................................CGCCAGUUGACGAGGA............................................GAGGGCUAAUCGA.ACUU.UCGGCGGGUU.CCCUCCGGCUG......CGUGUGA..CAGCCGCAA..GCUUUUGU..CAAAA.CAAUGGGGUGA.....CCUGUUGCACAAAA.ACAAAAGCA..GCACGCAACAAAUUCA
NC_006510.1/166976-167156        UUGACGAGACAAAAGCGCCUGGACUAAGCG..................UUGG.................................................................................................ACGGAAGAACGCUUAGUUGACGAGGA............................................GGAGGUUUAUCGAGGUUU.UCGGCGGAUG.CCUCCCGGCUG....GAGCGAUGA..CAGCCGCAA..GUCCUCUC.UUAAAA.CAAAGGGGUGA.....CCCUUUGCACAAAG.GGGAGGAUG..UCAUCGCGCGAAACGA
NZ_AABF02000219.1/891-1045       UUUAUGUAAAAGAAGCGCCAGAACUCU.....................UUUU.............................................................................................................AGAGUUGACGAGGA............................................UUGGAAUUAUCGAAGUUU.UCGGCGGAUGUUCCAAAGGUG.........GUUAC...AACC......AUUAUCA..ACAAAA.ACACAGAGUAA.....UUUGUGUAACAAAG..GGAUAAUA..GUAACAGUCUCCUGUU
NC_003454.1/1095654-1095808      UUUAUGUAAAAGAAGCGCCAGAACUCU.....................UUUU.............................................................................................................AGAGUUGACGAGGA............................................UUGGAAUUAUCGAAGUUU.UCGGCGGAUGUUCCAAAGGUG.........GUUAC...AACC......AUUAUCA..ACAAAA.ACACAGAGCAA.....UUUGUGUAACAAAG..AGAUAAUA..GUAACAAUCUCCUAUU
NC_004668.1/2055462-2055306      ACCAAUAUCGGAUAGCGCCAGACCUGA.....................ACGU.............................................................................................................UCAGGUGACGAGGAG...........................................AGAGC.UUAUCGA.AGAU.UCGGCGGGUG.GCUCUAGGG.........ACUGCA....CUCUACA..GAUAACAA.AGAAAA.ACUAAUUGUGA.....AGUUAGA.ACAAAG.CGGUUAUCA..CGCAGGUAGAAACAUA
NC_004567.1/761447-761607        GUUAAAGCGGAAUAGCGCCAGGACUUUAG....................AAU...........................................................................................................CUAAAGUUGACGAGGAU...........................................GACGU.UUAUCGA.UAA..UCGACGGGUG.ACGUCAGGG.........ACUGCA....CUCUACA..GGUCAAUU.ACAAAA.ACCGACUGUGA.....GGUUGGUGACAGAUAUAUUGACCA..CGCAGCUAGAAACAAU
NC_000964.2/200004-200182        UACCUAUAAUUAUAGCGCCCGAACUAAGCGCCCGGA...........AAAAG...........................................................................................................GCUUAGUUGACGAGGAU...........................................GGAGG.UUAUCGA.AUU..UCG.CGGAU..CCUCCCGGCUGAGUGUGCAGAUCA..CAGCCGUAAG.AAUUUCU..UCAAAC.CAAGGGGGUGA.....CUCCUUGAACAAAG..AGAAAUCACAUGAUCUUCCAAAAAAC
NZ_AABG04000024.1/10700-10512    AAUUUAUAGAAAAAGCGCCAGCACGUGU...................UUUAA............................................................................................................CCACGUGGACGAGGAGAAGGAGGUCACCGGUAAUUUUUCAAUC................GGUGAGUUAUCGA.GUUU.UCGGCGGAAA.CCUUCCGGUU.........GUCAC...GACCGUCA..GGGUCCU..ACAAAGACUCGCAGGCAA.....CUGCG.GUACAAAA..GGGAUCUGA.GUGAAUUUUCCUGUCU
NZ_AAEB02000024.1/15360-15189    AAGAAAAAGAGCAAGCGCCAGGACUCCGGGCC...............UCCCG.........................................................................................................GCCCGGAGUUGACGAGGU............................................AGACGUUCAUCGA.GCUU.UCGGCGGGUG.CGUCUCGGCC.......CUCGGGC...GGUCGUCA..GGGCGGCG.ACAAAU.CCCGGCGGCGA.....CGCCGGGGACAAAA.CGCCGUCCG.GGCCCGAAGCGGGGCGC
NZ_AADT03000001.1/73229-73028    AAAAACUAACGCAAGCGCCGGGACCAGCCAGCACUGACCGCUGUCCAGAUGG........................................................................................GUUCCCACUGGUUAGUGCUGGUUGGUUGACGAGGC............................................GGGGGUUAAUCGA.GGCA.UCGGCGGGUG.CCCCCCGGUU.......UGGUUAC...GACCGACAA.AGGCGUU..ACAAAA.CCCGGGAGCAA.....UCCCGGGGACAAAG..GGCGCCGG..GUAACCCUUUACCUCU
NZ_AADW02000013.1/50941-50774    GGACAGAAGUGAAAGCGCCAGGGCUGA.....CUAUGU.........GAUAG.............................................................................................................GCAGCUGACGAGGU............................................GGGGGUUUAUCGAAUCAU.UCGGCGGAUG.CCUCCCGGUAC......CAUGUCA..GUACCGUAAACUCAUCUG....AAAU.CGUUUAAGUGA.....UUAGACGGACAG.G..CAGAUGCG..UGAUGACAACUCUCGA
NZ_AAAK03000020.1/30101-29944    UACCUUUUAGGAUAGCGCCAGGUCUGU.....................GUAA.............................................................................................................ACAGAUGACGAGGAG...........................................AGGGU.UUAUCGAAAGAU.UCGGCGGAUG.GCCCUAGGG.........ACUGCA....CUCUACA..GAAAAUCC.ACAAAA.AAUGUCUGCAA.....AGAUA.AAACAAAA.GGAUUUUCC..UGCAGCUGGAAGCAUU
NC_006177.1/222192-222364        UUCAGGAUCCGCAAGCGCCAGGACUUGCGGCC...............GGCGG........................................................................................................GGCCGCAAGUUGACGAGGU............................................GGGGG.AUCUCGGAGGAU.UCGGCGGGUG.ACCCCCGGUU........GCUCAC...GACCGUAA..GCGGCUCU.ACAAAG.GCCGGGAGCGA.....UCCCGGAGACAAAGGGGCCAGGUGA.GGCCGAGGGACGGGCA
NZ_AAAH01000890.2/3528-3738      CAAUCUGCUUUGAAGCGCAUGGACUUCGC..................GAGGA...........................................................................................................GCGAAGUUGACGAGGAGGGAGGUUCCCGGCGCGAGCCGGAGCUAACGGGUCUGAACGACCCGGAAC..AUCGA.GAGA.UCAGCGGAAGCCUCCCCGGUG......CAGGGCAC...CACCGAUA..ACAGACAAACCAAUA.CCUGCCGGUGA.....CGGUGAGGGCAACG.UUGUCUGUA..GUGACCCACCACUAUC
NC_001263.1/302515-302702        GACUUCUUCGGGCAGCGCAAGGCCCCGGCGACACGU...........GAUGU......................................................................................................CACAAGCCGGGGAGACGAGGU............................................GGAGG.UCAGCGA.CUUU.UCUGCGGAUG.CCUCCAGGCCC.......CGGUGAACGGGCCUACCCGGCGCGUGC.UUUGCC.GCUCUGAGUCAAAGACUCCGGCAGGCAGAA.CCACGCGCAA.GCCCGGCGAUAAGCCC
NZ_AAHE01000006.1/74295-74120    CACACAAACGGGAAGCGCAAGGUCUGUCUC.................AACAG................................................................................................GUCGUCCUGGAAGGCAGAAGACGAGGU............................................GGAGG.UGAGCGA.GGGU.UCUGCGGAUG.CCUCCAGGUCC........GGCAC..GGGCCUCCCC.GACUUCC..CCGA....CUUGAGGGGA.....AGGAAG.CGCGGCGAUAACCCCCACGGUGACGUGGACAUAAG
AAFZ01014893.1/406-220           AUUUUCUCUACGAAGCGCCAGGACUGGUUGUG...............AUUCG.............................................................................................GGUACUAUCCCGAUGACCAGUUGACGAGGA............................................GAGGGCUUAUCGAAGCAU.UCGGCGGAUGGCUCUCCGGCCU........GACCG..GGGUCGUAA..CAGCACCG.ACAAAG.UCUGCGGGUGA.....CCGUAGAGACAAAG.CGGUGUCGAAUCGGUAUCUCAUCACUC
AACY01510269.1/91-248            AACGAGCAAAUUAAGCGCCAGGCCUCG......................AA..............................................................................................................AGAGGUGACGAGGA............................................AGUAUGUUAUCGAAAGAU.UCGGCGGAUGCAUACUCGGUU..........CUGC...GGUCGUAA..UUAAUUGU.CUAAAA.ACAGAAAGUAA.....UUUCUGA.ACAAAG.AAAAUUAAAA.GCAGUCUUAUUUCAAC
AACY01005023.1/1163-1006         ACGAGCAAAUAUUAGCGCCAGGCCUUU......................AA..............................................................................................................UUAGGUGACGAGGA............................................AGUGUGUUAUCGAAACAU.UCGGCGGAUGCACACUCGGCU..........CUGC...GGUCGUAA..UAAAUUGU.UUAAAA.ACAGGAAGUAA.....UUUCUGA.ACAGAA.GCAAUUUAAA.GCAGUCUUAUUUCAAC
AACY01011387.1/1763-1920         UAACGAGCAAUAUAGCGCCUGGCCUUU......................AA..............................................................................................................CGAGGUGACGAGGA............................................AGUAUGUUAUCGAAAAAU.UCGGCGGAUGCAUACUCGGCU..........CUGC...AGUCGAUA..UAAAUUGU.UUAAAA.ACAGAGAGAAA.....UUUCUGA.ACAGAG.ACAAUUUAAA.GCAGUCUUUAUUUUAA
AACY01059580.1/1171-1014         UUAACGAGCAAUUAGCGCCAGGCCUUG......................AA..............................................................................................................AAAGGUGACGAGGA............................................AGUAUGUUAUCGAAACAU.UCGGCGGAUGCAUACUCGGCU..........CUGC...AGUCGUAA..UAAAUUGU.UUAAAA.ACAUAGAGAAA.....UCUGUGA.ACAGAG.ACAAUUUACA.GCAGUCUUUAUUUUAA
AAFX01006262.1/185-18            UGUCCGUACACAUAGCGCCAGGACCCGGAUCG.................AGG.........................................................................................................CUUUCGGGUUGACGAGGU............................................GGGGAUUUAUCGAAUCAU.UCGGCGGAUGAUCCCCCGGC..........CGCACA...GUCGUGAU.GAUGCGC..UCAAAC.CGAUUUGGCAA.....CAGAUCG.ACAAAU..GCUCGUCAGCGUGCACAUGGUUCAAG
#=GC SS_cons                     ...............AAAA.A<<<<<<<<..................................................................................................................................>>>>>>>>..BBB...............................................<<<<<....bbb[......]aaaaa.....>>>>><<<<<<.......CCCCCC..>>>>>>.....<<<<<<<.........<<<<<<<.........>>>>>>>.........>>>>>>>...cccccc..........
#=GC SS_label                    ...............=P2.1=---P1---..................................................................................................................................---P1---..P2.2..............................................==P2=....P2.2.......P2.1=.....=P2==--P3-.................-P3--.....===P4==.........--P4.1-.........--P4.1-.........==P4===...................
#=GC RF                          gauauauaauaAAAGCGCCAGaaCuaaacgcc...............aauag...........................................................................................................guuuaGuuGACGAGGA............................................ggaGg.UUAuCGA.auuU.UCGgCGGAUG.cCucccGguu........agguca...aacCgUuAa.gcuuuuu..ACAAAA.caaaaagGUGA.....cuuuuuggACAAAg..gaaaagcAa.ggaaaguaaaaaaAua
#=GC SS_align                    :::::::::.::.::::::::<<<<<<<<___..............._____...........................................................................................................>>>>>>>>,,,,,,,,............................................<<<<<.---<<<<.____.>>>>------.>>>>><<<<<........______...>>>>>,,,,.<<<<<<<..------.<<<<<<<____.....>>>>>>>-------..>>>>>>>::.::::::::::::::::
//
