# Supplementary material for: The distributions, mechanisms, and structures of metabolite-binding riboswitches
Source: Genome Biol. 2007 Nov 12;8(11):R239. doi: 10.1186/gb-2007-8-11-r239 (PMC2258182; doi:10.1186/gb-2007-8-11-r239)
Supplement: Additional data file 1 — Sequence alignments of the riboswitch aptamer data sets annotated with new base-base interactions in Stockholm format. [file gb-2007-8-11-r239-S1.zip › Stockholm/Glycine.stk]

# STOCKHOLM 1.0

#=GS NC_002937.3/808242-808071          organism  Desulfovibrio vulgaris subsp. vulgaris str. Hildenborough
#=GS NC_003366.1/1674771-1674599        organism  Clostridium perfringens str. 13
#=GS NZ_AABN02000002.1/274017-273819    organism  Desulfovibrio desulfuricans G20
#=GS NC_004557.1/2100681-2100496        organism  Clostridium tetani E88
#=GS NC_002927.3/2944593-2944399        organism  Bordetella bronchiseptica RB50
#=GS NC_002928.3/2916058-2916252        organism  Bordetella parapertussis 12822
#=GS NC_002696.2/3682615-3682420        organism  Caulobacter crescentus CB15
#=GS NZ_AAIT01000002.1/370480-370654    organism  Paracoccus denitrificans PD1222
#=GS NC_002505.1/1520656-1520426        organism  Vibrio cholerae O1 biovar eltor str. N16961
#=GS NC_006840.1/1610602-1610817        organism  Vibrio fischeri ES114
#=GS NC_002696.2/3603520-3603314        organism  Caulobacter crescentus CB15
#=GS NZ_AAEH02000016.1/88178-88371      organism  Burkholderia vietnamiensis G4
#=GS NC_003454.1/964072-963902          organism  Fusobacterium nucleatum subsp. nucleatum ATCC 25586
#=GS NC_004459.1/2743819-2744048        organism  Vibrio vulnificus CMCP6
#=GS NC_005139.1/1639478-1639249        organism  Vibrio vulnificus YJ016
#=GS NC_003155.3/8344959-8345170        organism  Streptomyces avermitilis MA-4680
#=GS NC_003888.3/1457939-1457725        organism  Streptomyces coelicolor A3(2)
#=GS NC_004603.1/1855938-1856148        organism  Vibrio parahaemolyticus RIMD 2210633
#=GS NC_002663.1/115965-116172          organism  Pasteurella multocida subsp. multocida str. Pm70
#=GS NC_005085.1/3728361-3728158        organism  Chromobacterium violaceum ATCC 12472
#=GS NZ_AAAP01003811.1/3058-2840        organism  Magnetospirillum magnetotacticum MS-1
#=GS NZ_AAAJ03000004.1/332455-332239    organism  Burkholderia fungorum LB400
#=GS NC_003888.3/5959095-5958886        organism  Streptomyces coelicolor A3(2)
#=GS NC_003030.1/1622059-1621882        organism  Clostridium acetobutylicum ATCC 824
#=GS NC_007146.1/992923-992732          organism  Haemophilus influenzae 86-028NP
#=GS NZ_AADO01000001.1/277409-277600    organism  Haemophilus influenzae R2846
#=GS NZ_AAET01000260.1/481-672          organism  Haemophilus influenzae 86-028NP
#=GS NC_002678.2/707689-707879          organism  Mesorhizobium loti MAFF303099
#=GS NC_002927.3/901485-901718          organism  Bordetella bronchiseptica RB50
#=GS NC_002928.3/817544-817777          organism  Bordetella parapertussis 12822
#=GS NC_002929.2/197088-197321          organism  Bordetella pertussis Tohama I
#=GS NZ_AAAJ03000016.1/157954-157765    organism  Burkholderia fungorum LB400
#=GS NC_005085.1/2193587-2193399        organism  Chromobacterium violaceum ATCC 12472
#=GS NC_003155.3/3402031-3402235        organism  Streptomyces avermitilis MA-4680
#=GS NC_005966.1/1990167-1989965        organism  Acinetobacter sp. ADP1
#=GS NZ_AAHG01000002.1/247427-247224    organism  Arthrobacter sp. FB24
#=GS NZ_AAFH01000002.1/542640-542422    organism  Thiobacillus denitrificans ATCC 25259
#=GS NZ_AADP01000001.1/356993-356802    organism  Haemophilus influenzae R2866
#=GS NC_004757.1/660005-660207          organism  Nitrosomonas europaea ATCC 19718
#=GS NC_003318.1/584390-584575          organism  Brucella melitensis 16M
#=GS NC_004311.2/713403-713218          organism  Brucella suis 1330
#=GS NC_006933.1/503740-503925          organism  Brucella abortus biovar 1 str. 9-941
#=GS NC_004347.1/880823-881061          organism  Shewanella oneidensis MR-1
#=GS NC_003869.1/1826408-1826220        organism  Thermoanaerobacter tengcongensis MB4
#=GS NZ_AAGG01000003.1/199574-199772    organism  Erythrobacter litoralis HTCC2594
#=GS NZ_AACJ01000012.1/32264-32068      organism  Haemophilus somnus 2336
#=GS NZ_AACK01000035.1/11103-11291      organism  Actinobacillus pleuropneumoniae serovar 1 str. 4074
#=GS NZ_AABO02000001.1/34418-34221      organism  Haemophilus somnus 129PT
#=GS NC_003902.1/1299978-1299786        organism  Xanthomonas campestris pv. campestris str. ATCC 33913
#=GS NC_007086.1/3745218-3745410        organism  Xanthomonas campestris pv. campestris str. 8004
#=GS NZ_AAAI03000005.1/395625-395413    organism  Ralstonia metallidurans CH34
#=GS NZ_AAEF02000068.1/19841-20029      organism  Kineococcus radiotolerans SRS30216
#=GS NZ_AAED02000005.1/441705-441894    organism  Mesorhizobium sp. BNC1
#=GS NC_006834.1/3817062-3817254        organism  Xanthomonas oryzae pv. oryzae KACC10331
#=GS NC_006513.1/3631246-3631038        organism  Azoarcus sp. EbN1
#=GS NC_002944.2/1693363-1693585        organism  Mycobacterium avium subsp. paratuberculosis str. k10
#=GS NC_006138.1/1448610-1448793        organism  Desulfotalea psychrophila LSv54
#=GS NC_006361.1/2650089-2650305        organism  Nocardia farcinica IFM 10152
#=GS NC_002679.1/179373-179552          organism  Mesorhizobium loti MAFF303099
#=GS NC_002940.2/362943-363144          organism  Haemophilus ducreyi 35000HP
#=GS NC_003919.1/1392548-1392356        organism  Xanthomonas axonopodis pv. citri str. 306
#=GS NC_003062.1/1462264-1462091        organism  Agrobacterium tumefaciens str. C58
#=GS NC_003304.1/1462378-1462205        organism  Agrobacterium tumefaciens str. C58
#=GS NC_006300.1/332021-331815          organism  Mannheimia succiniciproducens MBEL55E
#=GS NC_003047.1/1674991-1674829        organism  Sinorhizobium meliloti 1021
#=GS NZ_AAIN01000002.1/336503-336264    organism  Shewanella amazonensis SB2B
#=GS NZ_AADF01000007.1/209500-209700    organism  Dechloromonas aromatica RCB
#=GS NC_003997.3/2221716-2221496        organism  Bacillus anthracis str. Ames
#=GS NC_005945.1/2221822-2221602        organism  Bacillus anthracis str. Sterne
#=GS NC_005957.1/2242962-2242742        organism  Bacillus thuringiensis serovar konkukian str. 97-27
#=GS NC_007530.2/2221840-2221620        organism  Bacillus anthracis str. 'Ames Ancestor'
#=GS NZ_AAAC02000001.1/2701219-2700999  organism  Bacillus anthracis str. A2012
#=GS NZ_AAEN01000016.1/520616-520396    organism  Bacillus anthracis str. CNEVA-9066
#=GS NZ_AAEO01000022.1/179736-179516    organism  Bacillus anthracis str. A1055
#=GS NZ_AAEP01000025.1/319762-319542    organism  Bacillus anthracis str. Vollum
#=GS NZ_AAEQ01000035.1/1010669-1010889  organism  Bacillus anthracis str. Kruger B
#=GS NZ_AAER01000039.1/319460-319240    organism  Bacillus anthracis str. Western North America USA6153
#=GS NZ_AAES01000035.1/122207-121987    organism  Bacillus anthracis str. Australia 94
#=GS NC_006677.1/1200182-1200348        organism  Gluconobacter oxydans 621H
#=GS NC_003869.1/313165-312961          organism  Thermoanaerobacter tengcongensis MB4
#=GS NC_000907.1/936415-936225          organism  Haemophilus influenzae Rd KW20
#=GS NC_004722.1/2266553-2266331        organism  Bacillus cereus ATCC 14579
#=GS NC_003909.8/2304914-2304694        organism  Bacillus cereus ATCC 10987
#=GS NC_006274.1/2270010-2269790        organism  Bacillus cereus E33L
#=GS NZ_AAED02000016.1/54004-53806      organism  Mesorhizobium sp. BNC1
#=GS NZ_AAEK01000006.1/35074-35294      organism  Bacillus cereus G9241
#=GS NC_000962.2/79294-79095            organism  Mycobacterium tuberculosis H37Rv
#=GS NC_002755.2/79275-79076            organism  Mycobacterium tuberculosis CDC1551
#=GS NC_002945.3/79321-79122            organism  Mycobacterium bovis AF2122/97
#=GS NC_007164.1/259290-259496          organism  Corynebacterium jeikeium K411
#=GS NC_006510.1/2456344-2456129        organism  Geobacillus kaustophilus HTA426
#=GS NZ_AAIP01000001.1/176731-176523    organism  Sphingopyxis alaskensis RB2256
#=GS NZ_AADY01000006.1/276487-276291    organism  Ralstonia eutropha JMP134
#=GS NZ_AAFQ02000005.1/234008-234225    organism  Polaromonas sp. JS666
#=GS NC_000964.2/2548838-2548639        organism  Bacillus subtilis subsp. subtilis str. 168
#=GS NZ_AAAW03000073.1/5078-5276        organism  Desulfitobacterium hafniense DCB-2
#=GS NZ_AADF01000003.1/360820-360999    organism  Dechloromonas aromatica RCB
#=GS NC_002946.2/1372605-1372352        organism  Neisseria gonorrhoeae FA 1090
#=GS NC_003116.1/748896-749149          organism  Neisseria meningitidis Z2491
#=GS NZ_AAII01000028.1/17332-17550      organism  Frankia sp. EAN1pec
#=GS NC_000962.2/2075613-2075844        organism  Mycobacterium tuberculosis H37Rv
#=GS NC_002755.2/2072838-2073069        organism  Mycobacterium tuberculosis CDC1551
#=GS NC_002945.3/2065965-2066196        organism  Mycobacterium bovis AF2122/97
#=GS NC_006270.2/2546561-2546349        organism  Bacillus licheniformis ATCC 14580
#=GS NC_006322.1/2547422-2547210        organism  Bacillus licheniformis ATCC 14580
#=GS NC_002570.2/2941604-2941411        organism  Bacillus halodurans C-125
#=GS NC_003112.1/601762-602015          organism  Neisseria meningitidis MC58
#=GS NZ_AAAE01000060.1/7723-7559        organism  Rhodobacter sphaeroides 2.4.1
#=GS NC_004463.1/6318642-6318826        organism  Bradyrhizobium japonicum USDA 110
#=GS NC_002737.1/1046361-1046528        organism  Streptococcus pyogenes M1 GAS
#=GS NC_004070.1/958264-958431          organism  Streptococcus pyogenes MGAS315
#=GS NC_004606.1/1088784-1088951        organism  Streptococcus pyogenes SSI-1
#=GS NC_006086.1/969359-969526          organism  Streptococcus pyogenes MGAS10394
#=GS NC_003485.1/1022142-1022310        organism  Streptococcus pyogenes MGAS8232
#=GS NZ_AAAV02000002.1/98990-98767      organism  Novosphingobium aromaticivorans DSM 12444
#=GS NC_006370.1/2453318-2453611        organism  Photobacterium profundum SS9
#=GS NC_006582.1/2619955-2619769        organism  Bacillus clausii KSM-K16
#=GS NZ_AAAW03000005.1/66004-66178      organism  Desulfitobacterium hafniense DCB-2
#=GS NC_006177.1/3096183-3095966        organism  Symbiobacterium thermophilum IAM 14863
#=GS NZ_AAHG01000005.1/320753-320507    organism  Arthrobacter sp. FB24
#=GS NZ_AAAG02000001.1/778571-778342    organism  Rhodospirillum rubrum
#=GS NC_006087.1/1714518-1714292        organism  Leifsonia xyli subsp. xyli str. CTCB07
#=GS NC_004193.1/1936325-1936128        organism  Oceanobacillus iheyensis HTE831
#=GS NZ_AADY01000004.1/128460-128694    organism  Ralstonia eutropha JMP134
#=GS NZ_AAIT01000008.1/195925-195747    organism  Paracoccus denitrificans PD1222
#=GS NZ_AABG04000005.1/22395-22216      organism  Clostridium thermocellum ATCC 27405
#=GS NC_005296.1/4348220-4348399        organism  Rhodopseudomonas palustris CGA009
#=GS NC_003295.1/3545575-3545809        organism  Ralstonia solanacearum GMI1000
#=GS NZ_AAIO01000044.1/20448-20176      organism  Shewanella baltica OS155
#=GS NC_004116.1/1147464-1147676        organism  Streptococcus agalactiae 2603V/R
#=GS NC_004368.1/1250560-1250772        organism  Streptococcus agalactiae NEM316
#=GS NZ_AAFG02000008.1/195700-195882    organism  Silicibacter sp. TM1040
#=GS NZ_AAIG01000003.1/211451-211270    organism  Jannaschia sp. CCS1
#=GS NZ_AAIS01000002.1/1019986-1020178  organism  Nitrobacter hamburgensis X14
#=GS NZ_AAEB02000107.1/3157-3329        organism  Rubrobacter xylanophilus DSM 9941
#=GS NZ_AAAI03000001.1/792054-792282    organism  Ralstonia metallidurans CH34
#=GS NZ_AAIE01000001.1/414702-414480    organism  Frankia sp. CcI3
#=GS NZ_AADT03000002.1/77628-77372      organism  Moorella thermoacetica ATCC 39073
#=GS NC_005956.1/1435974-1435783        organism  Bartonella henselae str. Houston-1
#=GS NZ_AAEM01000001.1/146378-146606    organism  Rubrivivax gelatinosus PM1
#=GS NZ_AAFQ02000006.1/211115-211350    organism  Polaromonas sp. JS666
#=GS NC_006348.1/3101409-3101131        organism  Burkholderia mallei ATCC 23344
#=GS NC_006350.1/3984000-3984278        organism  Burkholderia pseudomallei K96243
#=GS NZ_AAHM01000006.1/19061-18783      organism  Burkholderia mallei 10229
#=GS NZ_AAHM01000270.1/307-585          organism  Burkholderia mallei 10229
#=GS NZ_AAHN01000006.1/48673-48951      organism  Burkholderia mallei 10399
#=GS NZ_AAHO01000007.1/114046-113768    organism  Burkholderia mallei GB8 horse 4
#=GS NZ_AAHP01000033.1/48619-48897      organism  Burkholderia mallei NCTC 10247
#=GS NZ_AAHP01000156.1/562-284          organism  Burkholderia mallei NCTC 10247
#=GS NZ_AAHQ01000008.1/227607-227329    organism  Burkholderia mallei SAVP1
#=GS NZ_AAHR01000003.1/87112-87390      organism  Burkholderia pseudomallei 1655
#=GS NZ_AAHS01000024.1/55906-56184      organism  Burkholderia pseudomallei 1710a
#=GS NZ_AAHT01000001.1/132430-132708    organism  Burkholderia pseudomallei 1710b
#=GS NZ_AAHU01000007.1/110804-111082    organism  Burkholderia pseudomallei 668
#=GS NZ_AAHV01000016.1/97514-97792      organism  Burkholderia pseudomallei Pasteur
#=GS NZ_AAHW01000022.1/53137-52859      organism  Burkholderia pseudomallei S13
#=GS NZ_AAIR01000024.1/368-646          organism  Burkholderia mallei JHU
#=GS NZ_AAIQ01000042.1/3373-3095        organism  Burkholderia mallei FMH
#=GS NC_004547.2/2645260-2645034        organism  Erwinia carotovora subsp. atroseptica SCRI1043
#=GS NZ_AAEH02000035.1/33498-33230      organism  Burkholderia vietnamiensis G4
#=GS NZ_AAEI01000018.1/146053-145783    organism  Burkholderia cepacia R18194
#=GS NZ_AAAJ03000020.1/95680-95394      organism  Burkholderia fungorum LB400
#=GS NZ_AAHI01000010.1/146395-146123    organism  Burkholderia cenocepacia AU 1054
#=GS NZ_AAHL01000003.1/133931-134203    organism  Burkholderia cenocepacia HI2424
#=GS NZ_AADI01000003.1/76990-77313      organism  Psychrobacter sp. 273-4

#=GS NC_002937.3/808242-808071          taxonomy  Bacteria; Proteobacteria; Deltaproteobacteria; Desulfovibrionales; Desulfovibrionaceae; Desulfovibrio; vulgaris subsp.
#=GS NC_003366.1/1674771-1674599        taxonomy  Bacteria; Firmicutes; Clostridia; Clostridiales; Clostridiaceae; Clostridium; perfringens str. 13
#=GS NZ_AABN02000002.1/274017-273819    taxonomy  Bacteria; Proteobacteria; Deltaproteobacteria; Desulfovibrionales; Desulfovibrionaceae; Desulfovibrio; desulfuricans
#=GS NC_004557.1/2100681-2100496        taxonomy  Bacteria; Firmicutes; Clostridia; Clostridiales; Clostridiaceae; Clostridium; tetani
#=GS NC_002927.3/2944593-2944399        taxonomy  Bacteria; Proteobacteria; Betaproteobacteria; Burkholderiales; Alcaligenaceae; Bordetella; bronchiseptica
#=GS NC_002928.3/2916058-2916252        taxonomy  Bacteria; Proteobacteria; Betaproteobacteria; Burkholderiales; Alcaligenaceae; Bordetella; parapertussis
#=GS NC_002696.2/3682615-3682420        taxonomy  Bacteria; Proteobacteria; Alphaproteobacteria; Caulobacterales; Caulobacteraceae; Caulobacter; crescentus
#=GS NZ_AAIT01000002.1/370480-370654    taxonomy  Bacteria; Proteobacteria; Alphaproteobacteria; Rhodobacterales; Rhodobacteraceae; Paracoccus; denitrificans
#=GS NC_002505.1/1520656-1520426        taxonomy  Bacteria; Proteobacteria; Gammaproteobacteria; Vibrionales; Vibrionaceae; Vibrio; cholerae O1 biovar eltor str. N16961
#=GS NC_006840.1/1610602-1610817        taxonomy  Bacteria; Proteobacteria; Gammaproteobacteria; Vibrionales; Vibrionaceae; Vibrio; fischeri
#=GS NC_002696.2/3603520-3603314        taxonomy  Bacteria; Proteobacteria; Alphaproteobacteria; Caulobacterales; Caulobacteraceae; Caulobacter; crescentus
#=GS NZ_AAEH02000016.1/88178-88371      taxonomy  Bacteria; Proteobacteria; Betaproteobacteria; Burkholderiales; Burkholderiaceae; Burkholderia; Burkholderia cepacia complex; Burkholderia; vietnamiensis
#=GS NC_003454.1/964072-963902          taxonomy  Bacteria; Fusobacteria; Fusobacterales; Fusobacteriaceae; Fusobacterium; nucleatum subsp.
#=GS NC_004459.1/2743819-2744048        taxonomy  Bacteria; Proteobacteria; Gammaproteobacteria; Vibrionales; Vibrionaceae; Vibrio; vulnificus
#=GS NC_005139.1/1639478-1639249        taxonomy  Bacteria; Proteobacteria; Gammaproteobacteria; Vibrionales; Vibrionaceae; Vibrio; vulnificus
#=GS NC_003155.3/8344959-8345170        taxonomy  Bacteria; Actinobacteria; Actinobacteridae; Actinomycetales; Streptomycineae; Streptomycetaceae; Streptomyces; avermitilis MA-4680
#=GS NC_003888.3/1457939-1457725        taxonomy  Bacteria; Actinobacteria; Actinobacteridae; Actinomycetales; Streptomycineae; Streptomycetaceae; Streptomyces; coelicolor A3(2)
#=GS NC_004603.1/1855938-1856148        taxonomy  Bacteria; Proteobacteria; Gammaproteobacteria; Vibrionales; Vibrionaceae; Vibrio; parahaemolyticus RIMD 2210633
#=GS NC_002663.1/115965-116172          taxonomy  Bacteria; Proteobacteria; Gammaproteobacteria; Pasteurellales; Pasteurellaceae; Pasteurella; multocida subsp.
#=GS NC_005085.1/3728361-3728158        taxonomy  Bacteria; Proteobacteria; Betaproteobacteria; Neisseriales; Neisseriaceae; Chromobacterium; violaceum ATCC 12472
#=GS NZ_AAAP01003811.1/3058-2840        taxonomy  Bacteria; Proteobacteria; Alphaproteobacteria; Rhodospirillales; Rhodospirillaceae; Magnetospirillum; magnetotacticum MS-1
#=GS NZ_AAAJ03000004.1/332455-332239    taxonomy  Bacteria; Proteobacteria; Betaproteobacteria; Burkholderiales; Burkholderiaceae; Burkholderia; fungorum
#=GS NC_003888.3/5959095-5958886        taxonomy  Bacteria; Actinobacteria; Actinobacteridae; Actinomycetales; Streptomycineae; Streptomycetaceae; Streptomyces; coelicolor A3(2)
#=GS NC_003030.1/1622059-1621882        taxonomy  Bacteria; Firmicutes; Clostridia; Clostridiales; Clostridiaceae; Clostridium; acetobutylicum ATCC 824
#=GS NC_007146.1/992923-992732          taxonomy  Bacteria; Proteobacteria; Gammaproteobacteria; Pasteurellales; Pasteurellaceae; Haemophilus; influenzae 86-028NP
#=GS NZ_AADO01000001.1/277409-277600    taxonomy  Bacteria; Proteobacteria; Gammaproteobacteria; Pasteurellales; Pasteurellaceae; Haemophilus; influenzae
#=GS NZ_AAET01000260.1/481-672          taxonomy  Bacteria; Proteobacteria; Gammaproteobacteria; Pasteurellales; Pasteurellaceae; Haemophilus; influenzae 86-028NP
#=GS NC_002678.2/707689-707879          taxonomy  Bacteria; Proteobacteria; Alphaproteobacteria; Rhizobiales; Phyllobacteriaceae; Mesorhizobium; loti
#=GS NC_002927.3/901485-901718          taxonomy  Bacteria; Proteobacteria; Betaproteobacteria; Burkholderiales; Alcaligenaceae; Bordetella; bronchiseptica
#=GS NC_002928.3/817544-817777          taxonomy  Bacteria; Proteobacteria; Betaproteobacteria; Burkholderiales; Alcaligenaceae; Bordetella; parapertussis
#=GS NC_002929.2/197088-197321          taxonomy  Bacteria; Proteobacteria; Betaproteobacteria; Burkholderiales; Alcaligenaceae; Bordetella; pertussis Tohama I
#=GS NZ_AAAJ03000016.1/157954-157765    taxonomy  Bacteria; Proteobacteria; Betaproteobacteria; Burkholderiales; Burkholderiaceae; Burkholderia; fungorum
#=GS NC_005085.1/2193587-2193399        taxonomy  Bacteria; Proteobacteria; Betaproteobacteria; Neisseriales; Neisseriaceae; Chromobacterium; violaceum ATCC 12472
#=GS NC_003155.3/3402031-3402235        taxonomy  Bacteria; Actinobacteria; Actinobacteridae; Actinomycetales; Streptomycineae; Streptomycetaceae; Streptomyces; avermitilis MA-4680
#=GS NC_005966.1/1990167-1989965        taxonomy  Bacteria; Proteobacteria; Gammaproteobacteria; Pseudomonadales; Moraxellaceae; Acinetobacter; sp.
#=GS NZ_AAHG01000002.1/247427-247224    taxonomy  Bacteria; Actinobacteria; Actinobacteridae; Actinomycetales; Micrococcineae; Micrococcaceae; Arthrobacter; sp.
#=GS NZ_AAFH01000002.1/542640-542422    taxonomy  Bacteria; Proteobacteria; Betaproteobacteria; Hydrogenophilales; Hydrogenophilaceae; Thiobacillus; denitrificans ATCC 25259
#=GS NZ_AADP01000001.1/356993-356802    taxonomy  Bacteria; Proteobacteria; Gammaproteobacteria; Pasteurellales; Pasteurellaceae; Haemophilus; influenzae
#=GS NC_004757.1/660005-660207          taxonomy  Bacteria; Proteobacteria; Betaproteobacteria; Nitrosomonadales; Nitrosomonadaceae; Nitrosomonas; europaea ATCC 19718
#=GS NC_003318.1/584390-584575          taxonomy  Bacteria; Proteobacteria; Alphaproteobacteria; Rhizobiales; Brucellaceae; Brucella; melitensis
#=GS NC_004311.2/713403-713218          taxonomy  Bacteria; Proteobacteria; Alphaproteobacteria; Rhizobiales; Brucellaceae; Brucella; suis
#=GS NC_006933.1/503740-503925          taxonomy  Bacteria; Proteobacteria; Alphaproteobacteria; Rhizobiales; Brucellaceae; Brucella; abortus biovar 1 str. 9-941
#=GS NC_004347.1/880823-881061          taxonomy  Bacteria; Proteobacteria; Gammaproteobacteria; Alteromonadales; Shewanellaceae; Shewanella; oneidensis MR-1
#=GS NC_003869.1/1826408-1826220        taxonomy  Bacteria; Firmicutes; Clostridia; Thermoanaerobacteriales; Thermoanaerobacteriaceae; Thermoanaerobacter; tengcongensis
#=GS NZ_AAGG01000003.1/199574-199772    taxonomy  Bacteria; Proteobacteria; Alphaproteobacteria; Sphingomonadales; Sphingomonadaceae; Erythrobacter; litoralis
#=GS NZ_AACJ01000012.1/32264-32068      taxonomy  Bacteria; Proteobacteria; Gammaproteobacteria; Pasteurellales; Pasteurellaceae; Histophilus; Haemophilus; somnus
#=GS NZ_AACK01000035.1/11103-11291      taxonomy  Bacteria; Proteobacteria; Gammaproteobacteria; Pasteurellales; Pasteurellaceae; Actinobacillus; pleuropneumoniae serovar 1 str. 4074
#=GS NZ_AABO02000001.1/34418-34221      taxonomy  Bacteria; Proteobacteria; Gammaproteobacteria; Pasteurellales; Pasteurellaceae; Histophilus; Haemophilus; somnus
#=GS NC_003902.1/1299978-1299786        taxonomy  Bacteria; Proteobacteria; Gammaproteobacteria; Xanthomonadales; Xanthomonadaceae; Xanthomonas; campestris pv. campestris str. ATCC 33913
#=GS NC_007086.1/3745218-3745410        taxonomy  Bacteria; Proteobacteria; Gammaproteobacteria; Xanthomonadales; Xanthomonadaceae; Xanthomonas; campestris pv. campestris str. 8004
#=GS NZ_AAAI03000005.1/395625-395413    taxonomy  Bacteria; Proteobacteria; Betaproteobacteria; Burkholderiales; Burkholderiaceae; Cupriavidus; Ralstonia; metallidurans
#=GS NZ_AAEF02000068.1/19841-20029      taxonomy  Bacteria; Actinobacteria; Actinobacteridae; Actinomycetales; Frankineae; Kineosporiaceae; Kineococcus; radiotolerans
#=GS NZ_AAED02000005.1/441705-441894    taxonomy  Bacteria; Proteobacteria; Alphaproteobacteria; Rhizobiales; Phyllobacteriaceae; Mesorhizobium; sp.
#=GS NC_006834.1/3817062-3817254        taxonomy  Bacteria; Proteobacteria; Gammaproteobacteria; Xanthomonadales; Xanthomonadaceae; Xanthomonas; oryzae pv. oryzae KACC10331
#=GS NC_006513.1/3631246-3631038        taxonomy  Bacteria; Proteobacteria; Betaproteobacteria; Rhodocyclales; Rhodocyclaceae; Azoarcus; sp.
#=GS NC_002944.2/1693363-1693585        taxonomy  Bacteria; Actinobacteria; Actinobacteridae; Actinomycetales; Corynebacterineae; Mycobacteriaceae; Mycobacterium; Mycobacterium; avium complex (MAC); Mycobacterium; avium subsp.
#=GS NC_006138.1/1448610-1448793        taxonomy  Bacteria; Proteobacteria; Deltaproteobacteria; Desulfobacterales; Desulfobulbaceae; Desulfotalea; psychrophila
#=GS NC_006361.1/2650089-2650305        taxonomy  Bacteria; Actinobacteria; Actinobacteridae; Actinomycetales; Corynebacterineae; Nocardiaceae; Nocardia; farcinica IFM 10152
#=GS NC_002679.1/179373-179552          taxonomy  Bacteria; Proteobacteria; Alphaproteobacteria; Rhizobiales; Phyllobacteriaceae; Mesorhizobium; loti
#=GS NC_002940.2/362943-363144          taxonomy  Bacteria; Proteobacteria; Gammaproteobacteria; Pasteurellales; Pasteurellaceae; Haemophilus; ducreyi
#=GS NC_003919.1/1392548-1392356        taxonomy  Bacteria; Proteobacteria; Gammaproteobacteria; Xanthomonadales; Xanthomonadaceae; Xanthomonas; axonopodis pv. citri str. 306
#=GS NC_003062.1/1462264-1462091        taxonomy  Bacteria; Proteobacteria; Alphaproteobacteria; Rhizobiales; Rhizobiaceae; Rhizobium/Agrobacterium group; Agrobacterium; tumefaciens str. C58
#=GS NC_003304.1/1462378-1462205        taxonomy  Bacteria; Proteobacteria; Alphaproteobacteria; Rhizobiales; Rhizobiaceae; Rhizobium/Agrobacterium group; Agrobacterium; tumefaciens str. C58
#=GS NC_006300.1/332021-331815          taxonomy  Bacteria; Proteobacteria; Gammaproteobacteria; Pasteurellales; Pasteurellaceae; Mannheimia; succiniciproducens
#=GS NC_003047.1/1674991-1674829        taxonomy  Bacteria; Proteobacteria; Alphaproteobacteria; Rhizobiales; Rhizobiaceae; Sinorhizobium/Ensifer group; Sinorhizobium; meliloti
#=GS NZ_AAIN01000002.1/336503-336264    taxonomy  Bacteria; Proteobacteria; Gammaproteobacteria; Alteromonadales; Shewanellaceae; Shewanella; amazonensis
#=GS NZ_AADF01000007.1/209500-209700    taxonomy  Bacteria; Proteobacteria; Betaproteobacteria; Rhodocyclales; Rhodocyclaceae; Dechloromonas; aromatica
#=GS NC_003997.3/2221716-2221496        taxonomy  Bacteria; Firmicutes; Bacillales; Bacillaceae; Bacillus; Bacillus; cereus group; Bacillus; anthracis str. Ames
#=GS NC_005945.1/2221822-2221602        taxonomy  Bacteria; Firmicutes; Bacillales; Bacillaceae; Bacillus; Bacillus; cereus group; Bacillus; anthracis str. Sterne
#=GS NC_005957.1/2242962-2242742        taxonomy  Bacteria; Firmicutes; Bacillales; Bacillaceae; Bacillus; Bacillus; cereus group; Bacillus; thuringiensis serovar konkukian str. 97-27
#=GS NC_007530.2/2221840-2221620        taxonomy  Bacteria; Firmicutes; Bacillales; Bacillaceae; Bacillus; Bacillus; cereus group; Bacillus; anthracis str. 'Ames Ancestor'
#=GS NZ_AAAC02000001.1/2701219-2700999  taxonomy  Bacteria; Firmicutes; Bacillales; Bacillaceae; Bacillus; Bacillus; cereus group; Bacillus; anthracis str. A2012
#=GS NZ_AAEN01000016.1/520616-520396    taxonomy  Bacteria; Firmicutes; Bacillales; Bacillaceae; Bacillus; Bacillus; cereus group; Bacillus; anthracis str. CNEVA-9066
#=GS NZ_AAEO01000022.1/179736-179516    taxonomy  Bacteria; Firmicutes; Bacillales; Bacillaceae; Bacillus; Bacillus; cereus group; Bacillus; anthracis str. A1055
#=GS NZ_AAEP01000025.1/319762-319542    taxonomy  Bacteria; Firmicutes; Bacillales; Bacillaceae; Bacillus; Bacillus; cereus group; Bacillus; anthracis str. Vollum
#=GS NZ_AAEQ01000035.1/1010669-1010889  taxonomy  Bacteria; Firmicutes; Bacillales; Bacillaceae; Bacillus; Bacillus; cereus group; Bacillus; anthracis str. Kruger B
#=GS NZ_AAER01000039.1/319460-319240    taxonomy  Bacteria; Firmicutes; Bacillales; Bacillaceae; Bacillus; Bacillus; cereus group; Bacillus; anthracis str. Western North America USA6153
#=GS NZ_AAES01000035.1/122207-121987    taxonomy  Bacteria; Firmicutes; Bacillales; Bacillaceae; Bacillus; Bacillus; cereus group; Bacillus; anthracis str. Australia 94
#=GS NC_006677.1/1200182-1200348        taxonomy  Bacteria; Proteobacteria; Alphaproteobacteria; Rhodospirillales; Acetobacteraceae; Gluconobacter; oxydans
#=GS NC_003869.1/313165-312961          taxonomy  Bacteria; Firmicutes; Clostridia; Thermoanaerobacteriales; Thermoanaerobacteriaceae; Thermoanaerobacter; tengcongensis
#=GS NC_000907.1/936415-936225          taxonomy  Bacteria; Proteobacteria; Gammaproteobacteria; Pasteurellales; Pasteurellaceae; Haemophilus; influenzae Rd KW20
#=GS NC_004722.1/2266553-2266331        taxonomy  Bacteria; Firmicutes; Bacillales; Bacillaceae; Bacillus; Bacillus; cereus group; Bacillus; cereus ATCC 14579
#=GS NC_003909.8/2304914-2304694        taxonomy  Bacteria; Firmicutes; Bacillales; Bacillaceae; Bacillus; Bacillus; cereus group; Bacillus; cereus ATCC 10987
#=GS NC_006274.1/2270010-2269790        taxonomy  Bacteria; Firmicutes; Bacillales; Bacillaceae; Bacillus; Bacillus; cereus group; Bacillus; cereus
#=GS NZ_AAED02000016.1/54004-53806      taxonomy  Bacteria; Proteobacteria; Alphaproteobacteria; Rhizobiales; Phyllobacteriaceae; Mesorhizobium; sp.
#=GS NZ_AAEK01000006.1/35074-35294      taxonomy  Bacteria; Firmicutes; Bacillales; Bacillaceae; Bacillus; Bacillus; cereus group; Bacillus; cereus
#=GS NC_000962.2/79294-79095            taxonomy  Bacteria; Actinobacteria; Actinobacteridae; Actinomycetales; Corynebacterineae; Mycobacteriaceae; Mycobacterium; Mycobacterium; tuberculosis complex; Mycobacterium; tuberculosis
#=GS NC_002755.2/79275-79076            taxonomy  Bacteria; Actinobacteria; Actinobacteridae; Actinomycetales; Corynebacterineae; Mycobacteriaceae; Mycobacterium; Mycobacterium; tuberculosis complex; Mycobacterium; tuberculosis
#=GS NC_002945.3/79321-79122            taxonomy  Bacteria; Actinobacteria; Actinobacteridae; Actinomycetales; Corynebacterineae; Mycobacteriaceae; Mycobacterium; Mycobacterium; tuberculosis complex; Mycobacterium; bovis AF2122/97
#=GS NC_007164.1/259290-259496          taxonomy  Bacteria; Actinobacteria; Actinobacteridae; Actinomycetales; Corynebacterineae; Corynebacteriaceae; Corynebacterium; jeikeium
#=GS NC_006510.1/2456344-2456129        taxonomy  Bacteria; Firmicutes; Bacillales; Bacillaceae; Geobacillus; kaustophilus
#=GS NZ_AAIP01000001.1/176731-176523    taxonomy  Bacteria; Proteobacteria; Alphaproteobacteria; Sphingomonadales; Sphingomonadaceae; Sphingopyxis; alaskensis
#=GS NZ_AADY01000006.1/276487-276291    taxonomy  Bacteria; Proteobacteria; Betaproteobacteria; Burkholderiales; Burkholderiaceae; Wautersia; Ralstonia; eutropha
#=GS NZ_AAFQ02000005.1/234008-234225    taxonomy  Bacteria; Proteobacteria; Betaproteobacteria; Burkholderiales; Comamonadaceae; Polaromonas; sp.
#=GS NC_000964.2/2548838-2548639        taxonomy  Bacteria; Firmicutes; Bacillales; Bacillaceae; Bacillus; subtilis subsp.
#=GS NZ_AAAW03000073.1/5078-5276        taxonomy  Bacteria; Firmicutes; Clostridia; Clostridiales; Peptococcaceae; Desulfitobacterium; hafniense DCB-2
#=GS NZ_AADF01000003.1/360820-360999    taxonomy  Bacteria; Proteobacteria; Betaproteobacteria; Rhodocyclales; Rhodocyclaceae; Dechloromonas; aromatica
#=GS NC_002946.2/1372605-1372352        taxonomy  Bacteria; Proteobacteria; Betaproteobacteria; Neisseriales; Neisseriaceae; Neisseria; gonorrhoeae FA 1090
#=GS NC_003116.1/748896-749149          taxonomy  Bacteria; Proteobacteria; Betaproteobacteria; Neisseriales; Neisseriaceae; Neisseria; meningitidis
#=GS NZ_AAII01000028.1/17332-17550      taxonomy  Bacteria; Actinobacteria; Actinobacteridae; Actinomycetales; Frankineae; Frankiaceae; Frankia; sp.
#=GS NC_000962.2/2075613-2075844        taxonomy  Bacteria; Actinobacteria; Actinobacteridae; Actinomycetales; Corynebacterineae; Mycobacteriaceae; Mycobacterium; Mycobacterium; tuberculosis complex; Mycobacterium; tuberculosis
#=GS NC_002755.2/2072838-2073069        taxonomy  Bacteria; Actinobacteria; Actinobacteridae; Actinomycetales; Corynebacterineae; Mycobacteriaceae; Mycobacterium; Mycobacterium; tuberculosis complex; Mycobacterium; tuberculosis
#=GS NC_002945.3/2065965-2066196        taxonomy  Bacteria; Actinobacteria; Actinobacteridae; Actinomycetales; Corynebacterineae; Mycobacteriaceae; Mycobacterium; Mycobacterium; tuberculosis complex; Mycobacterium; bovis AF2122/97
#=GS NC_006270.2/2546561-2546349        taxonomy  Bacteria; Firmicutes; Bacillales; Bacillaceae; Bacillus; licheniformis ATCC 14580
#=GS NC_006322.1/2547422-2547210        taxonomy  Bacteria; Firmicutes; Bacillales; Bacillaceae; Bacillus; licheniformis ATCC 14580
#=GS NC_002570.2/2941604-2941411        taxonomy  Bacteria; Firmicutes; Bacillales; Bacillaceae; Bacillus; halodurans C-125
#=GS NC_003112.1/601762-602015          taxonomy  Bacteria; Proteobacteria; Betaproteobacteria; Neisseriales; Neisseriaceae; Neisseria; meningitidis
#=GS NZ_AAAE01000060.1/7723-7559        taxonomy  Bacteria; Proteobacteria; Alphaproteobacteria; Rhodobacterales; Rhodobacteraceae; Rhodobacter; sphaeroides 2.4.1
#=GS NC_004463.1/6318642-6318826        taxonomy  Bacteria; Proteobacteria; Alphaproteobacteria; Rhizobiales; Bradyrhizobiaceae; Bradyrhizobium; japonicum USDA 110
#=GS NC_002737.1/1046361-1046528        taxonomy  Bacteria; Firmicutes; Lactobacillales; Streptococcaceae; Streptococcus; pyogenes M1 GAS
#=GS NC_004070.1/958264-958431          taxonomy  Bacteria; Firmicutes; Lactobacillales; Streptococcaceae; Streptococcus; pyogenes
#=GS NC_004606.1/1088784-1088951        taxonomy  Bacteria; Firmicutes; Lactobacillales; Streptococcaceae; Streptococcus; pyogenes SSI-1
#=GS NC_006086.1/969359-969526          taxonomy  Bacteria; Firmicutes; Lactobacillales; Streptococcaceae; Streptococcus; pyogenes
#=GS NC_003485.1/1022142-1022310        taxonomy  Bacteria; Firmicutes; Lactobacillales; Streptococcaceae; Streptococcus; pyogenes
#=GS NZ_AAAV02000002.1/98990-98767      taxonomy  Bacteria; Proteobacteria; Alphaproteobacteria; Sphingomonadales; Sphingomonadaceae; Novosphingobium; aromaticivorans DSM 12444
#=GS NC_006370.1/2453318-2453611        taxonomy  Bacteria; Proteobacteria; Gammaproteobacteria; Vibrionales; Vibrionaceae; Photobacterium; profundum
#=GS NC_006582.1/2619955-2619769        taxonomy  Bacteria; Firmicutes; Bacillales; Bacillaceae; Bacillus; clausii KSM-K16
#=GS NZ_AAAW03000005.1/66004-66178      taxonomy  Bacteria; Firmicutes; Clostridia; Clostridiales; Peptococcaceae; Desulfitobacterium; hafniense DCB-2
#=GS NC_006177.1/3096183-3095966        taxonomy  Bacteria; Actinobacteria; Symbiobacterium; thermophilum IAM 14863
#=GS NZ_AAHG01000005.1/320753-320507    taxonomy  Bacteria; Actinobacteria; Actinobacteridae; Actinomycetales; Micrococcineae; Micrococcaceae; Arthrobacter; sp.
#=GS NZ_AAAG02000001.1/778571-778342    taxonomy  Bacteria; Proteobacteria; Alphaproteobacteria; Rhodospirillales; Rhodospirillaceae; Rhodospirillum; rubrum
#=GS NC_006087.1/1714518-1714292        taxonomy  Bacteria; Actinobacteria; Actinobacteridae; Actinomycetales; Micrococcineae; Microbacteriaceae; Leifsonia; xyli subsp.
#=GS NC_004193.1/1936325-1936128        taxonomy  Bacteria; Firmicutes; Bacillales; Bacillaceae; Oceanobacillus; iheyensis
#=GS NZ_AADY01000004.1/128460-128694    taxonomy  Bacteria; Proteobacteria; Betaproteobacteria; Burkholderiales; Burkholderiaceae; Wautersia; Ralstonia; eutropha
#=GS NZ_AAIT01000008.1/195925-195747    taxonomy  Bacteria; Proteobacteria; Alphaproteobacteria; Rhodobacterales; Rhodobacteraceae; Paracoccus; denitrificans
#=GS NZ_AABG04000005.1/22395-22216      taxonomy  Bacteria; Firmicutes; Clostridia; Clostridiales; Clostridiaceae; Clostridium; thermocellum ATCC 27405
#=GS NC_005296.1/4348220-4348399        taxonomy  Bacteria; Proteobacteria; Alphaproteobacteria; Rhizobiales; Bradyrhizobiaceae; Rhodopseudomonas; palustris
#=GS NC_003295.1/3545575-3545809        taxonomy  Bacteria; Proteobacteria; Betaproteobacteria; Burkholderiales; Burkholderiaceae; Ralstonia; solanacearum
#=GS NZ_AAIO01000044.1/20448-20176      taxonomy  Bacteria; Proteobacteria; Gammaproteobacteria; Alteromonadales; Shewanellaceae; Shewanella; baltica
#=GS NC_004116.1/1147464-1147676        taxonomy  Bacteria; Firmicutes; Lactobacillales; Streptococcaceae; Streptococcus; agalactiae 2603V/R
#=GS NC_004368.1/1250560-1250772        taxonomy  Bacteria; Firmicutes; Lactobacillales; Streptococcaceae; Streptococcus; agalactiae
#=GS NZ_AAFG02000008.1/195700-195882    taxonomy  Bacteria; Proteobacteria; Alphaproteobacteria; Rhodobacterales; Rhodobacteraceae; Silicibacter; sp.
#=GS NZ_AAIG01000003.1/211451-211270    taxonomy  Bacteria; Proteobacteria; Alphaproteobacteria; Rhodobacterales; Rhodobacteraceae; Jannaschia; sp.
#=GS NZ_AAIS01000002.1/1019986-1020178  taxonomy  Bacteria; Proteobacteria; Alphaproteobacteria; Rhizobiales; Bradyrhizobiaceae; Nitrobacter; hamburgensis
#=GS NZ_AAEB02000107.1/3157-3329        taxonomy  Bacteria; Actinobacteria; Rubrobacteridae; Rubrobacterales; Rubrobacterineae; Rubrobacteraceae; Rubrobacter; xylanophilus DSM 9941
#=GS NZ_AAAI03000001.1/792054-792282    taxonomy  Bacteria; Proteobacteria; Betaproteobacteria; Burkholderiales; Burkholderiaceae; Cupriavidus; Ralstonia; metallidurans
#=GS NZ_AAIE01000001.1/414702-414480    taxonomy  Bacteria; Actinobacteria; Actinobacteridae; Actinomycetales; Frankineae; Frankiaceae; Frankia; sp.
#=GS NZ_AADT03000002.1/77628-77372      taxonomy  Bacteria; Firmicutes; Clostridia; Thermoanaerobacteriales; Thermoanaerobacteriaceae; Moorella group; Moorella; thermoacetica ATCC 39073
#=GS NC_005956.1/1435974-1435783        taxonomy  Bacteria; Proteobacteria; Alphaproteobacteria; Rhizobiales; Bartonellaceae; Bartonella; henselae str. Houston-1
#=GS NZ_AAEM01000001.1/146378-146606    taxonomy  Bacteria; Proteobacteria; Betaproteobacteria; Burkholderiales; Rubrivivax; gelatinosus
#=GS NZ_AAFQ02000006.1/211115-211350    taxonomy  Bacteria; Proteobacteria; Betaproteobacteria; Burkholderiales; Comamonadaceae; Polaromonas; sp.
#=GS NC_006348.1/3101409-3101131        taxonomy  Bacteria; Proteobacteria; Betaproteobacteria; Burkholderiales; Burkholderiaceae; Burkholderia; mallei ATCC 23344
#=GS NC_006350.1/3984000-3984278        taxonomy  Bacteria; Proteobacteria; Betaproteobacteria; Burkholderiales; Burkholderiaceae; Burkholderia; pseudomallei group; Burkholderia; pseudomallei
#=GS NZ_AAHM01000006.1/19061-18783      taxonomy  Bacteria; Proteobacteria; Betaproteobacteria; Burkholderiales; Burkholderiaceae; Burkholderia; mallei
#=GS NZ_AAHM01000270.1/307-585          taxonomy  Bacteria; Proteobacteria; Betaproteobacteria; Burkholderiales; Burkholderiaceae; Burkholderia; mallei
#=GS NZ_AAHN01000006.1/48673-48951      taxonomy  Bacteria; Proteobacteria; Betaproteobacteria; Burkholderiales; Burkholderiaceae; Burkholderia; mallei
#=GS NZ_AAHO01000007.1/114046-113768    taxonomy  Bacteria; Proteobacteria; Betaproteobacteria; Burkholderiales; Burkholderiaceae; Burkholderia; mallei GB8 horse 4
#=GS NZ_AAHP01000033.1/48619-48897      taxonomy  Bacteria; Proteobacteria; Betaproteobacteria; Burkholderiales; Burkholderiaceae; Burkholderia; mallei NCTC 10247
#=GS NZ_AAHP01000156.1/562-284          taxonomy  Bacteria; Proteobacteria; Betaproteobacteria; Burkholderiales; Burkholderiaceae; Burkholderia; mallei NCTC 10247
#=GS NZ_AAHQ01000008.1/227607-227329    taxonomy  Bacteria; Proteobacteria; Betaproteobacteria; Burkholderiales; Burkholderiaceae; Burkholderia; mallei
#=GS NZ_AAHR01000003.1/87112-87390      taxonomy  Bacteria; Proteobacteria; Betaproteobacteria; Burkholderiales; Burkholderiaceae; Burkholderia; pseudomallei group; Burkholderia; pseudomallei
#=GS NZ_AAHS01000024.1/55906-56184      taxonomy  Bacteria; Proteobacteria; Betaproteobacteria; Burkholderiales; Burkholderiaceae; Burkholderia; pseudomallei group; Burkholderia; pseudomallei
#=GS NZ_AAHT01000001.1/132430-132708    taxonomy  Bacteria; Proteobacteria; Betaproteobacteria; Burkholderiales; Burkholderiaceae; Burkholderia; pseudomallei group; Burkholderia; pseudomallei
#=GS NZ_AAHU01000007.1/110804-111082    taxonomy  Bacteria; Proteobacteria; Betaproteobacteria; Burkholderiales; Burkholderiaceae; Burkholderia; pseudomallei group; Burkholderia; pseudomallei
#=GS NZ_AAHV01000016.1/97514-97792      taxonomy  Bacteria; Proteobacteria; Betaproteobacteria; Burkholderiales; Burkholderiaceae; Burkholderia; pseudomallei group; Burkholderia; pseudomallei
#=GS NZ_AAHW01000022.1/53137-52859      taxonomy  Bacteria; Proteobacteria; Betaproteobacteria; Burkholderiales; Burkholderiaceae; Burkholderia; pseudomallei group; Burkholderia; pseudomallei
#=GS NZ_AAIR01000024.1/368-646          taxonomy  Bacteria; Proteobacteria; Betaproteobacteria; Burkholderiales; Burkholderiaceae; Burkholderia; mallei
#=GS NZ_AAIQ01000042.1/3373-3095        taxonomy  Bacteria; Proteobacteria; Betaproteobacteria; Burkholderiales; Burkholderiaceae; Burkholderia; mallei
#=GS NC_004547.2/2645260-2645034        taxonomy  Bacteria; Proteobacteria; Gammaproteobacteria; Enterobacteriales; Enterobacteriaceae; Pectobacterium; Erwinia; carotovora subsp.
#=GS NZ_AAEH02000035.1/33498-33230      taxonomy  Bacteria; Proteobacteria; Betaproteobacteria; Burkholderiales; Burkholderiaceae; Burkholderia; Burkholderia cepacia complex; Burkholderia; vietnamiensis
#=GS NZ_AAEI01000018.1/146053-145783    taxonomy  Bacteria; Proteobacteria; Betaproteobacteria; Burkholderiales; Burkholderiaceae; Burkholderia; Burkholderia cepacia complex; Burkholderia; cepacia
#=GS NZ_AAAJ03000020.1/95680-95394      taxonomy  Bacteria; Proteobacteria; Betaproteobacteria; Burkholderiales; Burkholderiaceae; Burkholderia; fungorum
#=GS NZ_AAHI01000010.1/146395-146123    taxonomy  Bacteria; Proteobacteria; Betaproteobacteria; Burkholderiales; Burkholderiaceae; Burkholderia; Burkholderia cepacia complex; Burkholderia; cenocepacia AU 1054
#=GS NZ_AAHL01000003.1/133931-134203    taxonomy  Bacteria; Proteobacteria; Betaproteobacteria; Burkholderiales; Burkholderiaceae; Burkholderia; Burkholderia cepacia complex; Burkholderia; cenocepacia
#=GS NZ_AADI01000003.1/76990-77313      taxonomy  Bacteria; Proteobacteria; Gammaproteobacteria; Pseudomonadales; Moraxellaceae; Psychrobacter; sp.

NC_002937.3/808242-808071          AUGAC...GA.C.A.G.CAGGAGAG.ACCUCCcc.........CAGA.........................................GGGAGG..CG.CCGACGAAGUA...A..--................----........................--.-AUCUUUCAGGC..........................................................................G.A.A.A.G.GA.CUG..C..UG.U.C.....CGACGAG-............................................................CCUCUGGAGAGA.C.CCC--...............................GCAA.......................................---GGG..GCACCGAAGGAGCAA..GCC..G.CCC-..........CAUG..........................................................................................-UGG..C.GGU.G.AAA.CUC.UCAGGU..............AAAAG.GACAGAGGGAGGGCC
NC_003366.1/1674771-1674599        AUGAA...GG.U.A.A.UGGGAGAG.UGAUAUu..........UUAA.........................................-AUAUC..CA.CCGAAGAGGGA...A..--................----........................--.-AUCUUUCAGGU..........................................................................A.U.U.A.G.GA.CCG..U..UA.C.U.....GGACGAG-............................................................CCUCUGGAGAGA.C.UCUUU...............................UAAA.......................................-AAAGA..GCACCGAAGGAGCAA..GGU..C.AAA-..........UUU-..........................................................................................-UUU..G.ACU.G.AAA.CUC.UCAGGU..............AAAAG.GACAGAGGAUAAGGU
NZ_AABN02000002.1/274017-273819    AUGAC...GA.C.A.G.CAGGAGAG.AUUUCCgccgu......UCCAcacccccgga...............................CGGAAA..CG.CCGAAGAAGUA...A..--................----........................--.-AUCUUUCAGGC..........................................................................A.A.A.A.G.GA.CUG..C..UG.U.U.....UGACGAG-............................................................CCUCUGGAGAGA.C.UCCC-...............................CCUGu......................................--GGGA..GCACCGAAGGAGCAA..GCC..G.GUCGu.........AGAU..................................................................................cuccuccaCGAC..C.GGU.G.AAA.CUC.UCAGGU..............AAAAG.GACAGAGGGCCCUUU
NC_004557.1/2100681-2100496        AUGAA...GG.U.A.A.UAGGAGAG.AGGUC-...........UUUU.........................................--GACC..CA.CCGAAGAUGCA...A..--................----........................--aAAUCUUUCAGGU...........................................................accauuguuuauggc-.-.G.A.G.GA.CUG..U..UA.U.U.....GGACGAAA............................................................-CUCUGGAGAGA.C.UCUUUu..............................UUAU.......................................AAAAGA..GCACCGAAGGAGCAA..GUU..G.GG--..........UAAA..........................................................................................--AC..C.AAU.G.AAA.CUC.UCAGGU..............AAAAG.GACAGAGCGUAGAAG
NC_002927.3/2944593-2944399        ACGUG...CA.G.U.U.CGGGAGAG.ACCGUCc..........AGCG.........................................-GACGG..CG.CCGACGGAGCA...A..CCa...............CCCC........................GG.AAACUCUCAGGC..........................................................................A.A.A.A.G.GA.CCG..A..CC.U.-.....GCUGGAA-............................................................CAUCUGGAGAGU.G.GCGCGcg.............................GUAC.......................................-GGCGC..CCACCGAAGGGGAU-..CCC..U.GGCGcg........UUUG....................................................................................cagcggCGCA..C.GGGuG.AAG.CUC.UCAGGU..............AAAUG.GACAGAUGGGGUUGC
NC_002928.3/2916058-2916252        ACGUG...CA.G.U.U.CGGGAGAG.ACCGUCc..........AGCG.........................................-GACGG..CG.CCGACGGAGCA...A..CCa...............CCCC........................GG.AAACUCUCAGGC..........................................................................A.A.A.A.G.GA.CCG..A..CC.U.-.....GCUGGAA-............................................................CAUCUGGAGAGU.G.GCGCGcg.............................GUAC.......................................-GGCGC..CCACCGAAGGGGAU-..CCC..U.GGCGcg........UUUG....................................................................................cagcggCGCA..C.GGGuG.AAG.CUC.UCAGGU..............AAAUG.GACAGAUGGGGUUGC
NC_002696.2/3682615-3682420        AGGCC...UC.U.C.G.CGGGAGAG.AUCGGGc..........CUUG.........................................-CCCGG..CG.CUGAAGGCGAA...A..CCg...............CCCC........................GG.AAACGCUCAAGC..........................................................................A.G.A.A.G.GA.CCG..C..GC.G.Aga...CGUUGAA-............................................................-CGCUGGAAAGC.A.GAGCG...............................CGCG.......................................CCGCUC..UCGCCGAAGGAGCAAg.GCC..U.GCCGac........UGUC......................................................................................ugguCGGC..C.GCU.G.AAU.CUC.UCAGGC.............gCCAAG.GACAGCGGGGGCAGA
NZ_AAIT01000002.1/370480-370654    ACGGU...CU.G.G.A.CAGGAGAG.UCGGGUu..........CCC-.........................................-ACCCG..CG.CCGACGGAGCA...A..CG................CCCC........................GG.AAUCUCUCAGGC..........................................................................A.C.C.A.G.GA.CUG..-..-C.C.G.....GACCGCCA............................................................-CUCUGGAGAGA.G.AUGC-...............................GACA.......................................--GCAU..CCGCCGAAGGAGAAA..GCC..G.CG--..........AAG-..........................................................................................--CG..C.GGC.G.AUA.CUC.UCAGGC..............AAAAG.GACAGAGGGGGGAUG
NC_002505.1/1520656-1520426        UUGAA...GA.C.U.G.CAGGAGAG.UGGUUGuuaaccagau.UUUAacaucugagccaa............................AUAACC..CG.CCGAAGAAGUA...A..--................----........................--.-AUCUUUCAGGU......................................gcauuauucuuagccauauauuggcaacgaauaagc-.-.G.A.G.GA.CUG..U..AG.U.U.....GGAGGAA-............................................................CCUCUGGAGAGA.A.CCGU-...............................UUAA.......................................--UCGG..UCGCCGAAGGAGCAA..GCU..C.UGCG..........CAUA..........................................................................................UGCA..G.AGU.G.AAA.CUC.UCAGGC..............AAAAG.GACAGAGGAGUGAAA
NC_006840.1/1610602-1610817        AUGAA...GA.C.U.G.CAGGAGAG.UGGCAAaaaccg.....UCAAggu......................................UACGCC..CG.CCGAAGAAGUA...A..--................----........................--.-AUCUUUCAGGU.............................................gccgaguucauuuuuuaagugaauaaggu-.-.G.A.G.GA.CUG..U..AG.U.U.....GGAGGAAU............................................................-CUCUGGAGAGA.G.CCGU-...............................UAAA.......................................--UCGG..CCGCCGAAGGAGCAA..GCC..C.UUAUcugaa.....AAAU.........................................................................................gAUAA..A.GGU.G.AAA.CUC.UCAGGC..............AAAAG.GACAGAGGAGAAAGU
NC_002696.2/3603520-3603314        UCGAC...CC.U.C.G.CGGGAGAC.AUCGGGa..........UUCGa........................................UCCCGA..GG.CCGAAGGCGCA...A..CCg...............CCCC........................GG.AAACGCUCAGGC..........................................................................A.A.A.A.G.GA.CCG..C..GC.G.Gg....UUUAGGAA............................................................-CGCUGGAAAGC.A.GUCUC...............................UCCAccgg...................................AGGGGC..UCGCCGAAGGAGCAA..GGC..C.AAACc.........CGUC................................................................................cggcagagggGCGA..G.GCCgG.AAU.CUC.UCAGGC.............cCAAGG.GACAGCGGGGGCGAC
NZ_AAEH02000016.1/88178-88371      UGAAA...CA.A.C.A.CGGGAGAG.ACUGUCauccg......AAUUggag.....................................UGACAG..CG.CCGACGGAGCA...A..CCg...............CCCC........................GG.AAACUCUCAGGC..........................................................................A.A.A.A.G.GA.CCG..U..GG.U.G.....UCA-GAA-............................................................CAUCUGGAGAGA.G.GCGC-...............................AUUG.......................................C-GCGC..ACACCGAAGGGGAU-..UUC..C.UGCAc.........AGGC..........................................................................................UGCA..G.GAGaG.AAA.CUC.UCAGGU..............ACAUG.GACAGAUGGGGCAUC
NC_003454.1/964072-963902          AUGAA...GA.U.A.U.GAGGAGAG.AUUUCAu..........UUUA.........................................AUGAAA..CA.CCGAAGAAGUA...A..--................----........................--.-AUCUUUCAGGU.........................................................................aA.A.A.A.G.GA.CUC..A..UA.U.U.....GGACGAA-............................................................CCUCUGGAGAGC.U.UAUCU...............................-AAG.......................................-AGAUA..ACACCGAAGGAGCAA..AGC..U.A---..........AUUU..........................................................................................---U..A.GCC.U.AAA.CUC.UCAGGU..............AAAAG.GACGGAGUAAUUGUG
NC_004459.1/2743819-2744048        AUGAA...GG.C.U.A.CAGGAGAG.UGGUAAuuaaccauau.UUUAacauuugguuagu............................CAUACC..CG.CCGAAGAAGUA...A..--................----........................--.-AUCUUUCAGGU.......................................gcaauauucuuauugguuauaucaagagaauaugc-.-.G.A.G.GA.CUG..U..AG.U.U.....GGAGGAA-............................................................CCUCUGGAGAGA.A.CCGU-...............................UAAA.......................................--UCGG..UCGCCGAAGGAGCAA..GUC..C.UGCC..........CAUG..........................................................................................UGCA..G.GGU.G.AAA.CUC.UCAGGC..............AAAAG.GACAGAGGAGUGGAA
NC_005139.1/1639478-1639249        AUGAA...GG.C.U.A.CAGGAGAG.UGGUAAuuaaccauau.UUUAacauuugguuagu............................CAUACC..CG.CCGAAGAAGUA...A..--................----........................--.-AUCUUUCAGGU.......................................gcaauauucuuauugguuauaucaaaagaauaugc-.-.G.A.G.GA.CUG..U..AG.U.U.....GGAGGAA-............................................................CCUCUGGAGAGA.A.CCGU-...............................UAAA.......................................--UCGG..UCGCCGAAGGAGCAA..GUC..C.UGCC..........CAUG..........................................................................................UGCA..G.GGU.G.AAA.CUC.UCAGGC..............AAAAG.GACAGAGGAGUGGAA
NC_003155.3/8344959-8345170        UGACC...CC.G.U.G.CGGGAGAG.UCCUCCgg.........AAGUcgu......................................CGGAGG..CG.CCGAAGGAGCA...AauCCu...............CCCC........................GG.AAUCUCUCAGGC..........................................................................A.C.A.C.G.UA.CCG..C..AC.G.Ga....CGAGGUCA............................................................-CUCUGGAAAGC.A.GGGCGgaugu..........................CUAUggcuu..................................CCGCUC..UCACCGACGGUGAAA..GCC..G.GAGCgccc......UCGG........................................................................................gcGGAC..C.GGC.G.AAG.CUC.UCAGGU.............uGAGAU.GACAGAGGGGGAGGC
NC_003888.3/1457939-1457725        UGACC...CC.G.C.G.CGGGAGAG.UCCUCCggac.......AUCAc........................................CGGAGG..CG.CCGAAGGAGCA...AauCCu...............CCCC........................GG.AAUCUCUCAGGC..........................................................................U.C.A.C.G.UA.CCG..C..AC.G.Ga....CGAGGUCA............................................................-CUCUGGAAAGC.A.GGGCGgguguc.........................GACGgcuu...................................CCGCUC..UCACCGACGGUGAAA..GCC..G.GGCAg.........AGCU..................................................................................ccagggcuCGCC..C.GGU.G.AAG.CUC.UCAGGU.............uGAGAU.GACAGAGGGGGAGGC
NC_004603.1/1855938-1856148        AUGAA...GA.C.U.G.CAGGAGAG.UGGUUAuuaaccaaac.UUUAacauuugguuaga............................UUAACU..CG.CCGAAGAAUUA...A..--................----........................--.-CUAUUUCAGGU............................................................gcuaccuugguagc-.-.G.G.G.GA.CUG..U..AG.U.U.....GGAGGAA-............................................................CCUCUGGAGAGA.A.CCGU-...............................UAAA.......................................--UCGG..UCGCCGAAGGAGCAA..GUC..C.UGCAc.........AUGU.........................................................................................gUGCG..G.GGU.G.AAA.CUC.UCAGGC..............AAAAG.GACAGAGGAGUGGAA
NC_002663.1/115965-116172          AUGAA...GG.U.A.G.CUGGAGAG.-UAGGGaa.........UUGA.........................................-CCCUA..CG.CCGACGAGGUA...A..--................----........................--.ACUCUUUCAGGC.............................................................gcugauuauaagc-.-.A.G.G.GA.CUG..U..UA.C.U.....GGACGAA-............................................................CCCUUGGAGAGA.G.CCGUUaua............................UUAAaaagagaua..............................AAACGG..CCGCCGAAGGCGCAA..AAA..G.AGCGguu.......AAUU......................................................................................uuucCGUU..U.UUU.C.AAA.CGC.UCAGGC..............AAAAG.GACAGGGGCAACAAG
NC_005085.1/3728361-3728158        CCGGG...UC.A.U.A.CAGGAGAG.AGCGGCu..........UUCU.........................................GGCCGC..CG.CCGAAGGCGCA...A..GCg...............CACC.......................cGC.AAUCGCUCAGGC..........................................................................A.A.A.A.G.GA.CUG..U..AU.C.A.....UCGGGCCGgcggcagccgguucgcgca.........................................-AUCUGGAGAGC.G.GCGUC...............................CGCG.......................................CGACGC..CCACCGAAGGGGCUAa.CGG..C.U---..........UAUC..........................................................................................C--G..G.CCG.G.AAA.AUC.UCAGGU..............GCAGG.GACAGAGGGGUGUGG
NZ_AAAP01003811.1/3058-2840        AUGAU...CC.C.C.G.UGGGAGAG.ACCGGCcuga.......AAUUca.......................................GGUUGG..CG.CCGAAGGAGCA...A..CCg...............CCCC.......................uGG.AAACUCUCAGGC..........................................................................A.A.A.A.G.GA.CCG..C..GG.G.G.....GGAUGAAA............................................................-CUCUGGAAAGC.GuGCCGCaggaccggc......................UAAGgucg...................................GGCGGC..CCACCGACGAUGAAA..GCC..G.CCUUggccucuc..UUUU.......................................................................................ggcCGUG..C.GGU.G.AAU.CUU.UCAGGU..............UCCCA.GACAGAGGGGGGCAA
NZ_AAAJ03000004.1/332455-332239    AUGCA...--.G.C.G.CGGGAGAG.AUCGUCaga........UGUUcg.......................................UGACGA..CG.CCGACGGAGCA...A..CCg...............CCCC........................GG.AAACUCUCAGGC..........................................................................A.A.A.A.G.GA.CCG..U..GC.A.-.....GCAGGAA-............................................................CAUCUGGAGAGC.G.GCGCAucgg...........................CACAgcuu...................................GUGCGC..CCACCGAAGGGG--A..UUC..C.CCGCac........ACGG......................................................................cucgcaucgggccggccgccGCGG..A.GAA.G.AAA.CUC.UCAGGU..............ACAUG.GACAGAUGGGGCAUC
NC_003888.3/5959095-5958886        UGAAU...CC.G.C.G.CGGGAGAG.UCCCCGgc.........CGCG.........................................CCGGGG..CG.CCGAAGGAGCA...Ag.UCcc..............UCCC......................uuGA.-AUCUCUCAGGC..........................................................................A.C.C.G.U.UA.CCG..C..GC.G.Gg....CGAGGCA-............................................................CAUCUGAAAAGC.G.GACCGccccc..........................GACG.......................................GCGGUC..CCACCCAAGGUGCAA..GCC..C.UGAUcgccg.....UACU....................................................................................ccggugGCCG..U.GGC.G.AAC.CUC.UCAGGU.............uCCGAU.GACAGAUGGGGAGGA
NC_003030.1/1622059-1621882        AUGAA...GU.U.A.G.CGGGAGAG.CUUUGGc..........UUUU.........................................GCCAUA..CA.CCGAAGAAGUA...A..--................----........................--.-AUCUUUCAGGU...........................................................aucuauuuaauuaga-.-.G.A.U.GA.CCG..C..UA.U.U.....GGAUGAA-............................................................CCCUUGGAGAGA.C.UCU--...............................-UAA.......................................---AGA..GCACCGAAGGAGAAA..GCA..U.A---..........AAA-..........................................................................................---A..A.AGC.G.AAA.CUC.UCAGGU..............AAAAG.GACAGGGGACAGAUA
NC_007146.1/992923-992732          AUGAA...GG.U.A.G.CUGGAGAG.-CGGGGaa.........UUGA.........................................-CCCCA..CA.CCGACGAUGUA...A..--................----........................--.AAUCUUUCAGGU..................................................................gcgauggc-.-.A.G.G.GA.CUG..U..UA.C.U.....GGACGAA-............................................................CCCUUGGAGAGA.U.CCAUU...............................UUAG.......................................AAAUGG..ACGCCGAAGGCGCAA..AAG..A.GCGGuu........AAUU....................................................................................uuucaaUCGU..U.UUU.C.AAA.CGC.UCAGGC..............AAAAG.GACAGGGGCAAAAGA
NZ_AADO01000001.1/277409-277600    AUGAA...GG.U.A.G.CUGGAGAG.-CGGGGaa.........UUGA.........................................-CCCCA..CA.CCGACGAUGUA...A..--................----........................--.AAUCUUUCAGGU..................................................................gcgauggc-.-.A.G.G.GA.CUG..U..UA.C.U.....GGACGAA-............................................................CCCUUGGAGAGA.U.CCAUU...............................UUAG.......................................AAAUGG..ACGCCGAAGGCGCAA..AAG..A.GCGGuu........AAUU....................................................................................uuucaaUCGU..U.UUU.C.AAA.CGC.UCAGGC..............AAAAG.GACAGGGGCAAAAGA
NZ_AAET01000260.1/481-672          AUGAA...GG.U.A.G.CUGGAGAG.-CGGGGaa.........UUGA.........................................-CCCCA..CA.CCGACGAUGUA...A..--................----........................--.AAUCUUUCAGGU..................................................................gcgauggc-.-.A.G.G.GA.CUG..U..UA.C.U.....GGACGAA-............................................................CCCUUGGAGAGA.U.CCAUU...............................UUAG.......................................AAAUGG..ACGCCGAAGGCGCAA..AAG..A.GCGGuu........AAUU....................................................................................uuucaaUCGU..U.UUU.C.AAA.CGC.UCAGGC..............AAAAG.GACAGGGGCAAAAGA
NC_002678.2/707689-707879          UACCU...GU.U.U.G.CGGGAGAG.AGCAGCg..........AGA-.........................................-GCUGC..CG.CCGAAGGGGAA...A..UC................GCCC........................GA.AAUCUCUCAGGC..........................................................................A.A.A.A.G.AA.CCG..U..AG.A.Cgg...GAAAGACA............................................................-CUCUGGAAAGU.C.GGGG-...............................CUUG.......................................C-CCCC..GCGCCGAAGGUGUAA..GCG..C.CGCUgacag.....AGUU........................................................................................ccGGUU..G.CGC.G.AGU.CUC.UCAGGC..............UUCA-.GACAGAGGGGCACGG
NC_002927.3/901485-901718          ACGCA...UG.U.C.G.CGGGAGAG.AGCGGCcg.........AUUGc........................................GGCUGC..CG.CCGAAGGCGCA...Au.UC................GCCC........................GG.AAUCGCUCAGGU..........................................................................A.AcC.C.A.UA.CCG..C..GA.C.U.....GCAUCGAGuagcgccuggcgcgcucgaaacagca..................................-CUCUGGAGAGA.C.CUGGCgcggccaccuucgcggugcg...........CAAGca.....................................GCCCAG..GCGCCGAAGGUGCAAa.CCC..G.C---..........UCGC..........................................................................................---G..C.GGG.G.CAA.CUC.UCAGGC..............AAAAG.GACAGAGGGGCGGAA
NC_002928.3/817544-817777          ACGCA...UG.U.C.G.CGGGAGAG.AGCGGCcg.........AUUGc........................................GGCUGC..CG.CCGAAGGCGCA...Au.UC................GCCC........................GG.AAUCGCUCAGGU..........................................................................A.AcC.C.A.UA.CCG..C..GA.C.U.....GCAUCGAGuagcgccuggcgcgcucgaaacagca..................................-CUCUGGAGAGA.C.CUGGCguggccaccuucgcggugcg...........CAAGca.....................................GCCCAG..GCGCCGAAGGUGCAAa.CCC..G.C---..........UCGC..........................................................................................---G..C.GGG.G.CAA.CUC.UCAGGC..............AAAAG.GACAGAGGGGCGGAA
NC_002929.2/197088-197321          ACGCA...UG.U.C.G.CGGGAGAG.AGCGGCcg.........AUUGc........................................GGCUGC..CG.CCGAAGGCGCA...Au.UC................GCCC........................GG.AAUCGCUCAGGU..........................................................................A.AcC.C.A.UA.CCG..C..GA.C.U.....GCAUCGAGuagcgccuggcgcgcucgaaacagca..................................-CUCUGGAGAGA.C.CUGGCgcggccaccuucgcggugcg...........CAAGca.....................................GCCCAG..GCGCCGAAGGUGCAAa.CCC..G.C---..........UCGC..........................................................................................---G..C.GGG.G.CAA.CUC.UCAGGC..............AAAAG.GACAGAGGGGCGGAA
NZ_AAAJ03000016.1/157954-157765    AUGAA...UC.G.C.G.CGGAAGAG.CCCAGCa..........UCCCgga......................................UGCUGG..CG.CCGACGGAGCA...A..CCg...............CCCC........................GG.AAACUCUCAGGC..........................................................................A.AcC.A.G.GA.CCG..C..GC.G.A.....UCAGGACA............................................................-AUCUGGAGAGA.G.GCGC-...............................-GAG.......................................--GCGC..CCACCGAAGGGGAA-..ACC..G.GCUCa.........UGCA........................................................................................cgCCGC..C.GGU.C.AAG.CUC.UCAGGU..............ACCCG.UACAGAUGGGGUGUC
NC_005085.1/2193587-2193399        UCCGG...UU.C.U.G.CGGGAGAG.AGGGGC...........CAC-.........................................-GCCCC..CG.CCGAAGACGCA...A..GC................UCCC........................AU.AAUCGCUCAGGC..........................................................................A.A.C.C.G.UA.CCG..C..AG.C.Gcc...GUAUAGAAucaagc......................................................CGAUUGGAGAGA.G.GCCGC...............................CCCG.......................................CGCGGC..CCACCGAAGGGGCAA..GUG..G.CC--..........UAA-..........................................................................................--GG..C.CGC.G.CAA.CUC.UCAGGU.............aAAAAG.GACAAGGGGAGAGGC
NC_003155.3/3402031-3402235        UGAAU...CC.G.C.G.CGGGAGAG.UUCCGGg..........UACGugug.....................................CCCGGA..CG.CCGAAGGAGCA...Ag.UCcc..............UCCC......................uuGA.-AUCUCUCAGGC..........................................................................C.C.C.G.U.UA.CCG..C..GC.G.Gg....CGAGGCA-............................................................CAUCUGAAAAGC.G.GGCCGcugu...........................CCAG.......................................-UGGCU..CCACCCAAGGUGCAA..GCC..AgUGACccg.......UGAC.........................................................................................gGUCA..U.GGC.G.AAC.CUC.UCAGGU.............uCCGAU.GACAGAUGGGGAGGA
NC_005966.1/1990167-1989965        AUGAU...UA.U.U.G.CAGGAGAG.AUAUUCu..........UGCAa........................................AGGAUA..CG.CCGAAGGAGCA...A..CGa...............CCCC........................GG.AAACUCUCAGGC..........................................................................A.G.A.A.G.GA.CUG..U..AA.U.Aauc..GAUCUAUA............................................................-AUCUGGAGAGA.A.GUAUUu..............................CAAA.......................................-AAUAC..UCACCGAAGGGGAU-..GGU..A.CGUAg.........AUUU...............................................................................auggaaaucuaUAGC..U.ACC.G.AAG.CUC.UCAGGU..............ACCCU.GACAGAUGGGGCAAC
NZ_AAHG01000002.1/247427-247224    UGAUC...UG.C.G.G.CGGGAGAG.UCCUGCcgguacg....UUCA.........................................-GCAGG..CG.CCGUAGGAGCA...AauCCu...............CCCC.......................aGG.AAUCUCUCAGGC..........................................................................C.C.A.C.G.UA.CCG..C..CG.C.Gg....CGAGGCAA............................................................-CUCUGGAAAGU.A.GUCCG...............................GUCC.......................................CCGGGC..UCACCGACGGUGCAA..GCG..G.CACGcug.......UAAC......................................................................................agcaGGGU..C.CGCgG.AAA.CUC.UCAGGU..............CAAAU.-ACAGAGCGGGGAGG
NZ_AAFH01000002.1/542640-542422    GUUCC...CG.U.U.G.CGGGAGAG.CGCAG-...........CCCAg........................................C-CUGC..CG.CCGAAGGCGUA...A..UC................ACCC........................GG.AAUCGCUCAGGC..........................................................................A.A.A.A.G.GA.CCG..C..AA.C.Ac....CCAGGACAauccugggcacaca..............................................-CUCUGGAGAGC.G.CAGUCgccuucuu.......................GAAGcgc....................................GAACUG..CCACCGAAGGGGCAG..CGG..C.GCCGg.........UUGA....................................................................................ucaaccUGGC..A.CCG.U.AAU.CUC.UCAGGU.............aCCAAG.GACAGAGGGGUUCAC
NZ_AADP01000001.1/356993-356802    AUGAA...GG.U.A.G.CUGGAGAG.-CGGGAaa.........UUGA.........................................-CCCCA..CA.CCGACGAUGUA...A..--................----........................--.AAUCUUUCAGGU..................................................................gcgauggc-.-.A.G.G.GA.CUG..U..UA.C.U.....GGACGAA-............................................................CCCUUGGAGAGA.U.CCAUU...............................UUAG.......................................AAAUGG..ACGCCGAAGGCGCAA..AAG..A.GCGGuu........AAUU....................................................................................uuucaaUCGU..U.UUU.C.AAA.CGC.UCAGGC..............AAAAG.GACAGGGGCAAAAGA
NC_004757.1/660005-660207          UUCAU...CC.A.G.G.CAGGAGAG.UGCGCUgu.........AUCAaaaua....................................CAGUGU..CA.CCGAAGGCGUA...A..CC................CCCC........................GG.AAUCGCUCAGGU...........................................................guggccauaaggcuu-.-.G.A.G.UAaCUG..C..UU.G.U.....GAUUGGCA............................................................-AUCUGGAGAGU.G.CUGAA...............................ACAG.......................................CUUCAG..CCACCGAAGGGGCA-..UGC..G.GAA-..........AGUU..........................................................................................-GAC..C.GUA.-.AAA.CUC.UCAGGU..............AAAAG.GACAGAGGGGUAAGU
NC_003318.1/584390-584575          UGUCU...GU.U.U.G.CGGGAGAG.AGCC--g..........UUAA.........................................---GGC..CG.CCGAAGGGGAA...A..AC................GCCC........................GA.AAUCUCUCAGGU..........................................................................A.C.A.A.G.GAaCCG..C..AG.G.Cggg..UAAGACAA............................................................-CUCUGGAAAGU.C.GGGG-...............................GCAA.......................................--CUCC..GCGCCGAAGGUGUAA..GUA..U.GGCUu.........UAUA.......................................................................................uauAGCC..A.UGC.G.AGU.CUC.UCAGGC..............-CUGA.GACAGAGGGGCACGA
NC_004311.2/713403-713218          UGUCU...GU.U.U.G.CGGGAGAG.AGCC--g..........UUAA.........................................---GGC..CG.CCGAAGGGGAA...A..AC................GCCC........................GA.AAUCUCUCAGGU..........................................................................A.C.A.A.G.GAaCCG..C..AG.G.Cggg..UAAGACAA............................................................-CUCUGGAAAGU.C.GGGG-...............................GCAA.......................................--CUCC..GCGCCGAAGGUGUAA..GUA..U.GGCUu.........UAUA.......................................................................................uauAGCC..A.UGC.G.AGU.CUC.UCAGGC..............-CUGA.GACAGAGGGGCACGA
NC_006933.1/503740-503925          UGUCU...GU.U.U.G.CGGGAGAG.AGCC--g..........UUAA.........................................---GGC..CG.CCGAAGGGGAA...A..AC................GCCC........................GA.AAUCUCUCAGGU..........................................................................A.C.A.A.G.GAaCCG..C..AG.G.Cggg..UAAGACAA............................................................-CUCUGGAAAGU.C.GGGG-...............................GCAA.......................................--CUCC..GCGCCGAAGGUGUAA..GUA..U.GGCUu.........UAUA.......................................................................................uauAGCC..A.UGC.G.AGU.CUC.UCAGGC..............-CUGA.GACAGAGGGGCACGA
NC_004347.1/880823-881061          AUGAA...GG.U.A.G.CAGGAGAG.-UGGGGa..........AUUA.........................................ACCCCA..CA.CCGACGAGGCA...A..CUuuguuguuggaagcauUCCA.................uaaacaaAGcACUCUUUCAGGU................................................................gccgcaaggc-.-.G.U.G.GA.CUG..U..UA.C.U.....GGACGAG-............................................................CCUCUGGAGAGA.C.UACCGauugcauuaacuugcaa..............UAAU.......................................-AGGUG..GCGCCGAAGGCGAAA..GUG..U.CGCUgug.......UUGU........................................................................................uaAGCG..A.CGC.G.AAA.CGC.UCAGGC..............AAAAG.GACAGAGGAGAGGAU
NC_003869.1/1826408-1826220        AUGAA...GA.A.U.G.CGGGAGAG.ACCC--...........UAAC.........................................C--GGG..CG.CCGAAGGAGCA...A..GCggguauaug.......GCCU................guauacucGUgAAACUCUCAGGC..........................................................................A.A.A.A.G.GA.CCG..C..AU.U.C.....GGACCAUA............................................................-UCCCGGAAAG-.C.CUC--...............................UAAA.......................................---GAG..GCACCGAAGGAGCAA..UUC..U.UC--..........UAU-..........................................................................................--AA..A.GAA.G.AAU.CUC.UCAGGU..............AAACA.GACGGGGGAAUAAAA
NZ_AAGG01000003.1/199574-199772    ACGG-...AC.C.A.G.CGGGAGAG.UUCGCGc..........UUCGcg.......................................GCGCGA..CG.CCGAAGGAGCA...A..CCg...............CCCC........................GG.AAUCUCUCAGGC..........................................................................C.C.A.C.G.GA.CCG..C..UG.G.Acc...GGCUGACA............................................................-CUCUGGAAAGC.G.CAGCGgcuuu..........................UGCGg......................................CCAAUG..CCACCGAAGGGGGAA..GUG..C.GGAUc.........ACCC.........................................................................................gGCCC..G.CAC.G.AUG.CUC.UCAGGU..............UUCCC.GACAGAGGGGGCGGA
NZ_AACJ01000012.1/32264-32068      AUGAA...GG.U.A.G.CUGGAGAA.-UGGGGaa.........UUGA.........................................-CCCCA..AA.CCGACGAGGUA...A..--................----........................--.AAUCUUUCAGGU..................................................................gcgauggc-.-.G.A.G.GA.CUG..U..UA.C.U.....GGACGAA-............................................................CCCUUGGAGAGA.U.CCAAUgug............................CAAUgcaca..................................AAAUGG..ACGCCGAAGGCGCAA..AAG..A.GCGGug........UUUU.......................................................................................uuaCUGC..U.UUU.C.AAA.CGC.UCAGGC..............AAAAG.GACAGGGGCAAAAGA
NZ_AACK01000035.1/11103-11291      AUGAA...GG.U.A.G.CUGGAGAA.-GAGC-g..........AUAA.........................................--GCUC..UA.CCGACGAGGUA...A..--................----........................--.AAUCUUUCAGGU..............................................................gcuagcaauagc-.-.G.A.G.GA.CAG..U..UA.C.U.....GGACGAA-............................................................CCCUUGGAGAGA.U.CCAAUccauguag.......................UUAAugga...................................AAAUGG..ACGCCGAAGGCGCAA..GUG..C.----..........GUAA..........................................................................................----..G.CAU.G.AAA.CGC.UCAGGC..............AAAAG.GACAGGGGAGAAAAG
NZ_AABO02000001.1/34418-34221      AUGAA...GG.U.A.G.CUGGAGAA.-UGGGGaa.........UUGA.........................................-CCCCA..AA.CCGACGAGGUA...A..--................----........................--.AAUCUUUCAGGU..................................................................gcgauggc-.-.G.A.G.GA.CUG..U..UA.C.U.....GGACGAA-............................................................CCCUUGGAGAGA.U.CCAAUgug............................CAAUgcaca..................................AAAUGG..ACGCCGAAGGCGCAA..AAG..A.GCGGug........UUUU......................................................................................uuuaCUGC..U.UUU.C.AAA.CGC.UCAGGC..............AAAAG.GACAGGGGCAAAAGA
NC_003902.1/1299978-1299786        GGUAA...CA.C.G.G.UGGGAGAA.-GCGGC...........ACU-.........................................-GCCGC..UG.CCGAAGGCGCA...-..ACa...............GCCC........................GU.AAUCGCUCAGGC..........................................................................-.C.C.G.A.UA.CCA..U..CU.U.-.....CAACACAA............................................................-CUCUGGAGAGA.C.CGG--...............................UUCAc......................................U--CCG..GCGCCGAAGGGGCAC..GGA..A.CGCAggc.......AGGC..............................................................................cacaggccaggcCGCG..U.UCU.U.AAA.CUC.UCAGGC..............AAAAG.GACAGAGGGGCGCGA
NC_007086.1/3745218-3745410        GGUAA...CA.C.G.G.UGGGAGAA.-GCGGC...........ACU-.........................................-GCCGC..UG.CCGAAGGCGCA...-..ACa...............GCCC........................GU.AAUCGCUCAGGC..........................................................................-.C.C.G.A.UA.CCA..U..CU.U.-.....CAACACAA............................................................-CUCUGGAGAGA.C.CGG--...............................UUCAc......................................U--CCG..GCGCCGAAGGGGCAC..GGA..A.CGCAggc.......AGGC..............................................................................cacaggccaggcCGCG..U.UCU.U.AAA.CUC.UCAGGC..............AAAAG.GACAGAGGGGCGCGA
NZ_AAAI03000005.1/395625-395413    CCGCG...UG.U.A.U.CGGGAGAG.UCUGUGc..........CAGCcgcccggccg...............................ACACGG..CG.CCGAAGGAGCA...A..CCg...............CCCC........................GG.AAACUCUCAGGC..........................................................................A.A.A.A.G.GA.CCG..G..UA.C.Ccg...CCAUUGAA............................................................-CUCUGAAGAAC.C.CCGGCuug............................CACGuc.....................................AGCCGGcgGUACCGAAGGAGCAA..GCG..G.CACGcg........UAUU.....................................................................................guucgUGUG..C.CGC.G.AAU.CUC.UCAGGU..............-CAAG.GACAGAGGGGGCGUC
NZ_AAEF02000068.1/19841-20029      UUCCC...CC.C.G.G.CGGGAGAG.CCCCACcgg........CCCGcc.......................................GGUGGG..CA.CCGAAGGAGCA...A..CCa...............CCCC........................GG.AACCUCUCAGGU..........................................................................C.C.A.C.G.UA.CCG..C..CA.C.Gg....GCAGGCCG............................................................-CUCUGGAAAGC.A.GGACC...............................CCAC.......................................-GGUCC..UCACCGACGGGGAAA..GCC..U.CGC-..........UGC-..........................................................................................-GCG..G.GGU.G.AAG.CUC.UCAGGU..............CCCGC.GACAGAGGGGGUCCA
NZ_AAED02000005.1/441705-441894    UGCCC...GU.C.C.G.UGGGAGAG.AGCAGC...........CCG-.........................................-GCUGC..CG.CCGAAGGGGAA...A..UC................GCCC........................GA.AAUCUCUCAGGC..........................................................................A.A.A.A.G.AA.CCG..C..GA.A.Ugg...GUUAGACA............................................................-CUCUGGAAAGU.C.GGGGC...............................UUUU.......................................-GCCCC..GCGCCGAAGGUGUAA..GCG..U.GGCCg.........ACAG.....................................................................................gguucCGGC..G.CGC.G.AGU.CUC.UCAGGC..............UUCA-.GACAGAGGGGCACGG
NC_006834.1/3817062-3817254        GGCAA...CA.C.G.G.UGGGAGAA.-GCGGC...........AUU-.........................................-GCCGC..UG.CCGAAGGCGCA...-..ACa...............GCCC........................GU.AAUCGCUCAGGC..........................................................................-.C.C.G.A.UA.CCA..U..CC.G.-.....CAGGACAA............................................................-CUCUGGAGAGA.C.CGGC-...............................CGAU.......................................--GCCG..GCGCCGAAGGGGCAC..GAA..A.CGCAggcgggcc..ACGC...................................................................................gccuugaCGCG..U.UUU.U.AAA.CUC.UCAGGC..............AAAAG.GACAGAGGGGCGCGA
NC_006513.1/3631246-3631038        GCCCG...UC.G.C.G.CGGGAGAG.CACUCUc..........CCCG.........................................-AGAGU..CG.CCGAAGGCGUA...A..CCc...............CCCA........................GG.AAUCGCUCAGGC..........................................................................A.A.A.A.G.GA.CCG..C..-C.G.Aca...GAACACAA............................................................-UUCUGGAGAGC.G.AUGCGggcccgggaaacguc................GAAGcguucccgaccg...........................GCGCAU..CCACCGAAGGGGCAC..CCG..G.C---..........AUCG..........................................................................................---G..C.CGG.-.AAU.CUC.UCAGGU.............aCAAGG.GACAGAUGGGGCGAC
NC_002944.2/1693363-1693585        CGCAU...UC.G.A.G.CGGGAGAG.UUCCGUg..........ACGGccagu....................................CACGGA..CG.CCGAAGGAGCA...Ac.ACc...............UCUC.......................cGUcAACCUCUCAGGC..........................................................................A.C.C.C.G.GA.CCG..C..GC.G.Aa....ACAUGAUG............................................................CCUCUGGAAAGC.G.GUGCCggcc...........................CUCGggc....................................CCGCAC..CCGCCGAUGGGGAAA..GGC..G.GCCGcga.......CAGC........................................................................................auCGGC..C.GCC.G.AAU.CUC.UCAGGC.gcccggcgaacggGUGAA.GACAGAGGAAGAGGA
NC_006138.1/1448610-1448793        AUGAA...CA.U.A.G.CAGGAGAG.AUUUUUcc.........CAUGgcaguacggaugg............................GGAAGG..CA.CCGAAGAAGUA...A..--................----........................--.-AUCUUUCAGGU..........................................................................C.A.A.A.G.GA.CUG..C..UA.U.G.....GGACGAG-............................................................CCUCUGGAGAGU.C.UCA--...............................-UUA.......................................---UGG..GCACCGAAGGAGCAA..GCC..A.GCG-..........UGUA..........................................................................................--GC..U.GGU.G.AAC.CUC.UCAGGU.............aCAAGG.GACAGAGUGUAGCAG
NC_006361.1/2650089-2650305        UCGCG...CC.G.U.G.CGGGAGAG.UCCCGGu..........CUCAgccgag...................................UCCGGG..CG.CCGAAGGAGCA...Gc.ACc...............UCCC.......................cGUcAAUCUCUCAGGC..........................................................................A.A.C.C.G.GA.CCG..U..GC.G.Gc....UUUCGACG............................................................CCUCUGGAAAGC.G.GUG--...............................GUCCgcgcgcugacgcgggu.......................G--CGC..CCGCCCACGGGGAAA..GGG..-.GGCCgg........CAGC.....................................................................................gcgucGGCA..U.CCC.G.AAU.CUC.UCAGGC..............AUCAC.GACAGAGGGGGAGGG
NC_002679.1/179373-179552          AAGGC...UG.G.A.-.CGGGAGAG.AUCGGC...........UACU.........................................-GCCGA..CG.CCGACGGAGCA...A..CCc...............CCCA.......................aGG.AAACUCUCAGGC..........................................................................A.A.A.A.GuGA.CCG..C..AC.C.-.....GCCGAAC-............................................................GAUCUGGAGAGA.G.ACGC-...............................CUCG.......................................A-GCGU..CCACCGAAGGGGAAA..GCC..G.GC--..........AGG-..........................................................................................--CC..C.GGU.U.AAG.CUC.UCAGGU.............aGCCGA.GACAGAUUUGGGGAU
NC_002940.2/362943-363144          AUGAA...GG.U.G.G.CUGGAGAA.-GAG--...........UUUAg........................................G--CUC..UA.CCGACGAGGUA...A..--................----........................--.AAUCUUUCAGGU........................................................gcaauaguuuaacuaugu-.-.G.A.G.GA.CAG..U..UA.C.U.....GGACGAA-............................................................CCCUUGGAGAGA.U.CCACUcuguacuauag....................UACAga.....................................AAAUGG..ACGCCGAAGGCGCAA..AUA..U.AAAG..........CAA-..........................................................................................AUUU..A.UGU.G.AAA.CGC.UCAGGC..............AAAAG.GACAGGGGAGAAAAG
NC_003919.1/1392548-1392356        CGCAA...CA.C.G.G.UGGGAGAA.-GCGGC...........ACU-.........................................-GCCGC..UG.CCGAAGGCGCA...-..ACa...............GCCC........................GU.AAUCGCUCAGGC..........................................................................-.C.C.G.A.UA.CCA..U..CC.G.-.....CAGUACAA............................................................-CUCUGGAGAGA.C.CGGC-...............................CGAU.......................................--GCCG..GCGCCGAAGGGGCAC..GAA..A.CGCAggc.......AGGC..............................................................................cacgcgccaggcCGCG..U.UUU.U.AAA.CUC.UCAGGC..............AAAAG.GACAGAGGGGCGCGA
NC_003062.1/1462264-1462091        GCAUC...AU.C.G.U.UGGGAGAA.ACCGC-...........UUCAu........................................U-GCGG..UG.CCGAAGGAGCA...A..CCg...............CCCC........................GG.AAACUCUCAGGC..........................................................................A.A.A.A.G.GA.CCA..G..CG.A.Uga...CGACGGAA............................................................-CUCUGGAGAGA.A.GCCACcuugac.........................UAAAg......................................GACGGC..UCGCCGAAGGGAUAA..---..-.----..........----..........................................................................................----..-.---.-.-CA.AUC.UCAGGC.............gACAAG.GACAGAGGGGGCUCU
NC_003304.1/1462378-1462205        GCAUC...AU.C.G.U.UGGGAGAA.ACCGC-...........UUCAu........................................U-GCGG..UG.CCGAAGGAGCA...A..CCg...............CCCC........................GG.AAACUCUCAGGC..........................................................................A.A.A.A.G.GA.CCA..G..CG.A.Uga...CGACGGAA............................................................-CUCUGGAGAGA.A.GCCACcuugac.........................UAAAg......................................GACGGC..UCGCCGAAGGGAUAA..---..-.----..........----..........................................................................................----..-.---.-.-CA.AUC.UCAGGC.............gACAAG.GACAGAGGGGGCUCU
NC_006300.1/332021-331815          AUGAA...GG.U.A.G.CUGGAGAG.UGGGGA...........AUUA.........................................-ACCCU.aCG.CCGACGAUGAA...A..--................----........................--.AAUCUUUCAGGC............................................................gcaaaguaauuugc-.-.A.A.G.GA.CUG..U..UA.C.U.....GGACGAA-............................................................CCCUUGGAGAGA.U.CCAAUgugc...........................UUAGcaca...................................AAAUGG..ACGCCGAAGGCGCAA..AAG..U.GCGGuc........AAUU...................................................................................uugaccgAUUU..U.CUU.G.AAA.CGC.UCAGGC..............AAAAG.GACAGGGGCAAGAGA
NC_003047.1/1674991-1674829        UCGAC...CU.C.G.U.UGGGAGAA.ACCGG-...........UUCGa........................................U-CCGG..UG.CCGAAGGAGCA...A..CCg...............CCCC........................GG.AAACUCUCAGGC..........................................................................C.A.A.A.G.GA.CCA..G..CA.A.Gg....UGCCGGUAgga.........................................................-CUCUGGAGAGA.A.GCG--...............................UUCG.......................................---CGC..UCGCCGAAGGGAUAA..---..-.----..........----..........................................................................................----..-.---.-.-CA.AUC.UCAGGC..............AAAGG.GACAGAGGGGGCUCG
NZ_AAIN01000002.1/336503-336264    AUGAA...GG.U.A.G.CAGGAGAG.UUGGGG...........CGUG.........................................-CCCCA..CA.CCGACGAGGCC...A..ACu...............UCGA.............ugcaagucgaaGG.ACUCUUUCAGGU........................................................gccaggaauugaccuggu-.-.G.U.G.GA.CUG..C..UA.C.U.....GGACGAG-............................................................CCUCUGGAGAGA.U.CCGGUcaguuacguuuggcaucacagaugccugcg.GUAAucgg...................................CACCGG..GCGCCGAAGGCGAAA..GCC..C.C---..........UUU-..........................................................................................---G..G.GGU.G.AAA.CGC.UCAGGC..............AAAAG.GACAGAGGAGAGGAU
NZ_AADF01000007.1/209500-209700    AAAAC...AU.C.U.G.CAGGAGAG.AGAGUCgugga......UUUAc........................................ACACUC..CG.CCGAAGGCGCA...A..AC................UCCC........................AU.AAUCGCUCAGGC..........................................................................A.U.A.C.C.GAaCUG..C..AG.A.Aa....UGAUUCGC............................................................CGGCUGGAGAGA.A.GUUGAgagcgucuuggcg..................CUCG.......................................-GCAAC..UCACCGAAGGGGCA-..GGC..U.C---u.........UGUU..........................................................................................---G..A.GCC.G.AAA.CUC.UCAGGU..............AAAAG.GACAGGGGGAGAGGC
NC_003997.3/2221716-2221496        AUGAA...CC.A.U.U.CAGGAGAA.-GGUC-...........UAUU.........................................--GAUC..UA.CCGACGGGGCA...A..AAaguuguuaa.......CCGA......................cuUUgAAACUCUCAGGU................................................................cuuguuuacaA.G.U.A.G.AA.CUG..C..AU.G.G.....GGACGAA-............................................................UCUCUGGAGAGA.C.UCCCUcucgcu.........................UUAAauagcguagagga..........................AAACGA..GCACCGAAGGAGCAA..AUC..C.GCUA..........CUA-..........................................................................................UAGC..G.GAU.-.AAU.CUC.UCAGGU..............AAAAG.GACAGAGACAAGCGA
NC_005945.1/2221822-2221602        AUGAA...CC.A.U.U.CAGGAGAA.-GGUC-...........UAUU.........................................--GAUC..UA.CCGACGGGGCA...A..AAaguuguuaa.......CCGA......................cuUUgAAACUCUCAGGU................................................................cuuguuuacaA.G.U.A.G.AA.CUG..C..AU.G.G.....GGACGAA-............................................................UCUCUGGAGAGA.C.UCCCUcucgcu.........................UUAAauagcguagagga..........................AAACGA..GCACCGAAGGAGCAA..AUC..C.GCUA..........CUA-..........................................................................................UAGC..G.GAU.-.AAU.CUC.UCAGGU..............AAAAG.GACAGAGACAAGCGA
NC_005957.1/2242962-2242742        AUGAA...CC.A.U.U.CAGGAGAA.-GGUC-...........UAUU.........................................--GAUC..UA.CCGACGGGGCA...A..AAaguuguuaa.......CCGA......................cuUUgAAACUCUCAGGU................................................................cuuguuuacaA.G.U.A.G.AA.CUG..C..AU.G.G.....GGACGAA-............................................................UCUCUGGAGAGA.C.UCCCUcucgcu.........................UUAAauagcguagagga..........................AAACGA..GCACCGAAGGAGCAA..AUC..C.GCUA..........CUA-..........................................................................................UAGC..G.GAU.-.AAU.CUC.UCAGGU..............AAAAG.GACAGAGACAAGCGA
NC_007530.2/2221840-2221620        AUGAA...CC.A.U.U.CAGGAGAA.-GGUC-...........UAUU.........................................--GAUC..UA.CCGACGGGGCA...A..AAaguuguuaa.......CCGA......................cuUUgAAACUCUCAGGU................................................................cuuguuuacaA.G.U.A.G.AA.CUG..C..AU.G.G.....GGACGAA-............................................................UCUCUGGAGAGA.C.UCCCUcucgcu.........................UUAAauagcguagagga..........................AAACGA..GCACCGAAGGAGCAA..AUC..C.GCUA..........CUA-..........................................................................................UAGC..G.GAU.-.AAU.CUC.UCAGGU..............AAAAG.GACAGAGACAAGCGA
NZ_AAAC02000001.1/2701219-2700999  AUGAA...CC.A.U.U.CAGGAGAA.-GGUC-...........UAUU.........................................--GAUC..UA.CCGACGGGGCA...A..AAaguuguuaa.......CCGA......................cuUUgAAACUCUCAGGU................................................................cuuguuuacaA.G.U.A.G.AA.CUG..C..AU.G.G.....GGACGAA-............................................................UCUCUGGAGAGA.C.UCCCUcucgcu.........................UUAAauagcguagagga..........................AAACGA..GCACCGAAGGAGCAA..AUC..C.GCUA..........CUA-..........................................................................................UAGC..G.GAU.-.AAU.CUC.UCAGGU..............AAAAG.GACAGAGACAAGCGA
NZ_AAEN01000016.1/520616-520396    AUGAA...CC.A.U.U.CAGGAGAA.-GGUC-...........UAUU.........................................--GAUC..UA.CCGACGGGGCA...A..AAaguuguuaa.......CCGA......................cuUUgAAACUCUCAGGU................................................................cuuguuuacaA.G.U.A.G.AA.CUG..C..AU.G.G.....GGACGAA-............................................................UCUCUGGAGAGA.C.UCCCUcucgcu.........................UUAAauagcguagagga..........................AAACGA..GCACCGAAGGAGCAA..AUC..C.GCUA..........CUA-..........................................................................................UAGC..G.GAU.-.AAU.CUC.UCAGGU..............AAAAG.GACAGAGACAAGCGA
NZ_AAEO01000022.1/179736-179516    AUGAA...CC.A.U.U.CAGGAGAA.-GGUC-...........UAUU.........................................--GAUC..UA.CCGACGGGGCA...A..AAaguuguuaa.......CCGA......................cuUUgAAACUCUCAGGU................................................................cuuguuuacaA.G.U.A.G.AA.CUG..C..AU.G.G.....GGACGAA-............................................................UCUCUGGAGAGA.C.UCCCUcucgcu.........................UUAAauagcguagagga..........................AAACGA..GCACCGAAGGAGCAA..AUC..C.GCUA..........CUA-..........................................................................................UAGC..G.GAU.-.AAU.CUC.UCAGGU..............AAAAG.GACAGAGACAAGCGA
NZ_AAEP01000025.1/319762-319542    AUGAA...CC.A.U.U.CAGGAGAA.-GGUC-...........UAUU.........................................--GAUC..UA.CCGACGGGGCA...A..AAaguuguuaa.......CCGA......................cuUUgAAACUCUCAGGU................................................................cuuguuuacaA.G.U.A.G.AA.CUG..C..AU.G.G.....GGACGAA-............................................................UCUCUGGAGAGA.C.UCCCUcucgcu.........................UUAAauagcguagagga..........................AAACGA..GCACCGAAGGAGCAA..AUC..C.GCUA..........CUA-..........................................................................................UAGC..G.GAU.-.AAU.CUC.UCAGGU..............AAAAG.GACAGAGACAAGCGA
NZ_AAEQ01000035.1/1010669-1010889  AUGAA...CC.A.U.U.CAGGAGAA.-GGUC-...........UAUU.........................................--GAUC..UA.CCGACGGGGCA...A..AAaguuguuaa.......CCGA......................cuUUgAAACUCUCAGGU................................................................cuuguuuacaA.G.U.A.G.AA.CUG..C..AU.G.G.....GGACGAA-............................................................UCUCUGGAGAGA.C.UCCCUcucgcu.........................UUAAauagcguagagga..........................AAACGA..GCACCGAAGGAGCAA..AUC..C.GCUA..........CUA-..........................................................................................UAGC..G.GAU.-.AAU.CUC.UCAGGU..............AAAAG.GACAGAGACAAGCGA
NZ_AAER01000039.1/319460-319240    AUGAA...CC.A.U.U.CAGGAGAA.-GGUC-...........UAUU.........................................--GAUC..UA.CCGACGGGGCA...A..AAaguuguuaa.......CCGA......................cuUUgAAACUCUCAGGU................................................................cuuguuuacaA.G.U.A.G.AA.CUG..C..AU.G.G.....GGACGAA-............................................................UCUCUGGAGAGA.C.UCCCUcucgcu.........................UUAAauagcguagagga..........................AAACGA..GCACCGAAGGAGCAA..AUC..C.GCUA..........CUA-..........................................................................................UAGC..G.GAU.-.AAU.CUC.UCAGGU..............AAAAG.GACAGAGACAAGCGA
NZ_AAES01000035.1/122207-121987    AUGAA...CC.A.U.U.CAGGAGAA.-GGUC-...........UAUU.........................................--GAUC..UA.CCGACGGGGCA...A..AAaguuguuaa.......CCGA......................cuUUgAAACUCUCAGGU................................................................cuuguuuacaA.G.U.A.G.AA.CUG..C..AU.G.G.....GGACGAA-............................................................UCUCUGGAGAGA.C.UCCCUcucgcu.........................UUAAauagcguagagga..........................AAACGA..GCACCGAAGGAGCAA..AUC..C.GCUA..........CUA-..........................................................................................UAGC..G.GAU.-.AAU.CUC.UCAGGU..............AAAAG.GACAGAGACAAGCGA
NC_006677.1/1200182-1200348        CUGAC...CG.A.C.A.CGGGAGAG.ACCAGCcg.........UCAG.........................................-GCUGG..CG.CCGAAGGAGCA...A..CCg...............CCCC........................GG.AAACUCUCAGGC..........................................................................C.A.A.A.G.GA.CCG..A..GG.C.Gg....UCAGGACA............................................................-UUCUGGAGAGA.G.GUGCG...............................CUGG.......................................ACGCAU..CCGCCGACGGGAUAG..---..-.----..........----..........................................................................................----..-.---.-.-CG.AUC.UCAGGC..............GAAAG.GACAGAAGGGGCGAC
NC_003869.1/313165-312961          AUGAA...GA.U.A.G.CGAGAGAU.UAUCUUcca........UAAAug.......................................GAAGAU..AG.CCGAAGGGGAA...A..UAcaaag...........GCCC............gccaagccuuugUAgAAGCUCUCAGGC..........................................................................G.G.C.A.G.GA.UCG..C..UA.U.C.....GGAUAGG-............................................................CCUCUGGAAAGU.C.UC---...............................GUAA.......................................A---GA..GCACCGAAGGAGCAA..UAC..A.UAUGg.........AAGG.........................................................................................cCAUA..U.GUA.G.AAG.CUC.UCAGGU..............AGAAA.AACAGAGGAGUUGUG
NC_000907.1/936415-936225          AUGAA...GG.U.A.G.CUGGAGAG.-CGGGAaa.........UUGA.........................................-CCCCA..CA.CCGACGAUGUA...A..--................----........................--.AAUCUUUCAGGU..................................................................gcgauggc-.-.A.G.G.GA.CUG..U..UA.C.U.....GGACGAA-............................................................CCCUUGGAGAGA.U.CCAUU...............................UUAG.......................................AAAUGG..ACGCCGAA-GCGCAA..AAG..A.GCGGuu........AAUU....................................................................................uuucaaUCGU..U.UUU.C.AAA.CGC.UCAGGC..............AAAAG.GACAGGGGCAAAAGA
NC_004722.1/2266553-2266331        AUGAA...CC.A.U.U.CAGGAGAA.-GGUC-...........UAUU.........................................--GAUC..UA.CCGACGGGGCA...A..AAaguuguua........UACC....................agcuUUgAAACUCUCAGGU................................................................cuugguuacaA.G.U.A.G.AA.CUG..C..AU.G.G.....GGACGAA-............................................................UCUCUGGAGAGA.C.UCCCU...............................CUCGcuuucauagagcgcggagga...................AAACGA..GCACCGAAGGAGCAA..AUC..C.GCUA..........CUU-..........................................................................................UAGC..G.GAU.-.AAU.CUC.UCAGGU..............AAAAG.GACAGAGACAAGCGA
NC_003909.8/2304914-2304694        AUGAA...CC.A.U.U.CAGGAGAA.-GGUC-...........UAUU.........................................--GAUC..UA.CCGACGGGGCA...A..AAaguuguuaa.......CCGA......................cuUUgAAACUCUCAGGU................................................................cuuguuuacaA.G.U.A.G.AA.CUG..C..AU.G.G.....GGACGAA-............................................................UCUCUGGAGAGA.C.UCCCU...............................CUCGcuuuauauagcguagagga....................AAACGA..GCACCGAAGGAGCAA..AUC..C.GCUA..........CUA-..........................................................................................UAGC..G.GAU.-.AAU.CUC.UCAGGU..............AAAAG.GACAGAGACAAGCGA
NC_006274.1/2270010-2269790        AUGAA...CC.A.U.U.CAGGAGAA.-GGUC-...........UAUU.........................................--GAUC..UA.CCGACGGGGCA...A..AAaguuuuuaa.......CCGA......................cuUUgAAACUCUCAGGU................................................................cuuguuuacaA.G.U.A.G.AA.CUG..C..AU.G.G.....GGACGAA-............................................................UCUCUGGAGAGA.C.UCCCU...............................CUCGcuuuauauagcgcagagga....................AAACGA..GCACCGAAGGAGCAA..AUC..C.GCUA..........CUA-..........................................................................................UAGC..G.GAU.-.AAU.CUC.UCAGGU..............AAAAG.GACAGAGACAAGCGA
NZ_AAED02000016.1/54004-53806      UCAAC...UGgU.U.G.CGGGAGAG.AGCAGCg..........CACG.........................................-GCUGC..CG.CCGAAGGGG-A...A..UAc...............GCC-........................UAaAAUCUCUCAGGC..........................................................................A.A.A.A.G.AA.CCG..U..AAgC.A.....GGGCGACA............................................................-CUCUGGAAAGA.C.GGGGCcugu...........................CAAA.......................................GAUCCC..GCGCCGAAGGUGUAA..GUG..C.UAUCggagccc...UAUC.........................................................................................cGGCA..G.CGC.G.AGU.CUC.UCAGGC..............UUCA-.GACAGAGGGGCACGG
NZ_AAEK01000006.1/35074-35294      AUGAA...CC.A.U.U.CAGGAGAA.-GGUC-...........UAUU.........................................--GAUC..UA.CCGACGGGGCA...A..AAaguuguua........ACCG.....................gcuUUgAAACUCUCAGGU................................................................cuuguuuacaA.G.U.A.G.AA.CUG..C..AU.G.G.....GGACGAA-............................................................UCUCUGGAGAGA.C.UCCCU...............................CUCGcuuuauauagcguagagga....................AAACGA..GCACCGAAGGAGCAA..AUC..C.GCUA..........CUA-..........................................................................................UAGC..G.GAU.-.AAU.CUC.UCAGGU..............AAAAG.GACAGAGACAAGCGA
NC_000962.2/79294-79095            UGACG...CG.A.U.G.UGGGAGAA.-CCUCCa..........UGU-.........................................-CGAGG..CG.CCGUAGGAGCA...A..UCucc.............UCCC.......................cGAgAAUCUCUCAGGC..........................................................................C.C.A.A.G.CA.CCA..C..AC.C.Gc....CGAGGCAA............................................................-CUCUGGAGACA.G.GGACG...............................GUCGcaccgac................................CGUGCC..UGACCGAAGGUGUAGa.GCG..G.CGCCa.........UGAU........................................................................................gcGACG..C.CGC.-.AGA.CUC.UCAGGU..............UUCAG.GACAGAGCGGGGAGG
NC_002755.2/79275-79076            UGACG...CG.A.U.G.UGGGAGAA.-CCUCCa..........UGU-.........................................-CGAGG..CG.CCGUAGGAGCA...A..UCucc.............UCCC.......................cGAgAAUCUCUCAGGC..........................................................................C.C.A.A.G.CA.CCA..C..AC.C.Gc....CGAGGCAA............................................................-CUCUGGAGACA.G.GGACG...............................GUCGcaccgac................................CGUGCC..UGACCGAAGGUGUAGa.GCG..G.CGCCa.........UGAU........................................................................................gcGACG..C.CGC.-.AGA.CUC.UCAGGU..............UUCAG.GACAGAGCGGGGAGG
NC_002945.3/79321-79122            UGACG...CG.A.U.G.UGGGAGAA.-CCUCCa..........UGU-.........................................-CGAGG..CG.CCGUAGGAGCA...A..UCucc.............UCCC.......................cGAgAAUCUCUCAGGC..........................................................................C.C.A.A.G.CA.CCA..C..AC.C.Gc....CGAGGCAA............................................................-CUCUGGAGACA.G.GGACG...............................GUCGcaccgac................................CGUGCC..UGACCGAAGGUGUAGa.GCG..G.CGCCa.........UGAU........................................................................................gcGACG..C.CGC.-.AGA.CUC.UCAGGU..............UUCAG.GACAGAGCGGGGAGG
NC_007164.1/259290-259496          UUAGC...UG.U.G.G.UGGGAGAGgCUCGGCg..........CUAGccacg....................................CGCCGG.cCG.CCGACGGAGCA...AuuCCu...............CCCC.......................aGG.ACACUCUCAGGC.......................................................................ccc-.-.A.A.G.UA.CCG..U..CA.C.Gg....UGAGGCAA............................................................-CUCUGGAAAGA.C.CUGCG...............................CGCAgucgugugc..............................ACGCGG..GCGCCGAAGGAGAAAa.GCC..G.GG--..........UUGA..........................................................................................--CC..G.GGU.G.AAG.CUC.UCAGGC..............ACAAGcGACAGAGUGGGGAGG
NC_006510.1/2456344-2456129        AUGAC...GG.C.A.A.GGGGAGAG.ACUAC-gg.........AAU-.........................................--GUAG..CG.CCGAAGGAGCA...A..GCg...............GAAA.......................cGCgAAUCUCUCAGGC..........................................................................A.A.A.A.A.GA.CUC..U..UG.C.U.....UGACGCA-............................................................GCUCUGGAGAGC.G.CCUGCg..............................UUCA.......................................CGCAGG..CCACCCAAGAGGAAA..CCGauC.GGCCcc........AUGG...................................................................accgcgaacggacgcgccaaacgGGCC..GgCGG.G.AAA.CUU.UCAGGU..............GCCAG.GACAGAGCCCCCUUA
NZ_AAIP01000001.1/176731-176523    ACCGG...CC.G.C.G.CGGGAGAG.CGUGAGggcagggc...AACCggcg.....................................CCUCAC..CA.CCGAAGGAGCA...A..CCg...............CCCC........................GG.AAACUCUCAGGU.........................................................................cA.A.A.G.G.GA.CCG..C..GC.A.Ggcug.GAACGGAC............................................................ACUCUGGAAAGC.G.UUCCGgcggg..........................UUGU.......................................-CGGAA..CCACCGAAGGGGUAA..CUC..C.GUC-..........AACC..........................................................................................-GAU..G.GAG.GaAAA.CUC.UCAGGU.............uCCCGU.GACAGAGGGGGCAUG
NZ_AADY01000006.1/276487-276291    UGCGA...CC.U.C.G.CAGGAGAG.ACCGGAacgccgc....CAGGcgc......................................GUCCGG..CG.CCGACGGAGCA...A..CCg...............CCCC........................GG.AAACUCUCAGGC..........................................................................AcA.C.A.G.GA.CUG..U..GG.-.-.....CGUCGCAAguacag......................................................-AUCUGGAGAGA.G.GCGC-...............................-UUU.......................................--GCGC..CCACCGAAGGGGAC-..GGC..A.UGGC..........CUG-..........................................................................................GCCA..U.GUC.C.AAG.CUC.UCAGGU.............aCCGCG.GACAGAUGGGGCAGG
NZ_AAFQ02000005.1/234008-234225    AGCGU...GG.U.A.U.CGGGAGAG.UCUGCCg..........UCCAgcauugccugg..............................CGGCGG..CG.CCGAAGGAGCA...A..CCg...............CCCC........................GG.AAACUCUCAGGC..........................................................................A.A.A.U.G.AA.CCG..G..UA.C.Cac...CCAUGCA-............................................................-CUCUGAAGAGC.U.GCCGGguuuu..........................UUCGuca....................................CCCGGC..GCACCGAAGGAGCAA..GCG..G.AUUCgcgcg.....UCAC.....................................................................................agcgcCGGU..U.CGU.G.AAU.CUC.UCAGGU..............CCAGC.AACAGAGGGGGCGUC
NC_000964.2/2548838-2548639        AUGAC...AG.C.A.A.GGGGAGAG.ACCUGAccg........AAAAccucggga.................................UACAGG..CG.CCGAAGGAGCA...A..ACu...............GCGG.......................aGUgAAUCUCUCAGGC..........................................................................A.A.A.A.G.AA.CUC..U..UG.C.U.....CGACGCAA............................................................-CUCUGGAGAGU.G.UUUGUgc.............................GGAUg......................................CGCAAA..CCACCUUUGGGGACG..UCU..U.UGC-..........GUAU..........................................................................................-GCA..A.AGU.-.AAA.CUU.UCAGGU..............GCCAG.GACAGAGAACCUUCA
NZ_AAAW03000073.1/5078-5276        AUGAU...UC.C.A.G.UAGGAGAG.ACUCGAc..........AUC-.........................................-CUGAG..CG.CCGAAGGAGAA...A..CUuccugaauguc.....GCCU..............guucagaaagGG.AAACUCUCAGGC..........................................................................A.A.A.A.G.UA.CUG..C..UG.G.A.....AGACGAAA............................................................-CUCUGGAGAGC.U.UCUC-...............................AGCG.......................................--GAGA..ACACCAAAGGGGUA-..GCC..C.G---c.........AAGC........................................................................................aa---A..G.GGU.A.AAU.CUC.UCAGGU..............CAAAG.GACAGAGGUAGCGCG
NZ_AADF01000003.1/360820-360999    UCCCG...UU.C.C.G.UGGGAGAG.CGCAGA...........UCCG.........................................-UCUGC..CG.CCGAAGGCGCA...A..UUu...............CACC.......................cGA.AAACGCUCAGGC..........................................................................A.A.A.A.G.GA.CCG..C..GG.A.A.....CCAAAAUGgcuggccauuuugaaa............................................-CUCUGGAGAGC.G.GCG--...............................UUAAca.....................................G--CGC..CCACCGAUGGGGCAA..---..-.----..........----..........................................................................................----..-.---.-.-AU.CUC.UCAGGU.............aUCGAG.GACAGAGGGGUGAAA
NC_002946.2/1372605-1372352        GGGAA...AU.G.U.G.CAGGAGAG.UGUUACacccaac....UACAa........................................UGUAAC..CA.CCGAAGGCGCA...G..AC................ACCC........................UUaAAUCGCUCAGGU..........................................................................A.U.C.A.G.GGaCUG..C..AC.A.U.....UGAAACAAaca.........................................................-AUCUGGAGAGC.G.GCGUUa..............................GAAU.......................................-AACGU..CCACCGAAGGGGAGAa.GGC..C.GUCUg.........AACC.....................................accauucagacaaccgcgcaaagcagugagcagacugguuugccaucaugcggAUAC..G.GCC.G.AAA.AUC.UCAGGU..............UCAAG.GACAGAUAGGGUCAU
NC_003116.1/748896-749149          GGGAA...AU.G.U.G.CAGGAGAG.UGUUACacccaac....UACAa........................................UGUAAC..CA.CCGAAGGCGCA...G..AC................ACCC........................UUaAAUCGCUCAGGU..........................................................................A.U.C.A.G.GGaCUG..C..AC.A.U.....UGAAACAAaca.........................................................-AUCUGGAGAGC.G.GCGUUg..............................GAAU.......................................-AACGU..CCACCGAAGGGGAGAa.GGC..C.GUCUg.........AACC.....................................accauucagacaaccgcgcaaagcagugagcagacugguuugccaucaugcggAUAC..G.GCC.G.AAA.AUC.UCAGGU..............UCAAG.GACAGAUAGGGUCAU
NZ_AAII01000028.1/17332-17550      CACAC...CC.G.U.G.CGGGAGAG.CUCCGGgc.........CGUGg........................................CCCGGG.gCG.CCGAAGGAGCA...A..GAac..............UCCC.......................cGC.AAACUCUCAGGC..........................................................................-.C.C.A.A.GA.CCG..C..CG.G.G.....UCAGGCGA............................................................-CUCUGAAAAGC.G.GACGC...............................GCAA.......................................-GCGUC..CCGCCGACGGUGCAA..GCC..G.GCCGccgcg.....UCUC..................................................................ucgggaggcuccggguggcauggcAGGC..C.GGC.G.AAG.CUC.UCAGGC..............-CCAU.GACAGAGGGGGAGGC
NC_000962.2/2075613-2075844        CGCUC...UA.G.U.G.CGGGAGAG.UUCUGUgg.........CUGCcagc.....................................UACGGA..CG.CCGAAGGAGCA...Au.ACc...............UCUC.......................cGUcAACCUCUCAGGC..........................................................................A.C.C.C.G.GA.CCG..C..GC.G.Aga...CUACGAUG............................................................CCUCUGGAAAGC.G.GUGGC...............................GACCccuggcggu..............................CCUCAC..CCGCCGAUGGGGAAA..GGC..G.AUUCacc.......UGAC..................................................................................gguggacaGAGU..C.GCC.G.AAU.CUC.UCAGGC.gccuggcgugcagGUGAA.GACAGAGGGAGAGGG
NC_002755.2/2072838-2073069        CGCUC...UA.G.U.G.CGGGAGAG.UUCUGUgg.........CUGCcagc.....................................UACGGA..CG.CCGAAGGAGCA...Au.ACc...............UCUC.......................cGUcAACCUCUCAGGC..........................................................................A.C.C.C.G.GA.CCG..C..GC.G.Aga...CUACGAUG............................................................CCUCUGGAAAGC.G.GUGGC...............................GACCccuggcggu..............................CCUCAC..CCGCCGAUGGGGAAA..GGC..G.AUUCacc.......UGAC..................................................................................gguggacaGAGU..C.GCC.G.AAU.CUC.UCAGGC.gccuggcgugcagGUGAA.GACAGAGGGAGAGGG
NC_002945.3/2065965-2066196        CGCUC...UA.G.U.G.CGGGAGAG.UUCUGUgg.........CUGCcagc.....................................UACGGA..CG.CCGAAGGAGCA...Au.ACc...............UCUC.......................cGUcAACCUCUCAGGC..........................................................................A.C.C.C.G.GA.CCG..C..GC.G.Aga...CUACGAUG............................................................CCUCUGGAAAGC.G.GUGGC...............................GACCccuggcggu..............................CCUCAC..CCGCCGAUGGGGAAA..GGC..G.AUUCacc.......UGAC..................................................................................gguggacaGAGU..C.GCC.G.AAU.CUC.UCAGGC.gccuggcgugcagGUGAA.GACAGAGGGAGAGGG
NC_006270.2/2546561-2546349        AUGAC...GG.C.A.A.GGGGAGAG.ACCGGCagagggaaaccUAAA.........................................-AGCGG..CG.CCGAAGGAGCA...A..GCuggg............GAAA......................caGUgAAUCUCUCAGGC..........................................................................A.A.A.A.G.AA.CUC..U..UG.C.U.....UGACGCAA............................................................-CUCUGGAGAGA.G.UUUGUaucaua.........................UUAUguuu...................................UGCAAA..CCACCAAAGGGGACAu.CUU..U.GCUU..........UUG-..........................................................................................AUGC..A.AAG.U.AAA.CUU.UCAGGU..............GCCAG.GACAGAGAGCCUCCA
NC_006322.1/2547422-2547210        AUGAC...GG.C.A.A.GGGGAGAG.ACCGGCagagggaaaccUAAA.........................................-AGCGG..CG.CCGAAGGAGCA...A..GCuggg............GAAA......................caGUgAAUCUCUCAGGC..........................................................................A.A.A.A.G.AA.CUC..U..UG.C.U.....UGACGCAA............................................................-CUCUGGAGAGA.G.UUUGUaucaua.........................UUAUguuu...................................UGCAAA..CCACCAAAGGGGACAu.CUU..U.GCUU..........UUG-..........................................................................................AUGC..A.AAG.U.AAA.CUU.UCAGGU..............GCCAG.GACAGAGAGCCUCCA
NC_002570.2/2941604-2941411        AUGAA...AG.C.A.A.GGGGAGAG.ACUGCA...........AGGA.........................................-UGCAG..CG.CCGAAGGAGCA...A..ACa...............CAAU..................uaggguGUgAAUCUCUCAGGC..........................................................................A.A.A.A.A.GA.CUC..U..UG.C.U.....CGACGCA-............................................................GCUCUGGAGAGC.G.UCUA-...............................ACAC.......................................--UAGA..CCACCUACGAAGACA..UUU..C.CUUUu.........UACG.......................................................................................auaAGGG..G.AAA.G.AAA.CUU.UCUGGU..............AACCG.GACAGAGCUUUACAC
NC_003112.1/601762-602015          GGGAA...AU.G.U.G.CAGGAGAG.UGUUACacccaac....UACAa........................................UGUAAC..CA.CCGAAGGCGCA...G..AC................ACCC........................UUaAAUCGCUCAGGU..........................................................................A.U.C.A.G.GGaCUG..C..AC.A.U.....UGAAACAAaca.........................................................-AUCUGGAGAGC.G.GCGUUg..............................GAAU.......................................-AACGU..CCACCGAAGGGGAGAa.GGC..C.GUCUg.........AACC.....................................accauucagacaaccgcgcaaagcagugagcagacugguuugccaucaugcggAUAC..A.GCC.G.AAA.AUC.UCAGGU..............UCAAG.GACAGAUAGGGUCAU
NZ_AAAE01000060.1/7723-7559        AGCCA...CA.G.G.AuCGGGAGAA.UCCGGGgg.........CGAC.........................................-CCCGG..UG.CCGAAGGAGCA...A..CCg...............CCCC........................GGuAAACUCUCAGGC..........................................................................G.C.A.A.G.GA.CCG..U..CC.U.G.....UUUCGAAG............................................................ACUCUGGAGAGA.G.GCC--...............................GGAC.......................................---GGC..CCGCCGAAGGGAUAA..---..-.----..........----..........................................................................................----..-.---.-.-CG.AUC.UCAGGC.............gCAAGG.GACAGAGGGGGCACU
NC_004463.1/6318642-6318826        ACGGC...CA.C.G.U.CGGGAGAG.ACCGGC...........UUUAggc......................................AGCCGG..CG.CCGAAGGAGCA...A..CCg...............CCCC........................GG.AAACUCUCAGGC..........................................................................A.A.A.A.G.GA.CCG..-..CG.U.Ggc...UUUGACAG............................................................CAUCUGGAAAGA.G.GCGCCgacgagcu.......................UGAGgcucgga................................CAGCGU..CCGCCGACGGGAUAA..---..-.----..........----..........................................................................................----..-.---.-.-UA.CUC.UCAGGC..............ACAGC.GACAGAUGGGGCUUC
NC_002737.1/1046361-1046528        UGAUG...UC.A.U.G.CAGGAGAA.-GAA--...........UUUU.........................................---UUU..CG.CCGAAGGAGUU...A..--................----........................--.-UACUCUCAGGU..............................................................guucaguuuuugA.A.C.G.G.GA.CUG..U..UU.G.Au....GGACGGA-............................................................CUUCUGGAGAGA.C.CU---...............................UAUU.......................................----AG..GCGCCGAAGGGGCAA..GGC..A.----..........UAC-..........................................................................................----..U.GCU.C.AAU.CUC.UCAGGC..............AAAAG.GACAGAAGGUAAAAU
NC_004070.1/958264-958431          UGAUG...UC.A.U.G.CAGGAGAA.-GAA--...........UUUU.........................................---UUU..CG.CCGAAGGAGUU...A..--................----........................--.-UACUCUCAGGU..............................................................guucaguuuuugA.A.C.G.G.GA.CUG..U..UU.G.Au....GGACGGA-............................................................CUUCUGGAGAGA.C.CU---...............................UAUU.......................................----AG..GCGCCGAAGGGGCAA..GGC..A.----..........UAC-..........................................................................................----..U.GCU.C.AAU.CUC.UCAGGC..............AAAAG.GACAGAAGGUAAAAU
NC_004606.1/1088784-1088951        UGAUG...UC.A.U.G.CAGGAGAA.-GAA--...........UUUU.........................................---UUU..CG.CCGAAGGAGUU...A..--................----........................--.-UACUCUCAGGU..............................................................guucaguuuuugA.A.C.G.G.GA.CUG..U..UU.G.Au....GGACGGA-............................................................CUUCUGGAGAGA.C.CU---...............................UAUU.......................................----AG..GCGCCGAAGGGGCAA..GGC..A.----..........UAC-..........................................................................................----..U.GCU.C.AAU.CUC.UCAGGC..............AAAAG.GACAGAAGGUAAAAU
NC_006086.1/969359-969526          UGAUG...UC.A.U.G.CAGGAGAA.-GAA--...........UUUU.........................................---UUU..CG.CCGAAGGAGUU...A..--................----........................--.-UACUCUCAGGU..............................................................guucaguuuuugA.A.C.G.G.GA.CUG..U..UU.G.Au....GGACGGA-............................................................CUUCUGGAGAGA.C.CU---...............................UAUU.......................................----AG..GCGCCGAAGGGGCAA..GGC..A.----..........UAC-..........................................................................................----..U.GCU.C.AAU.CUC.UCAGGC..............AAAAG.GACAGAAGGUAAAAU
NC_003485.1/1022142-1022310        UGAUG...UC.A.U.G.CAGGAGAA.-GAA--...........UUUA.........................................U--UUU..CG.CCGAAGGAGUU...A..--................----........................--.-UACUCUCAGGU..............................................................guucaguuuuugA.A.C.G.G.GA.CUG..U..UU.G.Au....GGACGGA-............................................................CUUCUGGAGAGA.C.CU---...............................UAUU.......................................----AG..GCGCCGAAGGGGCAA..GGC..A.----..........UAC-..........................................................................................----..U.GCU.C.AAU.CUC.UCAGGC..............AAAAG.GACAGAAGGUAAAAU
NZ_AAAV02000002.1/98990-98767      UGAUC...G-.-.C.G.CGGGAGAG.UUCUCUcgauucg....UUCAggauc....................................GAGAGA..CG.CCGAAGGAGCA...A..CCg...............CCCC........................GG.AAUCUCUCAGGC..........................................................................A.A.A.U.G.GA.CCG..C..G-.U.U.....GGUCGAUAgcgacg......................................................-CUCUGGAAAGU.G.CCACUccca...........................CAAAgg.....................................GAAGGG..CCGCCGAAGGGGUAA..CCC..C.AUCCa.........AACC.............................................................................cgucuggagaggcGGGC..G.GGG.G.AAAgCUC.UCAGGU.............uUCCGU.GACAGAGGGGGCGCC
NC_006370.1/2453318-2453611        AUGAA...GA.U.A.G.CAGGAGAG.UGGCAUau.........UAUUcgcuagcagaaucauucugauacgagua.............UAAGCC..CG.CCGAAGAAGUA...A..GCguucuuaa........ACCGuuuguuacuguucaaacacaagacGUuAAUCUUUCAGGC........................................acuggauuacauaccuuuuaacaagguauccggu-.-.A.U.G.GA.CUG..U..UA.U.U.....GGAGGAG-............................................................CCUCUGGAGAGA.C.CCGU-...............................UAAA.......................................--UCGG..GCGCCGAAGGAGCAA..GCU..U.UCCUuuuugcug..UUUU..................................................................................aacaugcaUGGA..A.AGU.G.AAA.CUC.UCAGGC..............AAAAG.GACAGAGGAGAUAAG
NC_006582.1/2619955-2619769        AUGAU...GG.U.A.A.AGGGAGAG.ACUGGGca.........UUUAc........................................GCCCAG..CG.CCGAAGGAGCA...A..GCauuuu...........----........................GCgAAUCUCUCAGGC..........................................................................A.A.AgA.A.GA.CUU..U..UA.C.U.....UGACGCA-............................................................UCUCUGGAGAGC.G.CUU--...............................UUUAu......................................---AAG..CCACCUACGAAGACA..AUU..C.GGCU..........UUU-..........................................................................................GGCC..G.AGG.G.AAA.CUU.UCUGGU..............UCAAG.GACAGGGCAUACACA
NZ_AAAW03000005.1/66004-66178      AUGAG...AU.U.U.A.CGGGAGAA.GGGC--...........ACG-.........................................---GCC..CG.CCGAAGAAGUU...G..--................----........................--.AAACUUUCAGGU............................................................gacuggaauaaguc-.-.A.G.G.GA.CCG..U..AA.A.U.....UGACAGCA............................................................-CUCUGGAGAGA.C.UC---...............................GAUU.......................................A---GA..GCGCCGAAGGGGCAA..UAC..A.AUG-..........ACGU..........................................................................................--GU..U.GUU.A.AAU.CUC.UCAGGC..............AAAAG.GACAGAGAAGGAACA
NC_006177.1/3096183-3095966        GGGCC...GG.C.G.G.CGGGAGAG.UCUUCC...........UUCAg........................................GGGAAG..CG.CCGAAGGAGCA...A..GCggggagggggucggacUCUC.......................cGUgAAUCUCUCAGGC..........................................................................A.C.C.A.G.GA.CCG..U..CG.C.C.....UGGGCGUGcacagcgcgccccccccccgc.......................................CCUCUGGAGAG-.C.CGC--...............................CCUG.......................................C--GCG..GCACCGAAGGAGCAA..GGC..C.UC--..........CCGC..........................................................................................--AC..G.GCC.-.AAA.CUC.UCAGGU.............gGAGGA.GACAGAGGAACGACC
NZ_AAHG01000005.1/320753-320507    UGAUC...UG.C.G.G.CGGGAGAG.UUCUGCa..........AGUAgguaca...................................AGCAGG..CG.CCGUAGGAGCA...Aa.CCcu..............CCCC.......................aGG.AAUCUCUCAGGC..........................................................................C.C.A.U.G.UA.CCG..C..CG.C.Gg....CAAGGCAA............................................................-CUCUGGAAAGC.A.GCAUGcuguccguuugugucccaacccaguugggggCAAAccaggacacg.............................CCAUGC..UCACCGACGGUGCAA..GCG..G.AGCUgugc......GAGA......................................................................................gcacGGUC..C.UGCgG.AAA.CUC.UCAGGU..............CCAAU.-ACAGAGCGGGGAGG
NZ_AAAG02000001.1/778571-778342    CGAAC...CG.U.U.A.CGGGAGAG.AUCGGUcgcccgugcc.AUCAggcgcggggcag.............................AGCCGG..CG.CCGAAGGAGCA...A..CCg...............CCCC.......................cGG.AAACUCUCAGGC..........................................................................A.A.A.U.G.GA.CCG..U..AA.C.G.....GCAUGGGU............................................................UCUCUGGAAAGC.A.GAACAggcggcgggau....................GACGuccccggg...............................CCGUUC..UCACCGAAGAUGGAA..GCC..G.GCGG..........UCCG..........................................................................................ACCC..C.GGU.G.ACU.CUU.UCAGGU..............UUCGA.GACAGAGGGGGGCGU
NC_006087.1/1714518-1714292        GAGGC...CG.A.U.G.CGGGAGAGcUGCGGGgg.........AGAAccc......................................GCCCGCggCA.CCGAAGGAGCA...A..UCc...............UCCC.......................cGAcAAUCUCUCAGGU..........................................................................A.C.G.C.G.UA.CCG..C..AU.C.Gg....ACUGGCCA............................................................-CUCUGAAAAGC.A.GGGCAgcgucgacccuccgggucgaucccgcgg...GACAug.....................................CUGGCC..UCGCCCACGGUGAAA..GCC..G.CGAA..........CGC-..........................................................................................UUCG..C.GGU.G.AAA.CUC.UCAGGC..............CGGAU.GACAGAGGGGGAGUU
NC_004193.1/1936325-1936128        AAGAU...UA.C.A.A.GGGGAGAG.UUUACAacg........AAU-.........................................-AGUAA..CG.CCGAAGGAGCA...A..GUg...............AAGA........................GCgAAUCUCUCAGGC.........................................................................cA.A.A.A.A.GA.CUC..U..UG.U.A.....UGACGCAA............................................................-CUCUGGAGAGU.G.UUUAC...............................GAAG.......................................-GUAAA..CCACCCACGAAGCAA..AUA..U.UUGUuc........UUUU...................................................................................uugaagaAUGA..A.UAU.G.CAA.CUU.UCUGGU..............AUAAG.GACAGAGAUUUCUUC
NZ_AADY01000004.1/128460-128694    CGCAU...CC.G.A.C.CGGGAGAG.CGCGCAcag........UCU-.........................................-UGCGC..CG.CCGAAGGGGUA...-..UC................ACCC........................GA.AAACUCUCAGGC..........................................................................A.C.C.AcG.GA.CCG..U..UC.G.Gaucg.GCAUGCAAcaugcacacgaugcaugccgca......................................-CUCUGGAGAGC.G.GCACCcgcca..........................UCAAuggcga.................................GCGUGC..CCACCGAAGGGGCGC..GCG..A.GGAUcg........GAUC.................................................................................caacggaucGGCC..U.CGU.-.AAU.CUC.UCAGGU.............aUCGAG.GACAGAGGGGUCAUC
NZ_AAIT01000008.1/195925-195747    GGUCG...GA.A.A.U.CGGGAGAC.AUUGGCg..........CAA-.........................................-GCCAG..GG.CCGAAGGAGCA...A..CCg...............CCCC.......................gGG.AAUCUCUCAGGC..........................................................................A.A.A.G.G.GA.CCG..U..UU.U.C.....CGCCGAAC............................................................GCUCUGGAGAGA.G.GCGGC...............................UUGC.......................................-GCCGC..CCGCCGAAGGGAUAA..---..-.----..........----..........................................................................................----..-.---.-.-CG.AUC.UCAGGCgcccccguuucgggGUAGG.GACAGAGGGGGCAUC
NZ_AABG04000005.1/22395-22216      AUGAU...UG.U.C.A.UGGGAGAG.UCAUUGgag........AUGUu........................................CCAAUG..CA.CCGAAGGAGUG...A..--................----........................--.-UACUUUCAGGU..........................................................................U.U.U.G.U.GA.CCA..U..GG.C.C.....GGACGCA-............................................................CCUCUGGAGAGA.C.CG---...............................UAAA.......................................-----G..GCGCCGAAGGGGCAA..AUG..A.ACAGu.........UUUU....................................................................................ggggaaCUGU..U.CAG.A.AAU.CUC.UCAGGC..............AAAAG.GACAGAGAAGGAAUU
NC_005296.1/4348220-4348399        CUAAG...UC.G.C.GuCGGGAGAG.AUCGGCcg.........CAAG.........................................-GCCGG..CG.CCGAAGGAGCA...A..CCg...............CCCC........................GG.AAACUCUCAGGC..........................................................................A.A.A.C.G.GA.CCG..C..GC.G.Gc....CGACUGA-............................................................CAUCUGGAAAGA.G.ACCCU...............................GCCGggcgaucccggg...........................ACGGGU..CCGCCGACGGGAUAA..---..-.----..........----..........................................................................................----..-.---.-.-UG.CUC.UCAGGC..............ACAGC.GACAGAUGGGGCUCG
NC_003295.1/3545575-3545809        GCCAU...CC.A.U.C.CGGGAGAG.CGCGUCggccg......CAUAcggcc....................................AGUCGC..CG.CCGAAGGGGUA...-..GC................ACCC........................GA.AAACUCUCAGGC..........................................................................AuC.C.A.G.GA.CCG..G..GU.G.Gau...CGGCUGGGcaugcguccggccgca............................................-CUCUGGAGAGC.G.GCGCCgc.............................GUCAccaucgc................................GGGCGC..CCACCGAAGGGGCUCa.CGG..A.ACCGucgcacgcg.UUGU........................................................................................guCGCU..U.CCC.-.AAU.CUC.UCAGGU.............aCCAAG.GACAGAGGGGCCACC
NZ_AAIO01000044.1/20448-20176      AUGAA...GG.U.A.G.CAGGAGAG.-UGGGGaa.........UUGA.........................................-CCCCA..CA.CCGACGAGGCA...A..--................----........................--.---CUUU--GGUuuuauuugaagcgacgguuauauugaaucgaaucuucccauaaaaacaaagcacucuuucaggugccgauaggc-.-.G.U.G.GA.CUG..U..UA.C.U.....GGACGAG-............................................................CCUCUGGAGAGA.C.UGCCAauugcacuuaau...................UUAAagugugau...............................CAGGUG..GCGCCGAAGGCGAAA..GUG..U.CGUGgugu......UAUU......................................................................................gaacCGCG..A.CGC.G.AAA.CGC.UCAGGC..............AAAAG.GACAGAGGAGAGGAU
NC_004116.1/1147464-1147676        UGACG...UC.A.U.U.CAGGAGAA.GAAAGU...........UAG-.........................................-ACUUU..CG.CCGAAGGAAUU...A..--................----........................--.-CACUCUCAGGU.................................................................gucuuaaga-.-.C.A.G.GA.CUG..A..UU.G.Ac....AGACGGA-............................................................CUUCUGGAGAGA.C.CUAUAaguagcaacaucuuuguauugacac......CAAGaugug..................................CUCUAG..GCGCCGAAGGGGCAA..GAA..G.AGUA..........AAAC..........................................................................................AACU..C.CUC.C.AAU.CUC.UCAGGC..............AAAAG.GACAGAAGCUAAAAG
NC_004368.1/1250560-1250772        UGACG...UC.A.U.U.CAGGAGAA.GAAAGU...........UAG-.........................................-ACUUU..CG.CCGAAGGAAUU...A..--................----........................--.-CACUCUCAGGU.................................................................gucuuaaga-.-.C.A.G.GA.CUG..A..UU.G.Ac....AGACGGA-............................................................CUUCUGGAGAGA.C.CUAUAaguagcaacaucuuuguauugacac......CAAGaugug..................................CUCUAG..GCGCCGAAGGGGCAA..GAA..G.AGUA..........AAAC..........................................................................................AACU..C.CUC.C.AAU.CUC.UCAGGC..............AAAAG.GACAGAAGCUAAAAG
NZ_AAFG02000008.1/195700-195882    CCGCA...GC.A.C.A.UGGGAGAA.-CCGACc..........AAGAggcuuggcgccucgcu.........................GAUCGG..UG.CCGAAGGAGCA...A..CCg...............CCCC........................GG.AAACUCUCAGGC.........................................................................cA.C.A.A.G.GA.CCG..U..GU.G.Cg....CGUAACUA............................................................-CUCUGGAGAGA.G.CCCGA...............................CCAG.......................................AUCGGG..CCGCCGAAGGGAUAA..---..-.----..........----..........................................................................................----..-.---.-.-CG.AUC.UCAGGC..............GAAGG.GACAGAGGGGGCAUC
NZ_AAIG01000003.1/211451-211270    ACGCA...AC.C.G.U.AGGGAGAC.UCUUGGgcgcg......CAAAccacgcgca................................CCCCAG..GG.CCGAAGGAGCA...A..CCg...............CCCC........................GGuAAACUCUCAGGC..........................................................................A.A.A.C.G.GA.CCU..G..UG.G.Uugu..GGACAUAA............................................................-CUCUGGAGAGU.G.AGGGC...............................AGUG.......................................-CCCCU..CCGCCGAAGGGAUAA..---..-.----..........----..........................................................................................----..-.---.-.-CG.AUC.UCAGGC..............CGAAG.GACAGAGGGGGCAUC
NZ_AAIS01000002.1/1019986-1020178  UUAAG...UC.G.C.GuCGGGAGAG.AUCGGCcgu........UUCUgaauggaaaca..............................GGCCGG..CG.CCGAAGGAGCA...A..CCg...............CCCC........................GG.AAACUCUCAGGC..........................................................................A.A.A.C.G.GA.CCG..C..GC.G.A.....CUUGUUA-............................................................CAUCUGGAAAGA.G.ACCCUgcgggcc........................GACAgcccgg.................................GAGGGU..CCGCCGACGGGAUAA..---..-.----..........----..........................................................................................----..-.---.-.-UA.CUC.UCAGGC..............ACAGC.GACAGAUGGGGUCUC
NZ_AAEB02000107.1/3157-3329        CAGAG...GG.C.C.G.CGGGAGAG.AGCCGCcg.........CGC-.........................................-GCGGC..CG.CCGAAGGUGAA...A..GGu...............CCCC..............gguuucggggCCgAAUCUCUCAGGC..........................................................................A.A.A.A.G.GA.CCG..C..GG.C.C.....GGAGGGC-............................................................GUCCUGGAGAGU.C.CGGC-...............................AGGG.......................................--GCCG..GCGCCGACGGGGUAA..---..-.----..........----..........................................................................................----..-.---.-.-CA.CUC.UCAGGU..............UCCGG.GACAGGACGACAAAG
NZ_AAAI03000001.1/792054-792282    CGCAU...CC.G.G.C.CGGGAGAG.CGCGCAg..........CGAU.........................................-UGCGC..CG.CCGAAGGGGUA...-..UC................ACCC........................GA.AAACUCUCAGGC..........................................................................A.C.C.AuG.GA.CUG..G..CU.G.Gaucg.GCAUGCAAcaugcacacaaugcaugccgca......................................-CUCUGGAGAGC.G.ACAUCcgcuauug.......................CAAGgcaaugguga.............................GCAUGU..CCACCGAAGGGGCGC..ACG..A.AGCA..........CCAC..........................................................................................-GCU..U.CGU.-.AAU.CUC.UCAGGU.............aUCGAG.GACAGAGGGGUCAUC
NZ_AAIE01000001.1/414702-414480    ACGC-...CC.G.U.G.CGGGAGAG.UCCCGGucg........CUCGccg......................................UUCGGG.aCG.CCGAAGGAGCA...A..GCuc..............UCCC.......................cAU.AAACUCUCAGGC..........................................................................-.C.C.C.C.AA.CCG..C..CG.G.G.....UCAGGCAA............................................................-CUCUGGAAAGU.G.GACGC...............................CGUGg......................................GGUGUC..CCGCCGACGGUGAAA..GCC..-.GCGUuccccgcccgCAGC......................................................................uccccggacugccggcggcgGCGC..U.GGU.G.AAG.CUC.UCAGGU..............-CAAU.GACAGAGGGGGAGGC
NZ_AADT03000002.1/77628-77372      AUGAG...GG.G.A.G.UGGAAGAG.ACCCU-...........UUAA.........................................--AGGG..CG.CCGAAGGAGCA...A..UUuu..............CCCC.......ggcaggugacgggggaaGG.AACCUCUCAGGC..........................................................................A.A.A.A.G.UA.CCG..C..UC.C.C.....GGACCCAA............................................................-CUCUGGAGAGC.U.UCCUUaaagccgguuucaacacccgacc........UUAGggucggcggguagccgcuuggcccggaaacagccggcuuCAGGGG..ACACCAAAGGGGAA-..GGC..A.G---..........GCAA..........................................................................................---C..U.GCC.U.AAU.CUC.UCAGGU..............ACCAG.GACAGAGGCCAUCAC
NC_005956.1/1435974-1435783        AUUC-...UU.U.U.G.CGGGAGAG.UGCAGGcugcaag....UUUUugg......................................GUCUGC..CG.CCGAAGGGGAA...A..AUa...............GCCC........................GU.AAUCUCUCAGGC.......................................................................ucu-.-.A.A.G.GA.CCG..U..AA.A.Agaag.AGAGGCAG............................................................-AUCUGGAAAGU.C.GGG--...............................AGGG.......................................---GCC..GCGCCGAAGGUGUAA..GCG..A.AAA-..........CUU-..........................................................................................-UUU..U.CGC.G.AGU.CUC.UCAGGU..............-UUGU.AACAGAGGGGUGCAG
NZ_AAEM01000001.1/146378-146606    UCGUU...AC.C.G.U.CAGGAGAG.CGUUGCcgucag.....CACAccgac....................................GGCAGC..CG.CCGAAGGCGCA...G..AGgaca............CACC.......................uCG.-AACGCUCAGGC..........................................................................A.A.A.A.G.GA.CUG..G..CA.A.A.....CGCCUCCCagcggaggcguccu..............................................-CACUGGAGAGA.G.GCUGCa..............................CCCGg......................................GGCAGC..CCACCGAAGGGGCAA..GCG..G.GUCGaggugcg...ACAC......................................................................................accgGAAC..C.GGC.C.AAU.CUC.UCAGGU.............aAAGCG.GACAGCGAGGGCAGG
NZ_AAFQ02000006.1/211115-211350    UUGAG...AG.G.U.-.CAGGAGAG.AGUUUUc..........AUCGc........................................GAAAAC..CG.CCGAAGGCGCAcgaA..CAccaugagggca.....CCCC.............ucgugguguacUG.-AACGCUCAGGC..........................................................................A.A.A.A.G.GA.CUGgcA..AC.C.Guu...UUCCGGCGccuggcgccggaaaacguucc.......................................CUACUGGAGAGA.G.ACCGCu..............................UUCGa......................................GGCGGC..CCACCGAAGGAGCAA..GCC..U.GC--..........AUCG..........................................................................................--CC..A.GGU.G.AAU.CUC.UCAGGU.............aAAGUG.GACAGCAGGGGCAGC
NC_006348.1/3101409-3101131        CCGCA...CG.C.G.U.CGGGAGAG.CGCGCGgccgccguucgUUGAucgaaaggcaag.............................CCGCGC..CG.CCGAAGGGGCA...-..CA................CCC-........................-GcAAACUCUCAGGC..........................................................................A.A.A.A.G.GA.CCG..A.cCG.C.Gu....CGAAGAAUccgucugacgacaugcgucggacggcguuuuucgca........................-CUCUGGAGAGC.G.GCAGUagccgcgugcgcgcaacgcgacg........CACGggca...................................GGCUGC..CCACCGAAGGGGCGC..GCG..C.GAGCcggaucg...AAAC..........................................................................................CGUC..G.CGC.-.AAU.CUC.UCAGGU.............aUCGAG.GACAGAGGGGCAUGC
NC_006350.1/3984000-3984278        CCGCA...CG.C.G.U.CGGGAGAG.CGCGCGgccgccguucgUUGAucgaaaggcaag.............................CCGCGC..CG.CCGAAGGGGCA...-..CA................CCC-........................-GcAAACUCUCAGGC..........................................................................A.A.A.A.G.GA.CCG..A.cCG.C.Gu....CGAAGAAUccgucugacgacaugcgucggacggcguuuuucgca........................-CUCUGGAGAGC.G.GCAGUagccgcgugcgcgcaacgcgacg........CACGggca...................................GGCUGC..CCACCGAAGGGGCGC..GCG..C.GAGCcggaucg...AAAC..........................................................................................CGUC..G.CGC.-.AAU.CUC.UCAGGU.............aUCGAG.GACAGAGGGGCAUGC
NZ_AAHM01000006.1/19061-18783      CCGCA...CG.C.G.U.CGGGAGAG.CGCGCGgccgccguucgUUGAucgaaaggcaag.............................CCGCGC..CG.CCGAAGGGGCA...-..CA................CCC-........................-GcAAACUCUCAGGC..........................................................................A.A.A.A.G.GA.CCG..A.cCG.C.Gu....CGAAGAAUccgucugacgacaugcgucggacggcguuuuucgca........................-CUCUGGAGAGC.G.GCAGUagccgcgugcgcgcaacgcgacg........CACGggca...................................GGCUGC..CCACCGAAGGGGCGC..GCG..C.GAGCcggaucg...AAAC..........................................................................................CGUC..G.CGC.-.AAU.CUC.UCAGGU.............aUCGAG.GACAGAGGGGCAUGC
NZ_AAHM01000270.1/307-585          CCGCA...CG.C.G.U.CGGGAGAG.CGCGCGgccgccguucgUUGAucgaaaggcaag.............................CCGCGC..CG.CCGAAGGGGCA...-..CA................CCC-........................-GcAAACUCUCAGGC..........................................................................A.A.A.A.G.GA.CCG..A.cCG.C.Gu....CGAAGAAUccgucugacgacaugcgucggacggcguuuuucgca........................-CUCUGGAGAGC.G.GCAGUagccgcgugcgcgcaacgcgacg........CACGggca...................................GGCUGC..CCACCGAAGGGGCGC..GCG..C.GAGCcggaucg...AAAC..........................................................................................CGUC..G.CGC.-.AAU.CUC.UCAGGU.............aUCGAG.GACAGAGGGGCAUGC
NZ_AAHN01000006.1/48673-48951      CCGCA...CG.C.G.U.CGGGAGAG.CGCGCGgccgccguucgUUGAucgaaaggcaag.............................CCGCGC..CG.CCGAAGGGGCA...-..CA................CCC-........................-GcAAACUCUCAGGC..........................................................................A.A.A.A.G.GA.CCG..A.cCG.C.Gu....CGAAGAAUccgucugacgacaugcgucggacggcguuuuucgca........................-CUCUGGAGAGC.G.GCAGUagccgcgugcgcgcaacgcgacg........CACGggca...................................GGCUGC..CCACCGAAGGGGCGC..GCG..C.GAGCcggaucg...AAAC..........................................................................................CGUC..G.CGC.-.AAU.CUC.UCAGGU.............aUCGAG.GACAGAGGGGCAUGC
NZ_AAHO01000007.1/114046-113768    CCGCA...CG.C.G.U.CGGGAGAG.CGCGCGgccgccguucgUUGAucgaaaggcaag.............................CCGCGC..CG.CCGAAGGGGCA...-..CA................CCC-........................-GcAAACUCUCAGGC..........................................................................A.A.A.A.G.GA.CCG..A.cCG.C.Gu....CGAAGAAUccgucugacgacaugcgucggacggcguuuuucgca........................-CUCUGGAGAGC.G.GCAGUagccgcgugcgcgcaacgcgacg........CACGggca...................................GGCUGC..CCACCGAAGGGGCGC..GCG..C.GAGCcggaucg...AAAC..........................................................................................CGUC..G.CGC.-.AAU.CUC.UCAGGU.............aUCGAG.GACAGAGGGGCAUGC
NZ_AAHP01000033.1/48619-48897      CCGCA...CG.C.G.U.CGGGAGAG.CGCGCGgccgccguucgUUGAucgaaaggcaag.............................CCGCGC..CG.CCGAAGGGGCA...-..CA................CCC-........................-GcAAACUCUCAGGC..........................................................................A.A.A.A.G.GA.CCG..A.cCG.C.Gu....CGAAGAAUccgucugacgacaugcgucggacggcguuuuucgca........................-CUCUGGAGAGC.G.GCAGUagccgcgugcgcgcaacgcgacg........CACGggca...................................GGCUGC..CCACCGAAGGGGCGC..GCG..C.GAGCcggaucg...AAAC..........................................................................................CGUC..G.CGC.-.AAU.CUC.UCAGGU.............aUCGAG.GACAGAGGGGCAUGC
NZ_AAHP01000156.1/562-284          CCGCA...CG.C.G.U.CGGGAGAG.CGCGCGgccgccguucgUUGAucgaaaggcaag.............................CCGCGC..CG.CCGAAGGGGCA...-..CA................CCC-........................-GcAAACUCUCAGGC..........................................................................A.A.A.A.G.GA.CCG..A.cCG.C.Gu....CGAAGAAUccgucugacgacaugcgucggacggcguuuuucgca........................-CUCUGGAGAGC.G.GCAGUagccgcgugcgcgcaacgcgacg........CACGggca...................................GGCUGC..CCACCGAAGGGGCGC..GCG..C.GAGCcggaucg...AAAC..........................................................................................CGUC..G.CGC.-.AAU.CUC.UCAGGU.............aUCGAG.GACAGAGGGGCAUGC
NZ_AAHQ01000008.1/227607-227329    CCGCA...CG.C.G.U.CGGGAGAG.CGCGCGgccgccguucgUUGAucgaaaggcaag.............................CCGCGC..CG.CCGAAGGGGCA...-..CA................CCC-........................-GcAAACUCUCAGGC..........................................................................A.A.A.A.G.GA.CCG..A.cCG.C.Gu....CGAAGAAUccgucugacgacaugcgucggacggcguuuuucgca........................-CUCUGGAGAGC.G.GCAGUagccgcgugcgcgcaacgcgacg........CACGggca...................................GGCUGC..CCACCGAAGGGGCGC..GCG..C.GAGCcggaucg...AAAC..........................................................................................CGUC..G.CGC.-.AAU.CUC.UCAGGU.............aUCGAG.GACAGAGGGGCAUGC
NZ_AAHR01000003.1/87112-87390      CCGCA...CG.C.G.U.CGGGAGAG.CGCGCGgccgccguucgUUGAucgaaaggcaag.............................CCGCGC..CG.CCGAAGGGGCA...-..CA................CCC-........................-GcAAACUCUCAGGC..........................................................................A.A.A.A.G.GA.CCG..A.cCG.C.Gu....CGAAGAAUccgucugacgacaugcgucggacggcguuuuucgca........................-CUCUGGAGAGC.G.GCAGUagccgcgugcgcgcaacgcgacg........CACGggca...................................GGCUGC..CCACCGAAGGGGCGC..GCG..C.GAGCcggaucg...AAAC..........................................................................................CGUC..G.CGC.-.AAU.CUC.UCAGGU.............aUCGAG.GACAGAGGGGCAUGC
NZ_AAHS01000024.1/55906-56184      CCGCA...CG.C.G.U.CGGGAGAG.CGCGCGgccgccguucgUUGAucgaaaggcaag.............................CCGCGC..CG.CCGAAGGGGCA...-..CA................CCC-........................-GcAAACUCUCAGGC..........................................................................A.A.A.A.G.GA.CCG..A.cCG.C.Gu....CGAAGAAUccgucugacgacaugcgucggacggcguuuuucgca........................-CUCUGGAGAGC.G.GCAGUagccgcgugcgcgcaacgcgacg........CACGggca...................................GGCUGC..CCACCGAAGGGGCGC..GCG..C.GAGCcggaucg...AAAC..........................................................................................CGUC..G.CGC.-.AAU.CUC.UCAGGU.............aUCGAG.GACAGAGGGGCAUGC
NZ_AAHT01000001.1/132430-132708    CCGCA...CG.C.G.U.CGGGAGAG.CGCGCGgccgccguucgUUGAucgaaaggcaag.............................CCGCGC..CG.CCGAAGGGGCA...-..CA................CCC-........................-GcAAACUCUCAGGC..........................................................................A.A.A.A.G.GA.CCG..A.cCG.C.Gu....CGAAGAAUccgucugacgacaugcgucggacggcguuuuucgca........................-CUCUGGAGAGC.G.GCAGUagccgcgugcgcgcaacgcgacg........CACGggca...................................GGCUGC..CCACCGAAGGGGCGC..GCG..C.GAGCcggaucg...AAAC..........................................................................................CGUC..G.CGC.-.AAU.CUC.UCAGGU.............aUCGAG.GACAGAGGGGCAUGC
NZ_AAHU01000007.1/110804-111082    CCGCA...CG.C.G.U.CGGGAGAG.CGCGCGgccgccguucgUUGAucgaaaggcaag.............................CCGCGC..CG.CCGAAGGGGCA...-..CA................CCC-........................-GcAAACUCUCAGGC..........................................................................A.A.A.A.G.GA.CCG..A.cCG.C.Gu....CGAAGAAUccgucugacgacaugcgucggacggcguuuuucgca........................-CUCUGGAGAGC.G.GCAGUagccgcgugcgcgcaacgcgacg........CACGggca...................................GGCUGC..CCACCGAAGGGGCGC..GCG..C.GAGCcggaucg...AAAC..........................................................................................CGUC..G.CGC.-.AAU.CUC.UCAGGU.............aUCGAG.GACAGAGGGGCAUGC
NZ_AAHV01000016.1/97514-97792      CCGCA...CG.C.G.U.CGGGAGAG.CGCGCGgccgccguucgUUGAucgaaaggcaag.............................CCGCGC..CG.CCGAAGGGGCA...-..CA................CCC-........................-GcAAACUCUCAGGC..........................................................................A.A.A.A.G.GA.CCG..A.cCG.C.Gu....CGAAGAAUccgucugacgacaugcgucggacggcguuuuucgca........................-CUCUGGAGAGC.G.GCAGUagccgcgugcgcgcaacgcgacg........CACGggca...................................GGCUGC..CCACCGAAGGGGCGC..GCG..C.GAGCcggaucg...AAAC..........................................................................................CGUC..G.CGC.-.AAU.CUC.UCAGGU.............aUCGAG.GACAGAGGGGCAUGC
NZ_AAHW01000022.1/53137-52859      CCGCA...CG.C.G.U.CGGGAGAG.CGCGCGgccgccguucgUUGAucgaaaggcaag.............................CCGCGC..CG.CCGAAGGGGCA...-..CA................CCC-........................-GcAAACUCUCAGGC..........................................................................A.A.A.A.G.GA.CCG..A.cCG.C.Gu....CGAAGAAUccgucugacgacaugcgucggacggcguuuuucgca........................-CUCUGGAGAGC.G.GCAGUagccgcgugcgcgcaacgcgacg........CACGggca...................................GGCUGC..CCACCGAAGGGGCGC..GCG..C.GAGCcggaucg...AAAC..........................................................................................CGUC..G.CGC.-.AAU.CUC.UCAGGU.............aUCGAG.GACAGAGGGGCAUGC
NZ_AAIR01000024.1/368-646          CCGCA...CG.C.G.U.CGGGAGAG.CGCGCGgccgccguucgUUGAucgaaaggcaag.............................CCGCGC..CG.CCGAAGGGGCA...-..CA................CCC-........................-GcAAACUCUCAGGC..........................................................................A.A.A.A.G.GA.CCG..A.cCG.C.Gu....CGAAGAAUccgucugacgacaugcgucggacggcguuuuucgca........................-CUCUGGAGAGC.G.GCAGUagccgcgugcgcgcaacgcgacg........CACGggca...................................GGCUGC..CCACCGAAGGGGCGC..GCG..C.GAGCcggaucg...AAAC..........................................................................................CGUC..G.CGC.-.AAU.CUC.UCAGGU.............aUCGAG.GACAGAGGGGCAUGC
NZ_AAIQ01000042.1/3373-3095        UCCGC...CG.C.G.U.CGGGAGAG.CGCGCGgccgccguucgUUGAucgaaaggcaag.............................CCGCGC..CG.CCGAAGGGGCA...-..CA................CCC-........................-GcAAACUCUCAGGC..........................................................................A.A.A.A.G.GA.CCG..A.cCG.C.Gu....CGAAGAAUccgucugacgacaugcgucggacggcguuuuucgca........................-CUCUGGAGAGC.G.GCAGUagccgcgugcgcgcaacgcgacg........CACGggca...................................GGCUGC..CCACCGAAGGGGCGC..GCG..C.GAGCcggaucg...AAAC..........................................................................................CGUC..G.CGC.-.AAU.CUC.UCAGGU.............aUCGAG.GACAGAGGGGCAUGC
NC_004547.2/2645260-2645034        CCGCU...CC.U.C.G.CAGGAGAG.AGGGCGug.........UACUccagcauacuucaagcuacauguacguuggcauaaaguauaACGCUC..CG.CCGAAGGCGCA...A..AC................UCCC........................AU.AAUCGCUCAGGC..........................................................................U.A.C.C.C.UAaCUG..C..GA.A.UuccauUGAAGCCA............................................................--ACUGGAGAGA.G.GUUGC...............................-GAU.......................................-GCAAC..CCACCGAAGGGGCAA..GCA..G.C---..........UCU-..........................................................................................---G..C.UGCgU.AAA.CUC.UCAGGU.............aAAGCG.GACAGAGGGAGUGGC
NZ_AAEH02000035.1/33498-33230      CCGCA...CG.C.G.U.CGGGAGAG.CGCGUGaccg.......CAUAgucgauacgccgg............................UCGCGC..CG.CCGAAGGGGCA...-..CA................CCC-........................-GcAAACUCUCAGGC..........................................................................A.A.A.A.G.GA.CCG..A.cCG.C.G.....UCGGGGAAucccguuccgcgcauugcgcgggccgccuuccccgca.......................-CUCUGGAGAGC.G.GCAGUagcccgcugcgcacaugcugcgcgg......GCAG.......................................-GCUGC..CCACCGAAGGGGCG-..CGC..G.UUUGccggc.....UUGG.........................................................................................uCCGC..A.GCG.C.AAU.CUC.UCAGGU.............aUCGAG.GACAGAGGGGCAUGU
NZ_AAEI01000018.1/146053-145783    CCGCA...CG.C.G.U.CGGGAGAG.CGUGUAaccaggcugu.UUCAgcaccgg..................................UUGCGC..CG.CCGAAGGGGCA...-..CA................CCC-........................-GcAAACUCUCAGGC..........................................................................A.A.A.A.G.GA.CCG..A.cCG.C.G.....UCGGGGAAucccguccgcgcauugcgcgggccacacucuccccgca......................-CUCUGGAGAGC.G.GCAGUagcccgcagcgcauccgcugcgcgg......GCAA.......................................-GCUGC..CCACCGAAGGGGCG-..CGC..G.UUCGcc........AGGC.....................................................................................ucggcCGGC..A.GCG.C.AAU.CUC.UCAGGU.............aUCGAG.GACAGAGGGGCAUGU
NZ_AAAJ03000020.1/95680-95394      CCGUA...CG.C.G.U.CGGGAGAG.CGUGCUggccgcag...AAAAccguagg..................................CCGCGC..CG.CCGAAGGGGCA...-..CA................CCC-........................-GcAAACUCUCAGGC..........................................................................A.A.A.A.G.GA.CCG..A..C-.C.G.....CGUCGAAAaacccgcguugaggcaacaucaaggcaccgguuuuucgca....................-CUCUGGAGAGC.G.GCAGUagccgucugcaucgu................UCAAucgagcagauuggca........................GGCUGC..CCACCGAAGGGGCGC..GCG..U.UUCAccg.......UGGC..........................................................................ggacucacguucucacGGCA..A.CGC.-.AAU.CUC.UCAGGU.............aUCGAG.GACAGAGGGGCCAUG
NZ_AAHI01000010.1/146395-146123    CCGCA...CG.C.G.U.CGGGAGAG.CGUGUGaccgggucg..UUCCgacaccgg.................................UUGCGC..CG.CCGAAGGGGCA...-..CA................CCC-........................-GcAAACUCUCAGGC..........................................................................A.A.A.A.G.GA.CCG..A.cCG.C.G.....UCGGGGAAucgcguccgcgcauugcgcgggcaccuuacucuccccgca....................-CUCUGGAGAGC.G.GCAGUagcccgcagcgcauuggcugcgcgg......GCAA.......................................-GCUGC..CCACCGAAGGGGCGC..GCG..U.UCGCcgggc.....UUUG........................................................................................ccCGCA..G.CGC.-.AAU.CUC.UCAGGU.............aUCGAG.GACAGAGGGGCAUGU
NZ_AAHL01000003.1/133931-134203    CCGCA...CG.C.G.U.CGGGAGAG.CGUGUGaccgggucg..UUCCgacaccgg.................................UUGCGC..CG.CCGAAGGGGCA...-..CA................CCC-........................-GcAAACUCUCAGGC..........................................................................A.A.A.A.G.GA.CCG..A.cCG.C.G.....UCGGGGAAucgcguccgcgcauugcgcgggcaccuuacucuccccgca....................-CUCUGGAGAGC.G.GCAGUagcccgcagcgcauuggcugcgcgg......GCAA.......................................-GCUGC..CCACCGAAGGGGCGC..GCG..U.UCGCcgggc.....UUUG........................................................................................ccCGCA..G.CGC.-.AAU.CUC.UCAGGU.............aUCGAG.GACAGAGGGGCAUGU
NZ_AADI01000003.1/76990-77313      AAGCG...UU.U.U.U.CAGGAGAG.AGUCUUuagcc......UAAAguuagugauacucauauuaaugagcugacagccgcua....UAUGAC..CA.CCGAAGGCGCA...U..CCa...............CCC-.......................uGCuAAUCGCUCAGGU..........................................................................A.A.A.A.G.GA.CUG..A..AA.A.Ac....ACAUGUCAccaugguuuauuuguaucgcgcugcuaagcguauugcgcucuaaaccuuaggcauaacaa-AUCUGGAGAGC.G.GUAAG...............................GACGgacgacg................................CCUUAU..CCACCGAAGGGGAGAa.AAC..G.CGAUa.........UUAU..................................................................aggcuuguuaaaaaagacaauaauAUCG..U.GUU.G.AAA.AUC.UCAGGU..............UACAG.GACAGAUAGGGCUUU
AAFX01016906.1/855-672             UGGAC...CC.U.C.G.CGGGAGAG.ACCGGGugcg.......AUU-.........................................-CCCGG..CG.CCGAAGGCGCA...A..CCg...............CCCC........................GG.AAACGCUCAGGC..........................................................................A.A.A.C.G.GA.CCG..C..GA.A.Ggc...UGAUGAA-............................................................-CGCUGGAAAGU.G.AUCC-...............................GAAA.......................................--GGGU..CCGCCGAAGGAGCAA..GGA..A.GG--..........GACC..........................................................................................--CC..U.UCC.G.AAAuCUC.UCAGGU..............UCCAG.GACAGCGGGGGCGCC
AAFZ01024364.1/420-227             ACGAA...CC.C.U.G.CGGGAGAG.-ACGGAu..........UCCGcaacg....................................GACCGA..CG.CCGAAGGAGCA...A..CCg...............CCCC........................GG.AAACUCUCAGGC..........................................................................A.A.A.U.G.GA.CCG..C..AG.G.G.....GGAUGUUA............................................................-CUCUGGAAAGC.A.GGCGG...............................CACGuu.....................................GCCGUC..UCACCGAAGGCGAAA..ACC..C.GUAU..........CACG..........................................................................................GCGC..G.GGC.G.AAU.CUC.UCAGGU..............UACCG.GACAGAGGGGGCACG
AAFX01086649.1/566-373             ACGAU...CC.C.U.G.UGGGAGAG.ACCGCCucg........UUCAag.......................................GGGCGG..CG.CCGAAGGAGCA...A..CCg...............GCCC.......................cGG.AAACUCUCAGGC..........................................................................A.A.A.C.G.GA.CCG..C..AG.G.A.....GGAUGGGU............................................................-CUCUGGAAAGU.G.ACGGGcacc...........................CGAAcggga..................................GCGCGU..CCACCGACGAAGUAA..GCC..G.----..........GCAA..........................................................................................----..C.GGC.G.AAU.CUU.UCAGGU..............CUCCG.GACAGAGGGGGUCGC
AACY01040028.1/764-959             AUGAA...GG.U.A.G.CAGGAGAG.CGAUGGg..........CAA-.........................................-CCAUC..CA.CCGAAGAAGUG...A..--................----........................--.-AUCUUUCAGGU............................................................accgggcaaccggu-.-.G.U.G.GA.CUG..C..UA.C.U.....GGACGAUA............................................................-CUCUGGAGAGA.C.CCGU-...............................UGAA.......................................--UCGG..GCGCCGAAGGAGCAA..GGC..A.CCGUg.........AUUG.................................................................................caucgcaauCUGG..C.GCCgG.AAA.CUC.UCAGGC..............AAAAG.GACAGAGGGGAUGGG
AACY01063243.1/3316-3109           AUGCA...--.G.U.G.CGGGAGAG.AUCGUCagaggc.....UUGU.........................................-GACGA..CG.CCGACGGAGCA...A..CCg...............CCCC........................GG.AAACUCUCAGGC..........................................................................A.A.A.A.G.GA.CCG..C..GC.A.-.....GCAGGAA-............................................................CAUCUGGAGAGC.G.GCGC-...............................CGUG.......................................C-GCGC..CCACCGAAGGGG--A..UUC..C.CGGCauggcgcc..UAGA...........................................................................ucgcgcuccuuugcuCGCG..G.GAA.G.AAA.CUC.UCAGGU..............ACAUG.GACAGAUGGGGCAUC
AACY01457116.1/72-267              AUGAU...CC.U.U.A.AAGAAGAG.AGCGACg..........AGCAuccguu...................................UAUCGC..CG.CCGAAGGAGCA...A..CCg...............CCCC........................GG.AAACUCUCAGGC..........................................................................A.A.A.A.G.GA.CUU..U..AA.G.G.....UGAGGAG-............................................................CCUCUGGAAAGC.A.GGGA-...............................UAAGau.....................................U-UCCC..UCACCGAAGGUGUAA..GCC..A.GUCUug........AAGU.........................................................................................cAGGC..U.GGU.C.AAU.CUC.UCAGGU..............-UUUC.GACAGAGGGGGCUUU
AACY01111469.1/1238-1417           UUAAU...UU.U.A.G.UGGGAGAG.UCUAAGua.........UUUA.........................................-CUUAG..CG.CCGAAGGAGUA...A..CCg...............CCUC........................GG.AACCUCUCAGGC..........................................................................A.A.A.C.G.GA.CCG..C..UA.A.A.....AUUUGACA............................................................-CUCUGGAAAGU.G.GC---...............................AAUA.......................................----GC..CCACCCAAGGUGAAA..GUU..A.GAUA..........UUU-..........................................................................................UAUC..U.AAU.U.AAU.CUC.UCAGGU..............ACCAA.GACAGAGGGGGCACA
AACY01687253.1/189-368             UUAAU...UU.U.A.G.UGGGAGAG.UCUAAGua.........UUUA.........................................-CUUAG..CG.CCGAAGGAGUA...A..CCg...............CCUC........................GG.AACCUCUCAGGC..........................................................................A.A.A.C.G.GA.CCG..C..UA.A.A.....AUUUGACA............................................................-CUCUGGAAAGU.G.GC---...............................AAUA.......................................----GC..CCACCCAAGGUGAAA..GUU..A.GAUA..........UUU-..........................................................................................UAUC..U.AAU.U.AAU.CUC.UCAGGU..............ACCAA.GACAGAGGGGGCACA
AACY01713268.1/419-598             UUAAU...UU.U.A.G.UGGGAGAG.UCUAAGua.........UUUA.........................................-CUUAG..CG.CCGAAGGAGUA...A..CCg...............CCUC........................GG.AACCUCUCAGGC..........................................................................A.A.A.C.G.GA.CCG..C..UA.A.A.....AUUUGACA............................................................-CUCUGGAAAGU.G.GC---...............................AAUA.......................................----GC..CCACCCAAGGUGAAA..GUU..A.GAUA..........UUU-..........................................................................................UAUC..U.AAU.U.AAU.CUC.UCAGGU..............ACCAA.GACAGAGGGGGCACA
AACY01282805.1/339-160             UUAAU...UU.U.A.G.UGGGAGAG.CCUAAGua.........UUUA.........................................-CUUAG..CG.CCGAAGGAGUA...A..CCg...............CCUC........................GG.AACCUCUCAGGC..........................................................................A.A.A.C.G.GA.CCG..C..UA.A.A.....AUUUGACA............................................................-CUCUGGAAAGU.G.GC---...............................AAUA.......................................----GC..CCACCCAAGGUGAAA..GUU..A.GAUA..........UUU-..........................................................................................UAUC..U.AAU.U.AAU.CUC.UCAGGU..............ACCAA.GACAGAGGGGGCACA
AACY01378226.1/46-219              AGUCU...UU.U.U.A.UGUGAGAG.UGUUU-...........UUU-.........................................--AAAC..CG.CCGAAGGAGCA...A..CCg...............CCCC........................GG.AAACUCUCAGGC..........................................................................A.A.A.U.G.GA.ACA..U..AA.A.A.....AGUUGAUA............................................................-AUCUGGAGAGU.G.UCGUU...............................UUCU.......................................-AACGA..CCACCGAAGGGGUAA..GCC..A.----..........CAAU..........................................................................................----..U.GGU.G.AAU.CUU.UCAGGU..............UCCGU.GACAGAUGGGGUAAA
AAFX01042973.1/245-47              AAACG...CC.A.A.G.CGGGAGAG.AUCGGGgg.........AAGC.........................................-CCCGG..CG.CCGAAGGAGCA...A..CCg...............CCCC........................GG.AAACUCUCAGGC..........................................................................A.A.A.A.G.GA.CCG..C..CG.C.G.....UUUUGGAA............................................................-CUCUGGAGAGC.A.GGGGUc..............................UUAC.......................................-ACCCC..UCACCGUAGGAGCAA..GUC..U.GGCCg.........UGUC.................................................................................ggagugacgGUUC..G.GGC.GaAAA.CUC.UCAGGU..............UCUCU.GACAGAGGGGGCAGG
AAFZ01025915.1/381-178             UAUCU...CC.U.C.G.CGGGAGAG.ACCGGCg..........AAUA.........................................UGCCGG..CG.CCGAAGGCGCA...A..CCg...............CCCC........................GG.AAACGCUCAGGC..........................................................................A.G.A.C.G.GA.CCG..C..GA.G.A.....GAGACAAA............................................................-CGCUGGAAAGU.G.AGU--...............................GAGGccgccaggcuuc...........................A--ACU..CCACCGACGGAGCAA..GCG..U.GUCUcgc.......AAGG......................................................................................gcggGUUC..G.CGCgG.AAU.CUC.UCAGGU..............CACGG.GACAGCGGGGGCGAC
AAFZ01027930.1/602-399             UAUCU...CC.U.C.G.CGGGAGAG.ACCGGCg..........AACA.........................................GGCCGG..CG.CCGAAGGCGCA...A..CCg...............CCCC........................GG.AAACGCUCAGGC..........................................................................A.G.A.C.G.GA.CCG..C..GA.G.Ag....AGACGAA-............................................................-CGCUGGAAAGU.G.AGUGAggc............................CAAAaggcu..................................UCAACU..CCACCGACGGAGCAA..GCG..U.GUCUcgc.......AAGG......................................................................................gcggGUUC..G.CGCgG.AAU.CUC.UCAGGU..............CACGG.GACAGCGGGGGCGAC
AACY01118838.1/22330-22093         AUGAA...GG.U.A.G.CAGGAGAG.-UGGGGa..........AUUA.........................................ACCCCA..CA.CCGACGAGGCA...A..CUuuguuguuggaagcauUCCA.................uaaacaaAGcACUCUUUCAGGU................................................................gccgcaaggc-.-.G.U.G.GA.CUG..U..UA.C.U.....GGACGAG-............................................................CCUCUGGAGAGA.C.UACCGauugcauuaacuugcaa..............UAAU.......................................-AGGUG..GCGCCGAAGGCGAAA..GUG..U.CGCAgug.......UUUU.........................................................................................aAGCG..A.CGC.G.AAA.CGC.UCAGGC..............AAAAG.GACAGAGGAGAGGAU
AACY01554302.1/839-686             CUAAU...UA.U.A.A.CGGGAGAG.ACCA--...........AUUU.........................................---UGG..CG.CCGAAGGAGCA...A..CCa...............CCCC........................GG.AAACUCUCAGGC..........................................................................A.A.A.A.G.GA.CCG..U..UA.U.C.....GUAAUAA-............................................................-CUCUGGAAAGC.A.GGU--...............................UAAA.......................................---GCC..UCACCGAAGGAGUAA..---..-.----..........----..........................................................................................----..-.---.-.-AU.CUC.UCAGGU..............ACUUG.GACAGAGGGGGACGA
AACY01425731.1/653-810             AUGA-...CA.C.G.A.UGGGAGAA.-CUGC-...........AUU-.........................................--GCAG..UG.CCGAAGGAGCA...A..CCg...............CCCC.......................cGG.AAACUCUCAGGC..........................................................................A.A.A.A.G.GA.CCG..U..CG.U.Ga....CGAAUAA-............................................................-CUCUGGAGAGU.G.GUGC-...............................AAAA.......................................C-GCAC..CCGCCGAAGGGAUAA..---..-.----..........----..........................................................................................----..-.---.-.-CG.AUC.UCAGGC..............AAAAG.GACAGAGGGGGCAUC
AACY01094464.1/3446-3620           UAGAU...AU.U.U.G.CGGGAGAG.ACU---...........UUUA.........................................U---AG..CG.CCGAAGGAGCA...A..CCg...............CCCU.......................cGG.AAACUCUCAGGC..........................................................................A.A.A.A.G.GA.CCG..C..AA.A.Ua....UCAUAAAA............................................................-CUCUGGAAAGU.A.AGU--...............................UUAAu......................................---ACU..UCUCCGACGGGGUAA..GCA..A.C---..........UUAG..........................................................................................---G..U.UGUcA.AAU.CUC.UCAGGG.............uCCAAU.GACAGAGGAGGGCAG
AACY01203478.1/609-432             AGUCU...UU.U.U.G.UGUGAGAG.CGUUU-...........UUUU.........................................--AAAC..CA.CCGAAGGAGCA...A..CCa...............CCCC........................GG.AAACUCUCAGGU..........................................................................A.A.C.C.G.AA.ACA..U..AA.A.A.....AGUUGAUA............................................................-AUCUGGAGAGC.G.AUGAU...............................UUUU.......................................-UUCAU..CCACCGAAGGGGUAA..GCC..A.A---u.........UUUU..........................................................................................---U..U.GGU.C.AAU.CUU.UCAGGU..............UCCGU.GACAGAUGGGGUAAA
AACY01620299.1/610-456             AUUAC...UU.U.U.A.AGGGAGAG.ACUAC-...........UUUU.........................................--GUAG..CG.CCGAAGGAGCA...A..CCa...............CCCC........................GG.AAACUCUCAGGC..........................................................................A.A.A.A.G.GA.CCU..U..AA.A.C.....GUAUUAA-............................................................-CUCUGGAAAGA.A.GA---...............................CUUG.......................................A---UC..UCACCGAAGGAGCAA..---..-.----..........----..........................................................................................----..-.---.-.-AU.CUC.UCAGGU..............AAAAA.GACAGAUGGGGUAAA
AACY01595506.1/306-133             UGUCU...UU.U.U.G.UGUGAGAG.AGUUA-...........UUUA.........................................--UAAC..CG.CCGAAGGAGCA...A..CCg...............CCCC........................GG.AAACUCUCAGGC..........................................................................A.C.C.C.G.AA.ACA..C..AG.A.A.....AGUUGAUA............................................................-AUCUGGAGAGU.G.AUGAU...............................-UUU.......................................-AUCAU..CCACCGAAGGGGUAA..GCC..A.----..........UUUU..........................................................................................----..U.GGU.C.AGU.CUU.UCAGGU..............UCCGU.GACAGAUGGGGUAGU
AACY01113489.1/622-469             AAGAA...CC.U.U.A.CGGGAGAG.ACCACA...........UUAA.........................................-UGUGG..CG.CCGAAGGAGCA...A..CCa...............CCCC........................GG.AAACUCUCAGGC..........................................................................A.A.A.A.G.GA.CCG..U..AA.-.-.....AUAUUAA-............................................................-CUCUGGAAAG-.A.GAA--...............................-AAA.......................................---UUC..UCGCCGAAGGAGCAA..---..-.----..........----..........................................................................................----..-.---.-.-AU.CUC.UCAGGC..............ACAUA.GACAGAGGGGGCAAA
AACY01416717.1/684-857             AGUCU...UU.U.U.G.UGUGAGAG.UGUUA-...........UUUA.........................................--UAAC..CG.CCGAAGGAGCA...A..CCa...............CCCC........................GG.AAACUCUCAGGC..........................................................................A.C.C.C.G.AA.ACA..C..AA.A.A.....AGUUGAUA............................................................-AUCUGGAGAGU.G.AUGAU...............................-CUG.......................................-AUCAU..CCACCGAAGGGGUAA..GCC..A.----..........GUUU..........................................................................................----..U.GGU.C.AGU.CUU.UCAGGU..............UCCGU.GACAGAUGGGGUGUU
AACY01343298.1/549-706             AAUCC...CA.U.A.A.CGGGAGAG.ACUAC-...........UUUAa........................................U-GUAG..CG.CCGAAGGAGCA...A..CCa...............CCCC........................GG.AAACUCUCAGGC..........................................................................A.A.A.A.G.GA.CCG..U..UA.U.C.....GUAAUAA-............................................................-CUCUGGAAAGC.A.GGC--...............................UAAA.......................................---GCC..UCACCGAAGGAGCAA..---..-.----..........----..........................................................................................----..-.---.-.-AU.CUC.UCAGGU..............UCUUA.GACAGAUGGGGAAAG
AACY01090750.1/270-426             AAACC...UA.A.U.A.CGGGAGAG.ACCAAU...........UUA-.........................................-AUUGG..CG.CCGAAGGAGCA...A..CCa...............CCCC........................GG.AAACUCUCAGGC..........................................................................A.A.A.A.G.AA.CCG..U..AG.U.A.....AAUAAUAA............................................................-CUCUGGAAAGA.A.GGC--...............................-UUG.......................................---GCC..UCACCGAAGGAGUAA..---..-.----..........----..........................................................................................----..-.---.-.-AU.CUC.UCAGGU..............AACUA.GACAGAGGGGGUUGA
AACY01742622.1/543-386             AAAAG...CA.U.A.A.CGGGAGAG.ACUAU-...........UUAAa........................................U-AUAG..CG.CCGAAGGAGCA...A..CCu...............CCC-.......................uGG.AAACUCUCAGGC..........................................................................A.A.A.A.G.GA.CCG..U..UA.U.U.....GUAAUAA-............................................................-CUCUGGAAAGC.A.GGC--...............................UUAA.......................................---GCC..UCACCGAAGGAGCAA..---..-.----..........----..........................................................................................----..-.---.-.-AU.CUC.UCAGGU..............UCUUA.GACAGAUGGGGAAAA
AACY01049317.1/140331-140569       AUGAA...GG.U.A.G.CAGGAGAG.-UGGGGa..........AUUA.........................................ACCCCA..CA.CCGACGAGGCA...A..CUuuguuugggaucuu..UCCC.................gauacaaAGcACUCUUUCAGGU................................................................gccgcaaggc-.-.G.U.G.GA.CUG..U..UA.C.U.....GGACGAG-............................................................CCUCUGGAGAGA.C.UACCGauugcguuaagucgcga..............UAAU.......................................-AGGUG..GCGCCGAAGGCGAAA..GUA..GgUGCGucg.......AUGG.........................................................................................aUGCAuuC.UGC.G.AAA.CGC.UCAGGC..............AAAAG.GACAGAGGAGAGGAU
AAFZ01013783.1/486-737             UGGGG...CG.U.U.G.CGGGAGAG.UGUUUUucuauccc...AAUAgaccg....................................AAAAGC..CG.CCGAAGGAGCA...A..CCg...............CCCC........................GG.AAACUCUCAGGC..........................................................................A.A.A.C.G.GA.CCG..C..AA.C.Cg....UCUCACAAgcg.........................................................-CUCUGGAAAGA.G.UUCGCcgaagcu........................UUAGcgac...................................GGCGGG..CCACCGAAGGGGUAA..AUC..C.UUGUcgc.......UUUU........................................................gugccggugggcuuguccgccgaagccuuggcgaAGGA..G.GAU.G.AAA.CUC.UCAGGU..............UCCGU.GACAGAGGGGGCAGU
AACY01026978.1/654-811             AAAAU...CA.U.A.A.CGGGAGAG.ACUAU-...........UUUAa........................................U-AUAG..CG.CCGAAGGAGCA...A..CCu...............CCC-.......................uGG.AAACUCUCAGGC..........................................................................A.A.A.A.G.GA.CCG..U..UA.U.U.....GUAAUAA-............................................................-CUCUGGAAAGC.A.GGC--...............................UUAG.......................................---GCC..UCACCGAAGGAGCAA..---..-.----..........----..........................................................................................----..-.---.-.-AU.CUC.UCAGGU..............UCUUA.GACAGAUGGGGAAUA
AAFX01074356.1/709-462             CCGUA...GC.U.G.G.UGGGAGAA.-GCGACcg.........CAUGcg.......................................CGUCGC..UG.CCGAAGGCGCA...A..CC................GCCC........................GG.AAUCGCUCAGGC..........................................................................-.C.C.G.A.UA.CCA..C..CG.C.C.....GCAAGGGAuggucguuacccaccgguagcagccgcccgacaa..........................-CUCUGGAGAGA.U.CGGCU...............................GCCGccguguccgcggcg.........................AGGCCG..GCGCCGAAGGGGCAA..GAA..G.CGCGgggcg.....ACCU...................................................................................ccccaccCGCG..C.CUC.C.AAA.CUC.UCAGGC..............GAAAG.GACAGAGGGGCCCGG
AACY01118123.1/1235-996            AUGAA...GG.U.A.G.CAGGAGAG.-UGGGGa..........AUUA.........................................ACCCCA..CA.CCGACGAGGCA...A..CUuuguuuugggaugug.UCCC.................gaaccaaAGcACUCUUUCAGGU................................................................gccgcaaggc-.-.G.U.G.GA.CUG..U..UA.C.U.....GGACGAG-............................................................CCUCUGGAGAGA.C.UACCGauugcguuaagucgcga..............UAAU.......................................-AGGUG..GCGCCGAAGGCGAAA..GUA..GgUGCGucg.......AUGG.........................................................................................aUGCAuuC.UGC.G.AAA.CGC.UCAGGC..............AAAAG.GACAGAGGAGAGGAU
AACY01677127.1/98-255              AAAAG...CA.U.A.A.CGGGAGAG.ACUAUU...........UAGA.........................................-UAUAG..CG.CCGAAGGAGCA...A..CCu...............CCC-.......................uGG.AAACUCUCAGGC..........................................................................A.A.A.A.G.GA.CCG..U..UA.U.U.....GUAAUAA-............................................................-CUCUGGAAAGC.A.GGC--...............................UUAG.......................................---GCC..UCACCGAAGGAGCAA..---..-.----..........----..........................................................................................----..-.---.-.-AU.CUC.UCAGGU..............UCUUA.GACAGAUGGGGAAAA
AACY01054830.1/1232-1058           UAGAU...AU.U.C.G.CGGGAGAG.ACU---...........UUUA.........................................U---AG..CG.CCGAAGGAGCA...A..CCg...............CCCU.......................cGG.AAACUCUCAGGC..........................................................................A.A.A.A.G.GA.CCG..C..AA.A.Ua....UCUUCAAA............................................................-CUCUGGAAAGU.A.AGU--...............................UAAAu......................................---ACU..UCUCCGACGGGGUAA..GCA..A.C---..........UUUG..........................................................................................---G..U.UGUcA.AAU.CUC.UCAGGG.............uCCAAU.GACAGAGGAGGGCAG
AACY01191722.1/559-731             UGAUU...GA.C.U.A.CGGGAGAG.UUCAAC...........UUA-.........................................-GUUGA..CG.CCGAAGGAGCA...A..GGg...............UCCC.......................cCCgAAACUCUCAGGC..........................................................................A.A.A.A.G.UA.CCG..UuuAG.A.U.....CGACCAA-............................................................--UCUGGAAAG-.A.AUGU-...............................UCAG.......................................--UCAU..UCACCGAAGGGGAAA..GGC..-.----..........AAAA..........................................................................................----..-.GCC.G.AAG.CUC.UCAGGU..............AAUAA.GACAGAGGGGGACAU
AACY01555112.1/863-706             GGAAG...CA.U.A.A.CGGGAGAG.ACUAU-...........UUAAa........................................U-AUAG..CG.CCGAAGGAGCA...A..CCu...............CCC-.......................uGG.AAACUCUCAGGC..........................................................................A.A.A.A.G.GA.CCG..U..UA.U.U.....GUAAUAA-............................................................-CUCUGGAAAGC.A.GGC--...............................UUAG.......................................---GCC..UCACCGAAGGAGUAA..---..-.----..........----..........................................................................................----..-.---.-.-AU.CUC.UCAGGU..............UCUUA.GACAGAUGGGGAAAA
AACY01312344.1/358-198             AAUAA...CU.U.A.A.CGGGAGAG.ACUACUu..........AUUAa........................................AUGUAG..CG.CCGAAGGAGCA...A..CCa...............CCCC........................GG.AAACUCUCAGGC..........................................................................A.A.A.A.G.GA.CCG..U..UA.U.C.....GUAAUAA-............................................................-CUCUGGAAAGC.A.GGC--...............................UUUA.......................................---GCC..UCACCGAAGGAGCAA..---..-.----..........----..........................................................................................----..-.---.-.-AU.CUC.UCAGGU..............UCUUA.GACAGAUGGGGAUGG
AACY01057751.1/2452-2299           AAAUU...UC.U.U.A.CGGGAGAG.ACUACU...........UAAG.........................................-AGUAG..CG.CCGAAGGAGCA...A..CCa...............CCCC........................GG.AAACUCUCAGGC..........................................................................A.A.A.A.G.GA.CCG..U..AC.-.-.....AUAUUAA-............................................................-CUCUGGAAAGA.G.AA---...............................UUAU.......................................----UC..UCGCCGAAGGAGCAA..---..-.----..........----..........................................................................................----..-.---.-.-AU.CUC.UCAGGC..............AAAAA.GACAGAGGGGGUUAA
AAFZ01014837.1/525-722             AAGAA...CG.C.A.-.CAGAAGAG.ACCCCGa..........UUCGa........................................ACGGGG..CG.CCGAAGGCGCA...A..CUc...............GCCC........................GG.AAACGCUCAGGC..........................................................................A.A.A.U.G.GA.CUG..U.gUG.C.Gc....UGAUUAG-............................................................-CUCUGGAGAGC.G.GUC--...............................GAAGuug....................................C--GGC..CCACCGAAGGGGAAU..GUG..G.CCAGa.........GCUC...................................................................................ccggagcCCGG..U.CAU.U.GAU.CUC.UCAGGU............acAAGAG.GACAGAGGGGCGGCA
AACY01036988.1/13-169              AGAAG...AA.U.A.A.CGGGAGAG.ACUAU-...........UUAAa........................................U-AUAG..CG.CCGAAGGAGCA...A..CCu...............CCC-.......................uGG.AAACUCUCAGGC..........................................................................A.A.A.A.G.GA.CCG..U..UA.U.U.....GUAAUAA-............................................................-CUCUGGAAAGC.A.GGC--...............................-AUA.......................................---GCC..UCACCGAAGGAGUAA..---..-.----..........----..........................................................................................----..-.---.-.-AU.CUC.UCAGGU..............UCUUA.GACAGAUGGGGAAAA
AACY01208374.1/679-523             AAUUG...UA.U.A.A.CGGGAGAG.ACUAC-...........UUAAa........................................U-GUAG..CG.CCGAAGGAGCA...A..CC................CCCC........................GG.AAACUCUCAGGC..........................................................................A.A.A.A.G.GA.CCG..U..UA.U.U.....GUAAUAA-............................................................-CUCUGGAAAGC.A.GGC--...............................UUUA.......................................---GCC..UCACCGAAGGAGCAA..---..-.----..........----..........................................................................................----..-.---.-.-AU.CUC.UCAGGU..............UCUUA.GACAGAUGGGGAAUG
AACY01172300.1/554-707             AUCAU...UA.A.U.A.CGGGAGAG.ACCAA-...........UUCA.........................................A-UUGG..CG.CCGAAGGAGCA...A..AUa...............CCCC........................GG.AAACUCUCAGGC..........................................................................A.A.A.A.G.GA.CCG..U..AC.-.-.....AUAAUAA-............................................................-CUCUGGAAAGA.A.GGC--...............................-UUA.......................................---GCC..UCACCGAAGGAGUAA..---..-.----..........----..........................................................................................----..-.---.-.-AU.CUC.UCAGGU..............ACCAA.GACAGAGGGGGAAGA
AACY01022034.1/1959-2110           AGAAU...UU.A.U.A.CGGGAGAG.ACUAC-...........UUUU.........................................--GUAG..CG.CCGAAGGAGCA...A..CCa...............CCCC........................GG.AAACUCUCAGGC..........................................................................A.A.A.U.G.GA.CCG..U..AC.A.-.....U-AUUAA-............................................................-CUCUGGAAAGA.G.AA---...............................UUAU.......................................----UC..UCGCCGAAGGAGCAA..---..-.----..........----..........................................................................................----..-.---.-.-AU.CUC.UCAGGC..............AAAAA.GACAGAGGGGGCAUA
AACY01556926.1/216-43              AAUUU...AU.U.U.G.CGGGAGAG.ACU---...........UUAU.........................................----AG..CG.CCGAAGGAGCA...A..CCg...............CCCU.......................cGG.AAACUCUCAGGC..........................................................................A.A.A.A.G.GA.CCG..C..AA.A.Ua....AAUAUAAA............................................................-CUCUGGAAAGU.A.AGU--...............................UUAAu......................................---ACU..UCUCCGACGGGGUAA..GCA..A.C---..........UUAA..........................................................................................---G..U.UGUcA.AAU.CUC.UCAGGG.............uCCAAU.GACAGAGGAGGGCAG
AACY01770991.1/518-675             AUGA-...CA.C.G.A.UGGGAGAA.-CUGC-...........GUU-.........................................--GCAG..UG.CCGAAGGAGCA...A..CCg...............CCCC.......................cGG.AAACUCUCAGGC..........................................................................A.A.A.A.G.GA.CCG..U..CG.U.Ga....CGAAUAG-............................................................-CUCUGGAGAGU.G.AUAC-...............................UAAAu......................................--GUAU..CCGCCGAAGGGAUAA..---..-.----..........----..........................................................................................----..-.---.-.-CG.AUC.UCAGGC..............AAAAG.GACAGAGGGGGCAUC
AACY01030181.1/493-341             CGCGA...UG.U.A.A.CGGGAGAG.ACCA--...........UUA-.........................................---UGG..CG.CCGAAGGAGCA...A..CCa...............CCCC........................GG.AAACUCUCAGGC..........................................................................A.A.A.A.G.GA.CCG..U..UA.C.C.....GUAAUAA-............................................................-CUCUGGAAAGC.A.GGC--...............................UUAG.......................................---GCC..UCACCGAAGGAUUAA..---..-.----..........----..........................................................................................----..-.---.-.-AU.CUC.UCAGGU..............ACAUA.GACAGAUGGGGUUAG
AACY01436834.1/264-112             CACAA...UG.U.A.A.CGGGAGAG.ACCA--...........UUU-.........................................---UGG..CG.CCGAAGGAGCA...A..CCa...............CCCC........................GG.AAACUCUCAGGC..........................................................................A.A.A.A.G.GA.CCG..U..UA.C.C.....GUAAUAA-............................................................-CUCUGGAAAGC.A.GGC--...............................GGAA.......................................---GCC..UCACCGAAGGAUUAA..---..-.----..........----..........................................................................................----..-.---.-.-AU.CUC.UCAGGU..............ACAUA.GACAGAUGGGGUUAG
AACY01062053.1/3687-3535           AAACU...UA.A.U.A.CGGGAGAG.ACCAAU...........UUA-.........................................-AUUGG..CG.CCGAAGGAGCA...A..CCa...............CCCC........................GG.AAACUCUCAGGC..........................................................................A.A.A.A.G.GA.CCG..U..AC.-.-.....AUAUUAA-............................................................-CUCUGGAAAGA.G.AA---...............................UUAU.......................................----UC..UCGCCGAAGGAGCAA..---..-.----..........----..........................................................................................----..-.---.-.-AU.CUC.UCAGGC..............ACAAA.GACAGAGGGGGCACA
AACY01566166.1/473-631             AUUGA...CA.C.G.A.UGGGAGAA.-CUGC-...........GUU-.........................................--GCAG..UG.CCGAAGGAGCA...A..CCg...............CCCC.......................cGG.AAACUCUCAGGC..........................................................................A.A.A.A.G.GA.CCG..U..CG.U.Ga....CGAAUAG-............................................................-CUCUGGAGAGU.G.AUGC-...............................UAAAu......................................--GUAU..CCGCCGAAGGGAUAA..---..-.----..........----..........................................................................................----..-.---.-.-CG.AUC.UCAGGC..............AAAAG.GACAGAGGGGGCAUC
AACY01038366.1/1358-1557           CAACA...CC.C.A.G.UGGGAGAG.UUCAUCcagcaagu...AACAcagcu....................................GGCUGG..CG.CCGAAGGAGCA...A..CCg...............CCCC.......................gGG.AAACUCUCAGGC..........................................................................C.C.C.A.G.GA.CCG..C..AG.G.Ga....AGAAGCAA............................................................-CGCUGGAGAGC.G.AGUUGuc.............................CUCGg......................................GCGGCU..CCACCGAAGGGGAAA..--A..C.UGCA..........AAUC..........................................................................................-GCG..G.CC-.-.AAU.CUC.UCAGGU..............UCCAC.GACAGCGCGGGGCGU
AACY01214094.1/342-189             AAACC...UA.A.U.A.CGGGAGAG.ACCAAU...........UUA-.........................................-AUUGG..CG.CCGAAGGAGCA...A..CCa...............CCCC........................GG.AAACUCUCAGGC..........................................................................A.A.A.A.G.GA.CCG..U..AC.-.-.....AUAUUAA-............................................................-CUCUGGAAAGA.G.AA---...............................UUAU.......................................----UC..UCGCCGAAGGAGCAA..---..-.----..........----..........................................................................................----..-.---.-.-AU.CUC.UCAGGC.............aAAAAA.GACAGAGGGGGUUAA
AACY01069903.1/1929-1776           UUAAA...CC.U.C.A.CGGGAGAG.ACUAUUu..........UAU-.........................................-AAUAG..CG.CCGAAGGAGCA...A..CCa...............CCCC........................GG.AAACUCUCAGGC..........................................................................A.A.A.A.G.GA.CCG..U..AC.-.-.....AUAUUAA-............................................................-CUCUGGAAAGA.G.AA---...............................UUAU.......................................----UC..UCGCCGAAGGAGCAA..---..-.----..........----..........................................................................................----..-.---.-.-AU.CUC.UCAGGC..............ACAUA.GACAGAGGGGGUCGA
AACY01536227.1/768-616             UGCCA...CG.U.A.A.CGGGAGAG.ACCA--...........UUU-.........................................---AGG..CG.CCGAAGGAGCA...A..CCa...............CCCC........................GG.AAACUCUCAGGC..........................................................................A.A.A.A.G.GA.CCG..U..UA.C.A.....GUAAUAA-............................................................-CUCUGGAAAGC.A.GGC--...............................GAGA.......................................---GCC..UCACCGAAGGAUUAA..---..-.----..........----..........................................................................................----..-.---.-.-AU.CUC.UCAGGU..............ACAUA.GACAGAUGGGGUUAG
AACY01098174.1/1075-1234           AUUUA...UA.U.A.U.CGGGAGAG.ACUGAUaag........CUU-.........................................-AUUAG..CG.CCGAAGGAGCA...A..CCa...............CCCC........................GG.AAACUCUCAGGC..........................................................................A.A.A.A.G.GA.CCG..U..UA.A.Ac....GCAUAACA............................................................-CUCUGGAAAGA.G.AU---...............................UAAU.......................................----UU..CCGCCGAAGGAGCAA..---..-.----..........----..........................................................................................----..-.---.-.-AA.CUC.UCAGGC..............AAAAA.UACAGAUGGGGUAAA
AACY01097204.1/366-521             AUGA-...CA.U.A.A.CGGGAGAG.ACUAC-...........UUGAa........................................U-GUAG..CG.CCGAAGGAGCA...A..CCu...............CCCC........................GG.AAACUCUCAGGC..........................................................................A.A.A.A.G.GA.CCG..U..UA.U.U.....GUAAUAA-............................................................-CUCUGGAAAGC.A.GGC--...............................-UUU.......................................---GCC..UCACCGAAGGAGUAA..---..-.----..........----..........................................................................................----..-.---.-.-AU.CUC.UCAGGU..............UCUUA.GACAGAUGGGGAUGA
AACY01292673.1/323-167             AAAAA...CA.U.A.A.CGGGAGAG.ACUAU-...........UUAAa........................................U-AUAG..CG.CCGAAGGAGCA...A..CCu...............CCC-.......................uGG.AAACUCUCAGGC..........................................................................A.A.A.A.G.GA.CCG..U..UA.U.U.....GUAAUAA-............................................................-CUCUGGAAAGC.A.GGC--...............................-AUA.......................................---GCC..UCACCGAAGGAGUAA..---..-.----..........----..........................................................................................----..-.---.-.-AU.CUC.UCAGGU..............UCUUA.GACAGAUGGGGAAAA
AAGA01003599.1/263-457             UAAGC...UG.C.G.A.CAGGAGAG.AGUCA-...........UUCAa........................................U-UGGC..CA.CCGAAGACGCA...A..CC................GCCC........................GG.AAACGCUCAGGU.........................................................................aA.A.A.A.G.GA.CUG..C..UG.C.Agu...UGUCUAA-............................................................-CUCUGGAGAGU.G.GUAGU...............................GUCUg......................................AACUAU..CCACCGAAGGUGAAA..GGU..G.ACCGaguuu.....AAGU........................................................................................gcUCGU..C.GCC.C.GAU.CUC.UCAGGU..............AACCG.GACAGAGGGGUUUUU
AACY01057775.1/1210-1360           AUUUA...U-.U.U.A.CGGGAGAG.ACUAC-...........UUUU.........................................--GUAG..CG.CCGAAGGAGCA...A..CCa...............CCCC........................GG.AAACUCUCAGGC..........................................................................A.A.A.A.G.GA.CCG..U..AC.-.-.....AUAUUAA-............................................................-CUCUGGAAAGA.G.AA---...............................UUAU.......................................----UC..UCGCCGAAGGAGCAA..---..-.----..........----..........................................................................................----..-.---.-.-AU.CUC.UCAGGC..............ACCAA.GACAGAGGGGGCAAA
AACY01692717.1/872-719             AAGAC...UU.U.U.A.CGGGAGAG.ACUAC-...........UCAA.........................................U-GUAG..CG.CCGAAGGAGCA...A..AUa...............CCCA........................AU.AAUCUCUCAGGC..........................................................................A.A.A.A.G.GA.CCG..U..AC.-.-.....GUAUUAA-............................................................-CUCUGGAAAG-.A.GAU--...............................UAAG.......................................---UUC..UCGCCGAAGGAGCAA..---..-.----..........----..........................................................................................----..-.---.-.-AA.CUC.UCAGGC..............AACAA.GACAGAGGGGAUUAA
AACY01764368.1/88-243              AAAAA...UC.G.U.A.CGGGAGAG.ACUAC-...........UUGAu........................................U-GUAG..CG.CCGAAGGAGCA...A..CCa...............CCCC........................GG.AAACUCUCAGGC..........................................................................A.A.A.A.G.GA.CCG..U..AC.-.-.....AUAUUAA-............................................................-CUCUGGAAAG-.A.GAA--...............................-AAU.......................................---UUC..UCGCCGAAGGAGCUAa.---..-.----..........----..........................................................................................----..-.---.-.AAU.CUC.UCAGGC..............ACCAC.GACAGAGGGGGUUAG
AACY01607003.1/442-595             UUAAU...CC.U.C.A.CGGGAGAG.ACUAUUu..........UAU-.........................................-AAUAG..CG.CCGAAGGAGCA...A..CCa...............CCCC........................GG.AAACUCUCAGGC..........................................................................A.A.A.A.G.GA.CCG..U..AC.-.-.....AUAUUAA-............................................................-CUCUGGAAAGA.G.AA---...............................UUAU.......................................----UC..UCGCCGAAGGAGCAA..---..-.----..........----..........................................................................................----..-.---.-.-AU.CUC.UCAGGC..............ACAUA.GACAGAGGGGGUUGA
AACY01477438.1/702-551             AACUU...AC.U.U.A.CGGGAGAG.ACUAC-...........UUUU.........................................--GUAG..CG.CCGAAGGAGCA...A..CCa...............CCCC........................GG.AAACUCUCAGGC..........................................................................A.A.A.A.G.GA.CCG..U..AC.-.-.....AUAUUAA-............................................................-CUCUGGAAAGA.G.AA---...............................UUAU.......................................----UC..UCGCCGAAGGAGCAA..---..-.----..........----..........................................................................................----..-.---.-.-AU.CUC.UCAGGC..............ACCAA.GACAGAGGGGGCAAA
AACY01073923.1/767-617             AUUUA...U-.A.U.A.CGGGAGAG.ACUAC-...........UUUU.........................................--GUAG..CG.CCGAAGGAGCA...A..CCa...............CCCC........................GG.AAACUCUCAGGC..........................................................................A.A.A.A.G.GA.CCG..U..AC.-.-.....AUAUUAA-............................................................-CUCUGGAAAGA.G.AA---...............................UUAU.......................................----UC..UCGCCGAAGGAGCAA..---..-.----..........----..........................................................................................----..-.---.-.-AU.CUC.UCAGGC..............ACCAA.GACAGAGGGGGCAAA
AACY01089582.1/102-259             CUAUA...UG.U.A.A.CGGGAGAG.AUCACG...........UUUA.........................................-UGUGG..CG.CCGAAGGAGCA...A..CUa...............CCC-.......................uAG.AAACUCUCAGGC..........................................................................A.A.A.A.G.GA.CCG..U..UG.C.U.....GUAAUAA-............................................................-CUCUGGAAAGC.A.GGC--...............................GUAA.......................................---GCC..UCACCGAAGGAUUAA..---..-.----..........----..........................................................................................----..-.---.-.-AU.CUC.UCAGGU..............ACACG.GACAGAUAGGGAGUG
AACY01227047.1/394-244             AUUUA...U-.A.U.A.CGGGAGAG.ACUAC-...........UUUU.........................................--GUAG..CG.CCGAAGGAGCA...A..CCa...............CCCC........................GG.AAACUCUCAGGC..........................................................................A.A.A.A.G.GA.CCG..U..AC.-.-.....AUAUUAA-............................................................-CUCUGGAAAGA.G.AA---...............................UUAU.......................................----UC..UCGCCGAAGGAGCAA..---..-.----..........----..........................................................................................----..-.---.-.-AU.CUC.UCAGGC..............ACCAA.GACAGAGGGGGCAAA
AACY01637419.1/809-659             AUUUA...U-.A.U.A.CGGGAGAG.ACUAC-...........UUUU.........................................--GUAG..CG.CCGAAGGAGCA...A..CCa...............CCCC........................GG.AAACUCUCAGGC..........................................................................A.A.A.A.G.GA.CCG..U..AC.-.-.....AUAUUAA-............................................................-CUCUGGAAAGA.G.AA---...............................UUAU.......................................----UC..UCGCCGAAGGAGCAA..---..-.----..........----..........................................................................................----..-.---.-.-AU.CUC.UCAGGC..............ACCAA.GACAGAGGGGGCAAA
AACY01458105.1/145-300             UUUAU...UU.U.U.A.AGGAAGAG.ACUACA...........UUU-.........................................-UGUAG..CG.CCGAAGAAGCA...A..CCg...............CCCC........................GG.AAACUUUCAGGC..........................................................................A.A.A.A.G.GA.CCU..U..AA.A.C.....AUAUUAA-............................................................-CUCUGGAAAGA.A.GAU--...............................-UAA.......................................---AUC..UCACCGAAGGAGUAA..---..-.----..........----..........................................................................................----..-.---.-.-AU.CUC.UCAGGU..............AAAAA.GACAGAUGGGGUAAG
AACY01006032.1/1891-1737           AUUAU...UU.A.U.A.CGGGAGAG.ACUACUu..........AUGA.........................................-UGUAG..CG.CCGAAGGAGCA...A..CCa...............CCCC........................GG.AAACUCUCAGGC..........................................................................A.A.A.A.G.GA.CCG..U..AC.A.-.....U-AUUAA-............................................................-CUCUGGAAAGA.G.AA---...............................UAAU.......................................----UC..UCGCCGAAGGAGCAA..---..-.----..........----..........................................................................................----..-.---.-.-AU.CUC.UCAGGC..............ACAUA.GACAGAGGGGGUUGA
AACY01290605.1/170-13              AAACA...CU.G.U.A.CGGGAGAG.UCUG--...........UUUAg........................................U--CAG..CA.CCGAAGGAGCA...A..AG................CCCA........................GG.AAACUCUCAGGU..........................................................................A.A.A.U.G.GA.CCG..U..AC.G.U.....AAAAUAAA............................................................-CUCUGGAAAGC.G.GAC--...............................UAAA.......................................---GUC..CCACCGAAGGAGCUAa.---..-.----..........----..........................................................................................----..-.---.-.AAU.CUC.UCAGGU..............AAACC.GACAGAAGGGCAUAA
AACY01240424.1/517-361             AAAAG...UA.U.A.A.CGGGAGAG.ACUAU-...........UUAAa........................................U-AUAG..CG.CCGAAGGAGCA...A..CCu...............CCC-.......................uGG.AAACUCUCAGGC..........................................................................A.A.A.A.G.GA.CCG..U..UA.U.U.....GUAAUAA-............................................................-CUCUGGAAAGC.A.GGC--...............................-AUA.......................................---GCC..UCACCGAAGGAGUAA..---..-.----..........----..........................................................................................----..-.---.-.-AU.CUC.UCAGGU..............UCUUA.GACAGAUGGGGAAAA
AACY01301178.1/197-41              AAAAG...CA.U.A.A.CGGGAGAG.ACUAU-...........UUAAa........................................U-AUAG..CG.CCGAAGGAGCA...A..CCu...............CCC-.......................uGG.AAACUCUCAGGC..........................................................................A.A.A.A.G.GA.CCG..U..UA.U.U.....GUAAUAA-............................................................-CUCUGGAAAGC.A.GGC--...............................-AUA.......................................---GCC..UCACCGAAGGAGUAA..---..-.----..........----..........................................................................................----..-.---.-.-AU.CUC.UCAGGU..............UCUUA.GACAGAUGGGGAAAA
AACY01073416.1/341-189             AAAUU...UC.A.U.A.CGGGAGAG.ACUAC-...........UUAA.........................................U-GUAG..CG.CCGAAGGAGCA...A..CCa...............CCCC........................GG.AAACUCUCAGGC..........................................................................A.A.A.A.G.GA.CCG..U..AC.-.-.....AUAUUAA-............................................................-CUCUGGAAAGA.G.AA---...............................UUAU.......................................----UC..UCGCCGAAGGAGCAA..---..-.----..........----..........................................................................................----..-.---.-.-AU.CUC.UCAGGC..............ACCAA.GACAGAGGGGGCUAG
AACY01156350.1/205-47              AGUCC...AU.U.A.U.CGGGAGAG.ACUAAAa..........ACUU.........................................-UUUAG..CG.CCGAAGGAGCA...A..CCa...............CCCC........................GG.AAACUCUCAGGC..........................................................................A.A.A.A.G.GA.CCG..A..UG.U.Ag....GCAUAACA............................................................-CUCUGGAAAGA.G.AU---...............................UAAA.......................................----UU..CCGCCGAAGGAGCAA..---..-.----..........----..........................................................................................----..-.---.-.-AA.CUC.UCAGGC..............AAAAA.UACAGAUGGGGUCAC
AACY01747919.1/167-319             AGUUU...UU.U.A.A.CGGGAGAG.ACUAC-...........UUAG.........................................U-GUAG..CG.CCGAAGGAGCA...A..CCa...............CCCC........................GG.AAACUCUCAGGC..........................................................................A.A.A.A.G.GA.CCG..U..AC.A.-.....U-AUUAA-............................................................-CUCUGGAAAGA.G.AA---...............................UUAU.......................................----UC..UCGCCGAAGGAGCAA..---..-.----..........----..........................................................................................----..-.---.-.-AU.CUC.UCAGGC..............ACAAG.GACAGAGGGGGUUAA
AACY01307493.1/187-32              UAAAG...UU.C.U.A.CGGGAGAG.ACUAC-...........UUUAa........................................U-GUAG..CG.CCGAAGGAGCA...A..CCa...............CCCC........................GG.AAACUCUCAGGC..........................................................................A.A.A.A.G.GA.CCG..U..UC.A.-.....U-AUUAA-............................................................-CUCUGGAAAG-.A.GAA--...............................UAAA.......................................---UUC..UCGCCGAAGGAGCAA..---..-.----..........----..........................................................................................----..-.---.-.-AU.CUC.UCAGGC.............aCAAAA.GACAGAGGGGGCAAU
AACY01082871.1/1142-990            AAUUU...UC.U.U.A.CGGGAGAG.ACUAC-u..........UAUU.........................................--GUAG..CG.CCGAAGGAGCA...A..CCa...............CCCC........................GG.AAACUCUCAGGC..........................................................................A.A.A.A.G.GA.CCG..U..AC.-.-.....AUAUUAA-............................................................-CUCUGGAAAGA.G.AA---...............................UUAU.......................................----UC..UCGCCGAAGGAGCAA..---..-.----..........----..........................................................................................----..-.---.-.-AU.CUC.UCAGGC..............AACAA.GACAGAGGGGGCUAA
AACY01645358.1/717-566             ACUAA...UU.A.U.A.CGGGAGAG.ACUAC-...........UUUU.........................................--GUAG..CG.CCGAAGGAGCA...A..CCa...............CCCC........................GG.AAACUCUCAGGC..........................................................................A.A.A.U.G.GA.CCG..U..AC.A.-.....U-AUUAA-............................................................-CUCUGGAAAGA.G.AA---...............................UUAU.......................................----UC..UCGCCGAAGGAGCAA..---..-.----..........----..........................................................................................----..-.---.-.-AU.CUC.UCAGGC..............ACCAA.GACAGAGGGGGCUAA
AACY01009815.1/2077-1920           AUUUU...AC.U.A.U.CGGGAGAG.ACUAU-...........UAGA.........................................U-UUAG..CA.CCGAAGGAGCA...A..CCa...............CCCC........................GG.AAACUCUCAGGU.........................................................................aA.A.A.A.G.GA.CCG..A..UA.G.Uu....GCAUAACA............................................................-CUCUGGAAAGA.G.AA---...............................UUAA.......................................----UU..CCGCCGAAGGAGCAA..---..-.----..........----..........................................................................................----..-.---.-.-AA.CUC.UCAGGC..............AAAAA.UACAGAUGGGGUAAU
AACY01108908.1/2722-2566           AAGAG...AA.U.A.G.UGGGAGAA.-CUGG-...........UGUA.........................................--UCAG..UG.CCGAAGGAGCA...A..CCg...............CCCC........................GG.AAACUCUCAGGC..........................................................................A.A.A.C.G.GA.CCA..C..UG.U.U.....UUAUAAAA............................................................--UCUGGAGAGA.G.AUGC-...............................GAGA.......................................--GCAU..CCGCCGAAGGGAUAA..---..-.----..........----..........................................................................................----..-.---.-.-CG.AUC.UCAGGC..............AAAGG.GACAGAAAGGGGCAU
AACY01052317.1/253-403             AUUUA...U-.A.U.A.CGGGAGAG.ACUAC-...........UUUU.........................................--GUAG..CG.CCGAAGGAGCA...A..CCa...............CCCC........................GG.AAACUCUCAGGC..........................................................................A.A.A.A.G.GA.CCG..U..AC.-.-.....AUAUUAA-............................................................-CUCUGGAAAGA.G.AA---...............................UUAU.......................................----UC..UCGCCGAAGGAGCAA..---..-.----..........----..........................................................................................----..-.---.-.-AU.CUC.UCAGGC..............ACCAA.GACAGAGGGGGCACA
AACY01178142.1/345-495             AUUUA...U-.A.U.A.CGGGAGAG.ACUAC-...........UUUU.........................................--GUAG..CG.CCGAAGGAGCA...A..CCa...............CCCC........................GG.AAACUCUCAGGC..........................................................................A.A.A.A.G.GA.CCG..U..AC.-.-.....AUAUUAA-............................................................-CUCUGGAAAGA.G.AA---...............................UUAU.......................................----UC..UCGCCGAAGGAGCAA..---..-.----..........----..........................................................................................----..-.---.-.-AU.CUC.UCAGGC..............ACCAA.GACAGAGGGGGCACA
AACY01457821.1/592-742             AUUUA...U-.A.U.A.CGGGAGAG.ACUAC-...........UUUU.........................................--GUAG..CG.CCGAAGGAGCA...A..CCa...............CCCC........................GG.AAACUCUCAGGC..........................................................................A.A.A.A.G.GA.CCG..U..AC.-.-.....AUAUUAA-............................................................-CUCUGGAAAGA.G.AA---...............................UUAU.......................................----UC..UCGCCGAAGGAGCAA..---..-.----..........----..........................................................................................----..-.---.-.-AU.CUC.UCAGGC..............ACCAA.GACAGAGGGGGCACA
AACY01720423.1/172-322             AUUUA...U-.A.U.A.CGGGAGAG.ACUAC-...........UUUU.........................................--GUAG..CG.CCGAAGGAGCA...A..CCa...............CCCC........................GG.AAACUCUCAGGC..........................................................................A.A.A.A.G.GA.CCG..U..AC.-.-.....AUAUUAA-............................................................-CUCUGGAAAGA.G.AA---...............................UUAU.......................................----UC..UCGCCGAAGGAGCAA..---..-.----..........----..........................................................................................----..-.---.-.-AU.CUC.UCAGGC..............ACCAA.GACAGAGGGGGCACA
AACY01004991.1/6376-6224           CUUUG...CG.U.A.A.CGGGAGAG.ACCA--...........UUU-.........................................---AGG..CG.CCGAAGGAGCA...A..CCa...............CCCC........................GG.AAACUCUCAGGC..........................................................................A.A.A.A.G.GA.CCG..U..UA.C.C.....GUAAUAA-............................................................-CUCUGGAAAGC.A.GGC--...............................GAAA.......................................---GCC..UCACCGAAGGAUUAA..---..-.----..........----..........................................................................................----..-.---.-.-AU.CUC.UCAGGU..............ACAUA.GACAGAUGGGGUUAG
AACY01539255.1/462-618             AAGAG...UG.U.A.A.CGGGAGAG.ACUAA-...........UUUA.........................................U-UUAG..CG.CCGAAGGAGCA...A..CUa...............CCC-.......................uAG.AAACUCUCAGGC..........................................................................A.A.A.A.G.GA.CCG..U..UA.C.C.....GUAAUAA-............................................................-CUCUGGAAAGU.A.GGC--...............................AUUA.......................................---GCC..UCACCGAAGGAUUAA..---..-.----..........----..........................................................................................----..-.---.-.-AU.CUC.UCAGGU..............ACAUG.GACAGAUAGGGAUUG
AACY01564010.1/396-551             AGUAU...UU.A.A.A.CGGGAGAA.UGGUUUga.........AAUA.........................................-AAACC..UG.CCGAAGGAGCA...A..CCa...............CCCC........................GG.AAACUCUCAGGC..........................................................................A.A.A.U.G.GA.CCG..U..AC.A.-.....U-AUUAA-............................................................-CUCUGGAAAGA.G.AA---...............................UUAU.......................................----UC..UCGCCGAAGGAGCAA..---..-.----..........----..........................................................................................----..-.---.-.-AU.CUC.UCAGGC..............AAAAA.GACAGAGGGGGCAUA
AACY01349110.1/404-247             UUUAA...C-.A.A.G.CGGGAGAG.ACUGCAg..........AAAGa........................................UAGCAG..AG.CCGAAGGAGCA...A..ACa...............CCCC........................GG.AAACUCUCAGGC..........................................................................A.A.A.A.G.GA.CCG..C..AU.-.-.....GUAAUAA-............................................................-CUCUGGAAAGC.A.GGC--...............................ACAG.......................................---GCC..UCACCGAAGGAGUAA..---..-.----..........----..........................................................................................----..-.---.-.-AU.CUC.UCAGGU..............ACCCA.GACAGAGGGGGCUGA
AAFZ01019250.1/545-308             CGUAC...CG.U.G.A.CGGGAGAG.UUCGACc..........AUUGccgu.....................................GGUCGG..CG.CCGAAGGAGCA...A..UCg...............CCCC.......................aGA.AAACUCUCAGGC..........................................................................A.G.A.U.G.GA.CCG..U..CG.C.G.....GAUUGAGG............................................................-CUCUGGAGAGA.G.AAAAA...............................GAAAgucgcaucuaacauaucagggcgauguu...........CGGAUU..CCACCGAAGGAUGAA..AUC..C.GGUUggcag.....AAAC..............................................................................auuguuuuugcaAACA..G.GGG.U.ACA.AUC.UCAGGU..............CAAGG.GACAGAGGGGGCGAG
AACY01051039.1/2512-2359           UAAGA...UC.U.U.A.CGGGAGAG.ACUACU...........CAA-.........................................-AGUAG..CG.CCGAAGGAGCA...A..AUa...............CCCA........................AU.AAUCUCUCAGGC..........................................................................A.A.A.A.G.GA.CCG..U..AC.-.-.....GUAUUAA-............................................................-CUCUGGAAAG-.A.GAU--...............................UAAG.......................................---UUC..UCGCCGAAGGAGCAA..---..-.----..........----..........................................................................................----..-.---.-.-AA.CUC.UCAGGC..............AACAA.GACAGAGGGGGUUUA
AACY01162000.1/699-879             UACCU...CU.U.U.U.UGUGAGAG.CGUUU-...........UAAA.........................................--UAAC..CG.CCGAAGGAGCA...A..CUa...............CCC-.......................uAG.AAACUCUCAGGU..........................................................................A.A.A.A.G.UA.UCA..U..AA.A.G.....AGUUGACA............................................................-AUCUGGAGAGA.G.ACAUAuu.............................UUUU.......................................-UAUGU..CCACCGAAGGAGUAA..GCU..C.AU--..........ACA-..........................................................................................--AA..G.AGU.U.AAU.CUC.UCAGGU.............aCACAU.GACAGAUUAGGGUUU
AACY01627527.1/773-616             AACCU...AC.U.G.U.CGGGAGAG.ACUAU-...........UAGA.........................................U-UUAG..CA.CCGAAGGAGCA...A..CCa...............CCCC........................GG.AAACUCUCAGGU.........................................................................aA.A.A.A.G.GA.CCG..A..UA.G.Uu....GCAUAACA............................................................-CUCUGGAAAGA.G.AA---...............................UUAA.......................................----UU..CCGCCGAAGGAGCAA..---..-.----..........----..........................................................................................----..-.---.-.-AA.CUC.UCAGGC..............AAAAA.UACAGAUGGGGGUAA
AACY01133166.1/464-314             AUUUA...C-.A.U.A.CGGGAGAG.ACUAC-...........UUUU.........................................--GUAG..CG.CCGAAGGAGCA...A..CCa...............CCCC........................GG.AAACUCUCAGGC..........................................................................A.A.A.A.G.GA.CCG..U..AC.-.-.....AUAUUAA-............................................................-CUCUGGAAAGA.G.AA---...............................UUAU.......................................----UC..UCGCCGAAGGAGCAA..---..-.----..........----..........................................................................................----..-.---.-.-AU.CUC.UCAGGC..............ACCAA.GACAGAGGGGGCACA
AACY01063905.1/213-363             GUUCU...GC.A.A.A.CGGGAGAG.ACUAA-...........UUU-.........................................--UUAG..CG.CCGAAGGAGCA...A..CCa...............CCCC........................GG.AAACUCUCAGGC..........................................................................A.A.A.A.G.GA.CCG..U..UC.A.U.....A---UUAA............................................................-CUCUGGAAAGA.G.AA---...............................UUAU.......................................----UC..UCGCCGAAGGAGCAA..---..-.----..........----..........................................................................................----..-.---.-.-AU.CUC.UCAGGC..............ACAAA.GACAGAGGGGGUCAA
AACY01036273.1/264-414             AUUUA...U-.U.U.A.CGGGAGAG.ACUAC-...........UUUU.........................................--GUAG..CG.CCGAAGGAGCA...A..CCa...............CCCC........................GG.AAACUCUCAGGC..........................................................................A.A.A.A.G.GA.CCG..U..AC.-.-.....AUAUUAA-............................................................-CUCUGGAAAGA.G.AA---...............................UUAU.......................................----UC..UCGCCGAAGGAGCAA..---..-.----..........----..........................................................................................----..-.---.-.-AU.CUC.UCAGGC..............ACCAA.GACAGAGGGGGCACU
AACY01009687.1/849-1007            AACUC...AU.U.A.U.CGGGAGAG.ACUAAAc..........ACUU.........................................-UUUAG..CG.CCGAAGGAGCA...A..CCa...............CCCC........................GG.AAACUCUCAGGC..........................................................................A.A.A.C.G.GA.CCG..A..UA.C.Ag....GCAUAACA............................................................-CUCUGGAAAGA.G.AU---...............................UAAA.......................................----UU..CCGCCGAAGGAGCAA..---..-.----..........----..........................................................................................----..-.---.-.-AA.CUC.UCAGGC..............AAAAA.UACAGAUGGGGUCUU
AACY01437467.1/168-322             GUUUU...AC.U.A.U.CGGGAGAG.ACUA--...........UUUU.........................................U--UAG..CG.CCGAAGGAGCA...A..CCa...............CCCC........................GG.AAACUCUCAGGC..........................................................................A.A.A.A.G.GA.CCG..A..UC.G.Aa....GCAUAACA............................................................-CUCUGGAAAGA.G.AU---...............................UUAU.......................................----UU..CCGCCGAAGGAGCAA..---..-.----..........----..........................................................................................----..-.---.-.-AA.CUC.UCAGGC..............AAAAA.UACAGAUGGGGUGUG
AACY01462169.1/663-506             AUUUU...AC.U.G.U.CGGGAGAG.ACUAU-...........UAAA.........................................U-UUAG..CA.CCGAAGGAGCA...A..CCa...............CCCC........................GG.AAACUCUCAGGU.........................................................................aA.A.A.A.G.GA.CCG..A..UA.G.Uu....GCAUAACA............................................................-CUCUGGAAAGA.G.AA---...............................UUAA.......................................----UU..CCGCCGAAGGAGCAA..---..-.----..........----..........................................................................................----..-.---.-.-AA.CUC.UCAGGC..............AAAAA.UACAGAUGGGGUAAU
AACY01687076.1/388-238             AUUCA...U-.A.U.A.CGGGAGAG.ACUAC-...........UUUU.........................................--GUAG..CG.CCGAAGGAGCA...A..CCa...............CCCC........................GG.AAACUCUCAGGC..........................................................................A.A.A.A.G.GA.CCG..U..AC.-.-.....AUAUUAA-............................................................-CUCUGGAAAGA.G.AA---...............................UUAU.......................................----UC..UCGCCGACGGAGCAA..---..-.----..........----..........................................................................................----..-.---.-.-AU.CUC.UCAGGC..............ACCAA.GACAGAGGGGGCAAA
AACY01804208.1/346-195             AUUUU...U-.U.U.A.CGGGAGAG.ACUAC-...........UUGA.........................................U-GUAG..CG.CCGAAGGAGCA...A..CCa...............CCCC........................GG.AAACUCUCAGGC..........................................................................A.A.A.A.G.GA.CCG..U..AC.-.-.....AUAUUAA-............................................................-CUCUGGAAAGA.G.AA---...............................UUAU.......................................----UC..UCGCCGAAGGAGCAA..---..-.----..........----..........................................................................................----..-.---.-.-AU.CUC.UCAGGC..............AAAUA.GACAGAGGGGGCAAA
AACY01656328.1/626-470             AUCCA...UG.-.A.U.CGGGAGAG.ACUAAGc..........AUU-.........................................-UUUAG..CG.CCGAAGGAGCA...A..CCa...............CCCC........................GG.AAACUCUCAGGC..........................................................................A.A.A.A.G.GA.CCG..A..UG.U.Ag....GCAUAACA............................................................-CUCUGGAAAGA.G.AU---...............................UAAA.......................................----UU..CCGCCGAAGGAGCAA..---..-.----..........----..........................................................................................----..-.---.-.-AA.CUC.UCAGGC..............AAAAA.UACAGAUGGGGUCAG
AACY01427220.1/515-358             AUUCG...UG.A.U.-.CGGGAGAG.ACUAAAc..........AAUU.........................................-UUUAG..CG.CCGAAGGAGCA...A..CCa...............CCCC........................GG.AAACUCUCAGGC..........................................................................A.A.A.A.G.GA.CCG..A..UU.U.Ag....GCAUAACA............................................................-CUCUGGAAAGA.G.AU---...............................UAAA.......................................----UU..CCGCCGAAGGAGCAA..---..-.----..........----..........................................................................................----..-.---.-.-AA.CUC.UCAGGC..............AAAAA.UACAGAUGGGGUCAU
AACY01054414.1/999-840             UUAAA...AA.-.-.A.CGGGAGAG.UCUAUU...........UAA-.........................................-AUUAG..CG.CCGAAGGAGCA...A..CG................ACCC........................GG.AAACUCUCAGGC..........................................................................A.A.A.A.G.GA.CCG..-..--.-.-.....UAAUUAA-............................................................CAUCUGGAAA--.A.GAGUU...............................-UGA.......................................-AACUC..U-ACCGAAGGGGCAA..GGC..U.----..........---U..........................................................................................----..A.GCU.-.AAA.CUC.UCAGGU..............ACAAU.GACAGAGGGGAAAAG
AACY01563612.1/74-229              CCAUU...UA.A.U.A.CGGGAGAG.ACCAAU...........UUA-.........................................-AUUGG..CG.CCGAAGGAGCA...A..CCa...............CCCC........................GG.AAACUCUCAGGC..........................................................................A.A.A.A.G.GA.CCG..U..AG.A.C.....AUAAUAA-............................................................-CUCUGGAAAGA.A.GGC--...............................-UUA.......................................---GCC..UCACCGACGGAGUAA..---..-.----..........----..........................................................................................----..-.---.-.-AU.CUC.UCAGGU..............AACUA.GACAGAGGGGGUUUA
AACY01791867.1/375-525             AUUUA...U-.A.U.A.CGGGAGAG.ACUAC-...........UUUU.........................................--GUAG..CG.CCGAAGGAGCA...A..CCa...............CCCC........................GG.AAACUCUCAGGC..........................................................................A.A.A.A.G.GA.CCG..U..AC.-.-.....AUAUUAA-............................................................-CUCUGGAAAGA.G.AA---...............................UUUU.......................................----UC..UCGCCGAAGGAGCAA..---..-.----..........----..........................................................................................----..-.---.-.-AU.CUC.UCAGGC..............ACCAA.GACAGAGGGGGCACA
AACY01768664.1/736-581             CCGAU...UG.U.A.A.CGGGAGAG.UCUAU-...........AAAA.........................................U-AUAG..CG.CCGAAGGAGCA...A..CCa...............CCCC........................GG.AAACUCUCAGGC..........................................................................A.A.A.A.G.GA.CCG..U..UG.C.C.....GUAAUAA-............................................................-CUCUGGAAAGC.A.GGC--...............................-UUU.......................................---GCC..UCACCGAAGGAGUAA..---..-.----..........----..........................................................................................----..-.---.-.-AU.CUC.UCAGGU..............UCCAA.AACAGAUGGGGUACA
AACY01054200.1/433-280             ACCUA...AA.U.A.U.CGGGAGAG.ACUA--...........AUAA.........................................---UAG..CG.CCGAAGGAGCA...A..CCa...............CCCC........................GG.AAACUCUCAGGC..........................................................................A.A.A.A.G.GA.CCG..A..UU.A.Aa....GCAUAACA............................................................-CUCUGGAAAGA.G.AU---...............................UAAU.......................................----UU..CCGCCGAAGGAGUAA..---..-.----..........----..........................................................................................----..-.---.-.-AA.CUC.UCAGGC..............AAAAA.UACAGAUGGGGGUGA
AACY01682843.1/246-399             AUUAA...UA.A.A.A.CGGAAGAG.ACUAC-...........UUAAa........................................U-GUGG..CG.CCGAAGGAGCA...A..CCa...............CCCC........................GG.AAACUCUCAGGC..........................................................................A.A.A.A.G.GA.CCG..U..AC.-.-.....AUAUUAA-............................................................-CUCUGGAAAGA.G.AA---...............................UUAU.......................................----UC..UCGCCGAAGGAGCAA..---..-.----..........----..........................................................................................----..-.---.-.-AU.CUC.UCAGGC..............AAAAA.GACAGAGGGGGAAAG
AACY01596656.1/750-597             UUAUU...UU.A.A.A.CGGGAGAG.ACUACU...........CAA-.........................................-AGUAG..CG.CCGAAGGAGCA...A..AUa...............CCCA........................AU.AAUCUCUCAGGC..........................................................................A.A.A.A.G.GA.CCG..U..AC.-.-.....GUAUUAA-............................................................-CUCUGGAAAG-.A.GAU--...............................UAAG.......................................---UUC..UCGCCGAAGGAGCAA..---..-.----..........----..........................................................................................----..-.---.-.-AA.CUC.UCAGGC..............AACAA.GACAGAGGGGUUUAA
AACY01621280.1/508-662             ACCAA...U-.A.U.A.CGGGAGAG.ACUACG...........UAUU.........................................-UGUAG..CG.CCGAAGGAGCA...A..CCa...............CCCC........................GG.AAACUCUCAGGC..........................................................................A.A.A.A.G.GA.CCG..U..AC.-.-.....AUAUUAA-............................................................-CUCUGGAAAG-.A.GA---...............................UAAAu......................................----UC..UCGCCGAAGGAGCCAa.---..-.----..........----..........................................................................................----..-.---.-.AAU.CUC.UCAGGC..............ACACC.GACAGAGGGGGUUAA
AACY01477794.1/131-284             AGUCC...AU.U.A.U.CGGGAGAG.ACUA--...........AUUA.........................................---UAG..CG.CCGAAGGAGCA...A..CCa...............CCCC........................GG.AAACUCUCAGGC..........................................................................A.A.A.A.G.GA.CCG..A..UU.A.Aa....GCAUAACA............................................................-CUCUGGAAAGA.G.AU---...............................UAAU.......................................----UU..CCGCCGAAGGAGUAA..---..-.----..........----..........................................................................................----..-.---.-.-AA.CUC.UCAGGC..............AAAAA.UACAGAUGGGGUACG
AACY01114623.1/638-788             AUAUU...U-.A.U.A.CGGGAGAG.ACUAC-...........UAUU.........................................--GUAG..AG.CCGAAGGAGCA...A..CCa...............CCCC........................GG.AAACUCUCAGGC..........................................................................A.A.A.A.G.GA.CCG..U..AC.-.-.....AUAUUAA-............................................................-CUCUGGAAAGA.G.AA---...............................UUAU.......................................----UC..UCGCCGAAGGAGCAA..---..-.----..........----..........................................................................................----..-.---.-.-AU.CUC.UCAGGC..............ACCAA.GACAGAGGGGGCAAA
AACY01640817.1/384-541             CUAAU...UG.C.A.A.CGGGAGAG.ACUAA-...........UUUAu........................................U-UUGG..CG.CCGAAGGAGCA...A..CUa...............CCC-.......................uAG.AAACUCUCAGGC..........................................................................A.A.A.A.G.GA.CCG..U..UG.U.A.....GUAAUAA-............................................................-CUCUGGAAAGA.A.GGC--...............................GAUU.......................................---GCC..UCACCGAAGGAUUAA..---..-.----..........----..........................................................................................----..-.---.-.-AU.CUC.UCAGGU..............ACAUG.GACAGAUAGGGAGUU
AACY01347600.1/353-201             UUGUU...UU.U.A.-.-GGGAGAG.ACUAC-...........UUAA.........................................--GUAG..CG.CCGAAGGAGCA...A..CCg...............ACCC........................GG.AAACUCUCAGGC..........................................................................A.A.A.A.G.GA.CC-..U..UG.A.A.....CAUAUUAA............................................................-CUCUGGAAAGA.A.GAC--...............................-UAA.......................................---GUC..UCACCGAAGGGGUAA..---..-.----..........----..........................................................................................----..-.---.-.-AU.CUC.UCAGGU..............AAAAA.GACAGAUUGGGUCAA
AACY01341716.1/458-611             AAUUA...AU.C.A.U.CGGGAGAG.ACUA--...........UUUA.........................................---UAG..CG.CCGAAGGAGCA...A..CCa...............CCCC........................GG.AAACUCUCAGGC..........................................................................A.A.A.A.G.GA.CCG..A..UU.A.Aa....GCAUAACA............................................................-CUCUGGAAAGA.G.AU---...............................UAAU.......................................----UU..CCGCCGAAGGAGUAA..---..-.----..........----..........................................................................................----..-.---.-.-AA.CUC.UCAGGC..............AAAAA.UACAGAUGGGGUACG
AACY01147930.1/180-336             AUAAU...UUuA.U.A.CGGGAGAG.ACUAC-...........UUGAa........................................U-GUAG..CG.CCGAAGGAGCA...A..CCa...............CCCC........................GG.AAACUCUCAGGC..........................................................................A.A.A.A.G.GA.CCG..U..AC.-.-.....AUAUUAA-............................................................-CUCUGGAAAGA.G.AA---...............................UUAU.......................................----UC..UCGCCGAAGGAGCUAa.---..-.----..........----..........................................................................................----..-.---.-.AAU.CUC.UCAGGC..............ACACC.GACAGAGGGGGUUAA
AACY01195812.1/301-455             CAAAA...UG.U.A.A.CGGGAGAG.UCUAU-...........UUUU.........................................--AUAG..CG.CCGAAGGAGCA...A..CCa...............CCCC........................GG.AAACUCUCAGGC..........................................................................A.A.A.A.G.GA.CCG..U..UA.C.C.....AUAAUAA-............................................................-CUCUGGAAAGC.A.GGC--...............................-UUU.......................................---GCC..UCACCGAAGGAGUAA..---..-.----..........----..........................................................................................----..-.---.-.-AU.CUC.UCAGGU..............UUCAA.AACAGAUGGGGUACA
AACY01481166.1/639-462             AGGAA...UA.U.A.G.CGGAAGAG.AGUGGCagg........UUAAucaaauagcacaugauua.......................UGUCAC..CG.CCGAAGGAGCA...A..CCa...............CCUC........................GG.AAACUCUCAGGC..........................................................................A.A.A.A.G.GA.CCG..U..AC.-.-.....AUAAUAA-............................................................-CUCUGGAAAGC.A.GGC--...............................GUAG.......................................---GCC..UCACCGAAGGAGUAA..---..-.----..........----..........................................................................................----..-.---.-.-AU.CUC.UCAGGU..............AACAA.GACAGAGGGGGUAAG
AACY01646969.1/699-549             AUUUA...C-.A.U.A.CGGGAGAG.ACUAC-...........UUUU.........................................--GUAG..CG.CCGAAGGAGCA...A..CCa...............CCCC........................GG.AAACUCUCAGGC..........................................................................A.A.A.A.G.GA.CCG..U..AC.-.-.....AUAUUAA-............................................................-CUCUGGAAAGA.G.AA---...............................CUAU.......................................----UC..UCGCCGACGGAGCAA..---..-.----..........----..........................................................................................----..-.---.-.-AU.CUC.UCAGGC..............ACCAA.GACAGAGGGGGCACA
AACY01185575.1/801-649             AUUUU...UU.U.A.A.CGGGAGAG.ACUAC-...........AUUA.........................................A-GUAG..CG.CCGAAGGAGCA...A..CUa...............CCCC........................GG.AAACUCUCAGGC..........................................................................A.A.A.A.G.GA.CCG..U..AC.A.-.....U-AUUAA-............................................................-CUCUGGAAAGA.G.AA---...............................UUAU.......................................----UC..UCGCCGAAGGAGCAA..---..-.----..........----..........................................................................................----..-.---.-.-AU.CUC.UCAGGC..............AAAUA.GACAGAGGGGGCAAA
AACY01714267.1/431-589             AGCAA...AG.U.A.U.CGGGAGAA.ACUGA-...........UUUC.........................................--UCAG..UG.CCGAAGGAGCA...A..CCa...............CCCC........................GG.AAACUCUCAGGA..........................................................................A.A.A.A.G.GA.CCG..U..UA.C.U.....UUUUUUUA............................................................-CUCUGGAGAGA.G.GCCA-...............................GAUA.......................................--UGGU..CCGCCGAAGGGAUAA..---..-.----..........----..........................................................................................----..-.---.-.-UG.AUC.UCAGGC..............AAAUG.AACAGAGGGGGUGUC
AACY01075025.1/210-364             UAAUC...UG.A.U.A.CGGGAGAG.ACUAC-...........AUUA.........................................A-GUAG..CG.CCGAAGGAGCA...A..CCa...............CCCC........................GG.AAACUCUCAGGC..........................................................................A.A.A.A.G.GA.CCG..U..AC.-.-.....AUAUUAA-............................................................-CUCUGGAAAG-.A.GA---...............................CAAAu......................................----UC..UCGCCGAAGGAGCUAa.---..-.----..........----..........................................................................................----..-.---.-.AAU.CUC.UCAGGC..............ACCAC.GACAGAGGGGGUUAG
AACY01315701.1/491-339             AUCUA...UC.A.U.-.CGGGAGAG.ACUA--...........UGUU.........................................---UAG..CG.CCGAAGGAGCA...A..CCa...............CCCC........................GG.AAACUCUCAGGC..........................................................................A.A.A.A.G.GA.CCG..A..AA.A.Aa....GCAUAACA............................................................-CUCUGGAAAGA.G.AU---...............................UAAU.......................................----UU..CCGCCGAAGGAGCAA..---..-.----..........----..........................................................................................----..-.---.-.-AA.CUC.UCAGGC..............AAAAA.UACAGAUGGGGAUAC
AACY01112401.1/822-974             AUUAA...UU.A.U.-.CGGGAGAG.ACUA--...........UUUA.........................................---UAG..CG.CCGAAGGAGCA...A..CCa...............CCCC........................GG.AAACUCUCAGGC..........................................................................A.A.A.A.G.GA.CCG..A..UU.A.Aa....GCAUAACA............................................................-CUCUGGAAAGA.G.AU---...............................UGAU.......................................----UU..CCGCCGAAGGAGUAA..---..-.----..........----..........................................................................................----..-.---.-.-AG.CUC.UCAGGC..............AAAAA.UACAGAUGGGGUACG
AACY01098920.1/189-341             AUUCA...UU.A.U.-.CGGGAGAG.ACUA--...........UUAA.........................................---UAG..CG.CCGAAGGAGCA...A..CCa...............CCCC........................GG.AAACUCUCAGGC..........................................................................A.A.A.A.G.GA.CCG..A..UU.A.Aa....GCAUAACA............................................................-CUCUGGAAAGA.G.AU---...............................UAAU.......................................----UU..CCGCCGAAGGAGUAA..---..-.----..........----..........................................................................................----..-.---.-.-AG.CUC.UCAGGC..............AAAAA.UACAGAUGGGGUAAG
AACY01364955.1/524-683             AAAUC...CA.UgA.U.CGGGAGAG.ACUAAGc..........AUUU.........................................-UUUAG..CG.CCGAAGGAGCA...A..CAa...............CCCC........................GG.AAACUCUCAGGC..........................................................................A.A.A.A.G.GA.CCG..A..UG.U.Gg....GCAUAACA............................................................-CUCUGGAAAGA.G.AU---...............................UAAA.......................................----UU..CCGCCGAAGGAGCAA..---..-.----..........----..........................................................................................----..-.---.-.-AA.CUC.UCAGGC..............AAAAA.UACAGAUGGGGUUAU
AACY01568116.1/70-224              GUUUU...AU.U.A.U.CGGGAGAG.ACUA--u..........CUUU.........................................---UAG..CG.CCGAAGGAGCA...A..CCa...............CCCC........................GG.AAACUCUCAGGC..........................................................................A.A.A.A.G.GA.CCG..A..UC.G.Aa....GCAUAACA............................................................-CUCUGGAAAGA.G.AU---...............................UAAU.......................................----UU..CCGCCGAAGGAGCAA..---..-.----..........----..........................................................................................----..-.---.-.-AA.CUC.UCAGGC..............AAAAA.UACAGAUGGGGUACG
AACY01065101.1/1031-1183           AUCCA...UU.A.U.-.CGGGAGAG.ACUA--...........AUUA.........................................---UAG..CG.CCGAAGGAGCA...A..CCa...............CCCC........................GG.AAACUCUCAGGC..........................................................................A.A.A.A.G.GA.CCG..A..UU.A.Aa....GCAUAACA............................................................-CUCUGGAAAGA.G.AU---...............................UGAU.......................................----UU..CCGCCGAAGGAGUAA..---..-.----..........----..........................................................................................----..-.---.-.-AG.CUC.UCAGGC..............AAAAA.UACAGAUGGGGUACG
AACY01327614.1/773-615             UAACC...AA.U.A.U.CGGGAGAA.-ACUA-...........UUAA.........................................--UAGU..UG.CCGAAGGAGCA...A..CCg...............CCCC........................GG.AAACUCUCAGGC..........................................................................U.A.A.A.G.GA.CCG..G..UA.U.A.....GACUGAAC............................................................ACUCUGGAGAGC.G.ACUU-...............................UAAA.......................................--UAGU..CCGCCGAAGGGAUAA..---..-.----..........----..........................................................................................----..-.---.-.-CG.AUC.UCAGGC..............AAAUG.AACAGAGGGGGCAUU
AACY01176347.1/846-695             AUAAA...--.-.-.-.CGGGAGAG.ACUACA...........AUU-.........................................-UGUAG..CG.CCGAAGGAGCA...A..CCa...............CCCC........................GG.AAACUCUCAGGC..........................................................................A.A.A.A.G.GA.CCG..U..--.A.C.....AUAUUAA-............................................................-CUCUGGAAAGA.G.GA---...............................CAAG.......................................A---UC..UCGCCGAAGGAGCUAa.---..-.----..........----..........................................................................................----..-.---.-.AAU.CUC.UCAGGC.............aCCAAA.GACAGAGGGGGCGAU
AACY01122287.1/757-909             AUAAA...U-.-.A.A.CGGGAGAU.ACUGAU...........AAA-.........................................-AUCAG..AG.CCGAAGGAGCA...A..CG................ACCC........................GG.AAACUCUCAGGC..........................................................................A.A.A.U.G.GA.CCG..U..U-.U.-.....UAUUAAAA............................................................-CUCUGGAAA--.A.GAGC-...............................UGUG.......................................--GCUC..U-ACCGAAGGUGUAA..---..-.----..........----..........................................................................................----..-.---.-.AAA.CUC.UCAGGU..............AAAAA.GACAGAGGGGUAGCU
AACY01117553.1/743-895             AUCA-...AU.C.A.U.CGGGAGAG.ACUA--...........UUUA.........................................---UAG..CG.CCGAAGGAGCA...A..CCa...............CCCC........................GG.AAACUCUCAGGC..........................................................................A.A.A.A.G.GA.CCG..A..UU.A.Aa....GCAUAACA............................................................-CUCUGGAAAGU.G.AU---...............................UAAU.......................................----UU..CCGCCGAAGGAGUAA..---..-.----..........----..........................................................................................----..-.---.-.-AG.CUC.UCAGGC..............AAAAA.UACAGAUGGGGUACG
AACY01739989.1/249-410             ACUUA...UA.U.A.U.CGGGAGAC.AAUGC-...........AUAC.........................................--GCAC..GG.CCGAAGGAGCA...A..CUg...............CCUC........................GG.AAACUCUCAGGC..........................................................................A.A.A.A.G.GA.CCG..G..UA.U.Aaaa..UUACAAA-............................................................-CUCUGGAGAGA.U.GUC--...............................UUAUau.....................................G--GAC..ACGCCGAAGGGAUAA..---..-.----..........----..........................................................................................----..-.---.-.-CA.AUC.UCAGGC..............AAAUG.AACAGAGGGGGCGUU
AACY01062054.1/247-95              UAACC...UA.A.U.A.CGGGAGAG.ACCAAU...........UUA-.........................................-AUUGG..AG.CCGAAGGAGAA...A..CCa...............CCCC........................GG.AAACUCUCAGGC..........................................................................A.A.A.A.G.GA.CCG..U..AC.-.-.....AUAUUAA-............................................................-CUCUGGAAAGA.G.AA---...............................UUAU.......................................----UC..UCGCCGAAGGAGCAA..---..-.----..........----..........................................................................................----..-.---.-.-AU.CUC.UCAGGC..............ACCAA.GACAGAGGGGGCACA
AACY01058057.1/446-598             AUUCA...UU.A.U.-.CGGGAGAG.ACUA--...........UUUA.........................................---UAG..CG.CCGAAGGAGCA...A..CCa...............CCCC........................GG.AAACUCUCAGGC..........................................................................A.A.A.A.G.GA.CCG..A..UU.A.Aa....GCAUAACA............................................................-CUCUGGAAAGA.G.AU---...............................UGAU.......................................----UU..CCGCCGAAGGAGUAA..---..-.----..........----..........................................................................................----..-.---.-.-AG.CUC.UCAGGC..............AAAAA.UACAGAUGGGGUACG
AACY01077499.1/425-577             AUUCA...UU.A.U.-.CGGGAGAG.ACUA--...........UUUA.........................................---UAG..CG.CCGAAGGAGCA...A..CCa...............CCCC........................GG.AAACUCUCAGGC..........................................................................A.A.A.A.G.GA.CCG..A..UU.A.Aa....GCAUAACA............................................................-CUCUGGAAAGA.G.AU---...............................UGAU.......................................----UU..CCGCCGAAGGAGUAA..---..-.----..........----..........................................................................................----..-.---.-.-AG.CUC.UCAGGC..............AAAAA.UACAGAUGGGGUACG
AACY01552849.1/475-627             AUUCA...UU.A.U.-.CGGGAGAG.ACUA--...........UUUA.........................................---UAG..CG.CCGAAGGAGCA...A..CCa...............CCCC........................GG.AAACUCUCAGGC..........................................................................A.A.A.A.G.GA.CCG..A..UU.A.Aa....GCAUAACA............................................................-CUCUGGAAAGA.G.AU---...............................UGAU.......................................----UU..CCGCCGAAGGAGUAA..---..-.----..........----..........................................................................................----..-.---.-.-AG.CUC.UCAGGC..............AAAAA.UACAGAUGGGGUACG
AACY01709626.1/266-418             AUUCA...UU.A.U.-.CGGGAGAG.ACUA--...........UUUA.........................................---UAG..CG.CCGAAGGAGCA...A..CCa...............CCCC........................GG.AAACUCUCAGGC..........................................................................A.A.A.A.G.GA.CCG..A..UU.A.Aa....GCAUAACA............................................................-CUCUGGAAAGA.G.AU---...............................UGAU.......................................----UU..CCGCCGAAGGAGUAA..---..-.----..........----..........................................................................................----..-.---.-.-AG.CUC.UCAGGC..............AAAAA.UACAGAUGGGGUACG
AACY01719516.1/275-432             AUUCA...UG.-.A.U.CGGGAGAG.ACUAAGc..........AAUU.........................................-UUUAG..CG.CCGAAGGAGCA...A..CCa...............CCCC........................GG.AAACUCUCAGGC..........................................................................A.A.A.A.G.GA.CCG..A..UA.U.Ag....GCAUAACA............................................................-CUCUGGAAAGA.G.AU---...............................UAAA.......................................----UU..CCGCCGAAGGAGCAA..---..-.----..........----..........................................................................................----..-.---.-.-AA.CUC.UCAGGC..............AAAUA.UACAGAUGGGGUCAC
AACY01025341.1/474-317             ACAAA...UG.U.A.A.CGGAAGAG.ACUGU-...........UUUAa........................................U-UCAG..CG.CCGAAGGAGCA...A..CUu...............CCC-.......................uAG.AACCUCUCAGGC..........................................................................A.A.A.A.G.GA.CCG..U..UG.C.A.....AUAAUAA-............................................................-CUCUGGAAAGU.A.GGC--...............................GAUA.......................................---GCC..UCACCGAAGGAUUAA..---..-.----..........----..........................................................................................----..-.---.-.-AU.CUC.UCAGGU..............ACAUG.GACAGAUAGGGGUUG
AACY01044810.1/303-147             CUAAA...UG.U.A.A.CGGGAGAG.ACUAA-...........UUUA.........................................U-UUAG..CG.CCGAAGGAGCA...A..CUa...............CCC-.......................uAG.AAACUCUCAGGC..........................................................................A.A.A.A.G.GA.CCG..U..UG.C.C.....GUAAUAA-............................................................-CUCUGGAAAGU.A.GGC--...............................UUAA.......................................---GCC..UCACCGAAGGAUUAA..---..-.----..........----..........................................................................................----..-.---.-.-AU.CUC.UCAGGU..............ACAUA.GACAGGUAGGGUUAG
AACY01686769.1/656-505             UUCAA...U-.-.A.U.CGGGAGAG.ACUA--...........UUUA.........................................---UAG..CG.CCGAAGGAGCA...A..CCa...............CCCC........................GG.AAACUCUCAGGC..........................................................................A.A.A.A.G.GA.CCG..A..UU.AgA.....GCAUAACA............................................................-CUCUGGAAAGA.G.AU---...............................UGAU.......................................----UU..CCGCCGAAGGAGUAA..---..-.----..........----..........................................................................................----..-.---.-.-AA.CUC.UCAGGC..............AAAAA.UACAGAUGGGGUACG
AACY01008861.1/426-271             AAAAG...UA.A.U.A.CGGGAGAG.ACUAC-...........UUAGc........................................U-GUAG..CG.CCGAAGGAGCA...A..CUa...............CCCC........................GG.AAACUCUCAGGC..........................................................................A.A.A.A.G.GA.CCG..U..AC.-.-.....AUAUUAA-............................................................-CUCUGGAAAG-.A.GA---...............................UAAAu......................................----UC..UCGCCGAAGGAGCCAa.---..-.----..........----..........................................................................................----..-.---.-.AAU.CUC.UCAGGC..............ACACC.GACAGAGGGGGUUGA
AACY01469098.1/24-179              CCUCU...UG.U.A.A.CGGGAGAG.UCUAUU...........UAA-.........................................-AAUAG..CG.CCGAAGGAGCA...A..CCa...............CCCC........................GG.AAACUCUCAGGC..........................................................................A.A.A.A.G.GA.CCG..U..UG.C.C.....GUAAUAA-............................................................-CUCUGGAAAGC.A.GGC--...............................-UUU.......................................---GCC..UCACCGAAGGAGUAA..---..-.----..........----..........................................................................................----..-.---.-.-AU.CUC.UCAGGU..............UUCAA.AACAGAUGGGGUACA
AACY01537465.1/152-1               AUAAAuuuAU.U.U.A.CGGGAGAG.ACUAC-...........UUUU.........................................--GUAG..CG.CCGAAGGAGCA...A..CCa...............CCCC........................GG.AAACUCUCAGGC..........................................................................A.A.A.A.G.GA.CCG..U..AC.A.U.....A---UUAA............................................................-CUCUGGAAAGA.G.AA---...............................UUAU.......................................----UC..UCGCCGAAGGAGCAA..---..-.----..........----..........................................................................................----..-.---.-.-AU.CUC.UCAGGC..............ACCAA.GACAGAGGGGGC---
AACY01110200.1/46-202              AUUAU...UC.A.A.A.CGGGAGAG.ACUAUU...........UAGA.........................................-UAUAG..CG.CCGAAGGAGCA...A..CCa...............CCCC........................GG.AAACUCUCAGGC..........................................................................A.A.A.A.G.GA.CCG..U..AC.A.A.....AUAAAAUU............................................................-CUCUGGAAAG-.A.GAU--...............................-AAG.......................................---AUC..UCACCGAAGGAGUAA..---..-.----..........----..........................................................................................----..-.---.-.-AU.CUC.UCAGGU..............ACCAA.UACAGAUGGGGUAAA
AACY01105425.1/860-703             AUGGU...CG.U.A.A.CGGAAGAG.ACUGU-...........UUUAa........................................U-GCAG..CG.CCGAAGGAGCA...A..CUu...............CCC-.......................uAG.AAACUCUCAGGC..........................................................................A.A.A.A.G.GA.CCG..U..UA.C.A.....AUAAUAA-............................................................-CUCUGGAAAGU.A.GGC--...............................AAUA.......................................---GCC..UCACCGAAGGAUUAA..---..-.----..........----..........................................................................................----..-.---.-.-AU.CUC.UCAGGU..............ACAUG.GACAGAUAGGGGUUG
AACY01163770.1/692-533             ACUGA...UA.U.A.U.CGGGAGAA.-ACU--...........AGCAa........................................U--AGU..UG.CCGAAGGAGCA...A..CCg...............CCCC........................GG.AAACUCUCAGGC.........................................................................aA.A.A.A.G.GA.CCG..G..UA.U.A.....GACUGAAC............................................................ACUCUGGAGAGC.G.ACUU-...............................UAAA.......................................--UAGU..CCGCCGAAGGGAUAA..---..-.----..........----..........................................................................................----..-.---.-.-CG.AUC.UCAGGC..............AAAGG.AACAGAGGGGGUAUU
AACY01056859.1/1927-2080           AAUUA...AU.C.A.U.CGGGAGAG.ACUA--...........UUUA.........................................---UAG..CG.CCGAAGGAGCA...A..CCa...............CCCC........................GG.AAACUCUCAGGC..........................................................................A.A.A.A.G.GA.CCG..A..UU.A.Aa....GCAUAACA............................................................-CUCUGGAAAGA.G.AU---...............................UAAU.......................................----UU..CCGCCGAAGGAGUAA..---..-.----..........----..........................................................................................----..-.---.-.-AG.CUC.UCAGGC..............AAAUA.UACAGAUGGGGUACG
AACY01072900.1/236-80              AUUAA...UU.C.U.G.CGGAAGAG.ACUAC-...........UUCAa........................................U-GUAG..AG.CCGAAGGAGCA...A..CCa...............CCCC........................GG.AAUCUCUCAGGC..........................................................................A.A.A.A.G.GA.CCG..C..GC.A.-.....U-AUUAA-............................................................-CUCUGGAAA-A.A.GAAC-...............................AGAA.......................................--GUUC..UUGCCGAAGGAGCAA..---..-.----..........----..........................................................................................----..-.---.-.-AA.CUC.UCAGGC..............CAAUA.GACAGAGGGGGCGAA
AACY01409873.1/765-608             AGAUU...GU.U.UaA.AGGGAGAG.ACUAC-...........UUUA.........................................G-GUGG..CA.CCGAAGGAGCA...A..CCg...............ACCC........................GG.AAACUCUCAGGU..........................................................................A.A.A.A.G.GA.CCU..U..AA.A.C.....AUAUUAA-............................................................-CUCUGGAAAGA.A.GAC--...............................-UGG.......................................---GUC..UCACCGAAGGGGUAA..---..-.----..........----..........................................................................................----..-.---.-.-AU.CUC.UCAGGU.............aAAAAA.GACAGAUAGGGUCAA
AACY01518951.1/288-442             AUUAU...CU.A.U.A.CGGAAGAG.ACUACUu..........AAGA.........................................-UGUAG..CG.CCGAAGGAGCA...A..CCa...............CCCC........................GG.AAACUCUCAGGC..........................................................................A.A.A.A.G.GA.CCG..U..AC.A.-.....U-AUUAA-............................................................-CUCUGGAAAGA.G.AA---...............................UAAU.......................................----UC..UCGCCGAAGGAGCAA..---..-.----..........----..........................................................................................----..-.---.-.-AU.CUC.UCAGGC..............ACAUA.AACAGAGGGGGUUAG
AACY01030086.1/717-871             AAAUA...GC.U.A.A.CGGGAGAU.ACUGA-...........AAUA.........................................--UCAG..AG.CCGAAGGAGCA...A..CG................ACCC........................GG.AAACUCUCAGGC..........................................................................A.A.A.AuG.GA.CCG..U..UA.-.-.....AAAAAAAA............................................................-AUCUGGAAA--.A.GAGC-...............................AUUA.......................................--GCUC..U-ACCGAAGGUGUAA..---..-.----..........----..........................................................................................----..-.---.-.AAA.CUC.UCAGGU..............AAAAA.GACAGAGGGGUAACA
AACY01068347.1/1238-1390           UUCUU...UG.A.U.A.CGGGAGAG.ACUAC-...........AUA-.........................................--GUAG..CG.CCGAAGGAGCA...A..AAa...............CCCC........................AG.AAACUCUCAGGC..........................................................................A.A.A.A.G.GA.CCG..U..AC.-.-.....GUAUUAA-............................................................-CUCUGGAAAG-.A.GA---...............................CAAAu......................................----UC..UCGCCGAAGGAGCUAa.---..-.----..........----..........................................................................................----..-.---.-.AAU.CUC.UCAGGC..............ACCAC.GACAGAGGGGGUUAG
AACY01428461.1/130-307             UUGAU...UG.U.G.U.CAGGAGAG.AGUC--...........GAAA.........................................---GAC..CG.CCGAAGGCUGA...A..--................----........................--.---CGCUCAGGC..........................................................................A.A.A.A.G.UA.CUG..A..CA.U.U.....UUAUAAUU............................................................CUGUUGGAGAGU.G.ACGACc..............................CAAAagg....................................UGGCGU..CCACCGAAGGGGCAA..ACC..C.CGAGccg.......AUGC..........................................................................................UCAC..G.GGU.G.AAU.CUC.UCAGGU..............CCAAG.GACAACAGGGUUCCC
AACY01551906.1/519-363             AUUAA...AG.A.U.G.CGGAAGAG.ACUAC-...........UUUAa........................................U-GUAG..AG.CCGAAGGAGCA...A..CCa...............CCCC........................GG.AAUCUCUCAGGC..........................................................................A.A.A.A.G.GA.CCG..C..GC.A.U.....A---UUAA............................................................-CUCUGGAAA-A.A.GAAC-...............................GUUU.......................................--GUUC..UUGCCGAAGGAGCAA..---..-.----..........----..........................................................................................----..-.---.-.-AA.CUC.UCAGGC..............CAAUA.GACAGAGGGGGCAUA
AACY01062287.1/1234-1392           UAUUC...UG.C.U.A.CGGGAGAG.ACUACAg..........AAUA.........................................UCGUAG..CG.CCGAAGGAGCA...A..CCa...............CCCA........................GG.AAUCUCUCAGGC.........................................................................aA.A.A.A.G.GA.CCG..U..AA.C.-.....AUAUUAA-............................................................-CUCUGGAAAG-.A.GAU--...............................UUAA.......................................---UUC..UCGCCGAAGGAGCAA..---..-.----..........----..........................................................................................----..-.---.-.-AA.CUC.UCAGGC..............AAAUA.UACAGAUGGGUACAA
AACY01119960.1/1161-1005           UUGAC...--.U.U.A.CGGGAGAG.ACUACAg..........AUUA.........................................UCGUAG..CG.CCGAAGGAGCA...A..CCa...............CCCA........................GG.AAUCUCUCAGGC.........................................................................aA.A.A.A.G.GA.CCG..U..AA.C.-.....AUAUUAA-............................................................-CUCUGGAAAG-.A.GAU--...............................UAAA.......................................---UUC..UCGCCGAAGGAGCAA..---..-.----..........----..........................................................................................----..-.---.-.-AA.CUC.UCAGGC..............AAAUA.UACAGAUGGGUAUUA
AACY01034051.1/741-891             AGAUA...UUgA.A.A.CGGGAGAG.ACUAC-...........UAAA.........................................U-GUAG..CG.CCGAAGGAGCA...A..CCa...............CCCC........................GG.AAACUCUCAGGC..........................................................................A.A.A.A.G.GA.CCG..U..AU.-.-.....AUAUUAA-............................................................-CUCUGGAAAGA.A.-C---...............................UUUC.......................................------..UCGCCGAAGGAGUAA..---..-.----..........----..........................................................................................----..-.---.-.-AU.CUC.UCAGGC..............UCAUA.GACAGAGGGGGUAGU
AACY01191796.1/303-147             UUCAA...--.U.U.A.CGGGAGAG.ACUACAg..........AAUA.........................................UCGUAG..CG.CCGAAGGAGCA...A..CCa...............CCCA........................GG.AAUCUCUCAGGC.........................................................................aA.A.A.A.G.GA.CCG..U..AA.C.-.....AUAUUAA-............................................................-CUCUGGAAAG-.A.GAU--...............................UUAG.......................................---UUC..UCGCCGAAGGAGCAA..---..-.----..........----..........................................................................................----..-.---.-.-AA.CUC.UCAGGC..............AAAUA.UACAGAUGGGUACAA
AACY01655759.1/420-578             UAUCU...CG.U.A.A.CGGGAGAG.ACUACAg..........AAUA.........................................UCGUAG..CG.CCGAAGGAGCA...A..CCa...............CCCA........................GG.AAUCUCUCAGGC.........................................................................aA.A.A.A.G.GA.CCG..U..AA.C.-.....AUAUUAA-............................................................-CUCUGGAAAG-.A.GAU--...............................UUAA.......................................---UUC..UCGCCGAAGGAGCAA..---..-.----..........----..........................................................................................----..-.---.-.-AA.CUC.UCAGGC..............AAAUA.UACAGAUGGGUACAA
AACY01096262.1/913-757             AUCUA...U-.U.C.A.CGGGAGAG.ACUACAa..........AUUA.........................................UUGUAG..CG.CCGAAGGAGCA...A..CCa...............CCCA........................GG.AAUCUCUCAGGC.........................................................................aA.A.A.A.G.GA.CCG..U..AC.-.-.....GUAUUAA-............................................................-CUCUGGAAAG-.A.GAU--...............................UAAA.......................................---UUC..UCGCCGAAGGAGCAA..---..-.----..........----..........................................................................................----..-.---.-.-AA.CUC.UCAGGC..............AAAUA.UACAGAUGGGUAUAA
AACY01063370.1/600-755             AAAAA...GC.A.U.G.CGGAAGAG.ACUACU...........UAGA.........................................-UGUAG..AG.CCGAAGGAGCA...A..CCa...............CCCC........................GG.AAUCUCUCAGGC..........................................................................A.A.A.A.G.GA.CCG..C..GC.A.U.....A---UUAA............................................................-CUCUGGAAA-A.A.GAAC-...............................-UUU.......................................--GUUC..UUGCCGAAGGAGCAA..---..-.----..........----..........................................................................................----..-.---.-.-AA.CUC.UCAGGC..............CAAUA.GACAGAGGGGGCAAA
AACY01091526.1/911-754             AUUUA...C-.U.U.A.CGGGAGAG.ACUACAg..........AUUA.........................................UCGUAG..CG.CCGAAGGAGCA...A..CCg...............CCCA........................GG.AAUCUCUCAGGC.........................................................................aA.A.A.A.G.GA.CCG..U..AA.C.-.....AUAUUAA-............................................................-CUCUGGAAAG-.A.GAU--...............................UUAA.......................................---UUC..UCGCCGAAGGAGCAA..---..-.----..........----..........................................................................................----..-.---.-.-AA.CUC.UCAGGC..............AAAUA.UACAGAUGGGUAUAA
AACY01100816.1/95-249              AAAUA...AU.U.A.A.CGGGAGAU.ACUGA-...........AAUU.........................................--UCAG..AG.CCGAAGGAGCA...A..CG................ACCC........................GG.AAACUCUCAGGC..........................................................................A.C.A.AuG.GA.CCG..U..UA.A.-.....AAAAAAA-............................................................-CUCUGGAAA--.A.GAGCA...............................UUUA.......................................--GCUC..U-ACCGAAGGUGAAA..---..-.----..........----..........................................................................................----..-.---.-.-AG.CUC.UCAGGU..............AAAAA.GACAGAGGGGUAGCU
AACY01739450.1/320-474             AAAUA...AC.U.A.A.CGGGAGAU.ACUGA-...........AAUU.........................................--UCAG..AG.CCGAAGGAGCA...A..CG................ACCC........................GG.AAACUCUCAGGC..........................................................................A.C.A.AuG.GA.CCG..U..UA.-.-.....AAAAAAAA............................................................-CUCUGGAAA--.A.GAGC-...............................AUGU.......................................A-GCUC..U-ACCGAAGGUGAAA..---..-.----..........----..........................................................................................----..-.---.-.-AG.CUC.UCAGGU..............AAAAA.GACAGAGGGGUAGCU
AACY01028155.1/378-220             UAUUG...UU.U.U.A.CGGGAGAG.ACUACAg..........AAUA.........................................UCGUAG..CA.CCGAAGGAGCA...A..CCa...............CCCA........................GG.AAUCUCUCAGGU.........................................................................aA.A.A.A.G.GA.CCG..U..AA.C.-.....AUAUUAA-............................................................-CUCUGGAAAG-.A.GAU--...............................UUAA.......................................---UUC..UCGCCGAAGGAGCAA..---..-.----..........----..........................................................................................----..-.---.-.-AA.CUC.UCAGGC..............AAAUA.UACAGAUGGGUACAA
AACY01039409.1/354-199             GUUAA...AU.U.U.A.CGGGAGAG.ACUGUAa..........UAG-.........................................-UACAG..CG.CCGAAGGAGCA...A..CCa...............CCCC........................GG.AAACUCUCAGGC..........................................................................A.A.A.A.G.GA.CCG..U..GU.G.U.....UAAUAUA-............................................................-UUCUGGAAAGA.G.AA---...............................UGUU.......................................----UC..UCACCGAAGGAGUAA..---..-.----..........----..........................................................................................----..-.---.-.-AU.CUC.UCAGGU..............GCCAA.UACAGAAGGGGUUUU
AACY01033800.1/2654-2497           UAUUU...CU.U.A.A.CGGGAGAG.AUCACAa..........UUUA.........................................ACGUGA..CA.CCGAAGGAGCA...A..CCa...............CCCA........................GG.AAACUCUCAGGU..........................................................................A.A.A.A.G.GA.CCG..U..AA.C.-.....AUAUUAA-............................................................-CUCUGGAAAG-.A.GAU--...............................UAGA.......................................---UUC..UCGCCGAAGGAGUAA..---..-.----..........----..........................................................................................----..-.---.-.-AA.CUC.UCAGGC..............AAAUA.UACAGAUGGGUACGA
AACY01328518.1/764-916             AUAUU...UCcU.U.A.CGGGAGAG.ACUAUUu..........CUU-.........................................-AAUAG..CG.CCGAAGGAGCA...A..CCa...............CCCC........................GG.AAACUCUCAGGC..........................................................................A.A.A.A.G.GA.CCG..U..AC.-.-.....AUAUUAA-............................................................-CUCUGGAAAG-.A.GA---...............................AUAU.......................................----UC..UCGCCGAAGGAGCAA..---..-.----..........----..........................................................................................----..-.---.-.-AU.CUC.UCAGGC..............-AAUA.GACAGAAGGGGUUUG
AACY01164513.1/245-89              UUGAC...--.U.U.A.CGGGAGAG.ACUACAg..........AUUA.........................................UCGUAG..CG.CCGAAGGAGCA...A..CUa...............CCCA........................GG.AAUCUCUCAGGC.........................................................................aA.A.A.A.G.GA.CCG..U..AA.C.-.....AUAUUAA-............................................................-CUCUGGAAAG-.A.GAU--...............................UUAA.......................................---UUC..UCGCCGAAGGAGCAA..---..-.----..........----..........................................................................................----..-.---.-.-AA.CUC.UCAGGC..............AAAUA.UACAGAUGGGUAUAA
AACY01628554.1/246-403             AUUCA...C-.U.U.A.CGGGAGAG.ACUACAg..........AAAA.........................................UCGUAG..CG.CCGAAGGAGCA...A..CCa...............CCCA........................GG.AAUCUCUCAGGC.........................................................................aA.A.A.A.G.GA.CCG..U..AA.C.-.....AUAUUAA-............................................................-CUCUGGAAAG-.A.GAU--...............................UUAA.......................................---UUC..UCGCCGAAGGAGCAA..---..-.----..........----..........................................................................................----..-.---.-.-AA.CUC.UCAGGC..............AAAUA.UACAGAUGGGUACAA
AACY01755171.1/732-575             AUACA...U-.U.A.A.CGGGAGAG.ACUACAaa.........CUUA.........................................-UGUAG..CG.CCGAAGGAGUA...A..CUa...............CCCA........................GG.AAUCUCUCAGGC.........................................................................aA.A.A.A.G.GA.CCG..U..AA.U.-.....AUAUUAA-............................................................-CUCUGGAAAG-.A.GAU--...............................UAAA.......................................---UUC..UCGCCGAAGGAGCAA..---..-.----..........----..........................................................................................----..-.---.-.-AA.CUC.UCAGGC..............AAAUA.UACAGAUGGGUAGGA
AACY01335752.1/433-590             AUUAA...-G.U.A.A.CGGGAGAG.ACUACAg..........AUUA.........................................UCGUAG..CG.CCGAAGGAGCA...A..CUa...............CCCA........................GG.AAUCUCUCAGGC.........................................................................aA.A.A.A.G.GA.CCG..U..AA.C.-.....AUAUUAA-............................................................-CUCUGGAAAG-.A.GAU--...............................UUAA.......................................---UUC..UCGCCGAAGGAGCAA..---..-.----..........----..........................................................................................----..-.---.-.-AA.CUC.UCAGGC..............AAAUA.UACAGAUGGGUACGA
AACY01132952.1/41-194              UUGAA...--.-.U.A.CGGGAGAG.AUCACAa..........UUAA.........................................-UGUGG..CA.CCGAAGGAGCA...A..CUa...............CCCA........................GG.AAACUCUCAGGU..........................................................................A.A.A.A.G.GA.CCG..U..A-.A.C.....AUAUUAA-............................................................-CUCUGGAAAG-.A.GAU--...............................UAAA.......................................---UUC..UCGCCGAAGGAGUAA..---..-.----..........----..........................................................................................----..-.---.-.-AA.CUC.UCAGGC..............AAAUA.UACAGAUGGGUACAA
AACY01064603.1/688-439             UCGCC...CG.G.U.-.CAGGAGAG.AGUGCUccg........UCUUguccccaggacacg...........................CAGCAC..CG.CCGAAGGCGCA...G..GCa...............GCA-........................GCcGAACGCUCAGGC..........................................................................A.A.A.A.G.GA.CUGgcA..AC.C.Gcc...CGCAGCGAugcgggcguucccu..............................................-UGCUGGAGAGA.G.GUGGCcccacagaaaa....................GAAAcugugugca..............................GGCCAU..CCACCGAAGGAGCAA..ACC..G.CACGgc........CAGC....................................................................................cagggcGCUG..C.GGU.G.AAU.CUC.UCAGGU.............aAAGCG.GACAGCAGGGCAAAU
AACY01090297.1/398-241             AUUAG...U-.U.A.A.CGGGAGAG.ACUACAg..........AAUA.........................................UCGUAG..CG.CCGAAGGAGCA...A..CCa...............CCCA........................GG.AAUCUCUCAGGC.........................................................................aA.A.A.A.G.GA.CCG..U..AA.C.-.....AUAUUAA-............................................................-CUCUGGAAAG-.A.GAU--...............................UAAA.......................................---UUC..UCGCCGAAGGAGCAA..---..-.----..........----..........................................................................................----..-.---.-.-AA.CUC.UCAGGC..............AAAUA.UACAGAUGGGUAUAA
AAGA01022452.1/685-381             UGAGG...CG.U.U.G.CGGGAGAG.CGUUUUgcugu......CUCAcaggacug.................................UAAGGC..CG.CCGAAGGAGCA...A..CCg...............CCCC........................GG.AAACUCUCAGGC..........................................................................C.A.A.C.G.GA.CCG..C..AA.C.G.....GCUGGCAAgca.........................................................-CUCUGGAAAGA.G.AGCGGauggu..........................CAAGugacc..................................GGCGUU..CCACCGAAGGGGUAA..AUG..G.CGUCgg........AUUUgauccggcaugaacgcucgccguucauccugagcuuguugaaggaugguuggcaagcgugcuucgacaagcucggcgcgagcggaagugaAAAG..C.CAU.G.AAA.CUC.UCAGGU..............UCCGU.GACAGAGGGGGCAGU
AACY01088449.1/960-1114            UUAAA...AA.A.C.A.CGGGAGAG.ACUAC-...........UUAAg........................................U-GUAG..CG.CCGAAGGAGCA...A..CCa...............CCCC........................GG.AAACUCUCAGGC..........................................................................A.A.A.A.G.GA.CCG..U..AA.-.-.....AAACUUAA............................................................-UUCUGGAAAG-.A.GA---...............................CAUGu......................................----UC..UCACCGAAGGAGUAA..---..-.----..........----..........................................................................................----..-.---.-.-AU.CUC.UCAGGU..............ACCGA.UACAGAUGGGGUAAA
AACY01390167.1/804-648             UUGAU...--.U.U.A.CGGGAGAG.ACUACAg..........AUGA.........................................UCGUAG..CG.CCGAAGGAGCA...A..CUa...............CCCA........................GG.AAUCUCUCAGGC.........................................................................aA.A.A.A.G.GA.CCG..U..AA.C.-.....AUAUUAA-............................................................-CUCUGGAAAG-.A.GAU--...............................UUAA.......................................---UUC..UCGCCGAAGGAGCAA..---..-.----..........----..........................................................................................----..-.---.-.-AA.CUC.UCAGGC..............AAAUA.UACAGAUGGGUAUAA
AACY01545924.1/310-155             UUGAU...U-.-.A.A.CGGGAGAG.ACUACAu..........UAAA.........................................UUGUAG..CG.CCGAAGGAGCA...A..CUa...............CCCA........................GG.AAUCUCUCAGGC.........................................................................aA.A.A.A.G.GA.CCG..U..A-.C.-.....AUAUUAA-............................................................-CUCUGGAAAG-.A.GAU--...............................UAAA.......................................---UUC..UCGCCGAAGGAGCAA..---..-.----..........----..........................................................................................----..-.---.-.-AA.CUC.UCAGGC..............AAACG.UACAGAUGGGUUAAG
AACY01049336.1/5837-5682           AUUUA...U-.A.U.A.CGGGAGAG.AUCACAa..........UUAA.........................................-UGUGG..CA.CCGAAGGAGCA...A..CUa...............CCCA........................GG.AAACUCUCAGGU..........................................................................A.A.A.A.G.GA.CCG..U..A-.-.A.....CAUAUUAA............................................................-CUCUGGAAAG-.A.GAU--...............................UAAA.......................................---UUC..UCGCCGAAGGAGUAA..---..-.----..........----..........................................................................................----..-.---.-.-AA.CUC.UCAGGC..............AAAUA.UACAGAUGGGUACAA
AACY01755755.1/740-586             AUACU...UAgA.U.A.CGGGAGAG.ACUAC-...........AUA-.........................................--GUAG..CG.CCGAAGGAGCA...A..AAaa..............CCCC........................AG.AAACUCUCAGGC..........................................................................A.A.A.A.G.GA.CCG..U..AC.-.-.....AUAUUAA-............................................................-CUCUGGAAAG-.A.GA---...............................CAAAu......................................----UC..UCGCCGAAGGAGCUAa.---..-.----..........----..........................................................................................----..-.---.-.AAU.CUC.UCAGGC..............ACCAC.GACAGAGGGGGUUAG
AACY01415625.1/1-150               A----...G-.-.-.-.CGGGAGAG.ACUGCAa..........AAAGa........................................AAGCGG..CG.CCGAAGGAGCA...A..CCa...............CCCC........................GG.AAACUCUCAGGC..........................................................................A.A.A.A.G.GA.CCG..-..--.-.U.....GCAUAAUA............................................................ACUCUGGAAAGA.A.GGC--...............................-GUA.......................................---GCC..UCACCGAAGGAGUAA..---..-.----..........----..........................................................................................----..-.---.-.-AU.CUC.UCAGGU..............ACUCA.GACAGAGGGGGCGGG
AACY01086237.1/242-419             UAGAA...AG.G.G.U.CAGGAGAG.AGUC--...........GAAA.........................................---GAC..CG.CCGAAGGCUGA...A..--................----........................--.---CGCUCAGGC..........................................................................A.A.A.A.G.UA.CUG..A..CA.U.U.....UUAUAAUU............................................................CUGUUGGAGAGU.G.ACAACgca............................GAAGg......................................CGGCGU..CCACCGAAGGGGCAA..ACC..C.CGAGccg.......AUGC..........................................................................................UCAC..G.GGU.G.AAU.CUC.UCAGGU..............CCAAG.GACAACAGGGUUCCC
AACY01208123.1/397-243             AUUUC...UA.G.A.U.CGGGAGAG.ACUAU-...........UUAAa........................................U-AUAG..CG.CCGAAGGAGCA...A..CCa...............CCCC........................GG.AAACUCUCAGGC..........................................................................A.A.A.A.G.GA.CCG..-..-C.A.A.....AAAAUAAA............................................................-UUCUGGAAAG-.A.GAU--...............................-AAU.......................................---AUC..UCACCGAAGGAGUAA..---..-.----..........----..........................................................................................----..-.---.-.-UU.CUC.UCAGGU..............ACCAA.UACAGAGGGGUUUAU
AACY01026566.1/2296-2140           UAACU...UU.C.A.A.CGGGAGAU.ACUGUU...........AAUA.........................................-UACAG..AG.CCGAAGGAGCA...A..CG................ACCC........................GG.AAACUCUCAGGC.........................................................................aA.A.A.A.G.GA.CCG..U..UA.A.A.....AUAAAAA-............................................................--UCUGGAAA--.A.GAGA-...............................UUAU.......................................--UCUC..U-ACCGAAGGAGUAA..---..-.----..........----..........................................................................................----..-.---.-.AAA.CUC.UCAGGU..............AAAAA.UACAGAGGGCUUAGA
AACY01434567.1/722-575             -----...--.U.A.A.CGGGAGAG.ACCAA-...........UGU-.........................................--UUGG..CG.CCGAAGGAGCA...A..CCa...............CCCC........................GG.AAACUCUCAGGC..........................................................................A.A.A.A.G.GA.CCG..U..UA.-.-.....CCAUAAUA............................................................ACUCUGGAAAGC.A.GGC--...............................UUUA.......................................---GCC..UCACCGAAGGAUUAA..---..-.----..........----..........................................................................................----..-.---.-.-AU.CUC.UCAGGU..............ACAUA.GACAGAUGGGGUUGA
AACY01073053.1/446-293             AGAUU...UU.C.A.A.CGGAAGAG.ACUAC-...........UUAAu........................................U-GUAG..CG.CCGAAGGAGCA...A..CCa...............CCCC........................GG.AAACUCUCAGGC..........................................................................A.A.A.A.G.GA.CCG..U..AA.A.-.....U-AUUAA-............................................................-CUCUGGAAAG-.A.GAA--...............................-AGU.......................................---UUC..UCGCCGACGGAGUAA..---..-.----..........----..........................................................................................----..-.---.-.-AU.CUC.UCAGGC..............UCAUA.GACAGAGGGGGUAAG
AACY01068117.1/1162-1004           UAUAU...CU.C.U.A.CGGGAGAG.ACUACAa..........AAUA.........................................UCGUAG..CG.CCGAAGGAGCA...A..CCa...............CCCA........................GG.AAUCUCUCAGGC.........................................................................aA.A.A.A.G.GA.CCG..U..AA.C.-.....AUAUUAA-............................................................-CUCUGGAAAG-.A.GAU--...............................UUAA.......................................---UUC..UCGCCGAAGGAGUAA..---..-.----..........----..........................................................................................----..-.---.-.-UA.CUC.UCAGGC..............AAAUA.UACAGAUGGGUACAA
AACY01264455.1/670-517             UUAAA...AA.A.-.A.CGGGAGAG.ACUGC-...........UUAAa........................................U-GUGG..CG.CCGAAGGAGCA...A..CCa...............CCC-.......................uGG.AAACUCUCAGGC..........................................................................A.A.A.A.G.GA.CCG..-..-U.G.A.....AAGUAAAA............................................................-UUCUGGAAAG-.A.GA---...............................CAAGu......................................----UC..UCACCGAAGGAGUAA..---..-.----..........----..........................................................................................----..-.---.-.-AU.CUC.UCAGGU..............ACCGA.UACAGAUGGGGUAAG
AACY01026567.1/413-256             AUAUU...UA.U.A.AaCGGGAGAU.ACUGUA...........AUUA.........................................-UGCAG..AG.CCGAAGGAGCA...A..CG................ACCC........................GG.AAACUCUCAGGC.........................................................................aA.A.A.A.G.GA.CCG..U..UA.U.A.....AUAUAAA-............................................................--UCUGGAAA--.A.GAGA-...............................UAAA.......................................--UCUC..U-ACCGAAGGAGUAA..---..-.----..........----..........................................................................................----..-.---.-.AAA.CUC.UCAGGU..............ACAAA.UACAGAGAGGGCUUA
AACY01072949.1/406-251             UUAAA...--.-.A.A.CGGGAGAG.ACUACAg..........ACUA.........................................UCGUAG..CG.CCGAAGGAGCA...A..CCa...............CCCA........................GG.AAUCUCUCAGGC..........................................................................A.A.A.AuG.GA.CCG..U..A-.G.C.....AUAUUAA-............................................................-CUCUGGAAAG-.A.GAU--...............................UUAA.......................................---UUC..UCGCCGAAGGAGCAA..---..-.----..........----..........................................................................................----..-.---.-.-AA.CUC.UCAGGC..............AAAUA.UACAGAUGGGUACAA
AACY01600566.1/354-195             AUUGA...UU.U.A.A.CGGGAGAG.ACUACAgg.........AUAU.........................................-UGUAG..CGuCCGAAGGAGCA...A..CCa...............CCCA........................GG.AAUCUCUCAGGC..........................................................................A.A.A.G.G.GGaCCG..U..AA.C.-.....AUAUUAA-............................................................-CUCUGGAAAG-.A.GAU--...............................UAAA.......................................---UUC..UCGCCGAAGGAGCAA..---..-.----..........----..........................................................................................----..-.---.-.-AA.CUC.UCAGGC..............AAAUA.UACAGAUGGGGAUUA
AACY01581218.1/668-818             AUGU-...UU.U.A.A.UGGGAGAG.ACUA--...........UUU-.........................................---UAG..CG.CCGAAGGAGCA...A..CUu...............CCCC........................GG.AAACUCUCAGGC..........................................................................A.A.A.A.G.GA.CCA..U..UC.U.U.....ACAUAAUA............................................................-AUCUGGAAAGA.G.AA---...............................UAAA.......................................----UC..UCAACGACGGAGUAA..---..-.----..........----..........................................................................................----..-.---.-.-AG.CUC.UCAGGU..............UAAUC.AACAGAUGGGGUUAA
AACY01168808.1/826-680             -----...U-.-.A.U.CGGGAGAG.ACUU--...........UUUU.........................................---UAG..CG.CCGAAGGAGCA...A..CAa...............CCCC........................GG.AAACUCUCAGGC..........................................................................A.A.A.A.G.GA.CCG..A..UC.G.Ag....GCAUAACA............................................................-CUCUGGAAAGU.G.AU---...............................UAAU.......................................----UU..CCGCCGAAGGAGCAA..---..-.----..........----..........................................................................................----..-.---.-.-AA.CUC.UCAGGC..............AAAAA.UACAGAUGGGGUAGU
AACY01323037.1/413-569             AUUCA...U-.U.U.A.CGGGAGAG.ACUACAg..........AUUA.........................................UCGUAG..CG.CCGAAGGAGCA...A..CCa...............CCCA........................GG.AAUCUCUCAGGC.........................................................................aA.A.A.A.G.GA.CCG..U..GC.-.-.....AUAUUAA-............................................................-CUCUGGAAAG-.A.GAU--...............................UAGA.......................................---UUC..UCGCCGAAGGAGUAA..---..-.----..........----..........................................................................................----..-.---.-.-UA.CUC.UCAGGC..............AAAUA.UACAGAUGGGUAAAU
AACY01474099.1/857-680             -----...--.-.-.-.CGGGAGAG.UUCAA-...........UUCG.........................................U-UUGA..CG.CCGAAAGAGCA...A..UUu...............CCCC........................GA.AAACUCUCAGGC..........................................................................A.C.AuA.G.GA.CCG..C..AA.A.A.....GGAUGAAA............................................................-CUCUGGAAAGU.U.GAUUA...............................GCAAuuuuuug................................UUAAUC..UCACCGAAGGUGCAG..AGC..A.U---..........AUAU..........................................................................................---A..U.GCU.A.AAU.CUCuUCAGGU..............UCCAC.GACAGAGGGGGAGUA
AACY01007479.1/155553-155285       CCGCA...CG.C.G.U.CGGGAGAG.CGUGUGaccgggcugu.UUCAgccgg....................................UUGCGC..CG.CCGAAGGGGCA...-..CA................CCC-........................-GcAAACUCUCAGGC..........................................................................A.A.A.A.G.GA.CCG..A.cCG.C.G.....UCGGGGAAucccguccgcgcauugcgcgggccacacucuccccgca......................-CUCUGGAGAGC.G.GCAGUagcccgcagcgcauccgcugcgcgg......GCAA.......................................-GCUGC..CCACCGAAGGGGCGC..GCG..U.UCGCc.........AGGC....................................................................................cuggccGGCA..A.CGC.-.AAU.CUC.UCAGGU.............aUCGAG.GACAGAGGGGCAUGU
AACY01171926.1/805-962             AUUGA...UU.U.U.-.CGGGAGAG.ACUACAg..........AUUA.........................................UCGUAG..CG.CCGAAAGAGCA...A..CUa...............CCCA........................GG.AAUCUCUCAGGC.........................................................................aA.A.A.A.G.GA.CCG..U..AA.C.-.....AUAUUAA-............................................................-CUCUGGAAAG-.A.GAU--...............................UUAA.......................................---UUC..UCGCCGAGGGAGCAA..---..-.----..........----..........................................................................................----..-.---.-.-AA.CUC.UCAGGC..............AAAUA.UACAGAUGGGUAAAA
AAFZ01013399.1/651-435             ACGUG...UU.A.A.C.CGGGAGAG.CCUGAAucg........CACAccugugu..................................GAUCGG..CC.CCGAAGGAGCG...A..ACu...............GCCC.......................cGG.AAACUAUCAGCU..........................................................................A.G.A.C.G.GA.CCG..C..UC.A.Ca....UGACGACU............................................................-UUCCGUAGAGC.U.GUCGAcccauggcg......................UUAGu......................................-CAGGC..ACACCGAAGGAGCAA..CUG..C.UGGUaca.......UAUU.....................................................................................ugaaaCGGC..G.CGU.G.AAU.CUC.UCAGGU.............cCCAGU.GACGGAAGGGGUGCU
AACY01092553.1/2821-2526           CCGCA...CG.C.G.U.CGGGAGAG.CGUGCUggccgcaga..AAUUcgcagg...................................CCGCGC..CG.CCGAAGGGGCA...C..--a...............CCCA.......................c--.AAACUCUCAGGC..........................................................................A.A.A.A.G.GA.CCG..G..C-.C.G.....CGUCGAAAaacccgcgucaaugcagcaucgagacaucgguuuuucgca....................-CUCUGGAGAGC.G.GCAGUagccgucugcaucgu................UUAUagcggugcagauuccggca....................AGCUGC..CCACCGAAGGGGCGC..GCG..U.UUCAccg.......UAGC.....................................................................gaucacggcuucacaucgcacGGCA..G.CGC.-.AAU.CUC.UCAGGU.............aUCGAG.GACAGAGGGGUCAUG
AACY01278240.1/8-245               CGCCC...UC.C.U.C.CGGGAGAG.CGUGCCggcca......UACAcggca....................................AGGCGC..CG.CCGAAAGGGUA...-..GC................ACCC........................GA.AAACUCUCAAGC..........................................................................AuC.C.A.G.GA.CCG..G..GC.G.Gau...CGGCGGACaugcguccgaccgca.............................................-CUCUGGAGAGCuG.GCGCCg..............................CACGaccacugc...............................GGGCGC..CCACCGAAAGGGCUC..ACG..A.ACGGcgcgcaccgcUAUG.....................................................................................cgcccCGCU..U.CGC.-.AAU.CUC.UCAGGU.............aCCAAG.GACAGAGGGGCCAUC
AACY01182016.1/689-467             UUGAA...CC.U.U.G.CGGGAAAA.AUUUGCcgg........CACAgccgcu...................................GGUGGA..AG.CCGAAAGAGAA...A..AGg...............UCC-.......................uAA.AAACUCUCAGGC.......................................................................gcu-.-.A.G.G.GA.CCG..U..AG.G.Gg....AGAUGUGA............................................................-CUCUGGAAAGC.A.GGCAGgcgcgcg........................UUAAucggcgc................................UCAGCC..UCACCGAAGAGGAAAgcGGC..C.GGCGccc.......GAGC...................................................................................gcguccgGGCC..G.GUC.-.AGU.CUU.UGAGGU..............ACGGA.GAAGGAGGGGGCGCC
#=GC RF                            auGAa...cc.u.u.g.CgGGAGAG.agcggc...........uuua.........................................ggccgc..Cg.CCGAAGGaGCA...A..cc................cCCC........................gg.AAUCuCUCAGGc..........................................................................A.a.a.A.G.GA.CcG..c..aa.g.g.....gGAcGaAA............................................................CCUCUGGAGAGa.g.gcgcu...............................uuaa.......................................cagcgc..cCaCCGAAGGgGCAA..gcc..g.ggcg..........aauu..........................................................................................cgcc..c.ggc.G.AAA.CuC.UCAGGu..............AAAAG.GACAGAGGGGgagga
#=GC SS_align                      :::::...((.(.(.(.(((,,,,<.-<<<<<...........____........................................._>>>>>..><.<<---<<<<--...-..<<................____........................>>.--->>>>-->>>..........................................................................,.,.,.,.,.,,.)))..)..)).).).....--------............................................................((((((,,,,<-.<.<<<<<...............................____......................................._>>>>>..>><<<---<<<<---..<<<..<.<<<<..........____..........................................................................................>>>>..>.>>>.-.---.>>>.>-->>>..............,,,,,.,,)))))):::::::
#=GC SS_cons                       ........<<.<.<.<.<<<[[[.<..<<<<<.........................................................>>>>>..><.<<...<<<<........<<............................................>>....>>>>..>>>..................................................................................].]].>>>..>..>>.>.>.........................................................................<<<<<<[[[.<..<.<<<<<...........................................................................>>>>>..>><<<...<<<<.....<<<..<.<<<<........................................................................................................>>>>..>.>>>.......>>>.>..>>>..................].]]>>>>>>.......
#=GC SS_label                      ........=====P1=====....---P2---.........................................................---P2---=P3=...-P3a........P3b..........................................P3b....P3a-..P3=.......................................................................................======P1======.........................................................................--P1--....====P2====...........................................................................===P2====-P3...=P3a.....----P3b----........................................................................................................----P3b----.......=P3a=..P3-......................--P1--.......
#=GC pair_prediction_1             ........................<.......................................................................>.......................................................................................................................................................................................................................................................................................................................................................................................................................................................................................................................................................................
#=GC pair_prediction_2             .......................................................................................................................................................................................................................................................................................................................................................................[...............................................................................................................................................................................................................................................................................]................
//
