# Supplementary material for: The distributions, mechanisms, and structures of metabolite-binding riboswitches
Source: Genome Biol. 2007 Nov 12;8(11):R239. doi: 10.1186/gb-2007-8-11-r239 (PMC2258182; doi:10.1186/gb-2007-8-11-r239)
Supplement: Additional data file 1 — Sequence alignments of the riboswitch aptamer data sets annotated with new base-base interactions in Stockholm format. [file gb-2007-8-11-r239-S1.zip › Stockholm/Lysine.stk]

# STOCKHOLM 1.0

#=GS NC_003997.3/855442-855261          organism  Bacillus anthracis str. Ames
#=GS NC_005945.1/855337-855156          organism  Bacillus anthracis str. Sterne
#=GS NC_005957.1/854453-854272          organism  Bacillus thuringiensis serovar konkukian str. 97-27
#=GS NC_006274.1/852008-851827          organism  Bacillus cereus E33L
#=GS NC_007530.2/855443-855262          organism  Bacillus anthracis str. 'Ames Ancestor'
#=GS NZ_AAAC02000001.1/1354286-1354105  organism  Bacillus anthracis str. A2012
#=GS NZ_AAEN01000010.1/298140-298321    organism  Bacillus anthracis str. CNEVA-9066
#=GS NZ_AAEO01000033.1/338562-338743    organism  Bacillus anthracis str. A1055
#=GS NZ_AAEP01000028.1/107232-107051    organism  Bacillus anthracis str. Vollum
#=GS NZ_AAEQ01000022.1/109808-109627    organism  Bacillus anthracis str. Kruger B
#=GS NZ_AAER01000021.1/293874-294055    organism  Bacillus anthracis str. Western North America USA6153
#=GS NZ_AAES01000027.1/16888-16707      organism  Bacillus anthracis str. Australia 94
#=GS NC_003366.1/1366236-1366062        organism  Clostridium perfringens str. 13
#=GS NC_004722.1/842544-842363          organism  Bacillus cereus ATCC 14579
#=GS NZ_AAEK01000002.1/121717-121536    organism  Bacillus cereus G9241
#=GS NC_003997.3/1696832-1696646        organism  Bacillus anthracis str. Ames
#=GS NC_005945.1/1696900-1696714        organism  Bacillus anthracis str. Sterne
#=GS NC_006274.1/1709214-1709028        organism  Bacillus cereus E33L
#=GS NC_007530.2/1696955-1696769        organism  Bacillus anthracis str. 'Ames Ancestor'
#=GS NZ_AAAC02000001.1/2182146-2181960  organism  Bacillus anthracis str. A2012
#=GS NZ_AAEN01000011.1/266388-266202    organism  Bacillus anthracis str. CNEVA-9066
#=GS NZ_AAEO01000025.1/264361-264175    organism  Bacillus anthracis str. A1055
#=GS NZ_AAEP01000035.1/268616-268430    organism  Bacillus anthracis str. Vollum
#=GS NZ_AAEQ01000029.1/270089-269903    organism  Bacillus anthracis str. Kruger B
#=GS NZ_AAER01000023.1/257440-257254    organism  Bacillus anthracis str. Western North America USA6153
#=GS NZ_AAES01000034.1/268385-268199    organism  Bacillus anthracis str. Australia 94
#=GS NC_005957.1/1736329-1736143        organism  Bacillus thuringiensis serovar konkukian str. 97-27
#=GS NC_003909.8/957672-957490          organism  Bacillus cereus ATCC 10987
#=GS NC_003909.8/1818638-1818452        organism  Bacillus cereus ATCC 10987
#=GS NZ_AAEK01000005.1/66139-66325      organism  Bacillus cereus G9241
#=GS NC_002570.2/3562930-3562757        organism  Bacillus halodurans C-125
#=GS NC_002570.2/1819757-1819575        organism  Bacillus halodurans C-125
#=GS NC_004722.1/1699021-1698835        organism  Bacillus cereus ATCC 14579
#=GS NC_002570.2/1619231-1619405        organism  Bacillus halodurans C-125
#=GS NC_003030.1/3651159-3650984        organism  Clostridium acetobutylicum ATCC 824
#=GS NC_003997.3/1360863-1361044        organism  Bacillus anthracis str. Ames
#=GS NC_004722.1/1380246-1380427        organism  Bacillus cereus ATCC 14579
#=GS NC_005945.1/1360932-1361113        organism  Bacillus anthracis str. Sterne
#=GS NC_006274.1/1395586-1395767        organism  Bacillus cereus E33L
#=GS NC_007530.2/1360986-1361167        organism  Bacillus anthracis str. 'Ames Ancestor'
#=GS NZ_AAAC02000001.1/1852960-1853141  organism  Bacillus anthracis str. A2012
#=GS NZ_AAEN01000008.1/63149-62968      organism  Bacillus anthracis str. CNEVA-9066
#=GS NZ_AAEO01000037.1/12025-11844      organism  Bacillus anthracis str. A1055
#=GS NZ_AAEP01000030.1/166894-167075    organism  Bacillus anthracis str. Vollum
#=GS NZ_AAEQ01000023.1/167154-167335    organism  Bacillus anthracis str. Kruger B
#=GS NZ_AAER01000019.1/62951-62770      organism  Bacillus anthracis str. Western North America USA6153
#=GS NZ_AAES01000029.1/167124-167305    organism  Bacillus anthracis str. Australia 94
#=GS NC_000964.2/2910120-2909941        organism  Bacillus subtilis subsp. subtilis str. 168
#=GS NC_003909.8/1516721-1516902        organism  Bacillus cereus ATCC 10987
#=GS NZ_AAEK01000009.1/12094-11913      organism  Bacillus cereus G9241
#=GS NC_003366.1/2895497-2895328        organism  Clostridium perfringens str. 13
#=GS NC_005957.1/1382903-1383084        organism  Bacillus thuringiensis serovar konkukian str. 97-27
#=GS NC_006274.1/2909816-2910008        organism  Bacillus cereus E33L
#=GS NC_004557.1/585855-586030          organism  Clostridium tetani E88
#=GS NC_003997.3/2833645-2833837        organism  Bacillus anthracis str. Ames
#=GS NC_005945.1/2834111-2834303        organism  Bacillus anthracis str. Sterne
#=GS NC_007530.2/2833773-2833965        organism  Bacillus anthracis str. 'Ames Ancestor'
#=GS NZ_AAAC02000001.1/3301779-3301971  organism  Bacillus anthracis str. A2012
#=GS NZ_AAEN01000017.1/69768-69960      organism  Bacillus anthracis str. CNEVA-9066
#=GS NZ_AAEO01000022.1/792595-792787    organism  Bacillus anthracis str. A1055
#=GS NZ_AAEP01000026.1/119454-119646    organism  Bacillus anthracis str. Vollum
#=GS NZ_AAEQ01000035.1/399734-399542    organism  Bacillus anthracis str. Kruger B
#=GS NZ_AAER01000040.1/564904-565096    organism  Bacillus anthracis str. Western North America USA6153
#=GS NZ_AAES01000035.1/734409-734601    organism  Bacillus anthracis str. Australia 94
#=GS NZ_AABG04000023.1/31025-31202      organism  Clostridium thermocellum ATCC 27405
#=GS NC_000907.1/1655556-1655380        organism  Haemophilus influenzae Rd KW20
#=GS NC_007146.1/1391584-1391760        organism  Haemophilus influenzae 86-028NP
#=GS NZ_AADO01000003.1/156186-156010    organism  Haemophilus influenzae R2846
#=GS NZ_AADP01000001.1/760661-760837    organism  Haemophilus influenzae R2866
#=GS NZ_AAET01000127.1/3637-3813        organism  Haemophilus influenzae 86-028NP
#=GS NC_005957.1/2899520-2899712        organism  Bacillus thuringiensis serovar konkukian str. 97-27
#=GS NC_006270.2/3365772-3365596        organism  Bacillus licheniformis ATCC 14580
#=GS NC_006322.1/3365943-3365767        organism  Bacillus licheniformis ATCC 14580
#=GS NZ_AABO02000002.1/89339-89168      organism  Haemophilus somnus 129PT
#=GS NZ_AACJ01000060.1/394-565          organism  Haemophilus somnus 2336
#=GS NC_003909.8/2906644-2906836        organism  Bacillus cereus ATCC 10987
#=GS NC_002663.1/1026545-1026371        organism  Pasteurella multocida subsp. multocida str. Pm70
#=GS NC_006582.1/3075743-3075570        organism  Bacillus clausii KSM-K16
#=GS NC_004347.1/1041892-1042063        organism  Shewanella oneidensis MR-1
#=GS NC_003869.1/1930427-1930616        organism  Thermoanaerobacter tengcongensis MB4
#=GS NC_002570.2/3211738-3211547        organism  Bacillus halodurans C-125
#=GS NC_002506.1/232296-232124          organism  Vibrio cholerae O1 biovar eltor str. N16961
#=GS NZ_AAEK01000031.1/60689-60881      organism  Bacillus cereus G9241
#=GS NC_002745.2/1713917-1713742        organism  Staphylococcus aureus subsp. aureus N315
#=GS NC_002758.2/1790310-1790135        organism  Staphylococcus aureus subsp. aureus Mu50
#=GS NC_002951.2/1759610-1759435        organism  Staphylococcus aureus subsp. aureus COL
#=GS NC_002952.2/1824557-1824382        organism  Staphylococcus aureus subsp. aureus MRSA252
#=GS NC_002953.3/1732590-1732415        organism  Staphylococcus aureus subsp. aureus MSSA476
#=GS NC_003923.1/1752938-1752763        organism  Staphylococcus aureus subsp. aureus MW2
#=GS NC_006370.1/1201127-1201310        organism  Photobacterium profundum SS9
#=GS NC_004459.1/2989398-2989219        organism  Vibrio vulnificus CMCP6
#=GS NC_005139.1/1373591-1373770        organism  Vibrio vulnificus YJ016
#=GS NC_003366.1/742872-743043          organism  Clostridium perfringens str. 13
#=GS NC_006840.1/1836942-1836759        organism  Vibrio fischeri ES114
#=GS NC_004603.1/1190723-1190903        organism  Vibrio parahaemolyticus RIMD 2210633
#=GS NC_004193.1/2421341-2421165        organism  Oceanobacillus iheyensis HTE831
#=GS NC_000964.2/3420378-3420199        organism  Bacillus subtilis subsp. subtilis str. 168
#=GS NC_004193.1/1752855-1753037        organism  Oceanobacillus iheyensis HTE831
#=GS NC_004722.1/3009682-3009874        organism  Bacillus cereus ATCC 14579
#=GS NZ_AACK01000021.1/33603-33432      organism  Actinobacillus pleuropneumoniae serovar 1 str. 4074
#=GS NC_002940.2/992934-993104          organism  Haemophilus ducreyi 35000HP
#=GS NC_002976.3/1281544-1281369        organism  Staphylococcus epidermidis RP62A
#=GS NC_004461.1/1386907-1386732        organism  Staphylococcus epidermidis ATCC 12228
#=GS NC_006270.2/2878019-2877840        organism  Bacillus licheniformis ATCC 14580
#=GS NC_006322.1/2878230-2878051        organism  Bacillus licheniformis ATCC 14580
#=GS NC_004557.1/2605606-2605439        organism  Clostridium tetani E88
#=GS NC_002976.3/981298-981477          organism  Staphylococcus epidermidis RP62A
#=GS NC_004461.1/1086256-1086435        organism  Staphylococcus epidermidis ATCC 12228
#=GS NC_002505.1/1198970-1199152        organism  Vibrio cholerae O1 biovar eltor str. N16961
#=GS NC_003454.1/361206-361027          organism  Fusobacterium nucleatum subsp. nucleatum ATCC 25586
#=GS NC_003030.1/3801637-3801809        organism  Clostridium acetobutylicum ATCC 824
#=GS NZ_AAEV01000005.1/55892-55712      organism  Pediococcus pentosaceus ATCC 25745
#=GS NC_006300.1/1325416-1325239        organism  Mannheimia succiniciproducens MBEL55E
#=GS NC_000853.1/1519251-1519074        organism  Thermotoga maritima MSB8
#=GS NZ_AADW02000027.1/21929-21745      organism  Exiguobacterium sp. 255-15
#=GS NZ_AAIO01000002.1/6335-6531        organism  Shewanella baltica OS155
#=GS NC_004567.1/928916-929097          organism  Lactobacillus plantarum WCFS1
#=GS NZ_AAAW03000005.1/60351-60177      organism  Desulfitobacterium hafniense DCB-2
#=GS NZ_AADW02000008.1/60264-60089      organism  Exiguobacterium sp. 255-15
#=GS NC_006370.1/3172735-3172907        organism  Photobacterium profundum SS9
#=GS NC_006510.1/984634-984455          organism  Geobacillus kaustophilus HTA426
#=GS NC_006814.1/834695-834865          organism  Lactobacillus acidophilus NCFM
#=GS NZ_AAEV01000001.1/199067-198890    organism  Pediococcus pentosaceus ATCC 25745
#=GS NZ_AADT03000018.1/60-231           organism  Moorella thermoacetica ATCC 39073
#=GS NC_003212.1/817469-817272          organism  Listeria innocua Clip11262
#=GS NC_003030.1/704200-704385          organism  Clostridium acetobutylicum ATCC 824
#=GS NC_004668.1/224792-224618          organism  Enterococcus faecalis V583
#=GS NC_002951.2/1440344-1440519        organism  Staphylococcus aureus subsp. aureus COL
#=GS NC_002952.2/1463346-1463521        organism  Staphylococcus aureus subsp. aureus MRSA252
#=GS NC_002953.3/1429786-1429961        organism  Staphylococcus aureus subsp. aureus MSSA476
#=GS NC_003923.1/1401232-1401407        organism  Staphylococcus aureus subsp. aureus MW2
#=GS NC_002745.2/1399486-1399661        organism  Staphylococcus aureus subsp. aureus N315
#=GS NC_002758.2/1475815-1475990        organism  Staphylococcus aureus subsp. aureus Mu50
#=GS NC_002973.5/828183-827986          organism  Listeria monocytogenes str. 4b F2365
#=GS NC_003210.1/826683-826486          organism  Listeria monocytogenes EGD-e
#=GS NZ_AADR01000092.1/1734-1537        organism  Listeria monocytogenes str. 4b H7858
#=GS NZ_AABF02000218.1/184-5            organism  Fusobacterium nucleatum subsp. vincentii ATCC 49256
#=GS NZ_AADW02000004.1/181244-181066    organism  Exiguobacterium sp. 255-15
#=GS NC_002505.1/414433-414256          organism  Vibrio cholerae O1 biovar eltor str. N16961
#=GS NC_004347.1/3280656-3280460        organism  Shewanella oneidensis MR-1
#=GS NC_006582.1/2146030-2146207        organism  Bacillus clausii KSM-K16
#=GS NZ_AAIO01000064.1/6936-6762        organism  Shewanella baltica OS155
#=GS NC_004459.1/1404838-1404660        organism  Vibrio vulnificus CMCP6
#=GS NC_005139.1/3027782-3027960        organism  Vibrio vulnificus YJ016
#=GS NC_004347.1/4124733-4124559        organism  Shewanella oneidensis MR-1
#=GS NZ_AAGR01000017.1/26461-26283      organism  Lactobacillus casei ATCC 334
#=GS NC_006840.1/365527-365353          organism  Vibrio fischeri ES114
#=GS NC_004603.1/2873784-2873962        organism  Vibrio parahaemolyticus RIMD 2210633
#=GS NC_003869.1/719320-719498          organism  Thermoanaerobacter tengcongensis MB4
#=GS NZ_AAIU01000063.1/7664-7467        organism  Shewanella denitrificans OS-217
#=GS NZ_AAIV01000008.1/39504-39288      organism  Shewanella frigidimarina NCIMB 400
#=GS NZ_AAIN01000006.1/15952-16127      organism  Shewanella amazonensis SB2B
#=GS NZ_AAIN01000011.1/77337-77138      organism  Shewanella amazonensis SB2B
#=GS NC_002662.1/2276232-2276414        organism  Lactococcus lactis subsp. lactis Il1403
#=GS NZ_AABH02000020.1/12426-12593      organism  Leuconostoc mesenteroides subsp. mesenteroides ATCC 8293
#=GS NZ_AABJ03000007.1/66428-66257      organism  Oenococcus oeni PSU-1
#=GS NZ_AABH02000013.1/9988-10156       organism  Leuconostoc mesenteroides subsp. mesenteroides ATCC 8293
#=GS NZ_AABH02000106.1/368-200          organism  Leuconostoc mesenteroides subsp. mesenteroides ATCC 8293
#=GS NZ_AABJ03000002.1/230549-230380    organism  Oenococcus oeni PSU-1
#=GS NC_005362.1/111419-111246          organism  Lactobacillus johnsonii NCC 533
#=GS NZ_AAIU01000001.1/51300-51131      organism  Shewanella denitrificans OS-217
#=GS NZ_AAIV01000003.1/110542-110368    organism  Shewanella frigidimarina NCIMB 400
#=GS NZ_AABH02000010.1/23306-23474      organism  Leuconostoc mesenteroides subsp. mesenteroides ATCC 8293
#=GS NZ_AAGR01000056.1/9188-9363        organism  Lactobacillus casei ATCC 334
#=GS NC_005303.1/669191-669021          organism  Onion yellows phytoplasma OY-M
#=GS NZ_AAAO02000018.1/33549-33722      organism  Lactobacillus gasseri
#=GS NC_004431.1/4769195-4768999        organism  Escherichia coli CFT073
#=GS NC_006370.1/3733830-3734021        organism  Photobacterium profundum SS9
#=GS NC_002662.1/1665920-1665745        organism  Lactococcus lactis subsp. lactis Il1403
#=GS NC_006814.1/110177-110004          organism  Lactobacillus acidophilus NCFM
#=GS NZ_AAGR01000046.1/13910-14082      organism  Lactobacillus casei ATCC 334
#=GS NC_000913.2/4231544-4231348        organism  Escherichia coli K12
#=GS NC_002655.2/5116767-5116571        organism  Escherichia coli O157:H7 EDL933
#=GS NC_002695.1/5086781-5086585        organism  Escherichia coli O157:H7
#=GS NC_004337.1/4356133-4356329        organism  Shigella flexneri 2a str. 301
#=GS NC_004741.1/3415497-3415301        organism  Shigella flexneri 2a str. 2457T
#=GS NZ_AAGO01000092.1/9209-9034        organism  Lactococcus lactis subsp. cremoris SK11
#=GS NZ_AAGQ01000103.1/4368-4193        organism  Lactobacillus delbrueckii subsp. bulgaricus ATCC BAA-365
#=GS NZ_AACK01000044.1/2909-3092        organism  Actinobacillus pleuropneumoniae serovar 1 str. 4074
#=GS NC_004547.2/4451556-4451748        organism  Erwinia carotovora subsp. atroseptica SCRI1043
#=GS NC_006512.1/1551517-1551340        organism  Idiomarina loihiensis L2TR
#=GS NC_002940.2/1124335-1124144        organism  Haemophilus ducreyi 35000HP
#=GS NZ_AAIA01000001.1/376842-376648    organism  Solibacter usitatus Ellin6076

#=GS NC_003997.3/855442-855261          taxonomy  Bacteria; Firmicutes; Bacillales; Bacillaceae; Bacillus; Bacillus; cereus group; Bacillus; anthracis str. Ames
#=GS NC_005945.1/855337-855156          taxonomy  Bacteria; Firmicutes; Bacillales; Bacillaceae; Bacillus; Bacillus; cereus group; Bacillus; anthracis str. Sterne
#=GS NC_005957.1/854453-854272          taxonomy  Bacteria; Firmicutes; Bacillales; Bacillaceae; Bacillus; Bacillus; cereus group; Bacillus; thuringiensis serovar konkukian str. 97-27
#=GS NC_006274.1/852008-851827          taxonomy  Bacteria; Firmicutes; Bacillales; Bacillaceae; Bacillus; Bacillus; cereus group; Bacillus; cereus
#=GS NC_007530.2/855443-855262          taxonomy  Bacteria; Firmicutes; Bacillales; Bacillaceae; Bacillus; Bacillus; cereus group; Bacillus; anthracis str. 'Ames Ancestor'
#=GS NZ_AAAC02000001.1/1354286-1354105  taxonomy  Bacteria; Firmicutes; Bacillales; Bacillaceae; Bacillus; Bacillus; cereus group; Bacillus; anthracis str. A2012
#=GS NZ_AAEN01000010.1/298140-298321    taxonomy  Bacteria; Firmicutes; Bacillales; Bacillaceae; Bacillus; Bacillus; cereus group; Bacillus; anthracis str. CNEVA-9066
#=GS NZ_AAEO01000033.1/338562-338743    taxonomy  Bacteria; Firmicutes; Bacillales; Bacillaceae; Bacillus; Bacillus; cereus group; Bacillus; anthracis str. A1055
#=GS NZ_AAEP01000028.1/107232-107051    taxonomy  Bacteria; Firmicutes; Bacillales; Bacillaceae; Bacillus; Bacillus; cereus group; Bacillus; anthracis str. Vollum
#=GS NZ_AAEQ01000022.1/109808-109627    taxonomy  Bacteria; Firmicutes; Bacillales; Bacillaceae; Bacillus; Bacillus; cereus group; Bacillus; anthracis str. Kruger B
#=GS NZ_AAER01000021.1/293874-294055    taxonomy  Bacteria; Firmicutes; Bacillales; Bacillaceae; Bacillus; Bacillus; cereus group; Bacillus; anthracis str. Western North America USA6153
#=GS NZ_AAES01000027.1/16888-16707      taxonomy  Bacteria; Firmicutes; Bacillales; Bacillaceae; Bacillus; Bacillus; cereus group; Bacillus; anthracis str. Australia 94
#=GS NC_003366.1/1366236-1366062        taxonomy  Bacteria; Firmicutes; Clostridia; Clostridiales; Clostridiaceae; Clostridium; perfringens str. 13
#=GS NC_004722.1/842544-842363          taxonomy  Bacteria; Firmicutes; Bacillales; Bacillaceae; Bacillus; Bacillus; cereus group; Bacillus; cereus ATCC 14579
#=GS NZ_AAEK01000002.1/121717-121536    taxonomy  Bacteria; Firmicutes; Bacillales; Bacillaceae; Bacillus; Bacillus; cereus group; Bacillus; cereus
#=GS NC_003997.3/1696832-1696646        taxonomy  Bacteria; Firmicutes; Bacillales; Bacillaceae; Bacillus; Bacillus; cereus group; Bacillus; anthracis str. Ames
#=GS NC_005945.1/1696900-1696714        taxonomy  Bacteria; Firmicutes; Bacillales; Bacillaceae; Bacillus; Bacillus; cereus group; Bacillus; anthracis str. Sterne
#=GS NC_006274.1/1709214-1709028        taxonomy  Bacteria; Firmicutes; Bacillales; Bacillaceae; Bacillus; Bacillus; cereus group; Bacillus; cereus
#=GS NC_007530.2/1696955-1696769        taxonomy  Bacteria; Firmicutes; Bacillales; Bacillaceae; Bacillus; Bacillus; cereus group; Bacillus; anthracis str. 'Ames Ancestor'
#=GS NZ_AAAC02000001.1/2182146-2181960  taxonomy  Bacteria; Firmicutes; Bacillales; Bacillaceae; Bacillus; Bacillus; cereus group; Bacillus; anthracis str. A2012
#=GS NZ_AAEN01000011.1/266388-266202    taxonomy  Bacteria; Firmicutes; Bacillales; Bacillaceae; Bacillus; Bacillus; cereus group; Bacillus; anthracis str. CNEVA-9066
#=GS NZ_AAEO01000025.1/264361-264175    taxonomy  Bacteria; Firmicutes; Bacillales; Bacillaceae; Bacillus; Bacillus; cereus group; Bacillus; anthracis str. A1055
#=GS NZ_AAEP01000035.1/268616-268430    taxonomy  Bacteria; Firmicutes; Bacillales; Bacillaceae; Bacillus; Bacillus; cereus group; Bacillus; anthracis str. Vollum
#=GS NZ_AAEQ01000029.1/270089-269903    taxonomy  Bacteria; Firmicutes; Bacillales; Bacillaceae; Bacillus; Bacillus; cereus group; Bacillus; anthracis str. Kruger B
#=GS NZ_AAER01000023.1/257440-257254    taxonomy  Bacteria; Firmicutes; Bacillales; Bacillaceae; Bacillus; Bacillus; cereus group; Bacillus; anthracis str. Western North America USA6153
#=GS NZ_AAES01000034.1/268385-268199    taxonomy  Bacteria; Firmicutes; Bacillales; Bacillaceae; Bacillus; Bacillus; cereus group; Bacillus; anthracis str. Australia 94
#=GS NC_005957.1/1736329-1736143        taxonomy  Bacteria; Firmicutes; Bacillales; Bacillaceae; Bacillus; Bacillus; cereus group; Bacillus; thuringiensis serovar konkukian str. 97-27
#=GS NC_003909.8/957672-957490          taxonomy  Bacteria; Firmicutes; Bacillales; Bacillaceae; Bacillus; Bacillus; cereus group; Bacillus; cereus ATCC 10987
#=GS NC_003909.8/1818638-1818452        taxonomy  Bacteria; Firmicutes; Bacillales; Bacillaceae; Bacillus; Bacillus; cereus group; Bacillus; cereus ATCC 10987
#=GS NZ_AAEK01000005.1/66139-66325      taxonomy  Bacteria; Firmicutes; Bacillales; Bacillaceae; Bacillus; Bacillus; cereus group; Bacillus; cereus
#=GS NC_002570.2/3562930-3562757        taxonomy  Bacteria; Firmicutes; Bacillales; Bacillaceae; Bacillus; halodurans C-125
#=GS NC_002570.2/1819757-1819575        taxonomy  Bacteria; Firmicutes; Bacillales; Bacillaceae; Bacillus; halodurans C-125
#=GS NC_004722.1/1699021-1698835        taxonomy  Bacteria; Firmicutes; Bacillales; Bacillaceae; Bacillus; Bacillus; cereus group; Bacillus; cereus ATCC 14579
#=GS NC_002570.2/1619231-1619405        taxonomy  Bacteria; Firmicutes; Bacillales; Bacillaceae; Bacillus; halodurans C-125
#=GS NC_003030.1/3651159-3650984        taxonomy  Bacteria; Firmicutes; Clostridia; Clostridiales; Clostridiaceae; Clostridium; acetobutylicum ATCC 824
#=GS NC_003997.3/1360863-1361044        taxonomy  Bacteria; Firmicutes; Bacillales; Bacillaceae; Bacillus; Bacillus; cereus group; Bacillus; anthracis str. Ames
#=GS NC_004722.1/1380246-1380427        taxonomy  Bacteria; Firmicutes; Bacillales; Bacillaceae; Bacillus; Bacillus; cereus group; Bacillus; cereus ATCC 14579
#=GS NC_005945.1/1360932-1361113        taxonomy  Bacteria; Firmicutes; Bacillales; Bacillaceae; Bacillus; Bacillus; cereus group; Bacillus; anthracis str. Sterne
#=GS NC_006274.1/1395586-1395767        taxonomy  Bacteria; Firmicutes; Bacillales; Bacillaceae; Bacillus; Bacillus; cereus group; Bacillus; cereus
#=GS NC_007530.2/1360986-1361167        taxonomy  Bacteria; Firmicutes; Bacillales; Bacillaceae; Bacillus; Bacillus; cereus group; Bacillus; anthracis str. 'Ames Ancestor'
#=GS NZ_AAAC02000001.1/1852960-1853141  taxonomy  Bacteria; Firmicutes; Bacillales; Bacillaceae; Bacillus; Bacillus; cereus group; Bacillus; anthracis str. A2012
#=GS NZ_AAEN01000008.1/63149-62968      taxonomy  Bacteria; Firmicutes; Bacillales; Bacillaceae; Bacillus; Bacillus; cereus group; Bacillus; anthracis str. CNEVA-9066
#=GS NZ_AAEO01000037.1/12025-11844      taxonomy  Bacteria; Firmicutes; Bacillales; Bacillaceae; Bacillus; Bacillus; cereus group; Bacillus; anthracis str. A1055
#=GS NZ_AAEP01000030.1/166894-167075    taxonomy  Bacteria; Firmicutes; Bacillales; Bacillaceae; Bacillus; Bacillus; cereus group; Bacillus; anthracis str. Vollum
#=GS NZ_AAEQ01000023.1/167154-167335    taxonomy  Bacteria; Firmicutes; Bacillales; Bacillaceae; Bacillus; Bacillus; cereus group; Bacillus; anthracis str. Kruger B
#=GS NZ_AAER01000019.1/62951-62770      taxonomy  Bacteria; Firmicutes; Bacillales; Bacillaceae; Bacillus; Bacillus; cereus group; Bacillus; anthracis str. Western North America USA6153
#=GS NZ_AAES01000029.1/167124-167305    taxonomy  Bacteria; Firmicutes; Bacillales; Bacillaceae; Bacillus; Bacillus; cereus group; Bacillus; anthracis str. Australia 94
#=GS NC_000964.2/2910120-2909941        taxonomy  Bacteria; Firmicutes; Bacillales; Bacillaceae; Bacillus; subtilis subsp.
#=GS NC_003909.8/1516721-1516902        taxonomy  Bacteria; Firmicutes; Bacillales; Bacillaceae; Bacillus; Bacillus; cereus group; Bacillus; cereus ATCC 10987
#=GS NZ_AAEK01000009.1/12094-11913      taxonomy  Bacteria; Firmicutes; Bacillales; Bacillaceae; Bacillus; Bacillus; cereus group; Bacillus; cereus
#=GS NC_003366.1/2895497-2895328        taxonomy  Bacteria; Firmicutes; Clostridia; Clostridiales; Clostridiaceae; Clostridium; perfringens str. 13
#=GS NC_005957.1/1382903-1383084        taxonomy  Bacteria; Firmicutes; Bacillales; Bacillaceae; Bacillus; Bacillus; cereus group; Bacillus; thuringiensis serovar konkukian str. 97-27
#=GS NC_006274.1/2909816-2910008        taxonomy  Bacteria; Firmicutes; Bacillales; Bacillaceae; Bacillus; Bacillus; cereus group; Bacillus; cereus
#=GS NC_004557.1/585855-586030          taxonomy  Bacteria; Firmicutes; Clostridia; Clostridiales; Clostridiaceae; Clostridium; tetani
#=GS NC_003997.3/2833645-2833837        taxonomy  Bacteria; Firmicutes; Bacillales; Bacillaceae; Bacillus; Bacillus; cereus group; Bacillus; anthracis str. Ames
#=GS NC_005945.1/2834111-2834303        taxonomy  Bacteria; Firmicutes; Bacillales; Bacillaceae; Bacillus; Bacillus; cereus group; Bacillus; anthracis str. Sterne
#=GS NC_007530.2/2833773-2833965        taxonomy  Bacteria; Firmicutes; Bacillales; Bacillaceae; Bacillus; Bacillus; cereus group; Bacillus; anthracis str. 'Ames Ancestor'
#=GS NZ_AAAC02000001.1/3301779-3301971  taxonomy  Bacteria; Firmicutes; Bacillales; Bacillaceae; Bacillus; Bacillus; cereus group; Bacillus; anthracis str. A2012
#=GS NZ_AAEN01000017.1/69768-69960      taxonomy  Bacteria; Firmicutes; Bacillales; Bacillaceae; Bacillus; Bacillus; cereus group; Bacillus; anthracis str. CNEVA-9066
#=GS NZ_AAEO01000022.1/792595-792787    taxonomy  Bacteria; Firmicutes; Bacillales; Bacillaceae; Bacillus; Bacillus; cereus group; Bacillus; anthracis str. A1055
#=GS NZ_AAEP01000026.1/119454-119646    taxonomy  Bacteria; Firmicutes; Bacillales; Bacillaceae; Bacillus; Bacillus; cereus group; Bacillus; anthracis str. Vollum
#=GS NZ_AAEQ01000035.1/399734-399542    taxonomy  Bacteria; Firmicutes; Bacillales; Bacillaceae; Bacillus; Bacillus; cereus group; Bacillus; anthracis str. Kruger B
#=GS NZ_AAER01000040.1/564904-565096    taxonomy  Bacteria; Firmicutes; Bacillales; Bacillaceae; Bacillus; Bacillus; cereus group; Bacillus; anthracis str. Western North America USA6153
#=GS NZ_AAES01000035.1/734409-734601    taxonomy  Bacteria; Firmicutes; Bacillales; Bacillaceae; Bacillus; Bacillus; cereus group; Bacillus; anthracis str. Australia 94
#=GS NZ_AABG04000023.1/31025-31202      taxonomy  Bacteria; Firmicutes; Clostridia; Clostridiales; Clostridiaceae; Clostridium; thermocellum ATCC 27405
#=GS NC_000907.1/1655556-1655380        taxonomy  Bacteria; Proteobacteria; Gammaproteobacteria; Pasteurellales; Pasteurellaceae; Haemophilus; influenzae Rd KW20
#=GS NC_007146.1/1391584-1391760        taxonomy  Bacteria; Proteobacteria; Gammaproteobacteria; Pasteurellales; Pasteurellaceae; Haemophilus; influenzae 86-028NP
#=GS NZ_AADO01000003.1/156186-156010    taxonomy  Bacteria; Proteobacteria; Gammaproteobacteria; Pasteurellales; Pasteurellaceae; Haemophilus; influenzae
#=GS NZ_AADP01000001.1/760661-760837    taxonomy  Bacteria; Proteobacteria; Gammaproteobacteria; Pasteurellales; Pasteurellaceae; Haemophilus; influenzae
#=GS NZ_AAET01000127.1/3637-3813        taxonomy  Bacteria; Proteobacteria; Gammaproteobacteria; Pasteurellales; Pasteurellaceae; Haemophilus; influenzae 86-028NP
#=GS NC_005957.1/2899520-2899712        taxonomy  Bacteria; Firmicutes; Bacillales; Bacillaceae; Bacillus; Bacillus; cereus group; Bacillus; thuringiensis serovar konkukian str. 97-27
#=GS NC_006270.2/3365772-3365596        taxonomy  Bacteria; Firmicutes; Bacillales; Bacillaceae; Bacillus; licheniformis ATCC 14580
#=GS NC_006322.1/3365943-3365767        taxonomy  Bacteria; Firmicutes; Bacillales; Bacillaceae; Bacillus; licheniformis ATCC 14580
#=GS NZ_AABO02000002.1/89339-89168      taxonomy  Bacteria; Proteobacteria; Gammaproteobacteria; Pasteurellales; Pasteurellaceae; Histophilus; Haemophilus; somnus
#=GS NZ_AACJ01000060.1/394-565          taxonomy  Bacteria; Proteobacteria; Gammaproteobacteria; Pasteurellales; Pasteurellaceae; Histophilus; Haemophilus; somnus
#=GS NC_003909.8/2906644-2906836        taxonomy  Bacteria; Firmicutes; Bacillales; Bacillaceae; Bacillus; Bacillus; cereus group; Bacillus; cereus ATCC 10987
#=GS NC_002663.1/1026545-1026371        taxonomy  Bacteria; Proteobacteria; Gammaproteobacteria; Pasteurellales; Pasteurellaceae; Pasteurella; multocida subsp.
#=GS NC_006582.1/3075743-3075570        taxonomy  Bacteria; Firmicutes; Bacillales; Bacillaceae; Bacillus; clausii KSM-K16
#=GS NC_004347.1/1041892-1042063        taxonomy  Bacteria; Proteobacteria; Gammaproteobacteria; Alteromonadales; Shewanellaceae; Shewanella; oneidensis MR-1
#=GS NC_003869.1/1930427-1930616        taxonomy  Bacteria; Firmicutes; Clostridia; Thermoanaerobacteriales; Thermoanaerobacteriaceae; Thermoanaerobacter; tengcongensis
#=GS NC_002570.2/3211738-3211547        taxonomy  Bacteria; Firmicutes; Bacillales; Bacillaceae; Bacillus; halodurans C-125
#=GS NC_002506.1/232296-232124          taxonomy  Bacteria; Proteobacteria; Gammaproteobacteria; Vibrionales; Vibrionaceae; Vibrio; cholerae O1 biovar eltor str. N16961
#=GS NZ_AAEK01000031.1/60689-60881      taxonomy  Bacteria; Firmicutes; Bacillales; Bacillaceae; Bacillus; Bacillus; cereus group; Bacillus; cereus
#=GS NC_002745.2/1713917-1713742        taxonomy  Bacteria; Firmicutes; Bacillales; Staphylococcus; aureus subsp.
#=GS NC_002758.2/1790310-1790135        taxonomy  Bacteria; Firmicutes; Bacillales; Staphylococcus; aureus subsp.
#=GS NC_002951.2/1759610-1759435        taxonomy  Bacteria; Firmicutes; Bacillales; Staphylococcus; aureus subsp.
#=GS NC_002952.2/1824557-1824382        taxonomy  Bacteria; Firmicutes; Bacillales; Staphylococcus; aureus subsp.
#=GS NC_002953.3/1732590-1732415        taxonomy  Bacteria; Firmicutes; Bacillales; Staphylococcus; aureus subsp.
#=GS NC_003923.1/1752938-1752763        taxonomy  Bacteria; Firmicutes; Bacillales; Staphylococcus; aureus subsp.
#=GS NC_006370.1/1201127-1201310        taxonomy  Bacteria; Proteobacteria; Gammaproteobacteria; Vibrionales; Vibrionaceae; Photobacterium; profundum
#=GS NC_004459.1/2989398-2989219        taxonomy  Bacteria; Proteobacteria; Gammaproteobacteria; Vibrionales; Vibrionaceae; Vibrio; vulnificus
#=GS NC_005139.1/1373591-1373770        taxonomy  Bacteria; Proteobacteria; Gammaproteobacteria; Vibrionales; Vibrionaceae; Vibrio; vulnificus
#=GS NC_003366.1/742872-743043          taxonomy  Bacteria; Firmicutes; Clostridia; Clostridiales; Clostridiaceae; Clostridium; perfringens str. 13
#=GS NC_006840.1/1836942-1836759        taxonomy  Bacteria; Proteobacteria; Gammaproteobacteria; Vibrionales; Vibrionaceae; Vibrio; fischeri
#=GS NC_004603.1/1190723-1190903        taxonomy  Bacteria; Proteobacteria; Gammaproteobacteria; Vibrionales; Vibrionaceae; Vibrio; parahaemolyticus RIMD 2210633
#=GS NC_004193.1/2421341-2421165        taxonomy  Bacteria; Firmicutes; Bacillales; Bacillaceae; Oceanobacillus; iheyensis
#=GS NC_000964.2/3420378-3420199        taxonomy  Bacteria; Firmicutes; Bacillales; Bacillaceae; Bacillus; subtilis subsp.
#=GS NC_004193.1/1752855-1753037        taxonomy  Bacteria; Firmicutes; Bacillales; Bacillaceae; Oceanobacillus; iheyensis
#=GS NC_004722.1/3009682-3009874        taxonomy  Bacteria; Firmicutes; Bacillales; Bacillaceae; Bacillus; Bacillus; cereus group; Bacillus; cereus ATCC 14579
#=GS NZ_AACK01000021.1/33603-33432      taxonomy  Bacteria; Proteobacteria; Gammaproteobacteria; Pasteurellales; Pasteurellaceae; Actinobacillus; pleuropneumoniae serovar 1 str. 4074
#=GS NC_002940.2/992934-993104          taxonomy  Bacteria; Proteobacteria; Gammaproteobacteria; Pasteurellales; Pasteurellaceae; Haemophilus; ducreyi
#=GS NC_002976.3/1281544-1281369        taxonomy  Bacteria; Firmicutes; Bacillales; Staphylococcus; epidermidis
#=GS NC_004461.1/1386907-1386732        taxonomy  Bacteria; Firmicutes; Bacillales; Staphylococcus; epidermidis ATCC 12228
#=GS NC_006270.2/2878019-2877840        taxonomy  Bacteria; Firmicutes; Bacillales; Bacillaceae; Bacillus; licheniformis ATCC 14580
#=GS NC_006322.1/2878230-2878051        taxonomy  Bacteria; Firmicutes; Bacillales; Bacillaceae; Bacillus; licheniformis ATCC 14580
#=GS NC_004557.1/2605606-2605439        taxonomy  Bacteria; Firmicutes; Clostridia; Clostridiales; Clostridiaceae; Clostridium; tetani
#=GS NC_002976.3/981298-981477          taxonomy  Bacteria; Firmicutes; Bacillales; Staphylococcus; epidermidis
#=GS NC_004461.1/1086256-1086435        taxonomy  Bacteria; Firmicutes; Bacillales; Staphylococcus; epidermidis ATCC 12228
#=GS NC_002505.1/1198970-1199152        taxonomy  Bacteria; Proteobacteria; Gammaproteobacteria; Vibrionales; Vibrionaceae; Vibrio; cholerae O1 biovar eltor str. N16961
#=GS NC_003454.1/361206-361027          taxonomy  Bacteria; Fusobacteria; Fusobacterales; Fusobacteriaceae; Fusobacterium; nucleatum subsp.
#=GS NC_003030.1/3801637-3801809        taxonomy  Bacteria; Firmicutes; Clostridia; Clostridiales; Clostridiaceae; Clostridium; acetobutylicum ATCC 824
#=GS NZ_AAEV01000005.1/55892-55712      taxonomy  Bacteria; Firmicutes; Lactobacillales; Lactobacillaceae; Pediococcus; pentosaceus ATCC 25745
#=GS NC_006300.1/1325416-1325239        taxonomy  Bacteria; Proteobacteria; Gammaproteobacteria; Pasteurellales; Pasteurellaceae; Mannheimia; succiniciproducens
#=GS NC_000853.1/1519251-1519074        taxonomy  Bacteria; Thermotogae; Thermotogales; Thermotogaceae; Thermotoga; maritima
#=GS NZ_AADW02000027.1/21929-21745      taxonomy  Bacteria; Firmicutes; Bacillales; Bacillaceae; Exiguobacterium; sp.
#=GS NZ_AAIO01000002.1/6335-6531        taxonomy  Bacteria; Proteobacteria; Gammaproteobacteria; Alteromonadales; Shewanellaceae; Shewanella; baltica
#=GS NC_004567.1/928916-929097          taxonomy  Bacteria; Firmicutes; Lactobacillales; Lactobacillaceae; Lactobacillus; plantarum
#=GS NZ_AAAW03000005.1/60351-60177      taxonomy  Bacteria; Firmicutes; Clostridia; Clostridiales; Peptococcaceae; Desulfitobacterium; hafniense DCB-2
#=GS NZ_AADW02000008.1/60264-60089      taxonomy  Bacteria; Firmicutes; Bacillales; Bacillaceae; Exiguobacterium; sp.
#=GS NC_006370.1/3172735-3172907        taxonomy  Bacteria; Proteobacteria; Gammaproteobacteria; Vibrionales; Vibrionaceae; Photobacterium; profundum
#=GS NC_006510.1/984634-984455          taxonomy  Bacteria; Firmicutes; Bacillales; Bacillaceae; Geobacillus; kaustophilus
#=GS NC_006814.1/834695-834865          taxonomy  Bacteria; Firmicutes; Lactobacillales; Lactobacillaceae; Lactobacillus; acidophilus
#=GS NZ_AAEV01000001.1/199067-198890    taxonomy  Bacteria; Firmicutes; Lactobacillales; Lactobacillaceae; Pediococcus; pentosaceus ATCC 25745
#=GS NZ_AADT03000018.1/60-231           taxonomy  Bacteria; Firmicutes; Clostridia; Thermoanaerobacteriales; Thermoanaerobacteriaceae; Moorella group; Moorella; thermoacetica ATCC 39073
#=GS NC_003212.1/817469-817272          taxonomy  Bacteria; Firmicutes; Bacillales; Listeriaceae; Listeria; innocua
#=GS NC_003030.1/704200-704385          taxonomy  Bacteria; Firmicutes; Clostridia; Clostridiales; Clostridiaceae; Clostridium; acetobutylicum ATCC 824
#=GS NC_004668.1/224792-224618          taxonomy  Bacteria; Firmicutes; Lactobacillales; Enterococcaceae; Enterococcus; faecalis
#=GS NC_002951.2/1440344-1440519        taxonomy  Bacteria; Firmicutes; Bacillales; Staphylococcus; aureus subsp.
#=GS NC_002952.2/1463346-1463521        taxonomy  Bacteria; Firmicutes; Bacillales; Staphylococcus; aureus subsp.
#=GS NC_002953.3/1429786-1429961        taxonomy  Bacteria; Firmicutes; Bacillales; Staphylococcus; aureus subsp.
#=GS NC_003923.1/1401232-1401407        taxonomy  Bacteria; Firmicutes; Bacillales; Staphylococcus; aureus subsp.
#=GS NC_002745.2/1399486-1399661        taxonomy  Bacteria; Firmicutes; Bacillales; Staphylococcus; aureus subsp.
#=GS NC_002758.2/1475815-1475990        taxonomy  Bacteria; Firmicutes; Bacillales; Staphylococcus; aureus subsp.
#=GS NC_002973.5/828183-827986          taxonomy  Bacteria; Firmicutes; Bacillales; Listeriaceae; Listeria; monocytogenes str. 4b F2365
#=GS NC_003210.1/826683-826486          taxonomy  Bacteria; Firmicutes; Bacillales; Listeriaceae; Listeria; monocytogenes EGD-e
#=GS NZ_AADR01000092.1/1734-1537        taxonomy  Bacteria; Firmicutes; Bacillales; Listeriaceae; Listeria; monocytogenes str. 4b H7858
#=GS NZ_AABF02000218.1/184-5            taxonomy  Bacteria; Fusobacteria; Fusobacteria (class); Fusobacterales; Fusobacteriaceae; Fusobacterium; nucleatum subsp.
#=GS NZ_AADW02000004.1/181244-181066    taxonomy  Bacteria; Firmicutes; Bacillales; Bacillaceae; Exiguobacterium; sp.
#=GS NC_002505.1/414433-414256          taxonomy  Bacteria; Proteobacteria; Gammaproteobacteria; Vibrionales; Vibrionaceae; Vibrio; cholerae O1 biovar eltor str. N16961
#=GS NC_004347.1/3280656-3280460        taxonomy  Bacteria; Proteobacteria; Gammaproteobacteria; Alteromonadales; Shewanellaceae; Shewanella; oneidensis MR-1
#=GS NC_006582.1/2146030-2146207        taxonomy  Bacteria; Firmicutes; Bacillales; Bacillaceae; Bacillus; clausii KSM-K16
#=GS NZ_AAIO01000064.1/6936-6762        taxonomy  Bacteria; Proteobacteria; Gammaproteobacteria; Alteromonadales; Shewanellaceae; Shewanella; baltica
#=GS NC_004459.1/1404838-1404660        taxonomy  Bacteria; Proteobacteria; Gammaproteobacteria; Vibrionales; Vibrionaceae; Vibrio; vulnificus
#=GS NC_005139.1/3027782-3027960        taxonomy  Bacteria; Proteobacteria; Gammaproteobacteria; Vibrionales; Vibrionaceae; Vibrio; vulnificus
#=GS NC_004347.1/4124733-4124559        taxonomy  Bacteria; Proteobacteria; Gammaproteobacteria; Alteromonadales; Shewanellaceae; Shewanella; oneidensis MR-1
#=GS NZ_AAGR01000017.1/26461-26283      taxonomy  Bacteria; Firmicutes; Lactobacillales; Lactobacillaceae; Lactobacillus; casei ATCC 334
#=GS NC_006840.1/365527-365353          taxonomy  Bacteria; Proteobacteria; Gammaproteobacteria; Vibrionales; Vibrionaceae; Vibrio; fischeri
#=GS NC_004603.1/2873784-2873962        taxonomy  Bacteria; Proteobacteria; Gammaproteobacteria; Vibrionales; Vibrionaceae; Vibrio; parahaemolyticus RIMD 2210633
#=GS NC_003869.1/719320-719498          taxonomy  Bacteria; Firmicutes; Clostridia; Thermoanaerobacteriales; Thermoanaerobacteriaceae; Thermoanaerobacter; tengcongensis
#=GS NZ_AAIU01000063.1/7664-7467        taxonomy  Bacteria; Proteobacteria; Gammaproteobacteria; Alteromonadales; Shewanellaceae; Shewanella; denitrificans OS-217
#=GS NZ_AAIV01000008.1/39504-39288      taxonomy  Bacteria; Proteobacteria; Gammaproteobacteria; Alteromonadales; Shewanellaceae; Shewanella; frigidimarina NCIMB 400
#=GS NZ_AAIN01000006.1/15952-16127      taxonomy  Bacteria; Proteobacteria; Gammaproteobacteria; Alteromonadales; Shewanellaceae; Shewanella; amazonensis
#=GS NZ_AAIN01000011.1/77337-77138      taxonomy  Bacteria; Proteobacteria; Gammaproteobacteria; Alteromonadales; Shewanellaceae; Shewanella; amazonensis
#=GS NC_002662.1/2276232-2276414        taxonomy  Bacteria; Firmicutes; Lactobacillales; Streptococcaceae; Lactococcus; lactis subsp.
#=GS NZ_AABH02000020.1/12426-12593      taxonomy  Bacteria; Firmicutes; Lactobacillales; Leuconostoc; mesenteroides subsp.
#=GS NZ_AABJ03000007.1/66428-66257      taxonomy  Bacteria; Firmicutes; Lactobacillales; Oenococcus; oeni PSU-1
#=GS NZ_AABH02000013.1/9988-10156       taxonomy  Bacteria; Firmicutes; Lactobacillales; Leuconostoc; mesenteroides subsp.
#=GS NZ_AABH02000106.1/368-200          taxonomy  Bacteria; Firmicutes; Lactobacillales; Leuconostoc; mesenteroides subsp.
#=GS NZ_AABJ03000002.1/230549-230380    taxonomy  Bacteria; Firmicutes; Lactobacillales; Oenococcus; oeni PSU-1
#=GS NC_005362.1/111419-111246          taxonomy  Bacteria; Firmicutes; Lactobacillales; Lactobacillaceae; Lactobacillus; johnsonii NCC 533
#=GS NZ_AAIU01000001.1/51300-51131      taxonomy  Bacteria; Proteobacteria; Gammaproteobacteria; Alteromonadales; Shewanellaceae; Shewanella; denitrificans OS-217
#=GS NZ_AAIV01000003.1/110542-110368    taxonomy  Bacteria; Proteobacteria; Gammaproteobacteria; Alteromonadales; Shewanellaceae; Shewanella; frigidimarina NCIMB 400
#=GS NZ_AABH02000010.1/23306-23474      taxonomy  Bacteria; Firmicutes; Lactobacillales; Leuconostoc; mesenteroides subsp.
#=GS NZ_AAGR01000056.1/9188-9363        taxonomy  Bacteria; Firmicutes; Lactobacillales; Lactobacillaceae; Lactobacillus; casei ATCC 334
#=GS NC_005303.1/669191-669021          taxonomy  Bacteria; Firmicutes; Mollicutes; Acholeplasmatales; Acholeplasmataceae; Candidatus Phytoplasma; Candidatus Phytoplasma; asteris; Onion; yellows phytoplasma OY-M
#=GS NZ_AAAO02000018.1/33549-33722      taxonomy  Bacteria; Firmicutes; Lactobacillales; Lactobacillaceae; Lactobacillus; gasseri
#=GS NC_004431.1/4769195-4768999        taxonomy  Bacteria; Proteobacteria; Gammaproteobacteria; Enterobacteriales; Enterobacteriaceae; Escherichia; coli
#=GS NC_006370.1/3733830-3734021        taxonomy  Bacteria; Proteobacteria; Gammaproteobacteria; Vibrionales; Vibrionaceae; Photobacterium; profundum
#=GS NC_002662.1/1665920-1665745        taxonomy  Bacteria; Firmicutes; Lactobacillales; Streptococcaceae; Lactococcus; lactis subsp.
#=GS NC_006814.1/110177-110004          taxonomy  Bacteria; Firmicutes; Lactobacillales; Lactobacillaceae; Lactobacillus; acidophilus
#=GS NZ_AAGR01000046.1/13910-14082      taxonomy  Bacteria; Firmicutes; Lactobacillales; Lactobacillaceae; Lactobacillus; casei ATCC 334
#=GS NC_000913.2/4231544-4231348        taxonomy  Bacteria; Proteobacteria; Gammaproteobacteria; Enterobacteriales; Enterobacteriaceae; Escherichia; coli
#=GS NC_002655.2/5116767-5116571        taxonomy  Bacteria; Proteobacteria; Gammaproteobacteria; Enterobacteriales; Enterobacteriaceae; Escherichia; coli O157:H7 EDL933
#=GS NC_002695.1/5086781-5086585        taxonomy  Bacteria; Proteobacteria; Gammaproteobacteria; Enterobacteriales; Enterobacteriaceae; Escherichia; coli O157:H7
#=GS NC_004337.1/4356133-4356329        taxonomy  Bacteria; Proteobacteria; Gammaproteobacteria; Enterobacteriales; Enterobacteriaceae; Shigella; flexneri 2a str. 301
#=GS NC_004741.1/3415497-3415301        taxonomy  Bacteria; Proteobacteria; Gammaproteobacteria; Enterobacteriales; Enterobacteriaceae; Shigella; flexneri 2a str. 2457T
#=GS NZ_AAGO01000092.1/9209-9034        taxonomy  Bacteria; Firmicutes; Lactobacillales; Streptococcaceae; Lactococcus; lactis subsp.
#=GS NZ_AAGQ01000103.1/4368-4193        taxonomy  Bacteria; Firmicutes; Lactobacillales; Lactobacillaceae; Lactobacillus; delbrueckii subsp.
#=GS NZ_AACK01000044.1/2909-3092        taxonomy  Bacteria; Proteobacteria; Gammaproteobacteria; Pasteurellales; Pasteurellaceae; Actinobacillus; pleuropneumoniae serovar 1 str. 4074
#=GS NC_004547.2/4451556-4451748        taxonomy  Bacteria; Proteobacteria; Gammaproteobacteria; Enterobacteriales; Enterobacteriaceae; Pectobacterium; Erwinia; carotovora subsp.
#=GS NC_006512.1/1551517-1551340        taxonomy  Bacteria; Proteobacteria; Gammaproteobacteria; Alteromonadales; Idiomarinaceae; Idiomarina; loihiensis
#=GS NC_002940.2/1124335-1124144        taxonomy  Bacteria; Proteobacteria; Gammaproteobacteria; Pasteurellales; Pasteurellaceae; Haemophilus; ducreyi
#=GS NZ_AAIA01000001.1/376842-376648    taxonomy  Bacteria; Acidobacteria; Solibacteres; Solibacterales; Solibacteraceae; Solibacter; usitatus

NC_003997.3/855442-855261          CGGUGAGGUAGAGGUuGCAGUC.AUUAAGAGUAUCAU.UUCu............GGAGAUg..UAG.UGG.cAUU.GAUGAA....GGAAU.GAGAAAGGAAU.GA.UUGCCGAAGUAAGUU.GUGU....CCACCAU...GCAC..-ACU.UG..CUGGGUCUG.CAUU..UAAUAAGUG.CAGAACUGUCACAAACg................UUUC........................................-GUUUGUGG.AGAGCUAUCGAGAGG
NC_005945.1/855337-855156          CGGUGAGGUAGAGGUuGCAGUC.AUUAAGAGUAUCAU.UUCu............GGAGAUg..UAG.UGG.cAUU.GAUGAA....GGAAU.GAGAAAGGAAU.GA.UUGCCGAAGUAAGUU.GUGU....CCACCAU...GCAC..-ACU.UG..CUGGGUCUG.CAUU..UAAUAAGUG.CAGAACUGUCACAAACg................UUUC........................................-GUUUGUGG.AGAGCUAUCGAGAGG
NC_005957.1/854453-854272          CGGUGAGGUAGAGGUuGCAGUC.AUUAAGAGUAUCAU.UUCu............GGAGAUg..UAG.UGG.cAUU.GAUGAA....GGAAU.GAGAAAGGAAU.GA.UUGCCGAAGUAAGUU.GUGU....CCACCAU...GCAC..-ACU.UG..CUGGGUCUG.CAUU..UAAUAAGUG.CAGAACUGUCACAAACg................UUUC........................................-GUUUGUGG.AGAGCUAUCGAGAGG
NC_006274.1/852008-851827          CGGUGAGGUAGAGGUuGCAGUC.AUUAAGAGUAUCAU.UUCu............GGAGAUg..UAG.UGG.cAUU.GAUGAA....GGAAU.GAGAAAGGAAU.GA.UUGCCGAAGUAAGUU.GUGU....CCACCAU...GCAC..-ACU.UG..CUGGGUCUG.CAUU..UAAUAAGUG.CAGAACUGUCACAAACg................UUUC........................................-GUUUGUGG.AGAGCUAUCGAGAGG
NC_007530.2/855443-855262          CGGUGAGGUAGAGGUuGCAGUC.AUUAAGAGUAUCAU.UUCu............GGAGAUg..UAG.UGG.cAUU.GAUGAA....GGAAU.GAGAAAGGAAU.GA.UUGCCGAAGUAAGUU.GUGU....CCACCAU...GCAC..-ACU.UG..CUGGGUCUG.CAUU..UAAUAAGUG.CAGAACUGUCACAAACg................UUUC........................................-GUUUGUGG.AGAGCUAUCGAGAGG
NZ_AAAC02000001.1/1354286-1354105  CGGUGAGGUAGAGGUuGCAGUC.AUUAAGAGUAUCAU.UUCu............GGAGAUg..UAG.UGG.cAUU.GAUGAA....GGAAU.GAGAAAGGAAU.GA.UUGCCGAAGUAAGUU.GUGU....CCACCAU...GCAC..-ACU.UG..CUGGGUCUG.CAUU..UAAUAAGUG.CAGAACUGUCACAAACg................UUUC........................................-GUUUGUGG.AGAGCUAUCGAGAGG
NZ_AAEN01000010.1/298140-298321    CGGUGAGGUAGAGGUuGCAGUC.AUUAAGAGUAUCAU.UUCu............GGAGAUg..UAG.UGG.cAUU.GAUGAA....GGAAU.GAGAAAGGAAU.GA.UUGCCGAAGUAAGUU.GUGU....CCACCAU...GCAC..-ACU.UG..CUGGGUCUG.CAUU..UAAUAAGUG.CAGAACUGUCACAAACg................UUUC........................................-GUUUGUGG.AGAGCUAUCGAGAGG
NZ_AAEO01000033.1/338562-338743    CGGUGAGGUAGAGGUuGCAGUC.AUUAAGAGUAUCAU.UUCu............GGAGAUg..UAG.UGG.cAUU.GAUGAA....GGAAU.GAGAAAGGAAU.GA.UUGCCGAAGUAAGUU.GUGU....CCACCAU...GCAC..-ACU.UG..CUGGGUCUG.CAUU..UAAUAAGUG.CAGAACUGUCACAAACg................UUUC........................................-GUUUGUGG.AGAGCUAUCGAGAGG
NZ_AAEP01000028.1/107232-107051    CGGUGAGGUAGAGGUuGCAGUC.AUUAAGAGUAUCAU.UUCu............GGAGAUg..UAG.UGG.cAUU.GAUGAA....GGAAU.GAGAAAGGAAU.GA.UUGCCGAAGUAAGUU.GUGU....CCACCAU...GCAC..-ACU.UG..CUGGGUCUG.CAUU..UAAUAAGUG.CAGAACUGUCACAAACg................UUUC........................................-GUUUGUGG.AGAGCUAUCGAGAGG
NZ_AAEQ01000022.1/109808-109627    CGGUGAGGUAGAGGUuGCAGUC.AUUAAGAGUAUCAU.UUCu............GGAGAUg..UAG.UGG.cAUU.GAUGAA....GGAAU.GAGAAAGGAAU.GA.UUGCCGAAGUAAGUU.GUGU....CCACCAU...GCAC..-ACU.UG..CUGGGUCUG.CAUU..UAAUAAGUG.CAGAACUGUCACAAACg................UUUC........................................-GUUUGUGG.AGAGCUAUCGAGAGG
NZ_AAER01000021.1/293874-294055    CGGUGAGGUAGAGGUuGCAGUC.AUUAAGAGUAUCAU.UUCu............GGAGAUg..UAG.UGG.cAUU.GAUGAA....GGAAU.GAGAAAGGAAU.GA.UUGCCGAAGUAAGUU.GUGU....CCACCAU...GCAC..-ACU.UG..CUGGGUCUG.CAUU..UAAUAAGUG.CAGAACUGUCACAAACg................UUUC........................................-GUUUGUGG.AGAGCUAUCGAGAGG
NZ_AAES01000027.1/16888-16707      CGGUGAGGUAGAGGUuGCAGUC.AUUAAGAGUAUCAU.UUCu............GGAGAUg..UAG.UGG.cAUU.GAUGAA....GGAAU.GAGAAAGGAAU.GA.UUGCCGAAGUAAGUU.GUGU....CCACCAU...GCAC..-ACU.UG..CUGGGUCUG.CAUU..UAAUAAGUG.CAGAACUGUCACAAACg................UUUC........................................-GUUUGUGG.AGAGCUAUCGAGAGG
NC_003366.1/1366236-1366062        AACUGAGAUAGAGGC.GCGAUG.AUUAAUAGUAUCUU.UGC.............AGAGg.....U.AAGC...AC.AUUGAA....GCAAA.GUGAAAGGAUG.AA.UCGCCGAAACCAUUA.GAA-gag.GCUUUAA...-UUC..UAUUaGG..UUGGGGUUG.CAUA..GAAUAUAUG.UAACACUGUCACAAA-.................UUAU........................................--UUUGUGG.UGUGCUAUCAUGAAA
NC_004722.1/842544-842363          CGGUGAGGUAGAGGUuGCAAUC.AUUAAGAGUAUCAU.UUCa............GGAGAUg...UAGUGG.cAUU.GAUGAA....GGAAU.GAGAAAGGAAU.GG.UUGCCGAAGUAAGUC.GUGU....CCACCAU...GCAC..-GCU.UG..CUGGGUCUG.CAUU..UAAUAAGUG.CAGAACUGUCACAAACg................UUUC........................................-GUUUGUGG.AGAGCUAUCGAGAGG
NZ_AAEK01000002.1/121717-121536    CGGUGAGGUAGAGGUuGCAGUC.AUUAAGAGUAUCAU.UUCa............GGAGAUg...UAGUGG.cAUU.GAUGAA....GGAAU.GAGAAAGGAAU.GA.UUGCCGAAGUAAGUU.GUGU....CCACCAU...GCGC..-ACU.UG..CUGGGUCUG.CAUU..UAAUAAGUG.CAGAACUGUCACAAACa................CUUC........................................-GUUUGUGG.AGAGCUAUCGAGAGG
NC_003997.3/1696832-1696646        ACGUGAGAUAGAGGUuGCGAUA.CUUAUGAGUAUUCU.AAU.............GGAGAC...aCAGAGA.gGUC.CAUGAA....AUUAG.AUGAAAGGAAG.UA.UUGCCGAAAUCGAUA.UAU-...uUCUCUGU...-AUG..UAUC.GA..UUGGGGCUG.UUUU.cGAAUAGAAA.CAGAACUGUCAUAUGUaca..............GACAug......................................UACGUAUGA.AGAGCUAUCUACAAA
NC_005945.1/1696900-1696714        ACGUGAGAUAGAGGUuGCGAUA.CUUAUGAGUAUUCU.AAU.............GGAGAC...aCAGAGA.gGUC.CAUGAA....AUUAG.AUGAAAGGAAG.UA.UUGCCGAAAUCGAUA.UAU-...uUCUCUGU...-AUG..UAUC.GA..UUGGGGCUG.UUUU.cGAAUAGAAA.CAGAACUGUCAUAUGUaca..............GACAug......................................UACGUAUGA.AGAGCUAUCUACAAA
NC_006274.1/1709214-1709028        ACGUGAGAUAGAGGUuGCGAUA.CUUAUGAGUAUUCU.AAU.............GGAGAC...aCAGAGA.gGUC.CAUGAA....AUUAG.AUGAAAGGAAG.UA.UUGCCGAAAUCGAUA.UAU-...uUCUCUGU...-AUG..UAUC.GA..UUGGGGCUG.UUUU.cGAAUAGAAA.CAGAACUGUCAUAUGUaca..............GACAug......................................UACGUAUGA.AGAGCUAUCUACAAA
NC_007530.2/1696955-1696769        ACGUGAGAUAGAGGUuGCGAUA.CUUAUGAGUAUUCU.AAU.............GGAGAC...aCAGAGA.gGUC.CAUGAA....AUUAG.AUGAAAGGAAG.UA.UUGCCGAAAUCGAUA.UAU-...uUCUCUGU...-AUG..UAUC.GA..UUGGGGCUG.UUUU.cGAAUAGAAA.CAGAACUGUCAUAUGUaca..............GACAug......................................UACGUAUGA.AGAGCUAUCUACAAA
NZ_AAAC02000001.1/2182146-2181960  ACGUGAGAUAGAGGUuGCGAUA.CUUAUGAGUAUUCU.AAU.............GGAGAC...aCAGAGA.gGUC.CAUGAA....AUUAG.AUGAAAGGAAG.UA.UUGCCGAAAUCGAUA.UAU-...uUCUCUGU...-AUG..UAUC.GA..UUGGGGCUG.UUUU.cGAAUAGAAA.CAGAACUGUCAUAUGUaca..............GACAug......................................UACGUAUGA.AGAGCUAUCUACAAA
NZ_AAEN01000011.1/266388-266202    ACGUGAGAUAGAGGUuGCGAUA.CUUAUGAGUAUUCU.AAU.............GGAGAC...aCAGAGA.gGUC.CAUGAA....AUUAG.AUGAAAGGAAG.UA.UUGCCGAAAUCGAUA.UAU-...uUCUCUGU...-AUG..UAUC.GA..UUGGGGCUG.UUUU.cGAAUAGAAA.CAGAACUGUCAUAUGUaca..............GACAug......................................UACGUAUGA.AGAGCUAUCUACAAA
NZ_AAEO01000025.1/264361-264175    ACGUGAGAUAGAGGUuGCGAUA.CUUAUGAGUAUUCU.AAU.............GGAGAC...aCAGAGA.gGUC.CAUGAA....AUUAG.AUGAAAGGAAG.UA.UUGCCGAAAUCGAUA.UAU-...uUCUCUGU...-AUG..UAUC.GA..UUGGGGCUG.UUUU.cGAAUAGAAA.CAGAACUGUCAUAUGUaca..............GACAug......................................UACGUAUGA.AGAGCUAUCUACAAA
NZ_AAEP01000035.1/268616-268430    ACGUGAGAUAGAGGUuGCGAUA.CUUAUGAGUAUUCU.AAU.............GGAGAC...aCAGAGA.gGUC.CAUGAA....AUUAG.AUGAAAGGAAG.UA.UUGCCGAAAUCGAUA.UAU-...uUCUCUGU...-AUG..UAUC.GA..UUGGGGCUG.UUUU.cGAAUAGAAA.CAGAACUGUCAUAUGUaca..............GACAug......................................UACGUAUGA.AGAGCUAUCUACAAA
NZ_AAEQ01000029.1/270089-269903    ACGUGAGAUAGAGGUuGCGAUA.CUUAUGAGUAUUCU.AAU.............GGAGAC...aCAGAGA.gGUC.CAUGAA....AUUAG.AUGAAAGGAAG.UA.UUGCCGAAAUCGAUA.UAU-...uUCUCUGU...-AUG..UAUC.GA..UUGGGGCUG.UUUU.cGAAUAGAAA.CAGAACUGUCAUAUGUaca..............GACAug......................................UACGUAUGA.AGAGCUAUCUACAAA
NZ_AAER01000023.1/257440-257254    ACGUGAGAUAGAGGUuGCGAUA.CUUAUGAGUAUUCU.AAU.............GGAGAC...aCAGAGA.gGUC.CAUGAA....AUUAG.AUGAAAGGAAG.UA.UUGCCGAAAUCGAUA.UAU-...uUCUCUGU...-AUG..UAUC.GA..UUGGGGCUG.UUUU.cGAAUAGAAA.CAGAACUGUCAUAUGUaca..............GACAug......................................UACGUAUGA.AGAGCUAUCUACAAA
NZ_AAES01000034.1/268385-268199    ACGUGAGAUAGAGGUuGCGAUA.CUUAUGAGUAUUCU.AAU.............GGAGAC...aCAGAGA.gGUC.CAUGAA....AUUAG.AUGAAAGGAAG.UA.UUGCCGAAAUCGAUA.UAU-...uUCUCUGU...-AUG..UAUC.GA..UUGGGGCUG.UUUU.cGAAUAGAAA.CAGAACUGUCAUAUGUaca..............GACAug......................................UACGUAUGA.AGAGCUAUCUACAAA
NC_005957.1/1736329-1736143        ACGUGAGAUAGAGGUuGCGAUA.CUUAUGAGUAUUCU.AAU.............GGAGAC...aCAGAGA.gGUC.CAUGAA....AUUAG.AUGAAAGGAAG.UA.UUGCCGAAAUCGAUA.UAU-...uUCUCUGU...-AUG..UAUC.GA..UUGGGGCUG.UUUU.cGAAUAGAAA.CAGAACUGUCAUAUGUacagac...........GUGU........................................-ACGUAUGA.AGAGCUAUCUACAAA
NC_003909.8/957672-957490          CGGUGAGGUAGAGGUuGCAGUC.AUUAAGAGUAUCAU.UUCa............GGAGAUg..UA.GUGG.cAUU.GAUGAA....CGAAU.GAGAAAGGAAU.GA.UUGCCGAAGUAAGCCCGUG....ucCACCAUG...CAC..-GCU.UG..CUGGGUCUG.CAUU..GAAUAAGUG.CAGAACUGUCACAAACg................UUUC........................................-GUUUGUGG.AGAGCUAUCGAGAGG
NC_003909.8/1818638-1818452        ACGUGAGAUAGAGGUuGCGAUA.CUUAUGAGUAUUCU.AAU.............GGAGAC...aCAGAGAg.GUC.UAUGAA....AUUAG.AUGAAAGGAAG.UA.UUGCCGAAAUCGAUA.UAU-...uUCUCUGU...-AUG..UAUC.GA..UUGGGGCUG.UUUU.cGAAUAGAAA.CAGAACUGUCAUAUGUaca..............GACGcg......................................UAUGUAUGA.AGAGCUAUCUACAAA
NZ_AAEK01000005.1/66139-66325      ACGUGAGAUAGAGGUuGCGAUA.CUUAUGAGUAUUCU.AAU.............GGAGAC...aCAGAGAu.GUC.UAUGAA....AUUAG.AUGAAAGGAAG.UA.UUGCCGAAAUCGAUA.UAU-...uUCUCUGU...-AUG..UAUC.GA..UUGGGGCUG.UUUU.cGAAUAGAAA.CAGAACUGUCAUAUGUacagac...........GUGU........................................-ACGUAUGA.AGAGCUAUCUACAAA
NC_002570.2/3562930-3562757        AGAUGGGGUAGAGGA.GCGGGU.UUUAAGAGUAAGCG.CUU.............GGAGg.....AUGACA...aC.GAGGAU....AAGCG.CCGAAAGGAAA.AC.UCGCCGAAGC-GGAA.GAUG....AGUCAAG...CGUC..UUCU.UG..CUGGGGUUG.CAUU..GAAUAAAUG.UAACACUGUCACAGCA.................GAU-........................................-UGCUGUGG.AGAACUACUAACGUU
NC_002570.2/1819757-1819575        AGUGAGGAUAGAGGU.GCAAAA.ACCAAGAGUACACA.AUU.............GGAGGA..gAAUGAGa..UCC.GUUGAG....AAUUG.UGGAAAGGGGA.AU.UUGCCGAAGCUGGAA.GAA-....UCUCAUG...-UUC..UGAA.GG..CUGGUUCUG.UAUU..AAAUAAAUA.CAGAACUGUCAUAUAGcggau............GUUG........................................-CUAUAUGG.AGGGCUAUCUCACGC
NC_004722.1/1699021-1698835        ACGUGAGAUAGAGGUuGCGAUA.CUUAUGAGUAUUCU.AAU.............GGAGACa...CAGAGA.uGUC.UAUGAA....CUUAG.AUGAAAGGAAG.UA.UUGCCGAAAUUGAUA.AAUu....UCUCUG....CAUU..UAUC.AA..UUGGGGCUG.UUUU.cGAAUAGAAA.CAGAACUGUCAUAUGUacagac...........GUGU........................................-ACGUAUGA.AGAGCUAUCUACAAA
NC_002570.2/1619231-1619405        GGAUGAGGUAGAGGU.GCAAUG.CGAAUCAGUACCCA.CUU.............GGAGU...UUGAUGGA...AC.UAGGAA....GAGUG.GGGAAAGGUCA.AU.UUGCCGAAGUGAAUG.UAUG....UCCAUCC...CAUA..CGUU.UG..CUGGGUCGU.UUUU..GAAUAAAAA.ACGAACUGCCGCUGA-.................CUG-........................................--UUAGCGG.AGAGCUAUCUGCCAA
NC_003030.1/3651159-3650984        AACUGAGGUAGAGGC.GCAAAA.UUUAAGAGUAGAAC.UGU.............GGAG--...aCAAGCA..--C.UAUGAA....GCAGU.UUAAAAGGAAA.UU.UUGCCGAAGCGUAUA.GCuaa...UGCUUUA..aU-GC..UGUAcUG..CUGGGUUUG.UAUA..AAAUAUGUG.CAAAACUGUCACAA--agu..............AUAA........................................---UUGUGG.AGAACUAUCAUUGGU
NC_003997.3/1360863-1361044        CUCAAAGGUAGAGGCcGCGAUA.GGAAAGAGUAAGC-.UAUg............GGAGAUu...UAAUGG.aAUC.UGUGAU...cAUAGG.UUGAAAGGGAC.UA.UUGCCGAAAUAUAAG.AAUAA...CCAUC....UUAUU..CAUA.UA..UUGGGACUG.CAUU..GAAUAAAUG.UAGUACUGUCAUAAGA.................UUUA........................................-UUUUAUGG.AGAGCUAUUUGGAGA
NC_004722.1/1380246-1380427        CUCAAAGGUAGAGGCcGCGAUA.GGAAAGAGUAAGC-.UAUg............GGAGAUu...UAAUGG.aAUC.UGUGAU...cAUAGG.UUGAAAGGGAC.UA.UUGCCGAAAUAUAAG.AAUAA...CCAUC....UUAUU..CAUA.UA..UUGGGACUG.CAUU..GAAUAAAUG.UAGUACUGUCAUAAGA.................UUUA........................................-UUUUAUGG.AGAGCUAUUUGGAGA
NC_005945.1/1360932-1361113        CUCAAAGGUAGAGGCcGCGAUA.GGAAAGAGUAAGC-.UAUg............GGAGAUu...UAAUGG.aAUC.UGUGAU...cAUAGG.UUGAAAGGGAC.UA.UUGCCGAAAUAUAAG.AAUAA...CCAUC....UUAUU..CAUA.UA..UUGGGACUG.CAUU..GAAUAAAUG.UAGUACUGUCAUAAGA.................UUUA........................................-UUUUAUGG.AGAGCUAUUUGGAGA
NC_006274.1/1395586-1395767        CUCAAAGGUAGAGGCcGCGAUA.GGAAAGAGUAAGC-.UAUg............GGAGAUu...UAAUGG.aAUC.UGUGAU...cAUAGG.UUGAAAGGGAC.UA.UUGCCGAAAUAUAAG.AAUAA...CCAUC....UUAUU..CAUA.UA..UUGGGACUG.CAUU..GAAUAAAUG.UAGUACUGUCAUAAGA.................UUUA........................................-UUUUAUGG.AGAGCUAUUUGGAGA
NC_007530.2/1360986-1361167        CUCAAAGGUAGAGGCcGCGAUA.GGAAAGAGUAAGC-.UAUg............GGAGAUu...UAAUGG.aAUC.UGUGAU...cAUAGG.UUGAAAGGGAC.UA.UUGCCGAAAUAUAAG.AAUAA...CCAUC....UUAUU..CAUA.UA..UUGGGACUG.CAUU..GAAUAAAUG.UAGUACUGUCAUAAGA.................UUUA........................................-UUUUAUGG.AGAGCUAUUUGGAGA
NZ_AAAC02000001.1/1852960-1853141  CUCAAAGGUAGAGGCcGCGAUA.GGAAAGAGUAAGC-.UAUg............GGAGAUu...UAAUGG.aAUC.UGUGAU...cAUAGG.UUGAAAGGGAC.UA.UUGCCGAAAUAUAAG.AAUAA...CCAUC....UUAUU..CAUA.UA..UUGGGACUG.CAUU..GAAUAAAUG.UAGUACUGUCAUAAGA.................UUUA........................................-UUUUAUGG.AGAGCUAUUUGGAGA
NZ_AAEN01000008.1/63149-62968      CUCAAAGGUAGAGGCcGCGAUA.GGAAAGAGUAAGC-.UAUg............GGAGAUu...UAAUGG.aAUC.UGUGAU...cAUAGG.UUGAAAGGGAC.UA.UUGCCGAAAUAUAAG.AAUAA...CCAUC....UUAUU..CAUA.UA..UUGGGACUG.CAUU..GAAUAAAUG.UAGUACUGUCAUAAGA.................UUUA........................................-UUUUAUGG.AGAGCUAUUUGGAGA
NZ_AAEO01000037.1/12025-11844      CUCAAAGGUAGAGGCcGCGAUA.GGAAAGAGUAAGC-.UAUg............GGAGAUu...UAAUGG.aAUC.UGUGAU...cAUAGG.UUGAAAGGGAC.UA.UUGCCGAAAUAUAAG.AAUAA...CCAUC....UUAUU..CAUA.UA..UUGGGACUG.CAUU..GAAUAAAUG.UAGUACUGUCAUAAGA.................UUUA........................................-UUUUAUGG.AGAGCUAUUUGGAGA
NZ_AAEP01000030.1/166894-167075    CUCAAAGGUAGAGGCcGCGAUA.GGAAAGAGUAAGC-.UAUg............GGAGAUu...UAAUGG.aAUC.UGUGAU...cAUAGG.UUGAAAGGGAC.UA.UUGCCGAAAUAUAAG.AAUAA...CCAUC....UUAUU..CAUA.UA..UUGGGACUG.CAUU..GAAUAAAUG.UAGUACUGUCAUAAGA.................UUUA........................................-UUUUAUGG.AGAGCUAUUUGGAGA
NZ_AAEQ01000023.1/167154-167335    CUCAAAGGUAGAGGCcGCGAUA.GGAAAGAGUAAGC-.UAUg............GGAGAUu...UAAUGG.aAUC.UGUGAU...cAUAGG.UUGAAAGGGAC.UA.UUGCCGAAAUAUAAG.AAUAA...CCAUC....UUAUU..CAUA.UA..UUGGGACUG.CAUU..GAAUAAAUG.UAGUACUGUCAUAAGA.................UUUA........................................-UUUUAUGG.AGAGCUAUUUGGAGA
NZ_AAER01000019.1/62951-62770      CUCAAAGGUAGAGGCcGCGAUA.GGAAAGAGUAAGC-.UAUg............GGAGAUu...UAAUGG.aAUC.UGUGAU...cAUAGG.UUGAAAGGGAC.UA.UUGCCGAAAUAUAAG.AAUAA...CCAUC....UUAUU..CAUA.UA..UUGGGACUG.CAUU..GAAUAAAUG.UAGUACUGUCAUAAGA.................UUUA........................................-UUUUAUGG.AGAGCUAUUUGGAGA
NZ_AAES01000029.1/167124-167305    CUCAAAGGUAGAGGCcGCGAUA.GGAAAGAGUAAGC-.UAUg............GGAGAUu...UAAUGG.aAUC.UGUGAU...cAUAGG.UUGAAAGGGAC.UA.UUGCCGAAAUAUAAG.AAUAA...CCAUC....UUAUU..CAUA.UA..UUGGGACUG.CAUU..GAAUAAAUG.UAGUACUGUCAUAAGA.................UUUA........................................-UUUUAUGG.AGAGCUAUUUGGAGA
NC_000964.2/2910120-2909941        GGUGAAGAUAGAGGU.GCGAA-cUUCAAGAGUAUGCC.UUU.............GGAGAA....aGAUGG.AUUC.UGUGAA....AAAGG.CUGAAAGGGGAgCG.UCGCCGAAGCAAAUA.AAACC...CCAUC....GGUAU..UAUU.UG..CUGGCCGUG.CAUU..GAAUAAAUG.UAAGGCUGUCAAGAAA.................UCAU........................................-UUUCUUGG.AGGGCUAUCUCGUUG
NC_003909.8/1516721-1516902        CUCAAAGGUAGAGGCcGCGAUA.GGAAAGAGUAAGC-.UAUg............GGAGAUu...UAAUGG.gAUC.UGUGAU...cAUAGG.UUGAAAGGGAC.UA.UUGCCGAAAUAUAAG.AAUA...ACCAUCU....UAUU..CAUA.UA..UUGGGACUG.CAUU..GAAUAAAUG.UAGUACUGUCAUAAGA.................UUUA........................................-UUUUAUGG.AGAGCUAUUUGGAGA
NZ_AAEK01000009.1/12094-11913      CUCAAAGGUAGAGGCcGCGAUA.GGAAAGAGUAAGC-.UAUg............GGAGAUu...UAAUGG.aAUC.UGUGAU...cAUAGG.UUGAAAGGGAC.UA.UUGCCGAAAUAUAAG.GAUA...ACCAUCU....UAUU..CAUA.UA..UUGGGACUG.CAUU..GAAUAAAUG.UAGUACUGUCAUAAGA.................UUUA........................................-UUUUAUGG.AGAGCUAUUUGGAGA
NC_003366.1/2895497-2895328        AAAAGAGGUAGAGGC.GCGAGA.AUCAAGAUUACUAA.AAU.............GGAGU.....UAAGUA...GC.GUAGAA....GUUUU.AGGAAAGGGAU.UA.UCGCCGAAGUUUUUG.GCUa...aUACUUUA...aGGC..UAAA.UG..CUGGGGUUG.UAUA..GAAUAUAUA.CAACACUGUCACA---.................AAA-........................................----UGUGG.AGAGCUAUCAUCUUA
NC_005957.1/1382903-1383084        CUCAAAGGUAGAGGCcGCGAUA.GGAAAGAGUAAGC-.UAUg............GGAGAUu...UAAUGG.aAUC.UGUGAU...cAUAGG.UUGAAAGGGAC.UG.UUGCCGAAAUAUAAG.AAUA...ACCAUCU....UAUU..CAUA.UA..UUGGGACUG.CAUU..GAAUAAAUG.UAGUACUGUCAUAAGA.................UUUA........................................-UUUUAUGG.AGAGCUAUUUGGAGA
NC_006274.1/2909816-2910008        CGAUGAGGUAGAGGUuGCAACU.UUUAAGAGUAAAAC.GGA.............CGAGAUa..cAGAGAA.uGUC.UAAAAC....UCCGU.UUGAAAGGAAA.AG.UUGCCGAAGUUUAUA.UUUC...UUCUCUG....GAAA..UAUG.AG..CUGGGGCUG.UCUC.cGAA.AGGAA.CAGAACUGUCACGUUUacaaa............AUUAccgug...................................UAAACGUGG.GGUGCUAUCUUAACG
NC_004557.1/585855-586030          UAGAAAGGUAGAGGC.GCGGUA.UUUAAUAGUAUCUG.UAC.............AGAUa......AAAGC...AA.GAUGAU....GUACA.GUGAAAGGAAA.UA.UCGCCGAAGC-AUGC.AGU-uaaaGCUUUGA..u-ACU..GUAU.GA..CUGGUCUUA.UUUA..AAAUAUGAA.UAAGAUUGUCACAAA-a................UGAA........................................--UUUGUGG.AGAGCUAUCAUUCAA
NC_003997.3/2833645-2833837        CGAUGAGGUAGAGGUuGCGACU.UUUAAGAGUAAAAC.GGA.............CGAGAUa..cAGAGAA.uGUC.UAAGAC....UCCGU.UUGAAAGGAAA.AG.UUGCCGAAGUUUAUA.UUUC....UUCUCUG...GAAA..UAUG.AG..CUGGGGCUG.UGUC.UGAA.AGGAA.CAGAACUGUCACGUUUacaaa............AUUAccgug...................................UAAACGUGG.GGUGCUAUCUUAACG
NC_005945.1/2834111-2834303        CGAUGAGGUAGAGGUuGCGACU.UUUAAGAGUAAAAC.GGA.............CGAGAUa..cAGAGAA.uGUC.UAAGAC....UCCGU.UUGAAAGGAAA.AG.UUGCCGAAGUUUAUA.UUUC....UUCUCUG...GAAA..UAUG.AG..CUGGGGCUG.UGUC.UGAA.AGGAA.CAGAACUGUCACGUUUacaaa............AUUAccgug...................................UAAACGUGG.GGUGCUAUCUUAACG
NC_007530.2/2833773-2833965        CGAUGAGGUAGAGGUuGCGACU.UUUAAGAGUAAAAC.GGA.............CGAGAUa..cAGAGAA.uGUC.UAAGAC....UCCGU.UUGAAAGGAAA.AG.UUGCCGAAGUUUAUA.UUUC....UUCUCUG...GAAA..UAUG.AG..CUGGGGCUG.UGUC.UGAA.AGGAA.CAGAACUGUCACGUUUacaaa............AUUAccgug...................................UAAACGUGG.GGUGCUAUCUUAACG
NZ_AAAC02000001.1/3301779-3301971  CGAUGAGGUAGAGGUuGCGACU.UUUAAGAGUAAAAC.GGA.............CGAGAUa..cAGAGAA.uGUC.UAAGAC....UCCGU.UUGAAAGGAAA.AG.UUGCCGAAGUUUAUA.UUUC....UUCUCUG...GAAA..UAUG.AG..CUGGGGCUG.UGUC.UGAA.AGGAA.CAGAACUGUCACGUUUacaaa............AUUAccgug...................................UAAACGUGG.GGUGCUAUCUUAACG
NZ_AAEN01000017.1/69768-69960      CGAUGAGGUAGAGGUuGCGACU.UUUAAGAGUAAAAC.GGA.............CGAGAUa..cAGAGAA.uGUC.UAAGAC....UCCGU.UUGAAAGGAAA.AG.UUGCCGAAGUUUAUA.UUUC....UUCUCUG...GAAA..UAUG.AG..CUGGGGCUG.UGUC.UGAA.AGGAA.CAGAACUGUCACGUUUacaaa............AUUAccgug...................................UAAACGUGG.GGUGCUAUCUUAACG
NZ_AAEO01000022.1/792595-792787    CGAUGAGGUAGAGGUuGCGACU.UUUAAGAGUAAAAC.GGA.............CGAGAUa..cAGAGAA.uGUC.UAAGAC....UCCGU.UUGAAAGGAAA.AG.UUGCCGAAGUUUAUA.UUUC....UUCUCUG...GAAA..UAUG.AG..CUGGGGCUG.UGUC.UGAA.AGGAA.CAGAACUGUCACGUUUacaaa............AUUAccgug...................................UAAACGUGG.GGUGCUAUCUUAACG
NZ_AAEP01000026.1/119454-119646    CGAUGAGGUAGAGGUuGCGACU.UUUAAGAGUAAAAC.GGA.............CGAGAUa..cAGAGAA.uGUC.UAAGAC....UCCGU.UUGAAAGGAAA.AG.UUGCCGAAGUUUAUA.UUUC....UUCUCUG...GAAA..UAUG.AG..CUGGGGCUG.UGUC.UGAA.AGGAA.CAGAACUGUCACGUUUacaaa............AUUAccgug...................................UAAACGUGG.GGUGCUAUCUUAACG
NZ_AAEQ01000035.1/399734-399542    CGAUGAGGUAGAGGUuGCGACU.UUUAAGAGUAAAAC.GGA.............CGAGAUa..cAGAGAA.uGUC.UAAGAC....UCCGU.UUGAAAGGAAA.AG.UUGCCGAAGUUUAUA.UUUC....UUCUCUG...GAAA..UAUG.AG..CUGGGGCUG.UGUC.UGAA.AGGAA.CAGAACUGUCACGUUUacaaa............AUUAccgug...................................UAAACGUGG.GGUGCUAUCUUAACG
NZ_AAER01000040.1/564904-565096    CGAUGAGGUAGAGGUuGCGACU.UUUAAGAGUAAAAC.GGA.............CGAGAUa..cAGAGAA.uGUC.UAAGAC....UCCGU.UUGAAAGGAAA.AG.UUGCCGAAGUUUAUA.UUUC....UUCUCUG...GAAA..UAUG.AG..CUGGGGCUG.UGUC.UGAA.AGGAA.CAGAACUGUCACGUUUacaaa............AUUAccgug...................................UAAACGUGG.GGUGCUAUCUUAACG
NZ_AAES01000035.1/734409-734601    CGAUGAGGUAGAGGUuGCGACU.UUUAAGAGUAAAAC.GGA.............CGAGAUa..cAGAGAA.uGUC.UAAGAC....UCCGU.UUGAAAGGAAA.AG.UUGCCGAAGUUUAUA.UUUC....UUCUCUG...GAAA..UAUG.AG..CUGGGGCUG.UGUC.UGAA.AGGAA.CAGAACUGUCACGUUUacaaa............AUUAccgug...................................UAAACGUGG.GGUGCUAUCUUAACG
NZ_AABG04000023.1/31025-31202      AUGCUUGAUAGAGGC.GCAGUU.UUCAAGAGUAGGCU.UUC.............UGAAAAg...UUUGAG.cUUU.AAUGAC....GAAAG.UUGAAAGGGGA.AA.CUGCCGAAGGUUGUA.UCUG....CUCAAA-...CAGA..UACA.AU..CUGGUUAUA.CGGU.UAAG.AGCUG.UAUAACUGUCAUCAA-u................UUAU........................................--UUGAUGG.AGCGCUAUCAGUUCA
NC_000907.1/1655556-1655380        UACAAAAGUAGAGGC.GCAAUU.AUUAUAAGUAUUUU.UUC.............AGAGU-....-GGAUA..-AC.GAAGAA....GAAAA.AAGAAAGGAAU.AG.UUGCCGAAAUCAAAU.AAAA.....GUCG--...UUUU..GUUU.GG..UUGGUGGCG.UGCU.cGAA.AGGGG.CGACACUGUCAUAGUUuuucu............GAUU........................................-AACUAUGG.AGUGCUACGGUUGUU
NC_007146.1/1391584-1391760        UACAAAAGUAGAGGC.GCAAUU.AUUAUAAGUAUUUU.UUC.............AGAGU-....-GGAUA..-AC.GAAGAA....GAAAA.AAGAAAGGAAU.AG.UUGCCGAAAUCAAAU.AAAA.....GUCG--...UUUU..GUUU.GG..UUGGUGGCG.UGCU.cGAA.AGGGG.CGACACUGUCAUAGUUuuucu............GAUU........................................-AACUAUGG.AGUGCUACGGUUGUU
NZ_AADO01000003.1/156186-156010    UACAAAAGUAGAGGC.GCAAUU.AUUAUAAGUAUUUU.UUC.............AGAGU-.....GGAUA..-AC.GAAGAA....GAAAA.AAGAAAGGAAU.AG.UUGCCGAAAUCAAAU.AAAA.....GUCG--...UUUU..GUUU.GG..UUGGUGGCG.UGCU.cGAA.AGGGG.CGACACUGUCAUAGUUuuucu............GAUU........................................-AACUAUGG.AGUGCUACGGUUGUU
NZ_AADP01000001.1/760661-760837    UACAAAAGUAGAGGC.GCAAUU.AUUAUAAGUAUUUU.UUC.............AGAGU-....-GGAUA..-AC.GAAGAA....GAAAA.AAGAAAGGAAU.AG.UUGCCGAAAUCAAAU.AAAA.....GUCG--...UUUU..GUUU.GG..UUGGUGGCG.UGCU.cGAA.AGGGG.CGACACUGUCAUAGUUuuucu............GAUU........................................-AACUAUGG.AGUGCUACGGUUGUU
NZ_AAET01000127.1/3637-3813        UACAAAAGUAGAGGC.GCAAUU.AUUAUAAGUAUUUU.UUC.............AGAGU-....-GGAUA..-AC.GAAGAA....GAAAA.AAGAAAGGAAU.AG.UUGCCGAAAUCAAAU.AAAA.....GUCG--...UUUU..GUUU.GG..UUGGUGGCG.UGCU.cGAA.AGGGG.CGACACUGUCAUAGUUuuucu............GAUU........................................-AACUAUGG.AGUGCUACGGUUGUU
NC_005957.1/2899520-2899712        CGAUGAGGUAGAGGUuGCGACU.UUUAAGAGUAAAAC.GGA.............CGAGAUa..cAGAGAA.uGUC.UAAGAC....UCCGU.UUGAAAGGAAA.AG.UUGCCGAAGUUUAUA.UUUC....UUCUCUG...GAAA..UAUG.AG..CUGGGGCUG.UCUC.cGAA.AGGAA.CAGAACUGUCACGUUUacaaa............AUUAccgug...................................UAAACGUGG.GGUGCUAUCUUAACG
NC_006270.2/3365772-3365596        UAGUGAGGUAGAGGUuGCGCGG.AUGAUGAGUCGCAU.GUG.............UGAGGC...uG.AUGGG.GCC.GAUGAU....CAUAU.GCAAAAGGCAU.CA.GCGCCGAAGCAUAAG.GAA-...gCCAUUCA...-UUC..UUUA.UG..CUGGGUCUG.CAUU..GAAUAAGUG.CAGGACUGCCGCGGG-.................UAUU........................................--CCCGCGG.AGGGCUAUCCGGAGA
NC_006322.1/3365943-3365767        UAGUGAGGUAGAGGUuGCGCGG.AUGAUGAGUCGCAU.GUG.............UGAGGC...uG.AUGGG.GCC.GAUGAU....CAUAU.GCAAAAGGCAU.CA.GCGCCGAAGCAUAAG.GAA-...gCCAUUCA...-UUC..UUUA.UG..CUGGGUCUG.CAUU..GAAUAAGUG.CAGGACUGCCGCGGG-.................UAUU........................................--CCCGCGG.AGGGCUAUCCGGAGA
NZ_AABO02000002.1/89339-89168      UACAUAUGUAGAGGU.GCGGCU.GUUAUAAGUAAUUU.UU-.............UGAGU-....-GGAUA..-AC.GAUGAA....-AAAA.AUGAAAGGAAU.AG.UUGCCGAAAUCAAUU.AAAA.....GUCA--...UUUU..AAUU.GG..UUGGGGGCG.UAUU.cGAA.AGAAA.CGUCACUGUCAUAGU-a................UUUAuc......................................C-ACUAUGG.AGCGCUACUGGUUAG
NZ_AACJ01000060.1/394-565          UACAUAUGUAGAGGU.GCGGCU.GUUAUAAGUAAUUU.UU-.............UGAGU-....-GGAUA..-AC.GAUGAA....-AAAA.AUGAAAGGAAU.AG.UUGCCGAAAUCAAUU.AAAA.....GUCA--...UUUU..AAUU.GG..UUGGGGGCG.UAUU.cGAA.AGAAA.CGUCACUGUCAUAGU-a................UUUAuc......................................C-ACUAUGG.AGCGCUACUGGUUAG
NC_003909.8/2906644-2906836        CGAUGAGGUAGAGGUuGCGACU.UUUAAUAGUAAAAC.GGA.............CGAGACa..cAGAGAA.uGUC.UUAGAC....UCCGU.UUGAAAGGAAA.AG.UUGCCGAAGUUUAUA.UUUC....UUCUCUG...GAAA..UAUG.AG..CUGGGGCUG.UCUC.cGAA.AGGAA.CAGAACUGUCACGUUUacaaa............AUUAccgug...................................UAAACGUGG.GGUGCUAUCUUAACG
NC_002663.1/1026545-1026371        UACUUGUGUAGAGGA.GCGAUC.ACUAUAAGUAUUUU.UUC.............UGAGU-....-GGAUA..-AC.GAAGAG....GAAAA.AGGAAAGGAGU.GA.CCGCCGAAAUCAAUU.GAAA.....GUCA--...UUUU..GAUU.GG..UUGGUGGCG.UAUU.cGAA.AGGAA.CGUCAUUGUCAUAGUCuuu..............UUUA........................................-AACUAUGG.AGCGCUACUGGUUGG
NC_006582.1/3075743-3075570        AGAUGGGGUAGAGGC.GCAAAC.ACCAUCAGUACCUU.UUU.............UGAGCG....AAGGCC..CGC.UUUGAA....GAAAA.GGGAAAGGGGU.UU.UUGCCGAAGC-AAAA.AGCAg...GGCCUG...CUGCU..UUUU.AG..CUGGGCUGG.CAUU..GAAGAAGUG.UCGGACUGUCACAG--.................GGAA........................................---CUGUGG.AGAACUACUAUGGAU
NC_004347.1/1041892-1042063        CCUUUAAGUAGAGGC.GCGCUG.CCUAUGACUACUUG.UGC.............GGAGG-....GUGAUG..-CC.GCAGAU....GUACA.AGGAAAGGAGU.CA.GCGCCGAAGUAGCCA.GGU-....CAUCAA-...-ACC..GAGC.UG..CUGGUUUUG.CAUC..AAAUAGGUG.CAAGACUGCCAUAGU-c................AUCC........................................--ACUAUGG.AGCGCUACCUGAAGG
NC_003869.1/1930427-1930616        AGGUGAGGUAGAGGC.GCGGGUcAUCAAGAGUAACAU.GCC.............AGAGG..UgUUAAGGG...CC.GAUGAA....GGUGU.GUGAAAGGGGUg-C.CCGCCGAAGC-GCGU.AAACu...UCCUUAA..gGUUU..ACGC.AG..CUGGGCCUA.UGCC..GAACAGGUA.UAGGACUGUCACUGAAggcuc............CCCAggc.....................................CUUCAGUGG.AGAGCUAUCUCGCUA
NC_002570.2/3211738-3211547        AGUGAUGGUAGAGGU.GCGAAA.ACCAAGAGUACACA.GUC.............UGAGAg..aaAUGAGA..aUC.GUUGAC....GACUGuUGGAAAGGGGG.AU.UCGCCGAAGUGCAGA.UCGGg...GCUCAUU..CCC.A..UUUG.CG..CUGGACCUA.UGUU..GAAUAAGCA.UAGGGCUGUCACAACAcuagccccaa.......CUAG........................................-UGCUGUGG.AGAACUAUCUCACGU
NC_002506.1/232296-232124          CCUUUAAGUAGAGGC.GCGCUG.UUCAUGAGUCGCCA.GUC.............GUAGG-....UUGACC..-CC.GAUGAU....GACUG.GUUAAAGGGUA.CA.GCGCCGAAGUGAUCG.UUG-....CGUCAU-...-CAA..CGUU.CG..CUGGGCCAG.CAUU..GAACAAAUG.CCGGACUGCCAUAGU-gu...............GUUG........................................--UCUAUGG.AGCGCUACCUUGAAG
NZ_AAEK01000031.1/60689-60881      CGAUGAGGUAGAGGUuGCGACU.UUUAAGAGUAAAAC.GGA.............CGAGACa..cAGAGAA.aGUC.ACCGAC....UCCGU.UUGAAAGGAAA.AG.UUGCCGAAGUUUAUA.UUUC....UUCUCUG...GAAA..UAUG.AG..CUGGGGCUG.UCUC.cGAA.AGGAA.CAGAACUGUCACGUUUacaaa............AUUAccgug...................................UAAACGUGG.GGUGCUAUCUUAACG
NC_002745.2/1713917-1713742        AAUUGAGUUAGAGGUuGCAUGU.UUAAUUAGUAACUU.GU-c............AGAAGUa..uUUAUGG.uACA.UAAGUU...gAACAA.GUGAAAGGUAA.AG.AUGCCGAAAUAGAUA.UAAa....CCAUAAA...-UUA..UAUC.UA..UUGGGACAG.UUUU.cGAAUAGGAA.CUGUACUGUCACA---.................GAA-........................................----UGUGA.UGUGCUACCUUAUAU
NC_002758.2/1790310-1790135        AAUUGAGUUAGAGGUuGCAUGU.UUAAUUAGUAACUU.GU-c............AGAAGUa..uUUAUGG.uACA.UAAGUU...gAACAA.GUGAAAGGUAA.AG.AUGCCGAAAUAGAUA.UAAa....CCAUAAA...-UUA..UAUC.UA..UUGGGACAG.UUUU.cGAAUAGGAA.CUGUACUGUCACA---.................GAA-........................................----UGUGA.UGUGCUACCUUAUAU
NC_002951.2/1759610-1759435        AAUUGAGUUAGAGGUuGCAUGU.UUAAUUAGUAACUU.GU-c............AGAAGUa..uUUAUGG.uACA.UAAGUU...gAACAA.GUGAAAGGUAA.AG.AUGCCGAAAUAGAUA.UAAa....CCAUAAA...-UUA..UAUC.UA..UUGGGACAG.UUUU.cGAAUAGGAA.CUGUACUGUCACA---.................GAA-........................................----UGUGA.UGUGCUACCUUAUAU
NC_002952.2/1824557-1824382        AAUUGAGUUAGAGGUuGCAUGU.UUAAUUAGUAACUU.GU-c............AGAAGUa..uUUAUGG.uACA.UAAGUU...gAACAA.GUGAAAGGUAA.AG.AUGCCGAAAUAGAUA.UAAa....CCAUAAA...-UUA..UAUC.UA..UUGGGACAG.UUUU.cGAAUAGGAA.CUGUACUGUCACA---.................GAA-........................................----UGUGA.UGUGCUACCUUAUAU
NC_002953.3/1732590-1732415        AAUUGAGUUAGAGGUuGCAUGU.UUAAUUAGUAACUU.GU-c............AGAAGUa..uUUAUGG.uACA.UAAGUU...gAACAA.GUGAAAGGUAA.AG.AUGCCGAAAUAGAUA.UAAa....CCAUAAA...-UUA..UAUC.UA..UUGGGACAG.UUUU.cGAAUAGGAA.CUGUACUGUCACA---.................GAA-........................................----UGUGA.UGUGCUACCUUAUAU
NC_003923.1/1752938-1752763        AAUUGAGUUAGAGGUuGCAUGU.UUAAUUAGUAACUU.GU-c............AGAAGUa..uUUAUGG.uACA.UAAGUU...gAACAA.GUGAAAGGUAA.AG.AUGCCGAAAUAGAUA.UAAa....CCAUAAA...-UUA..UAUC.UA..UUGGGACAG.UUUU.cGAAUAGGAA.CUGUACUGUCACA---.................GAA-........................................----UGUGA.UGUGCUACCUUAUAU
NC_006370.1/1201127-1201310        ACUAAGGGUAGAGGC.GCAUUG.UCUAUAAGUAACAA.GCU.............GGAGG-....GUGAUU..-CC.UAUGAU....UGCUU.GUGAAAGGAGC.CA.AUGCCGAAGUAAGAAGGCGu...UAAUCGA....aCG...UUCU.UG..CUGGGGUUG.UAUC..GAAUAGGUG.CAACACUGCCAUAGUA.................UAUAauuacau.................................UAACUAUGG.AGCGCUACUGUGAGG
NC_004459.1/2989398-2989219        UAUCGACGUAGAGGC.GCAAUG.GUAAAGAGUAACUA.UUA.............UUGGG-....GUGAUG..-CC.AAUGAA....UAAUA.GUGAAAGGUAUcCA.UUGCCGAAGUGAAUU.GCa.....UAUCAA.....AGC..AGUU.UG..CUGGGGUUG.CAUC.cGAA.AGGAA.CAACACUGCCAUAGUAu................UUAAugua....................................UAACUAUGG.AGCGCUACUGUAGGU
NC_005139.1/1373591-1373770        UAUCGACGUAGAGGC.GCAAUG.GUAAAGAGUAACUA.UUA.............UUGGG-....GUGAUG..-CC.AAUGAA....UAAUA.GUGAAAGGUAUcCA.UUGCCGAAGUGAAUU.GCa.....UAUCAA.....AGC..AGUU.UG..CUGGGGUUG.CAUC.cGAA.AGGAA.CAACACUGCCAUAGUAu................UUAAugua....................................UAACUAUGG.AGCGCUACUGUAGGU
NC_003366.1/742872-743043          GACCAAAGUAGAGGU.GCCGUA.AUUAAGAGUAGUCA.UAA.............GUAGC-....uGACAA.GuGU.-UUUAU....GUAUG.AUGAAAGGGAU.UA.UGGCCGAAGAGAUAU.UAA-....UGGUGA-...-UUA..AUAU.UU..CUGGGUAUA.UGUA..UAAUAUGCA.UAUAACUGUCACUUU-.................GAAA........................................--AAAGUGG.AGUGCUACAAGGUAC
NC_006840.1/1836942-1836759        UAAAAGGGUAGAGGC.GCACCG.CCUAAGAGUAAAUU.GUA.............AGAGG-....GUGAUA..-CU.UAUGAC....GACAA.UUGAAAGGAGU.CG.GUGCCGAAGUUAAUU.ACGUU...AAUCGA....GCGU..-AUU.AG..CUGGGGUUA.UUUC..GAAGAGGAA.UAACACUGCCAUAGUCaau..............UUUAuuuuu...................................UAACUAUGG.AGCGCUACUGUAGGG
NC_004603.1/1190723-1190903        UGUUGCCGUAGAGGC.GCAGUC.UCGAAGAGUAGCUA.UUA.............UUGGG-....GUGAUG..-CC.AAUGAA....UAAUA.GUGGAAGGCGAaGA.UUGCCGAAGUAAGUC.GUa.....UAUCAA.....AAC..GCCU.UG..CUGGGGUUG.UAUC.UGAA.AGGAA.CAACACUGCCAUAGUAua...............UUUAcauu....................................AAACUAUGG.AGCGCUACUGUAGGG
NC_004193.1/2421341-2421165        CGGUGAGGUAGAGGA.GCAUAC.AACAUUAGUAAUCG.ACA.............AGAGg.....AUGACA...aC.GAUGAU....AGUUG.GUGGAAGGGUU.GU.UUGCCGAAGC-AUAA.UAAG....GGUCAGA...CUUA..UUAU.UG..CUGGUACAU.CUUU..GAAUAAAAG.AUGCACUGUCAUGCA-aaau.............UAAG........................................--UGCAUGG.AGAACUACUGAUCGA
NC_000964.2/3420378-3420199        CAGUGAGGUAGAGGUuGCGCGG.AUGAUGAGUCACAC.AUG.............CUAGGCu...GACAGG.gGCU.GUUAAA....CAUGU.GUAAAAGGCAU.CA.GCGCCGAAGUGUGGA.GAAag...CCGAUC...C.UUC..UCUA.UG..CUGGGACUG.UAUC.uGAAUAAGUG.CAGGACUGCCGCGUG-.................CUUU........................................--UUCGCGG.AGGGCUAUCCGGAGA
NC_004193.1/1752855-1753037        GUUUUGGAUAGAGGU.GCGGAG.ACCAUCAGUAUAUA.CGC.............GGAAGGg..aAAUGAG.cCCU.AGUGAA....GCGUA.UGGAAAGGGGA.AU.CUGCCGAAGCGAGUG.AAaU...ACUCAUu....caUU..AACU.CG..UUGGUGCUGcUAUU..GAACAAAUAaCAGUGCUGUCAUAUAG.................GAGA........................................-CUAUAUGG.AGGGCUAUCGAGCUG
NC_004722.1/3009682-3009874        CGAUGAGGUAGAGGUuGCGACU.UUUAAGAGUACGAC.GGA.............CGAGACa..cAGAGAA.uGUC.ACCGAC....UCCGU.UUGAAAGGAAA.AG.UUGCCGAAGUUUAUA.UUUC....UUCUCUG...GAAA..UAUG.AG..CUGGGGCUG.UCUC.cGAA.AGGAA.CAGAACUGUCACGUUUacaaa............AUUAccgug...................................UAAACGUGG.GGUGCUAUCUUAACG
NZ_AACK01000021.1/33603-33432      ACAAAUCGUAGAGGU.GCAAAU.CCGAUAAGUACUUU.UUC.............UGAGU-....-GGAGA..-AC.GAGGAG....GAAAA.AGGAAAGGCGU.AU.UUGCCGAAAUCAGUU.AAG-....CGUCAU-...-CUU..AAUU.GG..UUGGGGUCG.UUAC.cGAA.AGGGA.CGACACUGUCGUAAU-cc...............UUGU........................................--AUUACGG.AGUGCUACUGCUAGG
NC_002940.2/992934-993104          ACAAAUUGUAGAGGU.GCAAAU.CCGAUAAGUAUUUC.UUC.............UGAGU-....-GGAAA..-GC.GAUGAA....GGGGA.AGGAAAGGCGU.AU.UUGCCGAAAUCAAUU.AAG-....CGUCAU-...-CUU..AGUU.GG..UUGGGGUCG.UUGC.cGAA.AGGGA.CGACACUGUCGUAAU-u................CAAU........................................--AUUACGG.AGUGCUACUAUUAGG
NC_002976.3/1281544-1281369        AAUAGAGUUAGAGGUuGCAUUA.UUAAUGACUAACUU.AU-c............AGAAGUc...GUAUGG.gACA.UGUGUU...gAAUAA.GUGAAAGGUAA.UA.AUGCCGAAAUGAUGU.UAUUU...CCAUAA....AUUA..GCAU.UG..UUGGGACAA.CUUU.cGAAUAGAAG.UUGUACUGUCAC----u................UUAU........................................-----GUGA.UGUGCUACCUUAUAU
NC_004461.1/1386907-1386732        AAUAGAGUUAGAGGUuGCAUUA.UUAAUGACUAACUU.AU-c............AGAAGUc...GUAUGG.gACA.UGUGUU...gAAUAA.GUGAAAGGUAA.UA.AUGCCGAAAUGAUGU.UAUUU...CCAUAA....AUUA..GCAU.UG..UUGGGACAA.CUUU.cGAAUAGAAG.UUGUACUGUCAC----u................UUAU........................................-----GUGA.UGUGCUACCUUAUAU
NC_006270.2/2878019-2877840        GGUGAAGAUAGAGGU.GCGAA-cUUCAAGAGUAGGCU.UGA.............UGAGGAa..GA.UGGA.uUCC.GAUGAA....GAAAG.CCGAAAGGGGAgCG.UCGCCGAAGCGGGGA.AAAa....UCCACUC...gUUU..UUCC.UG..CUGGCUUUA.CAUU..GAAUAAAUG.UGAGGCUGUCAAGAAA.................UCA-........................................-UUUCUUGG.AGAGCUAUCUCGUUG
NC_006322.1/2878230-2878051        GGUGAAGAUAGAGGU.GCGAA-cUUCAAGAGUAGGCU.UGA.............UGAGGAa..GA.UGGA.uUCC.GAUGAA....GAAAG.CCGAAAGGGGAgCG.UCGCCGAAGCGGGGA.AAAa....UCCACUC...gUUU..UUCC.UG..CUGGCUUUA.CAUU..GAAUAAAUG.UGAGGCUGUCAAGAAA.................UCA-........................................-UUUCUUGG.AGAGCUAUCUCGUUG
NC_004557.1/2605606-2605439        ACCCAGGGUAGAGGA.GCUAUA.AUUAAGAGUACUUA.UCU.............UAAAC.....UGCCAA...GU.AAUGAU....AGAUA.GGAAAAGGAAU.UA.UAGCCGAAGAAAAUA.GG......gUGGUAA.....UC..UAUU.UU..CUGGCUUUG.CAUA..AAAUAUGUG.UAAAGCUGUCACUUU-.................AA--........................................--AAAGUGU.UGAGCUACAGAGGUC
NC_002976.3/981298-981477          AGAUUUUGAUGAGGC.GCAUCA.AUCAUGAGUAAACU.UUAg..........AUAAUUugu...cUGCUA.AcAA.....Uua...UAGAG.UUAAAAGGGUG.AG.AUGCCGAAAUGAUUC.AUAA....UAGCAG-...UUAU..GAAU.CG..UUGGACUUAaUGGU..UAAGAGCUA.UAAGUUUGUCAUUAUU.................AUUA........................................-AAUAAUGG.AGUGCAUCACUUGUA
NC_004461.1/1086256-1086435        AGAUUUUGAUGAGGC.GCAUCA.AUCAUGAGUAAACU.UUAg..........AUAAUUugu...cUGCUA.AcAA.....Uua...UAGAG.UUAAAAGGGUG.AG.AUGCCGAAAUGAUUC.AUAA....UAGCAG-...UUAU..GAAU.CG..UUGGACUUAaUGGU..UAAGAGCUA.UAAGUUUGUCAUUAUU.................AUUA........................................-AAUAAUGG.AGUGCAUCACUUGUA
NC_002505.1/1198970-1199152        UUUCGCCGUAGAGGA.GCGGUU.ACGAAAAGUAUCCA.CAG.............UUGGG-....GUGAUG..-CC.AAUGAA....UUGUG.GAAAAAGGCGU.UG.CCGCCGAAGUCAACU.UGC-...cCAUCAAC...-GCA..-GUU.GG..CUGGGGUUA.CAUU..CAAUAGGUG.UAACACUGCCAUAGUCuauauuguu........GUUA........................................-AACUAUGG.AGCGCUACUGUAGGG
NC_003454.1/361206-361027          AUAAAAAAUAGAGGU.GCAUAU.AUG-UAGGUAGUGU.GAAaaugu........UAAGGU....aUAAGCC.ACC.AAUG--...uUUCAC.AUGAAGGGCAU.AG.UUGCCGAAAGAAAGU.UAAUU...GCUUAU...gAUUA..AUUU.UC..UUGGU-CAA.UGU-..CAACAAGCA.UUG-ACUGUCAUAUUC.................UUUU........................................-GAAUAUGG.AGAGCUAUUUAUAGU
NC_003030.1/3801637-3801809        ACCUAGGGUAAAGGU.GCUGUA.GUUAUUAUUAUUUA.UUC.............UUAGC.....UGGCAA...GC.UUUGAG....GGAUA.AAGAAAGGAAU.UG.CAGCCGAAGAAGGAU.UUC-....CGGCAG-...-GAA..CUUU.UU..CUGGUUUUG.UAUA..AAAUAUAUG.CAGAACUGUCACUAU-uc...............UUUU........................................--AUAGUGG.AGAGCUACAAGGUGC
NZ_AAEV01000005.1/55892-55712      AAUUAAAAAAGAGGUuGCGGAG.AUUAAAAGUACCUG.AGG.............AUAGAAu....GAAGG.AUUC.GAUAUG....CCCCA.GCGAAAGGAUG.AU.CCGCCGAAAUGAACA.UUGA....CCUUUC-...UCAA..UGUU.UG..UUGGGUCUU.GAGA..UAACAUCUC.AAGGACUGUCGCUAUCau...............GACU........................................-GAUAGCGG.GGUGCUUUUCAAAUC
NC_006300.1/1325416-1325239        UACACAUGUAGAGGU.GCGAAU.AUUAUAAGUAUUUU.UCC.............AGAGU-....-GGAUA..-AC.AAUGAA....GGAAA.UUGAAAGGAAU.AU.UUGCCGAAAUCAGUU.AAG-....CGUCAU-...-CUU..AACU.GG..UUGGUAACGuCACC..GAA.AGGAA.CGUUACUGCCAUAGUCa................UUUUugau....................................UAACUAUGG.AGCGCUACUCGUGGG
NC_000853.1/1519251-1519074        UGACCCGACGGAGGC.GCGCCC.GAGAUGAGUAGGCU.GUC.............CCAUC-...AGG.GGA.g-GA.AUCGGG....GACGG.CUGAAAGGCGA.GG.GCGCCGAAGG-GUGC.AGAGU...UCCUCCc..gCUCU..GCAU.GC..CUGGGGGUA.UGGG..GAAUACCCA.UACCACUGUCACGGAG.................GUCU........................................-CUCCGUGG.AGAGCCGAUCGGGUC
NZ_AADW02000027.1/21929-21745      CAGUGGGAUGGAGGUuGCAGUU.CUUAUAAGUACAGU.CAC.............GGAUGUc.guC.AAGC.GGCA.GAUGAG....GUGAU.UGAAAAGGAAG.AA.UUGCCGAAAUCAAUC.AUC-....gCUUUGAA..-GAU..GAUC.GA..UUGGGAUUA.GAUC..GAACAGGUC.UAAUACUGUCACAGGUcaga.............UAUG........................................-ACUUGUGG.GGAGCUAUCUUUCAC
NZ_AAIO01000002.1/6335-6531        CUUAGAAGUAGAGGC.GCGCCA.AAUAUUAGUAGUGA.UCA.............GUAGG-....GUGAUU..-CC.GUUGAU....CGAUU.GCGAAAGGAUU.UG.GUGCCGAAGUGGUUC.GAUU....UAUCAC-...GAUC..-AAC.UG..CUGGGGUUG.UACC..UAAUAGGUG.CAACACUGCCAUAGUA.................UUUUccgauacggauauuggaaauag..................UUACUAUGG.AGCGCUACUGAUAGG
NC_004567.1/928916-929097          AUCGAAAGAAGAGGAuGCGGUU.AACAAUAGUAGCCG.GCU.............GGAAGUg...GGUCAC.cACU.UAUGAA....GGUCA.GUGAACGGGGC.AA.CCGCCGAAAUCGAUG.GAUC...aGUGACC-...GAUU..CAUC.CG..UUGGGCCUU.GGUU..GAAUAAAUC.AUGGACUGUCGCAGCUa................GAAU........................................-AGUUGCGG.GGCGCUAUCGACGAU
NZ_AAAW03000005.1/60351-60177      GUGAAUGAUAGAGGC.GCAGUGuAUUAAGAGUAAUUA.UCC.............CGAGC-....gGGUCAG.-GC.UAGGAC....GGAUA.AGGAAAGGAAU.CG.CUGCCGAAGCAAAGG.CCCa....GGACAA....AGGG..UCUU.AG..CUGGUCUUC.CAUU..GAAAAAAUG.UAAGACUGUCACCGG-.................GACU........................................--CCGGUGG.AGUGCUAUCUCGUGA
NZ_AADW02000008.1/60264-60089      CGAUGAGGUAGAGGC.GCGGUC.UUGAUUAGUAUUUG.GUC.............UGAGg.....AUGACA...aC.AAAGAC....GAUCG.AAGAAAGGUGA.GA.CCGCCGAAGCAUCGU.CAUG....UGUCAGA...CAUG..ACGA.UG..CUGGUCGAAcCGGG..AAAGACCCG.UUCGAUUGCCAUACG-c................GUAU........................................--UGUAUGG.AGCACUCCAAUUCGG
NC_006370.1/3172735-3172907        UUAAUCAGUAGAGGU.GCGCUG.CCUAUAAGUAACCG.UGC.............GGAGG-....AUGAUA..-CC.GACGAU....GC-CG.GAGAAAGGAGU.CA.GUGCCGAAGUAACUG.-UUG...UUAUCA.-...CACU..CAGU.UG..CUGGGUCUG.CGUC..GAAUAGGCG.CAGGACUGCCAUAG--.................UUUUuuu.....................................C--CUAUGG.AGCGCUACCUGAAGG
NC_006510.1/984634-984455          UAAUGGGAUAGAGGUuGCGGUG.AACAAAAGUAGCGC.UGC.............CGAGGCu...CGGAGC.gGUC.CAUGAC....GCAGC.GGGAAAGGGUU.CA.CCGCCGAAGUUUGCG.GCGC....GCUCCG-...GCGG..CGCA.AG..CUGGGCCUG.CGGC.cGAACAGGUG.CAGGACUGCCAUCGCC.................UAC-........................................-GGCGGUGG.AGCGCUAUCGCCAUU
NC_006814.1/834695-834865          GUAAAUCAUAGAGGC.GCAACU.GACAAGAGUAACAA.UUA.............UAAGUU.....AGGCA.AAAC.GAUGAU....UAAUU.GUGAAAGGGGA.GG.UUGCCGAAGCUUA.A.CCA.....CGCCAA.....AGG..UAUA.GG..CUGGGUCGC.AGUU..GAAUAAAUU.GCGAACUGUCGCGAA-.................AAU-........................................--UUCGCGG.AGCGCUAUCGAAUAU
NZ_AAEV01000001.1/199067-198890    AUCGAAAGAAGAGGUuGCCUCA.AUUAUUAGUAGAUC.CGG.............CUAGAUg...ACUAAG.cAUC.AAUGAC....CCGAA.UUGAAAGGAAA.AG.AGGCCGAAAUGACUA.CAUG....CUUAUU-...CAUG..UA--.CGauUUGGGCUCU.GGUU..GAAUAAGCC.AGAGACUGUCGCAAU-.................GAAA........................................--AUUGCGG.AGCGCUAUCUACGAU
NZ_AADT03000018.1/60-231           CAGUGGGGUAGAGGU.GCAGCC.GGCAAGAGUAUUAC.CGG.............UGAGG.....GGGGCC...CC.GGUGAA....CUGGU.AAGAAAGGGCCuGG.CUGCCGAAGGGAGAU.GGCU....GGCCCG-...GGCC..GUCU.UC..CUGGGCCGG.UGGC.uGAAUAAGCA.CCGGACUGUCACCA--.................UCA-........................................---CGGUGG.AGCGCUACUCACACG
NC_003212.1/817469-817272          UGGUGAGGUAGAGGUuGCGAGA.UGCACUAGUAAUUU.UUU.............CGAGGCgaaaCAAAGA.cGCC.AAUGAC....AAAAA.ACGAACAGGUU.AA.UCGCCGAAGUGACUA.UUUUu...UCUUUGUaucGAAA..UAGU.UG..UUGGGACAG.UUUC.cUAA.AGGAG.CUGGACUGCUAUAAGAa................UUUGucgaaau.................................UUCUUAUAGgUGUGCUAUCUGACAA
NC_003030.1/704200-704385          ACCUUUUGUAGAGGU.GCUUUAaGUCAAGAGUAACCG.UUU.............GGAGU.....UGGCAA...AC.UUAGAU....GAACG.GUAAAAGGGGCuUU.UAGCCGAAGCAUUUA.GA......UUGGCAGA....UU..UAUU.UG..CUGGCUUUU.CAUA..CAACAUAUG.AAUGGCUGUCACUUUAuua..............GUUAguuauuag................................GU-AAGUGG.AGCGCUACAAGGUAC
NC_004668.1/224792-224618          AAAAGAGGUAGAGGUcGCGGUU.UUUA---UUACGCU.UGU.............GGAGUG....AGAGGA..CAC.UGGGAA....GCAAG.UUUA--GGAUC.AA.UCGCCGAAAUGCAUA.ACGGa...GCCUCU...UCUGU..UGUG.UG..UUGGGACGU.AAGU..UAAGAGCUU.GCGGACUGUCUUAGUA.................GUGA........................................-UGCUAAGU.UGUGCUAUGUUUCGU
NC_002951.2/1440344-1440519        AUAUUUUGAUGAGGC.GCAUCA.AUCAUGAGUAAAGU.UU-.............AGAUUA...cUGUCUG.cUAA.-CAGCU....-AAAU.UUGAAAGGGUG.CG.AUGCCGAAGCAAUUA.UAA-....UAG.CAG...-UUA..UAAUuUG..UUGGACUUUuUGGU..UAAGAGCUG.AGAGUUUGUCAUUAUU.................UAAA........................................-AAUAAUGG.AGUGCAUCACUUGUA
NC_002952.2/1463346-1463521        AUAUUUUGAUGAGGC.GCAUCA.AUCAUGAGUAAAGU.UU-.............AGAUUA...cUGUCUG.cUAA.-CAGCU....-AAAU.UUGAAAGGGUG.CG.AUGCCGAAGCGAUUA.UAA-....UAG.CAG...-UUA..UAAUuUG..UUGGACUUUuUGGU..UAAGAGCUG.AGAGUUUGUCAUUAUU.................UAAA........................................-AAUAAUGG.AGUGCAUCACUUGUA
NC_002953.3/1429786-1429961        AUAUUUUGAUGAGGC.GCAUCA.AUCAUGAGUAAAGU.UU-.............AGAUUA...cUGUCUG.cUAA.-CAGCU....-AAAU.UUGAAAGGGUG.CG.AUGCCGAAGCGAUUA.UAA-....UAG.CAG...-UUA..UAAUuUG..UUGGACUUUuUGGU..UAAGAGCUG.AGAGUUUGUCAUUAUU.................UAAA........................................-AAUAAUGG.AGUGCAUCACUUGUA
NC_003923.1/1401232-1401407        AUAUUUUGAUGAGGC.GCAUCA.AUCAUGAGUAAAGU.UU-.............AGAUUA...cUGUCUG.cUAA.-CAGCU....-AAAU.UUGAAAGGGUG.CG.AUGCCGAAGCGAUUA.UAA-....UAG.CAG...-UUA..UAAUuUG..UUGGACUUUuUGGU..UAAGAGCUG.AGAGUUUGUCAUUAUU.................UAAA........................................-AAUAAUGG.AGUGCAUCACUUGUA
NC_002745.2/1399486-1399661        AUAUUUUGAUGAGGC.GCAUCA.AUCAUGAGUAAAGU.UU-.............AGAUUA...cUGUCUG.cUAA.-CAGCU....-GAAU.UUGAAAGGGUG.CG.AUGCCGAAGCGAUUA.UAA-....UAG.CAG...-UUA..UAAUuUG..UUGGACUUUuUGGU..UAAGAGCUG.AGAGUUUGUCAUUAUU.................UAAA........................................-AAUAAUGG.AGUGCAUCACUUGUA
NC_002758.2/1475815-1475990        AUAUUUUGAUGAGGC.GCAUCA.AUCAUGAGUAAAGU.UU-.............AGAUUA...cUGUCUG.cUAA.-CAGCU....-GAAU.UUGAAAGGGUG.CG.AUGCCGAAGCGAUUA.UAA-....UAG.CAG...-UUA..UAAUuUG..UUGGACUUUuUGGU..UAAGAGCUG.AGAGUUUGUCAUUAUU.................UAAA........................................-AAUAAUGG.AGUGCAUCACUUGUA
NC_002973.5/828183-827986          UGGUGAGGUAGAGGUuGCGAGA.UGCACUAGUAAUUU.UUU.............CGAGGCgaaaCAAAGA.cGCC.GACGAC....AAAGA.AUGAACAGGUU.GA.UCGCCGAAGUGACUA.UUUUc...ucuUUGUUUAGAAA..UAGU.UG..UUGGGACAG.UUUC.cUAA.AGGGG.CUGGACUGCUAUAAGAa................UUUGucgaaau.................................UUCUUAUAGgUGUGCUAUCUGACAA
NC_003210.1/826683-826486          UGGUGAGGUAGAGGUuGCGAGA.UGCACUAGUAAUUU.UUU.............CGAGGCgaaaCAAAGA.cGCC.GACGAC....AAAGA.AUGAACAGGUU.GA.UCGCCGAAGUGACUA.UUUUc...ucuUUGUUUAGAAA..UAGU.UG..UUGGGACAG.UUUC.cUAA.AGGGG.CUGGACUGCUAUAAGAa................UUUGucgaaau.................................UUCUUAUAGgUGUGCUAUCUGACAA
NZ_AADR01000092.1/1734-1537        UGGUGAGGUAGAGGUuGCGAGA.UGCACUAGUAAUUU.UUU.............CGAGGCgaaaCAAAGA.cGCC.GACGAC....AAAGA.AUGAACAGGUU.GA.UCGCCGAAGUGACUA.UUUUc...ucuUUGUUUAGAAA..UAGU.UG..UUGGGACAG.UUUC.cUAA.AGGGG.CUGGACUGCUAUAAGAa................UUUGucgaaau.................................UUCUUAUAGgUGUGCUAUCUGACAA
NZ_AABF02000218.1/184-5            AUAAAAAAUAGAGGU.GCAUAU.AUG-UAGGUAGUGU.GAAaaugu........UAAGGU....aUAAGU.CACC.AAUG--...uUUCAC.ACAAAGGGCAU.AG.UUGCCGAAAGAGAAU.UAAUa...GCUUAU...GAUUA..AUUU.UC..UUGGU-CAA.UGU-..CAACAAGCA.UUG-ACUGUCAUAUUC.................UCUU........................................-GAAUAUGG.AGAGCUAUUAUCUCG
NZ_AADW02000004.1/181244-181066    CCGACAGAUAGAGGC.GCGGAU.GACAUCAGUAGCAA.CACuuau.........UCAAGGc...AAGCAU.gCCA.------...aGUGAU.GUGAAAGGGGAaAU.CCGCCGAAGUGAACA.AGAAa...AUGCUU...UUUCU..UGAU.UG..CUGGUACAA.CGGU..UAAGAUCCG.UUGUACUGCCGAAAC-.................CCAC........................................--GUUUCGG.AGCGCUAUCUUACGU
NC_002505.1/414433-414256          UCUAGCAGAAGAGGA.GCACUG.CCCA--GGCAGAUG.UUU.............UGUGGAg...CCUCAA.cUCC.AAUACA....GAACA.UUCAGGGGGAG.UA.GUGCCGAGGUGAAUC.AAAG....UUGUGG-...CUUU..GGUU.UA..UCGGUUGAA.CGGGcUGAA.UCCC-.UUCAACUGUCAUCAG-cuc..............GAAU........................................--CUGAUGA.AGAGCUUCUGAGGGA
NC_004347.1/3280656-3280460        CUUAGAAGUAGAGAC.GCACCA.AAUAUCAGUAGUGA.UCA.............GUAGG-....GUGAUU..-CC.AUUGAU....CGAUC.ACGAAAGGAUU.UG.GUACCGAAGUGGUUU.GAUU....UAUCAC-...GAUC..-AAC.UG..CUGGGGUUG.UGCU..GAAUAGGUA.CAAUACUGCCGUAGUAuuuccugauaugga...UAUUcggaaucg................................UUACUAUGG.AGUGCUACUGAUAGG
NC_006582.1/2146030-2146207        UGUGAGAGUAGAGGC.GCGUAA.ACGAUCAGUACGGC.UGC.............UGAGGA...aUUGGGA..UCUgUUUGAA....CCAGC.CGGAAAGGGGU.UU.AUGCCGAAAU-GGGC.GGUUu..UUCCCAA...aGGCC..GUAC.CA..UUGGGGCUG.UUUC.uGAAUAAGGG.CAGCACUGUCAUACG-.................AA--........................................--CGUAUGG.GGGGCUAUCUCAAAC
NZ_AAIO01000064.1/6936-6762        AGGAACAGAAGAGGA.GCGUUA.ACUA--GGUAGUCG.GUC.............AGAGGAg..CA.CAAA.cUCC.AGCGAU....GACUG.AUGAGGGAGAU.UA.ACGCCGAGGCAUAGA.UAUG....gUUGCUG...CAUG..UUUA.UG..UCGGUCGCU.CAGGcUGAA.UCCU-.GACGAUUGUCACCUG-.................UAA-........................................--UUGGUGG.AGAGCUUCUGGUGAC
NC_004459.1/1404838-1404660        UUUUGCAGAAGAGGA.GCACUG.CCCA--GGCAGAUG.UUU.............UGUGGAg..CC.GCAA.cUCC.AACACA....GAACA.UUCAGGGGGAG.UA.GUGCCGAGGUAGAUC.AAAa....UUGCAGG...aUUU..GAUC.UG..UCGGUUGACuUGGGuUGAG.UCCCA.-UCAACUGUCAUCAG-.................CUCAg.......................................C-CUGAUGA.AGAGCUUCUGAGAUG
NC_005139.1/3027782-3027960        UUUUGCAGAAGAGGA.GCACUG.CCCA--GGCAGAUG.UUU.............UGUGGAg..CC.GCAA.cUCC.AACACA....GAACA.UUCAGGGGGAG.UA.GUGCCGAGGUAGAUC.AAAa....UUGCAGG...aUUU..GAUC.UG..UCGGUUGACuUGGGuUGAG.UCCCA.-UCAACUGUCAUCAG-.................CUCAg.......................................C-CUGAUGA.AGAGCUUCUGAGAUG
NC_004347.1/4124733-4124559        AGGAACAGAAGAGGA.GCGUUA.ACUA--GGUAGUCA.AUC.............AGAGGAg..CA.CAAA.cUCC.AGCGAU....GAUUG.AUGAGGGAGAU.UA.GCGCCGAGGCAUAGA.UGUG....gUUGCUG...CAUG..UUUA.UG..UCGGUCGCU.UAGGcUGAA.UCCU-.AACGAUUGUCACCUG-.................UAA-........................................--UUGGUGG.AGAGCUUCUGGUGAC
NZ_AAGR01000017.1/26461-26283      CAAACAGAUAGAGGUuGCAACC.AACAUGAGUAGCUU.GAU.............CGAGCGg...GAUCCU.uCGU.GAUGAC....AUCAA.GCCAAAGGGGC.GG.-UGCCGAAAUGGGGG.CGCC....GGGAUC-...GGCA..AACC.UG..UUGGGCCAG.GAUU..GAAUAAGUC.CUGUACUGUCGCUUAG.................AAAC........................................-CUAAGCGG.GGCGCUAUCAUUCAA
NC_006840.1/365527-365353          AUAUAAAGAAGAGGA.GCAUUA.CCUA--GGUAGCUUaAUU.............UGUGGAg....CCCAAAcUCC.UACACA....AAUAA.GUGAGGGAGAG.UA.AUGCCGAGAUGAUCC.UA--....UUGGGAG...--UA..GGAU.UG..UCGGUCGUU.UAGGcUGAA.UCCU-.AACGAUUGUCACUUAA.................UUUA........................................-UUAAGUGA.AGAGCUUCUAGCAAA
NC_004603.1/2873784-2873962        UUAUGUAGAAGAGGA.GCACUG.CCCA--GGCAGAUG.AUU.............UGUGGAa..CC.GCAA.uUCC.AAUACC....AAUCA.UUCAGGGGGAG.UA.GUGCCGAGGUAAGUC.AAAa....UUGCAGG...gUUU..GGCU.UG..UCGGUUGACuUGGGuUGAG.UCCCA.-UCAACUGUCAUCAG-.................CACCg.......................................U-CUGAUGA.AGAGCUUCUGAGGGU
NC_003869.1/719320-719498          CGCAUAAAUAGAGGA.GCUGCC.AAGCAU-GUAUUUG.GCGaggugu.......UAAGGAg...AAGAAC.cUCC.AAUAC-...uCGCUG.AAGAA-GGUUU.GG.CUGCCGAAAGGGUGA.GCUU....GUUCUU-...GAGC..UCAU.CC..UUGGUGGUA.AAC-.aCAA.A-GUU.UACCACUGUCAUGGG-.................ACCU........................................--CCCAUGA.AGCGCUAUUUAUGCA
NZ_AAIU01000063.1/7664-7467        CUUUAUGGUAGAGGU.GCGCUA.AUUAUAAGUAGUGA.UCA.............GUAGG-....GUGAUG..-CC.UAAGAU....CGUUC.ACGAAAGGAGU.UA.GUGCCGAAGUUGAGC.UAUC....CAUCAU-...GAU-..-CUAcUG..CUGGUGUUGcUGUU..GAAAAAGCG.CAACACUGCCAUGGU-guuu.............UUUAucgggaagauagaagauuuu....................A-ACCGUGG.AGCGCUACUGAUAGG
NZ_AAIV01000008.1/39504-39288      AACAAAAGUAGAGGU.GCGUUG.CAUAAAAGUCAUGU.UGA.............AUUGG-....GUGAUG..-CC.AAUAAU....UCGAC.AUAAAAGGAUG.CA.AUGCCGAAAUAAAUG.GGGU....UAUCA.....GCUU..CAUU.UG..UUGGGGCAG.UUCU.cGAA.AGGGA.CUGCACUGUCAUAGUGuu...............UUUAucaacuugauaaaaagaaugauauucauauuaaauggauaUUGCUGUGG.AGUGCUACUAGUUAA
NZ_AAIN01000006.1/15952-16127      AGGCACAGAAGAGGA.GCGCCA.ACUA--GGUAGCAG.GCU.............UGAGGAg...CAAUCA.cUCC.AAAGAC....GACCU.GUGAGGGAGAU.UG.GCGCCGAGGCAAAAC.-CACg...UGCUUG...AGUGC..GUUU.UG..UCGGUCGUU.CAGGcUGAA.UCCU-.GACGAUUGUCACCUG-.................UUAU........................................--UUGGUGG.AGAGCUUCUGGUGAC
NZ_AAIN01000011.1/77337-77138      GUCCUGAGUAGAGGU.GCGCCA.AGCAUCAGUAACAG.UCA.............AUAGG-....GUGAUG..-CC.GUUGAC....GGGCU.GUGAAAGGGUAuUG.GCGCCGAAGUGGAUG.UGUG....UAUCAC-...CGC-..CUUC.CG..CUGGGGUCG.UUUU.cGAA.AGAAA.CGGCACUGCCAUAGUA.................UUUUcugucgggaugacagauguuguau................UUACUAUGG.AGCGCUACUGAUAGG
NC_002662.1/2276232-2276414        CACAUCGAUAGAGGUcGCAACU.GAUAU--GAAUCUA.---cgc..........CGAGUUg....GAGCA.CAAC.AAAGACgcguAUUUA.GAG-GAGGAGA.GG.UUGCCGAAAGAAUUU.UGU-....UGCUCA-...-GCA..AGGU.UC..UUGGGCUAG.UGAG..AAAAACUCA.CUAGACUGUCGCAAAUgg...............UUAAuaac....................................CA--UGCGG.AGGGCUAUUCGUUCA
NZ_AABH02000020.1/12426-12593      UAUUGUCAAAGAGGUuGCAGCC.AACAUGAGUCACAU.GAA.............UGAGUCC.....GCCA.GGAU.GUUGAA....AUCAU.GUAAAAGGGAA.GG.UUGCCGAAAGGGUUA.AC--....AGGCAA-...--GA..UAAC.CU..UUGGGCUAG.UGAU..UAAGAGUUG.CUAGACUGUCGCA---.................GAAA........................................----UGCGG.UGCGCUUUGAAAAGU
NZ_AABJ03000007.1/66428-66257      AUCCGUAAUAGAGGU.GCAAAU.GACAUCAUUAGUUU.AUU.............AGAUAG....UCCCUG..CUA.GGAUCU....AAUAA.AUGAAAGGGGA.UU.UUGCCGAAAUCGAUU.GUAU....GAGCAG-...AUACuu-AUC.GA..UUGAGUCGU.GGUU..UAAUAAAUC.ACGGAUUGUCACA---.................GAGA........................................----UGUGG.AGUGCUAGGACGGAC
NZ_AABH02000013.1/9988-10156       AUUUCACAUAGAGGUcGCGAUU.GACA---AUACACU.UACc............GGAGUUg...CUGUAG.cAAU.--UGAU...aGUAAG.CUUA--GGGGA.UA.UCGCCGAAAUCAAGG.GUgU....CUACAA....augA..CCUU.GA..UUGGGCUAA.UAGU..UAAGAGCUA.UUAGACUGUCGCA---.................GAGA........................................----UGCGG.UGAGCUAUGGAAACU
NZ_AABH02000106.1/368-200          AUUUCACAUAGAGGUcGCGAUU.GACA---AUACACU.UACc............GGAGUUg...CUGUAG.cAAU.--UGAU...aGUAAG.CUUA--GGGGA.UA.UCGCCGAAAUCAAGG.GUgU....CUACAA....augA..CCUU.GA..UUGGGCUAA.UAGU..UAAGAGCUA.UUAGACUGUCGCA---.................GAGA........................................----UGCGG.UGAGCUAUGGAAACU
NZ_AABJ03000002.1/230549-230380    CAAUAAAAUAGAGGC.GCGAUC.AUCA---CAAAAAC.UGC.............UGAGUG....UGUAUU..CAC.GAUGAA....GCAGU.CCUAA-GGGUU.-A.UCGCCGAAACGAGAU.UAUA....AAUGCA-...UAUA..AUCUuUG..UUGGGACAU.GUGG..AAAAACCGC.AUGGACUGUCUCGG--u................CAAU........................................---CCGGGG.AGUGCUAUUAAUUGG
NC_005362.1/111419-111246          CAAUGCAAUAGAGGUuGCGAUA.AUCACA----GAAU.CUAcu...........UGAGUA....CGCGAA..UAC.AGUGAG..agUAUAU.UUUAG---GAU.UA.CCGCCGAAAUAAAUU.UUCU....UUCGUGA...AGUU..AAUU.UG..UUGGUAUGU.AAGA..GAAUAUCUU.ACAUACUGUCCUGG--uc...............GUCC........................................---CCAGGG.AGCGCUAUAUGAUUU
NZ_AAIU01000001.1/51300-51131      AGGCACAGAAGAGGC.GCGUUA.ACUA--GGUAAUAA.GUC.............GGAGAA....UACCCCa.UUC.UUUGAU....GGCUU.AUGAG-GGAGUuUA.ACGCCGAGGCAAC-A.UAC-....GUGGUG-...-GUA..UUGU.UG..UCGGUCGGU.UAGGcUGAA.UCCUA.AC-GAUUGUCACCUU-.................UUU-........................................--AUGGUGG.AGAGCUUCUGGUGAC
NZ_AAIV01000003.1/110542-110368    AGGAACAGAAGAGGA.GCGUUA.ACUA--GGUAGUAA.GUG.............AGAGGA....UGCCAA..UCC.GAUGAC....CACUU.AUGAUGGAGAU.UA.GCGCCGAGGUAUCAGUUUgu....UUGGCA....AACA..UUGA.UA..UCGGUCGAU.UAGGcUGAA.UCCUA.AC-GAUUGUCACCUA-u................UUUU........................................--UUGGUGG.AGAGCUUCUGGUGAU
NZ_AABH02000010.1/23306-23474      AAGAAUCAUAGAGGUuGCUGCU.GACAUUAGUCGCUU.GC-.............GGAGUGc...UUACAG.gCAC.AAUGAA....-ACAG.GUUAAAGGGGA.UG.UAGCCGAAGC-A-UU.GGUG....CUGUGA-...CACC..AAGU.AG..CUGGGCCAAuCGGU..GAAAAAUCG.UUGGACUGUCGC----.................GUAA........................................-----GCGG.GGUGCUAUGUUAUAG
NZ_AAGR01000056.1/9188-9363        AUAACGAUUAGAGGUuGCAUCU.GUCAUGAAUCCUAA.CCG.............CAAUGGc...CUGAAC.gCCA.GAUGCG....CGGUU.GCAAAAGGGGU.GG.AUGCCGAAAUGCCGG.AUUU....GUUCAG-...AAAU..CCGA.CA..UUGGGCCAGuUGGA..CAACAUCCG.CUGGACUGUCGCGA--.................ACA-........................................---UCGCGG.GGCGCUAAUGAAUCG
NC_005303.1/669191-669021          AAAUCAAAAAGAGGUaGCGGUG.UAAAAGAGUAUUAU.GU-.............GAAGAA....--GGCA..UUC.UGUGAA....-GCAU.AAGAAAGGUAAcCA.UCGCCGAAUAAUAAU.UAU-....GGCAAUA...-AU-..-UUA.UU..AUGAGAUUA.UAGA..AAAUAUCUA.UAAUAUUCUUGCUGU-.................UUUA........................................--ACAGUAAaGGCGCUUUAAUCAAG
NZ_AAAO02000018.1/33549-33722      CAAUGCAAUAGAGGUuGCGAUA.ACCA---CAAAAUC.UACu............UGAGUA....CGCGAA..UAC.AUUGAC...aGUAGU.UUUU--AGGAU.UA.UCGCCGAAACAAGCU.UAcu....uUCGCGA...AUUA..AGCU.UG..UUGGGAUGU.GAGA..GCAUAUCUU.ACAUACUGUCCUGG--.................UAGUc.......................................C--CCAGGG.AGCGCUAUAUGAUUU
NC_004431.1/4769195-4768999        CAGGCCAGAAGAGGC.GCGUUG.CCCA--AGUAACGG.UGUu............GGAGGA....-GCCAG..UCC.UGUGAU...aACACC.-UGAGGGGGUG.CA.UCGCCGAGGUGAUUG.AACGg...cUGGCC...ACGUU..CA-U.CA..UCGGCUACA.GGGG.cUAAAUCCCC.UG-GGUUGUCACCAGAagcguucgcagucgggcGUUUcgc.....................................AAGUGGUGG.AGCACUUCUGGGUGA
NC_006370.1/3733830-3734021        UAAAACGGAAGAGGA.GCGUUA.CCCA--GGUAUUUA.GAU.............UGCAGG...gCCCCAC..CCU.AAAGCA....ACCUA.AAGAGGGGGAG.UA.ACGCCGAGAUAUAAC.UGA-....UUGGGGC...-UCA..GCGA.UA..UCGGCUAUG.AAGGuUGAA.UCCUU.CU-GGCUGUCACCUUU.................UUAUgcauaaguaccauaua........................AAAAGGUGG.GGAGCUUCUGGUUGU
NC_002662.1/1665920-1665745        AACAAAAUUAGAGGUuGCGAAG.ACGA--AGAAGUUA.GU-.............GGAGCG....-GUGAA..CGC.ACUGAA....-GCUG.AUG-GCGGCGUuCU.UUGCCGAAAGAAAAA.UU--....GUCACAA...--AA..UUUU.UC..UUGGGCUGUgUGGU..UAAAUCCUA.-CAGACUGUCUUUCUGucag.............UACUg.......................................ACAGAAAGG.GGAGCUAAUCAAAAU
NC_006814.1/110177-110004          CAAUGCAAUAGAGGUuGCGACA.AUCACA----AGGU.AUUuu...........GGAGUC....CGCGAA..GAU.GAAGAA...gAAUAU.CUCAG---GGU.UG.CCGCCGAAAUGGAUUcAAUA....UUCGCG-...UAUU..AAUC.UG..UUGGGCUAC.AGGA..GCAUAUCCU.GCAGACUGUCUCGG--.................UUAGuc......................................C--CCGAGG.AGCGCUAUAAGAUUU
NZ_AAGR01000046.1/13910-14082      CCAAGAAAUAGAGGUuGCGGUG.GGCAAC-GAAAACU.GG-.............GGAGUG..cCG..UAu..CAU.GUUGAA....-CCAG.UUGUAAGUGCC.-A.CCGCCGAAAUGUUGC.ACG.....AUAUUCGG.aUCGU..GC-G.CA..UUGGGCCAU.GGGU..GCAUAACCC.AUGGACUGUCGAAGC-.................ACUC........................................--GCUUCGG.GGCGCUAUGAUUCUG
NC_000913.2/4231544-4231348        CAGGCCAGAAGAGGC.GCGUUG.CCCA--AGUAACGG.UGUu............GGAGGA....-GCCAG..UCC.UGUGAU...aACACC.-UGAGGGGGUG.CA.UCGCCGAGGUGAUUG.AACGg...cUGGCC...ACGUU..CA-U.CA..UCGGCUACA.GGGGcUGAA.UCCCC.UG-GGUUGUCACCAGAagcguucgcagucgggcGUUUcgc.....................................AAGUGGUGG.AGCACUUCUGGGUGA
NC_002655.2/5116767-5116571        CAGGCCAGAAGAGGC.GCGUUG.CCCA--AGUAACGG.UGUu............GGAGGA....-GCCAG..UCC.UGUGAU...aACACC.-UGAGGGGGUG.CA.UCGCCGAGGUGAUUG.AACGg...cUGGCC...ACGUU..CA-U.CA..UCGGCUACA.GGGGcUGAA.UCCCC.UG-GGUUGUCACCAGAagcguucgcagucgggcGUUUcgc.....................................AAGUGGUGG.AGCACUUCUGGGUGA
NC_002695.1/5086781-5086585        CAGGCCAGAAGAGGC.GCGUUG.CCCA--AGUAACGG.UGUu............GGAGGA....-GCCAG..UCC.UGUGAU...aACACC.-UGAGGGGGUG.CA.UCGCCGAGGUGAUUG.AACGg...cUGGCC...ACGUU..CA-U.CA..UCGGCUACA.GGGGcUGAA.UCCCC.UG-GGUUGUCACCAGAagcguucgcagucgggcGUUUcgc.....................................AAGUGGUGG.AGCACUUCUGGGUGA
NC_004337.1/4356133-4356329        CAGGCCAGAAGAGGC.GCGUUG.CCCA--AGUAACGG.UGUu............GGAGGA....-GCCAG..UCC.UGUGAU...aACACC.-UGAGGGGGUG.CA.UCGCCGAGGUGAUUG.AACGg...cUGGCC...ACGUU..CA-U.CA..UCGGCUACA.GGGGcUGAA.UCCCC.UG-GGUUGUCACCAGAagcguucgcagucgggcGUUUcgc.....................................AAGUGGUGG.AGCACUUCUGGGUGA
NC_004741.1/3415497-3415301        CAGGCCAGAAGAGGC.GCGUUG.CCCA--AGUAACGG.UGUu............GGAGGA....-GCCAG..UCC.UGUGAU...aACACC.-UGAGGGGGUG.CA.UCGCCGAGGUGAUUG.AACGg...cUGGCC...ACGUU..CA-U.CA..UCGGCUACA.GGGGcUGAA.UCCCC.UG-GGUUGUCACCAGAagcguucgcagucgggcGUUUcgc.....................................AAGUGGUGG.AGCACUUCUGGGUGA
NZ_AAGO01000092.1/9209-9034        AACAAAAUUAGAGGUuGCAAAG.ACGA--AAAAAUUA.GU-.............GGAGCG....-GUGAA..CGC.AAUGAA....-ACUG.GUG-GCGGCGUuUU.UUGCCGAAAGAAAAA.UU--....GUCACAG...--AA..UUUU.UC..UUGGGCUGU.AUGG.uUAAAUCCU-.ACAGACUGUCUUUCUGucag.............UACUg.......................................ACAGAAGGG.GGAGCUAAUCAAAAU
NZ_AAGQ01000103.1/4368-4193        CAAUACAAUAGAGGUcGCGAUCgUUCA---CAAAAGC.AAGg............GGAGCU...CACUGAc..AGU.GUUGAG...cCUUGU.UAUUAAGGGAC.-A.UCGCCGAAAUCAGCA.GUG-..gGGUC.GUGcg.-CGC..UGUU.GG..UUGGGCUGC.AGGA..GAAAAUUCU.GCAGACUGUCCUAG--.................UUUU........................................---CUAGGG.AGCGCUAUAAUUUUU
NZ_AACK01000044.1/2909-3092        CAUUGCGGGAGAGGC.GCAA-C.ACUCAG-GCAGUUU.AAUccaa.........GGCAAC....UAGGGC.cGUU.--UGAG...gAUUAA.AUGAUGGGAGU.GC.UUGCCGAGGUGUGAA.UUC-.acUAGACUG....-GAA..UGAA.CA..UCGGCUGAGuCAGGuUGAA.UCCUA.-UCAGCUGUCAUUUAAc................GCAAg.......................................UUUAAAUGG.AGUGCUCUGAUUAAU
NC_004547.2/4451556-4451748        CAAGCCAGAAGAGGC.GCGUCG.CCCA--GGUAAGAU.AUC.............GGAGGA...aCCGUAA..UCC.GCUGAU....GAUAU.CCGAGGGGGAG.CG.ACGCCGAGAUGCGGU.GAAA....UU.CGGC...UUUC..ACCC.UA..UCGACUACA.GAGGcUGAA.UCCUC.UG-GGUUGUCACCGGAuucguccu.........GAUGgacguccagc..............................AA--GGUGG.AGCGCUUCUGGGUGU
NC_006512.1/1551517-1551340        AGGCCGAGAAGAGGU.GCGUAC.AUCA--GGGACUUU.UGAgc...........UUAGGC...CGCCAAa..GCC.AGAGU-uaagUCGAA.AGAGAGGGGAU.GUcACGCCGAGGUAAUAU.UGU-.caUUUUGGC....-GCA..AUGU.UG..CCGGUUGCA.GGGUuUGAA.CACCC.-GCAACUGUCACCU--.................UUC-........................................---AGGUGG.AGAGCUUCUGGUGUU
NC_002940.2/1124335-1124144        CAUUGCGGGAGAGGC.GCAA-C.ACUCAG-GCAAUUU.AAUc............UUAGGC...AACUAGg..GCC.GUUUGA..ggAUUAA.AUGAUGGGAGUgGU.UUGCCGAGGUGUGAA.UUC-....acUAGACUG.-GAA..UGAA.CA..UCGGCUGAGuCAGGuUGAA.UCCUA.-UCAGCUGUCAUUUAAaacgc............AUUAgcug....................................UUUAAAUGG.AGUGCUCUGAUUAAU
NZ_AAIA01000001.1/376842-376648    UUUCGCGGUAGAGGU.GCGGCG.GCCAUGAGUAGCCA.GCCcggauuuuccgauUGAGCU..uCGGGAGg..ACC.GGCGAA.aggGGC--.-CGAAAGCAGU.AU.CCGCCGAAGCUGGUU.GGA-..aaCCUCAAG...-UCC..AUUC.GG..UUGGG-GAGuCGGG.cUAACACCUG.CUC-ACUGUCACCCG-.................UUCAcag.....................................G-CGGGUGG.AGCGCUAUCGGGAUU
AACY01119379.1/30018-30189         CCUUUAAGUAGAGGC.GCGCUG.CCUAUGACUACUUG.UGC.............GGAGG-....GUGAUG..-CC.GCAGAU....GUACA.AGGAAAGGAGU.CA.GCGCCGAAGUAGCCA.GGU-....CAUCAA-...-ACC..GAGC.UG..CUGGUUUUG.CAUC..AAAUAGGUG.CAAGACUGCCAUAGU-c................AUCC........................................--ACUAUGG.AGCGCUACCUGAAGG
AACY01052642.1/1425-1596           CCUUUAAGUAGAGGC.GCGCUG.CCUAUGACUACUUG.UGC.............GGAGG-....GUGAUG..-CC.UGUGAU....GCACG.AGGAAAGGAGU.CA.GCGCCGAAGUGGCCA.GG--...cCAUCAUA...--CC..GGGC.UG..CUGGUUCUG.CAUC..UAAUAGGUG.CAGGACUGCCAUAGU-c................AUCC........................................--ACUAUGG.AGCGCUACCUGAAGG
AACY01000667.1/20871-20675         CUUAGAAGUAGAGGC.GCACCA.AAUAUCAGUAGUGA.UCA.............GUAGG-....GUGAUU..-CC.GUUGAU....CGUUC.ACGAAAGGAUU.UG.GUGCCGAAGUAGUUU.GAUU....UAUCAC-...GAUC..-AAC.UG..CUGGGGUUG.UGUC..UAAUAGGUA.CAACACUGCCAUAGUAuuuccagauacgga...UAUUaggaauag................................UUACUAUGG.AGCGCUACUGAUAGG
AACY01000707.1/27451-27647         CUUAGAAGUAGAGGC.GCACCA.AAUAUCAGUAGUGA.UCA.............GUAGG-....GUGAUU..-CC.GUUGAU....CGUUC.ACGAAAGGAUU.UG.GUGCCGAAGUGGUUU.GAUU....UAUCAC-...GAUC..-AAC.UG..CUGGGGUUG.UGCC..GAAUAGGUA.CAACACUGCCAUAGUA.................UUUUcugauacggauauuaggaauag..................UUACUAUGG.AGCGCUACUGAUAGG
AACY01081919.1/740-566             AGGAACAGAAGAGGA.GCGUUA.ACUA--GGUAGUCA.GUC.............AGAGGAg...CACAAA.cUCC.AGCGAU....GAUUG.AUGAGGGAGAU.UA.ACGCCGAGGCAUAGA.UGUG...gUUGCUG-...CAUG..UUUA.UG..UCGGUCGCU.UAGGcUGAA.UCCU-.AACGAUUGUCACCUG-.................UAA-........................................--UUGGUGG.AGAGCUUCUGGUGAC
AACY01051883.1/29649-29823         AGGAACAGAAGAGGA.GCGUUA.ACUA--GGUAGUCA.GUC.............AGAGGAg...CACAAA.cUCC.GGCGAU....GAUUG.AUGAGGGAGAU.UA.ACGCCGAGGCAUAGA.UGUG...gUUGCUG-...CAUG..UUUA.UG..UCGGUCGCU.UAGGcUGAA.UCCU-.AACGAUUGUCACCUG-.................UAA-........................................--UUGGUGG.AGAGCUUCUGGUGAC
AACY01230106.1/64-241              UAUGUGUGAAGAGGU.GCGCUU.UUUA--AGCAUAUG.AGC.............CGAGAUg...AUCAAA.cAUC.UUUGAA....ACUCA.UAGAG-AGAAU.AA.GCGCCGAAAUAAGGC.A-UA...UUUUGAU....UACU..GCCU.UG..UUGGUUUUAaUAUU..GAA.AGAUAcUAAAACUGUCGUGUAAu................UAAA........................................-UUAUACGG.AGCGCUUCGAAAAUA
AACY01043181.1/319-147             ACAUUCAGAAGAGGU.GCGAUA.CUUA--GGUAUUUA.AUG.............GUAGGU....GACGAA.cGCC.CAUAAC....CAUUA.AAGAG-GGAAG.UAcUCGCCGAGAAAACCA.ACGU....UACGUCG...AUGU..UGUU.UU..UCGGUUUAU.GGGGcUGAA.UCCUC.A-AAACUGUCACCAAU.................CU--........................................-A--GGUGG.AGAGCUUCUGGCAGU
AACY01688245.1/453-633             UAGUUAGGAAGAGGU.GCAUGC.ACUA--GGUAAAGU.UUU.............UGAAGAc...GCCAAC.gUCU.UUUGAU....AAAAC.UUGAG-GGAGUaGC.AUGCCGAAGGUCGUU.UUAG...agUUGGUU...CUAA..AA-G.AU..CUGGUUUCU.AAGGcUGAG.UCCUU.AUUAACUGUCAUCAAG.................CUCUg.......................................UCUUGAUGA.AGCGCUUCUAAGGCA
AAGA01006314.1/568-765             AGGGCUGGAAGAGGU.GCGUU-aUUCA--GGUAGCGU.AUG.............UUAGGAg...CACAAA.cUCC.AUUGAG....CAUAC.GUAAG-GGGAAuCA.ACGCCGAGAAACAAC.AAU-...auUUGUGUC..-AUU..GUUG.UU..UCGGGCGAC.UAGGuUGAA.UCCUA.-GCGACUGUCACCAA-uagcua...........UUUAaacguagcuuauuag.........................U-UUGGUGG.AGAGCUUCUGGUCUU
AACY01217159.1/270-443             UAGACCAGAAGAGGA.GCGUUA.ACCA--GGUAGAAC.AUC.............UCAGGCu...gCUACA.AGCC.------gcagGAUGU.UUGAGGGGGAU.UA.ACGCCGAGGAUCAGA.UGC.....UgUAGC....GGCA..GAUG.AU..UCGGUUGUU.AAGGcUGAA.UCCUU.-ACGACUGUCACCUG-.................UUUUu.......................................U-GUGGUGG.AGAGCUUCUGGCCUU
AACY01461732.1/433-254             AACCCGUGAAGAGGU.GCAUCU.GGCCCG-UUAAGCU.UUA.............CAAGAUa..cGGAUAA.uAUC.AAUGCG....UAAAG.-UCAAUCUGCC.AG.UUGCCGAAAUAGCGA.CUAU...cuUAUCCAA..AUAG..-CGC.UA..UUGGUCGACaAAGU..GAA.AACUUc-UAGACUGUCACGUUU.................UUUU........................................-AAACGUGG.AGCGCUUCAGGACAG
#=GC SS_cons                       .....<<<<<<.....<<<<<<.<<<...[.[[<<<<.<<<.............<[[<<<<AAAAAAAAA.>>>>....]]>....>>>>>.>>]]]...>>>.>>.>>>>...<<<<<<<<.<<<<....aaaaaaaaa.>>>>..>>>>.>>..>><<<<<<<.<<<<.......>>>>.>>>>>>>.<<<<<<<<..............................................................>>>>>>>>.....>>>>>>.....
#=GC SS_label                      .....==P1==.....----P2----.......===P2a==.............=..-P2b..........P2b-......=....==P2a===......----P2-----...======P3=====..............=======P3========-----P4-----.......-----P4-----.===P5===..............................................................===P5===.....==P1==.....
#=GC RF                            agaugaggUAGAGGu.GCgaua.aucAaGAGUAacuu.uuc.............gGAGgu....uaggaa..acC.gAUGAa....gaaaa.guGAAAGGgau.ua.ucGCCGAAguaAaua.aAag....uuccuaa...cuUu..uauU.ug..cUGGGccUg.uauu..gAAuAaaua.cAggACUGUCAcAauu.................uuua........................................uaauUgUGG.AGaGCUAccuuggga
#=GC SS_align                      :::::((((((,,,,.<<<<<<.<<<-------<<<<.<<<.............<<<<<<<...______.>>>>.--->>>....>>>>>.>>------>>>.>>.>>>>,,,<<<<<<<<.<<<<...._______...>>>>..>>>>.>>..>><<<<<<<.<<<<.._____>>>>.>>>>>>>,<<<<<<<<.................____........................................_>>>>>>>>.,,,,)))))):::::
//
