# Supplementary material for: The distributions, mechanisms, and structures of metabolite-binding riboswitches
Source: Genome Biol. 2007 Nov 12;8(11):R239. doi: 10.1186/gb-2007-8-11-r239 (PMC2258182; doi:10.1186/gb-2007-8-11-r239)
Supplement: Additional data file 1 — Sequence alignments of the riboswitch aptamer data sets annotated with new base-base interactions in Stockholm format. [file gb-2007-8-11-r239-S1.zip › Stockholm/PreQ1.stk]

# STOCKHOLM 1.0

#=GS NC_004193.1/467687-467621          organism  Oceanobacillus iheyensis HTE831
#=GS NC_006300.1/1848379-1848445        organism  Mannheimia succiniciproducens MBEL55E
#=GS NC_004722.1/1559900-1559966        organism  Bacillus cereus ATCC 14579
#=GS NC_005957.1/1568652-1568718        organism  Bacillus thuringiensis serovar konkukian str. 97-27
#=GS NC_006274.1/1567270-1567336        organism  Bacillus cereus E33L
#=GS NZ_AAEK01000008.1/51790-51724      organism  Bacillus cereus G9241
#=GS NZ_AAEN01000011.1/111959-112025    organism  Bacillus anthracis str. CNEVA-9066
#=GS NZ_AAEO01000025.1/111577-111643    organism  Bacillus anthracis str. A1055
#=GS NZ_AAEP01000035.1/114178-114244    organism  Bacillus anthracis str. Vollum
#=GS NZ_AAER01000023.1/103001-103067    organism  Bacillus anthracis str. Western North America USA6153
#=GS NC_003909.8/1668103-1668169        organism  Bacillus cereus ATCC 10987
#=GS NZ_AABH02000024.1/1173-1240        organism  Leuconostoc mesenteroides subsp. mesenteroides ATCC 8293
#=GS NC_003997.3/1542388-1542454        organism  Bacillus anthracis str. Ames
#=GS NC_005945.1/1542465-1542531        organism  Bacillus anthracis str. Sterne
#=GS NC_007530.2/1542511-1542577        organism  Bacillus anthracis str. 'Ames Ancestor'
#=GS NZ_AAES01000034.1/113941-114007    organism  Bacillus anthracis str. Australia 94
#=GS NC_003909.8/1455246-1455311        organism  Bacillus cereus ATCC 10987
#=GS NC_000907.1/1258314-1258248        organism  Haemophilus influenzae Rd KW20
#=GS NC_007146.1/1290277-1290211        organism  Haemophilus influenzae 86-028NP
#=GS NZ_AADO01000010.1/21811-21877      organism  Haemophilus influenzae R2846
#=GS NZ_AADP01000001.1/666704-666638    organism  Haemophilus influenzae R2866
#=GS NZ_AAET01000014.1/9613-9547        organism  Haemophilus influenzae 86-028NP
#=GS NC_003997.3/1298760-1298825        organism  Bacillus anthracis str. Ames
#=GS NC_005945.1/1298829-1298894        organism  Bacillus anthracis str. Sterne
#=GS NC_005957.1/1321418-1321483        organism  Bacillus thuringiensis serovar konkukian str. 97-27
#=GS NC_006274.1/1334225-1334290        organism  Bacillus cereus E33L
#=GS NC_007530.2/1298883-1298948        organism  Bacillus anthracis str. 'Ames Ancestor'
#=GS NZ_AAAC02000001.1/1790824-1790889  organism  Bacillus anthracis str. A2012
#=GS NZ_AAEK01000009.1/73639-73574      organism  Bacillus cereus G9241
#=GS NZ_AAEN01000008.1/125253-125188    organism  Bacillus anthracis str. CNEVA-9066
#=GS NZ_AAEO01000037.1/74130-74065      organism  Bacillus anthracis str. A1055
#=GS NZ_AAEP01000030.1/105001-105066    organism  Bacillus anthracis str. Vollum
#=GS NZ_AAEQ01000023.1/105050-105115    organism  Bacillus anthracis str. Kruger B
#=GS NZ_AAER01000019.1/125055-124990    organism  Bacillus anthracis str. Western North America USA6153
#=GS NZ_AAES01000029.1/105020-105085    organism  Bacillus anthracis str. Australia 94
#=GS NC_003366.1/2295338-2295272        organism  Clostridium perfringens str. 13
#=GS NC_004567.1/482217-482284          organism  Lactobacillus plantarum WCFS1
#=GS NC_004557.1/2478227-2478296        organism  Clostridium tetani E88
#=GS NC_004116.1/545608-545542          organism  Streptococcus agalactiae 2603V/R
#=GS NC_004368.1/600207-600141          organism  Streptococcus agalactiae NEM316
#=GS NC_003112.1/329231-329165          organism  Neisseria meningitidis MC58
#=GS NC_004668.1/2504798-2504864        organism  Enterococcus faecalis V583
#=GS NC_002570.2/2373353-2373288        organism  Bacillus halodurans C-125
#=GS NZ_AAEQ01000029.1/115662-115727    organism  Bacillus anthracis str. Kruger B
#=GS NC_004193.1/2885887-2885818        organism  Oceanobacillus iheyensis HTE831
#=GS NC_004722.1/1318948-1319013        organism  Bacillus cereus ATCC 14579
#=GS NZ_AAAK03000099.1/1618-1684        organism  Enterococcus faecium DO
#=GS NC_004668.1/2571400-2571333        organism  Enterococcus faecalis V583
#=GS NC_003030.1/2531288-2531219        organism  Clostridium acetobutylicum ATCC 824
#=GS NC_002946.2/1637035-1637101        organism  Neisseria gonorrhoeae FA 1090
#=GS NC_003116.1/2115289-2115355        organism  Neisseria meningitidis Z2491
#=GS NC_002973.5/907964-908033          organism  Listeria monocytogenes str. 4b F2365
#=GS NC_003210.1/907915-907984          organism  Listeria monocytogenes EGD-e
#=GS NC_003212.1/896842-896911          organism  Listeria innocua Clip11262
#=GS NZ_AADQ01000002.1/54240-54171      organism  Listeria monocytogenes str. 1/2a F6854
#=GS NZ_AADR01000005.1/51840-51909      organism  Listeria monocytogenes str. 4b H7858
#=GS NC_006582.1/2249581-2249516        organism  Bacillus clausii KSM-K16
#=GS NC_004193.1/2245816-2245748        organism  Oceanobacillus iheyensis HTE831
#=GS NC_004567.1/2519571-2519505        organism  Lactobacillus plantarum WCFS1
#=GS NC_006270.2/1500838-1500904        organism  Bacillus licheniformis ATCC 14580
#=GS NC_006322.1/1501699-1501765        organism  Bacillus licheniformis ATCC 14580
#=GS NZ_AACK01000040.1/4344-4427        organism  Actinobacillus pleuropneumoniae serovar 1 str. 4074
#=GS NZ_AADW02000018.1/25014-24948      organism  Exiguobacterium sp. 255-15
#=GS NC_002946.2/139426-139493          organism  Neisseria gonorrhoeae FA 1090
#=GS NC_003112.1/546205-546272          organism  Neisseria meningitidis MC58
#=GS NC_003116.1/692411-692478          organism  Neisseria meningitidis Z2491
#=GS NZ_AABH02000005.1/34664-34729      organism  Leuconostoc mesenteroides subsp. mesenteroides ATCC 8293
#=GS NC_002976.3/370935-370867          organism  Staphylococcus epidermidis RP62A
#=GS NC_004461.1/477815-477747          organism  Staphylococcus epidermidis ATCC 12228
#=GS NC_002663.1/209176-209089          organism  Pasteurella multocida subsp. multocida str. Pm70
#=GS NC_002951.2/793698-793630          organism  Staphylococcus aureus subsp. aureus COL
#=GS NC_002952.2/800141-800073          organism  Staphylococcus aureus subsp. aureus MRSA252
#=GS NC_002953.3/755309-755241          organism  Staphylococcus aureus subsp. aureus MSSA476
#=GS NC_003923.1/756881-756813          organism  Staphylococcus aureus subsp. aureus MW2
#=GS NC_000964.2/1438571-1438637        organism  Bacillus subtilis subsp. subtilis str. 168
#=GS NC_006570.1/1231616-1231683        organism  Francisella tularensis subsp. tularensis SCHU S4
#=GS NC_003366.1/1750878-1750809        organism  Clostridium perfringens str. 13
#=GS NC_006510.1/1000346-1000413        organism  Geobacillus kaustophilus HTA426
#=GS NC_006582.1/964307-964240          organism  Bacillus clausii KSM-K16
#=GS NC_003030.1/3824123-3824193        organism  Clostridium acetobutylicum ATCC 824
#=GS NZ_AAEV01000006.1/90356-90285      organism  Pediococcus pentosaceus ATCC 25745
#=GS NC_002951.2/1478097-1478164        organism  Staphylococcus aureus subsp. aureus COL
#=GS NC_002745.2/1436217-1436284        organism  Staphylococcus aureus subsp. aureus N315
#=GS NC_002758.2/1512628-1512695        organism  Staphylococcus aureus subsp. aureus Mu50
#=GS NC_002953.3/1468326-1468393        organism  Staphylococcus aureus subsp. aureus MSSA476
#=GS NC_003923.1/1439771-1439838        organism  Staphylococcus aureus subsp. aureus MW2
#=GS NC_002745.2/761248-761180          organism  Staphylococcus aureus subsp. aureus N315
#=GS NC_002758.2/785497-785429          organism  Staphylococcus aureus subsp. aureus Mu50
#=GS NC_006449.1/767953-768021          organism  Streptococcus thermophilus CNRZ1066
#=GS NC_002940.2/428646-428559          organism  Haemophilus ducreyi 35000HP
#=GS NC_002976.3/1021872-1021939        organism  Staphylococcus epidermidis RP62A
#=GS NC_004461.1/1133813-1133880        organism  Staphylococcus epidermidis ATCC 12228
#=GS NC_006448.1/761530-761598          organism  Streptococcus thermophilus LMG 18311
#=GS NC_002952.2/1501417-1501484        organism  Staphylococcus aureus subsp. aureus MRSA252
#=GS NC_002163.1/162492-162416          organism  Campylobacter jejuni subsp. jejuni NCTC 11168
#=GS NC_004350.1/874174-874106          organism  Streptococcus mutans UA159
#=GS NZ_AABF02000039.1/8915-8981        organism  Fusobacterium nucleatum subsp. vincentii ATCC 49256
#=GS NC_003454.1/498141-498207          organism  Fusobacterium nucleatum subsp. nucleatum ATCC 25586

#=GS NC_004193.1/467687-467621          taxonomy  Bacteria; Firmicutes; Bacillales; Bacillaceae; Oceanobacillus; iheyensis
#=GS NC_006300.1/1848379-1848445        taxonomy  Bacteria; Proteobacteria; Gammaproteobacteria; Pasteurellales; Pasteurellaceae; Mannheimia; succiniciproducens
#=GS NC_004722.1/1559900-1559966        taxonomy  Bacteria; Firmicutes; Bacillales; Bacillaceae; Bacillus; Bacillus; cereus group; Bacillus; cereus ATCC 14579
#=GS NC_005957.1/1568652-1568718        taxonomy  Bacteria; Firmicutes; Bacillales; Bacillaceae; Bacillus; Bacillus; cereus group; Bacillus; thuringiensis serovar konkukian str. 97-27
#=GS NC_006274.1/1567270-1567336        taxonomy  Bacteria; Firmicutes; Bacillales; Bacillaceae; Bacillus; Bacillus; cereus group; Bacillus; cereus
#=GS NZ_AAEK01000008.1/51790-51724      taxonomy  Bacteria; Firmicutes; Bacillales; Bacillaceae; Bacillus; Bacillus; cereus group; Bacillus; cereus
#=GS NZ_AAEN01000011.1/111959-112025    taxonomy  Bacteria; Firmicutes; Bacillales; Bacillaceae; Bacillus; Bacillus; cereus group; Bacillus; anthracis str. CNEVA-9066
#=GS NZ_AAEO01000025.1/111577-111643    taxonomy  Bacteria; Firmicutes; Bacillales; Bacillaceae; Bacillus; Bacillus; cereus group; Bacillus; anthracis str. A1055
#=GS NZ_AAEP01000035.1/114178-114244    taxonomy  Bacteria; Firmicutes; Bacillales; Bacillaceae; Bacillus; Bacillus; cereus group; Bacillus; anthracis str. Vollum
#=GS NZ_AAER01000023.1/103001-103067    taxonomy  Bacteria; Firmicutes; Bacillales; Bacillaceae; Bacillus; Bacillus; cereus group; Bacillus; anthracis str. Western North America USA6153
#=GS NC_003909.8/1668103-1668169        taxonomy  Bacteria; Firmicutes; Bacillales; Bacillaceae; Bacillus; Bacillus; cereus group; Bacillus; cereus ATCC 10987
#=GS NZ_AABH02000024.1/1173-1240        taxonomy  Bacteria; Firmicutes; Lactobacillales; Leuconostoc; mesenteroides subsp.
#=GS NC_003997.3/1542388-1542454        taxonomy  Bacteria; Firmicutes; Bacillales; Bacillaceae; Bacillus; Bacillus; cereus group; Bacillus; anthracis str. Ames
#=GS NC_005945.1/1542465-1542531        taxonomy  Bacteria; Firmicutes; Bacillales; Bacillaceae; Bacillus; Bacillus; cereus group; Bacillus; anthracis str. Sterne
#=GS NC_007530.2/1542511-1542577        taxonomy  Bacteria; Firmicutes; Bacillales; Bacillaceae; Bacillus; Bacillus; cereus group; Bacillus; anthracis str. 'Ames Ancestor'
#=GS NZ_AAES01000034.1/113941-114007    taxonomy  Bacteria; Firmicutes; Bacillales; Bacillaceae; Bacillus; Bacillus; cereus group; Bacillus; anthracis str. Australia 94
#=GS NC_003909.8/1455246-1455311        taxonomy  Bacteria; Firmicutes; Bacillales; Bacillaceae; Bacillus; Bacillus; cereus group; Bacillus; cereus ATCC 10987
#=GS NC_000907.1/1258314-1258248        taxonomy  Bacteria; Proteobacteria; Gammaproteobacteria; Pasteurellales; Pasteurellaceae; Haemophilus; influenzae Rd KW20
#=GS NC_007146.1/1290277-1290211        taxonomy  Bacteria; Proteobacteria; Gammaproteobacteria; Pasteurellales; Pasteurellaceae; Haemophilus; influenzae 86-028NP
#=GS NZ_AADO01000010.1/21811-21877      taxonomy  Bacteria; Proteobacteria; Gammaproteobacteria; Pasteurellales; Pasteurellaceae; Haemophilus; influenzae
#=GS NZ_AADP01000001.1/666704-666638    taxonomy  Bacteria; Proteobacteria; Gammaproteobacteria; Pasteurellales; Pasteurellaceae; Haemophilus; influenzae
#=GS NZ_AAET01000014.1/9613-9547        taxonomy  Bacteria; Proteobacteria; Gammaproteobacteria; Pasteurellales; Pasteurellaceae; Haemophilus; influenzae 86-028NP
#=GS NC_003997.3/1298760-1298825        taxonomy  Bacteria; Firmicutes; Bacillales; Bacillaceae; Bacillus; Bacillus; cereus group; Bacillus; anthracis str. Ames
#=GS NC_005945.1/1298829-1298894        taxonomy  Bacteria; Firmicutes; Bacillales; Bacillaceae; Bacillus; Bacillus; cereus group; Bacillus; anthracis str. Sterne
#=GS NC_005957.1/1321418-1321483        taxonomy  Bacteria; Firmicutes; Bacillales; Bacillaceae; Bacillus; Bacillus; cereus group; Bacillus; thuringiensis serovar konkukian str. 97-27
#=GS NC_006274.1/1334225-1334290        taxonomy  Bacteria; Firmicutes; Bacillales; Bacillaceae; Bacillus; Bacillus; cereus group; Bacillus; cereus
#=GS NC_007530.2/1298883-1298948        taxonomy  Bacteria; Firmicutes; Bacillales; Bacillaceae; Bacillus; Bacillus; cereus group; Bacillus; anthracis str. 'Ames Ancestor'
#=GS NZ_AAAC02000001.1/1790824-1790889  taxonomy  Bacteria; Firmicutes; Bacillales; Bacillaceae; Bacillus; Bacillus; cereus group; Bacillus; anthracis str. A2012
#=GS NZ_AAEK01000009.1/73639-73574      taxonomy  Bacteria; Firmicutes; Bacillales; Bacillaceae; Bacillus; Bacillus; cereus group; Bacillus; cereus
#=GS NZ_AAEN01000008.1/125253-125188    taxonomy  Bacteria; Firmicutes; Bacillales; Bacillaceae; Bacillus; Bacillus; cereus group; Bacillus; anthracis str. CNEVA-9066
#=GS NZ_AAEO01000037.1/74130-74065      taxonomy  Bacteria; Firmicutes; Bacillales; Bacillaceae; Bacillus; Bacillus; cereus group; Bacillus; anthracis str. A1055
#=GS NZ_AAEP01000030.1/105001-105066    taxonomy  Bacteria; Firmicutes; Bacillales; Bacillaceae; Bacillus; Bacillus; cereus group; Bacillus; anthracis str. Vollum
#=GS NZ_AAEQ01000023.1/105050-105115    taxonomy  Bacteria; Firmicutes; Bacillales; Bacillaceae; Bacillus; Bacillus; cereus group; Bacillus; anthracis str. Kruger B
#=GS NZ_AAER01000019.1/125055-124990    taxonomy  Bacteria; Firmicutes; Bacillales; Bacillaceae; Bacillus; Bacillus; cereus group; Bacillus; anthracis str. Western North America USA6153
#=GS NZ_AAES01000029.1/105020-105085    taxonomy  Bacteria; Firmicutes; Bacillales; Bacillaceae; Bacillus; Bacillus; cereus group; Bacillus; anthracis str. Australia 94
#=GS NC_003366.1/2295338-2295272        taxonomy  Bacteria; Firmicutes; Clostridia; Clostridiales; Clostridiaceae; Clostridium; perfringens str. 13
#=GS NC_004567.1/482217-482284          taxonomy  Bacteria; Firmicutes; Lactobacillales; Lactobacillaceae; Lactobacillus; plantarum
#=GS NC_004557.1/2478227-2478296        taxonomy  Bacteria; Firmicutes; Clostridia; Clostridiales; Clostridiaceae; Clostridium; tetani
#=GS NC_004116.1/545608-545542          taxonomy  Bacteria; Firmicutes; Lactobacillales; Streptococcaceae; Streptococcus; agalactiae 2603V/R
#=GS NC_004368.1/600207-600141          taxonomy  Bacteria; Firmicutes; Lactobacillales; Streptococcaceae; Streptococcus; agalactiae
#=GS NC_003112.1/329231-329165          taxonomy  Bacteria; Proteobacteria; Betaproteobacteria; Neisseriales; Neisseriaceae; Neisseria; meningitidis
#=GS NC_004668.1/2504798-2504864        taxonomy  Bacteria; Firmicutes; Lactobacillales; Enterococcaceae; Enterococcus; faecalis
#=GS NC_002570.2/2373353-2373288        taxonomy  Bacteria; Firmicutes; Bacillales; Bacillaceae; Bacillus; halodurans C-125
#=GS NZ_AAEQ01000029.1/115662-115727    taxonomy  Bacteria; Firmicutes; Bacillales; Bacillaceae; Bacillus; Bacillus; cereus group; Bacillus; anthracis str. Kruger B
#=GS NC_004193.1/2885887-2885818        taxonomy  Bacteria; Firmicutes; Bacillales; Bacillaceae; Oceanobacillus; iheyensis
#=GS NC_004722.1/1318948-1319013        taxonomy  Bacteria; Firmicutes; Bacillales; Bacillaceae; Bacillus; Bacillus; cereus group; Bacillus; cereus ATCC 14579
#=GS NZ_AAAK03000099.1/1618-1684        taxonomy  Bacteria; Firmicutes; Lactobacillales; Enterococcaceae; Enterococcus; faecium
#=GS NC_004668.1/2571400-2571333        taxonomy  Bacteria; Firmicutes; Lactobacillales; Enterococcaceae; Enterococcus; faecalis
#=GS NC_003030.1/2531288-2531219        taxonomy  Bacteria; Firmicutes; Clostridia; Clostridiales; Clostridiaceae; Clostridium; acetobutylicum ATCC 824
#=GS NC_002946.2/1637035-1637101        taxonomy  Bacteria; Proteobacteria; Betaproteobacteria; Neisseriales; Neisseriaceae; Neisseria; gonorrhoeae FA 1090
#=GS NC_003116.1/2115289-2115355        taxonomy  Bacteria; Proteobacteria; Betaproteobacteria; Neisseriales; Neisseriaceae; Neisseria; meningitidis
#=GS NC_002973.5/907964-908033          taxonomy  Bacteria; Firmicutes; Bacillales; Listeriaceae; Listeria; monocytogenes str. 4b F2365
#=GS NC_003210.1/907915-907984          taxonomy  Bacteria; Firmicutes; Bacillales; Listeriaceae; Listeria; monocytogenes EGD-e
#=GS NC_003212.1/896842-896911          taxonomy  Bacteria; Firmicutes; Bacillales; Listeriaceae; Listeria; innocua
#=GS NZ_AADQ01000002.1/54240-54171      taxonomy  Bacteria; Firmicutes; Bacillales; Listeriaceae; Listeria; monocytogenes str. 1/2a F6854
#=GS NZ_AADR01000005.1/51840-51909      taxonomy  Bacteria; Firmicutes; Bacillales; Listeriaceae; Listeria; monocytogenes str. 4b H7858
#=GS NC_006582.1/2249581-2249516        taxonomy  Bacteria; Firmicutes; Bacillales; Bacillaceae; Bacillus; clausii KSM-K16
#=GS NC_004193.1/2245816-2245748        taxonomy  Bacteria; Firmicutes; Bacillales; Bacillaceae; Oceanobacillus; iheyensis
#=GS NC_004567.1/2519571-2519505        taxonomy  Bacteria; Firmicutes; Lactobacillales; Lactobacillaceae; Lactobacillus; plantarum
#=GS NC_006270.2/1500838-1500904        taxonomy  Bacteria; Firmicutes; Bacillales; Bacillaceae; Bacillus; licheniformis ATCC 14580
#=GS NC_006322.1/1501699-1501765        taxonomy  Bacteria; Firmicutes; Bacillales; Bacillaceae; Bacillus; licheniformis ATCC 14580
#=GS NZ_AACK01000040.1/4344-4427        taxonomy  Bacteria; Proteobacteria; Gammaproteobacteria; Pasteurellales; Pasteurellaceae; Actinobacillus; pleuropneumoniae serovar 1 str. 4074
#=GS NZ_AADW02000018.1/25014-24948      taxonomy  Bacteria; Firmicutes; Bacillales; Bacillaceae; Exiguobacterium; sp.
#=GS NC_002946.2/139426-139493          taxonomy  Bacteria; Proteobacteria; Betaproteobacteria; Neisseriales; Neisseriaceae; Neisseria; gonorrhoeae FA 1090
#=GS NC_003112.1/546205-546272          taxonomy  Bacteria; Proteobacteria; Betaproteobacteria; Neisseriales; Neisseriaceae; Neisseria; meningitidis
#=GS NC_003116.1/692411-692478          taxonomy  Bacteria; Proteobacteria; Betaproteobacteria; Neisseriales; Neisseriaceae; Neisseria; meningitidis
#=GS NZ_AABH02000005.1/34664-34729      taxonomy  Bacteria; Firmicutes; Lactobacillales; Leuconostoc; mesenteroides subsp.
#=GS NC_002976.3/370935-370867          taxonomy  Bacteria; Firmicutes; Bacillales; Staphylococcus; epidermidis
#=GS NC_004461.1/477815-477747          taxonomy  Bacteria; Firmicutes; Bacillales; Staphylococcus; epidermidis ATCC 12228
#=GS NC_002663.1/209176-209089          taxonomy  Bacteria; Proteobacteria; Gammaproteobacteria; Pasteurellales; Pasteurellaceae; Pasteurella; multocida subsp.
#=GS NC_002951.2/793698-793630          taxonomy  Bacteria; Firmicutes; Bacillales; Staphylococcus; aureus subsp.
#=GS NC_002952.2/800141-800073          taxonomy  Bacteria; Firmicutes; Bacillales; Staphylococcus; aureus subsp.
#=GS NC_002953.3/755309-755241          taxonomy  Bacteria; Firmicutes; Bacillales; Staphylococcus; aureus subsp.
#=GS NC_003923.1/756881-756813          taxonomy  Bacteria; Firmicutes; Bacillales; Staphylococcus; aureus subsp.
#=GS NC_000964.2/1438571-1438637        taxonomy  Bacteria; Firmicutes; Bacillales; Bacillaceae; Bacillus; subtilis subsp.
#=GS NC_006570.1/1231616-1231683        taxonomy  Bacteria; Proteobacteria; Gammaproteobacteria; Thiotrichales; Francisellaceae; Francisella; tularensis subsp.
#=GS NC_003366.1/1750878-1750809        taxonomy  Bacteria; Firmicutes; Clostridia; Clostridiales; Clostridiaceae; Clostridium; perfringens str. 13
#=GS NC_006510.1/1000346-1000413        taxonomy  Bacteria; Firmicutes; Bacillales; Bacillaceae; Geobacillus; kaustophilus
#=GS NC_006582.1/964307-964240          taxonomy  Bacteria; Firmicutes; Bacillales; Bacillaceae; Bacillus; clausii KSM-K16
#=GS NC_003030.1/3824123-3824193        taxonomy  Bacteria; Firmicutes; Clostridia; Clostridiales; Clostridiaceae; Clostridium; acetobutylicum ATCC 824
#=GS NZ_AAEV01000006.1/90356-90285      taxonomy  Bacteria; Firmicutes; Lactobacillales; Lactobacillaceae; Pediococcus; pentosaceus ATCC 25745
#=GS NC_002951.2/1478097-1478164        taxonomy  Bacteria; Firmicutes; Bacillales; Staphylococcus; aureus subsp.
#=GS NC_002745.2/1436217-1436284        taxonomy  Bacteria; Firmicutes; Bacillales; Staphylococcus; aureus subsp.
#=GS NC_002758.2/1512628-1512695        taxonomy  Bacteria; Firmicutes; Bacillales; Staphylococcus; aureus subsp.
#=GS NC_002953.3/1468326-1468393        taxonomy  Bacteria; Firmicutes; Bacillales; Staphylococcus; aureus subsp.
#=GS NC_003923.1/1439771-1439838        taxonomy  Bacteria; Firmicutes; Bacillales; Staphylococcus; aureus subsp.
#=GS NC_002745.2/761248-761180          taxonomy  Bacteria; Firmicutes; Bacillales; Staphylococcus; aureus subsp.
#=GS NC_002758.2/785497-785429          taxonomy  Bacteria; Firmicutes; Bacillales; Staphylococcus; aureus subsp.
#=GS NC_006449.1/767953-768021          taxonomy  Bacteria; Firmicutes; Lactobacillales; Streptococcaceae; Streptococcus; thermophilus
#=GS NC_002940.2/428646-428559          taxonomy  Bacteria; Proteobacteria; Gammaproteobacteria; Pasteurellales; Pasteurellaceae; Haemophilus; ducreyi
#=GS NC_002976.3/1021872-1021939        taxonomy  Bacteria; Firmicutes; Bacillales; Staphylococcus; epidermidis
#=GS NC_004461.1/1133813-1133880        taxonomy  Bacteria; Firmicutes; Bacillales; Staphylococcus; epidermidis ATCC 12228
#=GS NC_006448.1/761530-761598          taxonomy  Bacteria; Firmicutes; Lactobacillales; Streptococcaceae; Streptococcus; thermophilus LMG 18311
#=GS NC_002952.2/1501417-1501484        taxonomy  Bacteria; Firmicutes; Bacillales; Staphylococcus; aureus subsp.
#=GS NC_002163.1/162492-162416          taxonomy  Bacteria; Proteobacteria; Epsilonproteobacteria; Campylobacterales; Campylobacteraceae; Campylobacter; jejuni subsp.
#=GS NC_004350.1/874174-874106          taxonomy  Bacteria; Firmicutes; Lactobacillales; Streptococcaceae; Streptococcus; mutans
#=GS NZ_AABF02000039.1/8915-8981        taxonomy  Bacteria; Fusobacteria; Fusobacteria (class); Fusobacterales; Fusobacteriaceae; Fusobacterium; nucleatum subsp.
#=GS NC_003454.1/498141-498207          taxonomy  Bacteria; Fusobacteria; Fusobacterales; Fusobacteriaceae; Fusobacterium; nucleatum subsp.

NC_004193.1/467687-467621          AAUGUGAUUUUAUCACCGUGGUUCGUA-...ACCaUCCCACG.....................CAAAAAAACUAGGAAGGAAAAUUAAAUAU
NC_006300.1/1848379-1848445        AUGCACUCUUUUAAUUCGUGGUUCGAAA...ACC.UCCCACG.....................CAAAAAAACUAAGGAAAACGAUGAAUAUU
NC_004722.1/1559900-1559966        CUUAAAAAACGAAUAACGUGGUUCGAA-...ACCaUCCCACG.....................UAAAAAAACUAAGGAGAUUUUGUCAUGAA
NC_005957.1/1568652-1568718        CUUAAAAAACGAAUAACGUGGUUCGAA-...ACCaUCCCACG.....................UAAAAAAACUAAGGAGAUUUUGUCAUGAA
NC_006274.1/1567270-1567336        CUUAAAAAACGAAUAACGUGGUUCGAA-...ACCaUCCCACG.....................UAAAAAAACUAAGGAGAUUUUGUCAUGAA
NZ_AAEK01000008.1/51790-51724      CUUAAAAAACGAAUAACGUGGUUCGAA-...ACCaUCCCACG.....................UAAAAAAACUAAGGAGAUUUUGUCAUGAA
NZ_AAEN01000011.1/111959-112025    CUUAAAAAACGAAUAACGUGGUUCGAA-...ACCaUCCCACG.....................UAAAAAAACUAAGGAGAUUUUGUCAUGAA
NZ_AAEO01000025.1/111577-111643    CUUAAAAAACGAAUAACGUGGUUCGAA-...ACCaUCCCACG.....................UAAAAAAACUAAGGAGAUUUUGUCAUGAA
NZ_AAEP01000035.1/114178-114244    CUUAAAAAACGAAUAACGUGGUUCGAA-...ACCaUCCCACG.....................UAAAAAAACUAAGGAGAUUUUGUCAUGAA
NZ_AAER01000023.1/103001-103067    CUUAAAAAACGAAUAACGUGGUUCGAA-...ACCaUCCCACG.....................UAAAAAAACUAAGGAGAUUUUGUCAUGAA
NC_003909.8/1668103-1668169        CUAAAAAAACGAAUAACGUGGUUCGAA-...ACCaUCCCACG.....................UAAAAAAACUAAGGAGAUUUUGUCAUGAA
NZ_AABH02000024.1/1173-1240        UCUGAGACUUAAUAAUAGCGGUUCAUCA...ACCaUCCCGCU.....................UAAAAAAACUAGGAGAUACUAUUUAUGCA
NC_003997.3/1542388-1542454        CUUAAAAAACGAAUAACGUGGUUCGAA-...ACCaUCCCACG.....................UAAAAAAACUAAGGAGAUUUUGUCGUGAA
NC_005945.1/1542465-1542531        CUUAAAAAACGAAUAACGUGGUUCGAA-...ACCaUCCCACG.....................UAAAAAAACUAAGGAGAUUUUGUCGUGAA
NC_007530.2/1542511-1542577        CUUAAAAAACGAAUAACGUGGUUCGAA-...ACCaUCCCACG.....................UAAAAAAACUAAGGAGAUUUUGUCGUGAA
NZ_AAES01000034.1/113941-114007    CUUAAAAAACGAAUAACGUGGUUCGAA-...ACCaUCCCACG.....................UAAAAAAACUAAGGAGAUUUUGUCGUGAA
NC_003909.8/1455246-1455311        CCGUGUAAUGCACGGGAGAGGUUCGCGA...AC-.UCCCUCU.....................AUAAAAAACUAUGGAAACAACAAUAUCAU
NC_000907.1/1258314-1258248        CCACUAGAAUACCCCCCGUAGUUCGCAA...ACC.UCCUACA.....................AUAAAAAACUAGGUAAAAUAUGAAUAUUU
NC_007146.1/1290277-1290211        CCACUAGAAUACCCCCCGUAGUUCGCAA...ACC.UCCUACA.....................AUAAAAAACUAGGUAAAAUAUGAAUAUUU
NZ_AADO01000010.1/21811-21877      CCACUAGAAUACCCCCCGUAGUUCGCAA...ACC.UCCUACA.....................AUAAAAAACUAGGUAAAAUAUGAAUAUUU
NZ_AADP01000001.1/666704-666638    CCACUAGAAUACCCCCCGUAGUUCGCAA...ACC.UCCUACA.....................AUAAAAAACUAGGUAAAAUAUGAAUAUUU
NZ_AAET01000014.1/9613-9547        CCACUAGAAUACCCCCCGUAGUUCGCAA...ACC.UCCUACA.....................AUAAAAAACUAGGUAAAAUAUGAAUAUUU
NC_003997.3/1298760-1298825        CCGUGCAAUGCACGGGAGAGGUUCGCGA...AC-.UCCCUCU.....................AUAAAAAACUAUGGAAACAACAAUAUCUU
NC_005945.1/1298829-1298894        CCGUGCAAUGCACGGGAGAGGUUCGCGA...AC-.UCCCUCU.....................AUAAAAAACUAUGGAAACAACAAUAUCUU
NC_005957.1/1321418-1321483        CCGUGCAAUGCACGGGAGAGGUUCGCGA...AC-.UCCCUCU.....................AUAAAAAACUAUGGAAACAACAAUAUCUU
NC_006274.1/1334225-1334290        CCGUGCAAUGCACGGGAGAGGUUCGCGA...AC-.UCCCUCU.....................AUAAAAAACUAUGGAAACAACAAUAUCUU
NC_007530.2/1298883-1298948        CCGUGCAAUGCACGGGAGAGGUUCGCGA...AC-.UCCCUCU.....................AUAAAAAACUAUGGAAACAACAAUAUCUU
NZ_AAAC02000001.1/1790824-1790889  CCGUGCAAUGCACGGGAGAGGUUCGCGA...AC-.UCCCUCU.....................AUAAAAAACUAUGGAAACAACAAUAUCUU
NZ_AAEK01000009.1/73639-73574      CCGUGCAAUGCACGGGAGAGGUUCGCGA...AC-.UCCCUCU.....................AUAAAAAACUAUGGAAACAACAAUAUCUU
NZ_AAEN01000008.1/125253-125188    CCGUGCAAUGCACGGGAGAGGUUCGCGA...AC-.UCCCUCU.....................AUAAAAAACUAUGGAAACAACAAUAUCUU
NZ_AAEO01000037.1/74130-74065      CCGUGCAAUGCACGGGAGAGGUUCGCGA...AC-.UCCCUCU.....................AUAAAAAACUAUGGAAACAACAAUAUCUU
NZ_AAEP01000030.1/105001-105066    CCGUGCAAUGCACGGGAGAGGUUCGCGA...AC-.UCCCUCU.....................AUAAAAAACUAUGGAAACAACAAUAUCUU
NZ_AAEQ01000023.1/105050-105115    CCGUGCAAUGCACGGGAGAGGUUCGCGA...AC-.UCCCUCU.....................AUAAAAAACUAUGGAAACAACAAUAUCUU
NZ_AAER01000019.1/125055-124990    CCGUGCAAUGCACGGGAGAGGUUCGCGA...AC-.UCCCUCU.....................AUAAAAAACUAUGGAAACAACAAUAUCUU
NZ_AAES01000029.1/105020-105085    CCGUGCAAUGCACGGGAGAGGUUCGCGA...AC-.UCCCUCU.....................AUAAAAAACUAUGGAAACAACAAUAUCUU
NC_003366.1/2295338-2295272        UCCAAUGUAAUUUGGUAGAGGUUCGUA-...ACCaUCCCUCU.....................AUAAAAAACUAAGGGCUGUAACUGUAUUA
NC_004567.1/482217-482284          UUUGUUUCAAUCAAUACGUGGUUCGUA-...ACCaUCCCACG....................uUAAAAAAACUAGGAGGAAUUAAGCGAAUG
NC_004557.1/2478227-2478296        AUAAAAAAAUAAUAUGGACAGUUCGUA-...ACCaUCCUGUC..................ccuAAAUAAAACUAUGGAGGUAUAUUAUGAUU
NC_004116.1/545608-545542          AUCGAGUAUUUCUCGGACUGGUUCGAAA...ACU.UCCCAGA.....................AUAAAAAACUAAGUGACUGAAAAUAUGAU
NC_004368.1/600207-600141          AUCGAGUAUUUCUCGGACUGGUUCGAAA...ACU.UCCCAGA.....................AUAAAAAACUAAGUGACUGAAAAUAUGAU
NC_003112.1/329231-329165          UAUUACAAUCGCCGCCCGUGGUUCGAAA...ACC.UCCCACA.....................UUAAAAAACUAAGGAAACCCUCAUGUCCC
NC_004668.1/2504798-2504864        AUCGAGAAUUUCUCGGACUGGUUCGGAA...ACU.UCCCAGA.....................AUAAAAAACUAAGUAUCUCUCAAUACUAA
NC_002570.2/2373353-2373288        ACAGGUUUUCUGUGAGAGAGGUUCGCGA...AC-.UCCCUCU.....................AUAAAAAACUAAGGCAAGGCUGUAUCAAG
NZ_AAEQ01000029.1/115662-115727    CUUAAAAAACGAAUAACGUGGUUCGAA-...ACCaUCCCACG.....................-UAAAAAACUAAGGAGAUUUUGUCAUGAA
NC_004193.1/2885887-2885818        UCUGCACUACUGCAGGAGAGGUUCGCGAuuuAAA.UCCCUCU.....................AUAAAAAACUAAGGAGAUAAACAACACGC
NC_004722.1/1318948-1319013        CCGUGCACCGCGCGGGAGAGGUUCGCGA...AC-.UCCCUCU.....................AUAAAAAACUAUGGAAACAACAAUAUCCU
NZ_AAAK03000099.1/1618-1684        AAGACGCUCGUCUUGGACUGGUUCGGAA...ACU.UCCCAGA.....................AUAAAAAACUAAGUAUCUCUAAAGAAAGG
NC_004668.1/2571400-2571333        CUGUUGCAAUUGUAACCAAGGUUCAUCA...ACCaUCCCUUG.....................UAAAAAAACUCGGAGAAAGAAGGAAAAAG
NC_003030.1/2531288-2531219        AGUUUUCUUAAUUUAAGACAGUUCGAA-...ACCaUCCUGUC..................uauAAAUAAAACUAUGGAGGUAAAUUUACAUG
NC_002946.2/1637035-1637101        AUUACAAUCGCCGCCCCGUGGUUCGAAA...ACC.UCCCACA.....................CUAAAAAACUAAGGAAACCCUAUGUCCCG
NC_003116.1/2115289-2115355        AUUACAAUCGCCGCCCCGUGGUUCGAAA...ACC.UCCCACA.....................CUAAAAAACUAAGGAAACCCUAUGUCCCG
NC_002973.5/907964-908033          UGGCAAAAUUGCCACACGUGGUUCAUUCau.ACCaUCCCACG.....................UAAAAAAACUAGGAGGAAAAAUAAUGAAA
NC_003210.1/907915-907984          UGGCAAAAUUGCCACACGUGGUUCAUUCau.ACCaUCCCACG.....................UAAAAAAACUAGGAGGAAAAAUAAUGAAA
NC_003212.1/896842-896911          UGGCAAAAUUGCCACACGUGGUUCAUUCau.ACCaUCCCACG.....................UAAAAAAACUAGGAGGAAAAAUAAUGAAA
NZ_AADQ01000002.1/54240-54171      UGGCAAAAUUGCCACACGUGGUUCAUUCau.ACCaUCCCACG.....................UAAAAAAACUAGGAGGAAAAAUAAUGAAA
NZ_AADR01000005.1/51840-51909      UGGCAAAAUUGCCACACGUGGUUCAUUCau.ACCaUCCCACG.....................UAAAAAAACUAGGAGGAAAAAUAAUGAAA
NC_006582.1/2249581-2249516        ACGAUAAUUAGAAAGAAGAGGUUCGCGA...AC-.UCCCUCU.....................AUAAAAAACUAACCAAUUGUUGGAGUAUC
NC_004193.1/2245816-2245748        CAAACAUAAUUUUGUUAGAGGUUCUUAGcu.UCA.ACCCUCU.....................AUAAAAAACUAAGGACAAACAAUGAUUUA
NC_004567.1/2519571-2519505        UAAUUAGGCGAGCUGGCCUGGUUCGUAA...ACU.UCCCAGG.....................AUAAAAAACCAAGAACUUCAGUUAUCGGA
NC_006270.2/1500838-1500904        CGCUUGAAACUGCGGGAGAGGUUC-UAGc..AAA.ACCCUCU.....................AUAAAAAACUAAGGAAAGCUGUAUCCUUG
NC_006322.1/1501699-1501765        CGCUUGAAACUGCGGGAGAGGUUC-UAGc..AAA.ACCCUCU.....................AUAAAAAACUAAGGAAAGCUGUAUCCUUG
NZ_AACK01000040.1/4344-4427        AGACCGCUUAUUCUUUCGUGGUUCGCAA...ACC.UCCCACG....ccaaagauucucuuugaAAUCAAAACUAAGGAUACAAAAUGAAUUC
NZ_AADW02000018.1/25014-24948      GUUGAGACUGUGUCUCCGGAGUUCGUA-...ACC.UCCUCCG....................uCACAAAAACUAGGAAUGGAAGUGUAUCCA
NC_002946.2/139426-139493          CUUUACUGUCCAACUUCGCGGUUCGCAA...ACC.UCCCGCG....................uUACCAAAACUAGGAUUCGAUAUGUCAAAC
NC_003112.1/546205-546272          CUUUACUGUCCAACUUCGCGGUUCGCAA...ACC.UCCCGCG....................uUACCAAAACUAGGAUUCGAUAUGUCAAAC
NC_003116.1/692411-692478          CUUUACUGUCCAACUUCGCGGUUCGAAA...ACC.UCCCGCG....................uCACCAAAACUAGGAUUCGAUAUGUCAAAC
NZ_AABH02000005.1/34664-34729      UCGGCAAUCGUGCCGGACUGGUUCGGAA...AA-.UCCCAGA.....................AAAAAAAACCAAGUGUGAUUGUAUUGUAU
NC_002976.3/370935-370867          CGUGCAAAAUAAUAACAGAGGUUCCUAGccgAA-.ACCCUCU.....................AUAAAAAACUAGACAUGAAAAUUUCAACA
NC_004461.1/477815-477747          CGUGCAAAAUAAUAACAGAGGUUCCUAGccgAA-.ACCCUCU.....................AUAAAAAACUAGACAUGAAAAUUUCAACA
NC_002663.1/209176-209089          UACUGUUUCUUUUCAUAGUGGUUCGUA-...ACCcUCCCACUugaacaaccaacaauuguucgAAACAAAACUAGGAAAAUAGUAUGCAGUU
NC_002951.2/793698-793630          UACAUAAAUGAAUAUCAGAGGUUCCUAGcugAA-.ACCCUCU.....................AUAAAAAACUAGACAUUGAAAUUUCAAAC
NC_002952.2/800141-800073          UACAUAAAUGAAUAUCAGAGGUUCCUAGcugAA-.ACCCUCU.....................AUAAAAAACUAGACAUUGAAAUUUCAAAC
NC_002953.3/755309-755241          UACAUAAAUGAAUAUCAGAGGUUCCUAGcugAA-.ACCCUCU.....................AUAAAAAACUAGACAUUGAAAUUUCAAAC
NC_003923.1/756881-756813          UACAUAAAUGAAUAUCAGAGGUUCCUAGcugAA-.ACCCUCU.....................AUAAAAAACUAGACAUUGAAAUUUCAAAC
NC_000964.2/1438571-1438637        CCGUGCGAUAUGCGGGAGAGGUUC-UAGcu.AC-.ACCCUCU.....................AUAAAAAACUAAGGACGAGCUGUAUCCUU
NC_006570.1/1231616-1231683        UAGCAGAUUUUUAAUCCCCUGUUCGCA-...ACUaUCCAGGG....................uUAACAAAACUAUAGGAAAGCAAAUGACUA
NC_003366.1/1750878-1750809        GGAAAAAUAAUAUAUAGACAGUUCGAAA...GCC.UCCUGUC..................uuuAAAUAAAACUACGGUGUUUUAAGUAUCAU
NC_006510.1/1000346-1000413        CGUACGCUUGUACGGGAGAGGUUUCUAGc..AAA.ACCCUCU.....................AUAAAAAACUAGGGACGGCUGUAUCCUAG
NC_006582.1/964307-964240          UGUCCUACGGCAACAACGCAGUUCGAG-...ACCuUCCUGCG....................uUAUCAAAACUAAGGAGAUUUUGCUAAAUG
NC_003030.1/3824123-3824193        UGUUUUCUUGUAAUAAGACAGUUCGCAA...UCCaUCCUGUC..................uauAAACAAAACCAGGGCAAUAUCUACCGGGU
NZ_AAEV01000006.1/90356-90285      UGAUACUAACACACACGGUGGUUCGAAAua.UCC.UCCCGCC..................ucaAACUAAAACUAGGAGAGUUACAUAUGCAC
NC_002951.2/1478097-1478164        AGUUAGUUAUUUAUUGAGCGGUUUCUAA...AC-.ACCCGCA...................ugAUCAAAAUUUAGGAGGACAUUUUAAUAUG
NC_002745.2/1436217-1436284        AGUAAGUUAUUUAUUGAGCGGUUUCUAA...AC-.ACCCGCA...................ugAUCAAAAUUUAGGAGGACAUUUUAAUAUG
NC_002758.2/1512628-1512695        AGUAAGUUAUUUAUUGAGCGGUUUCUAA...AC-.ACCCGCA...................ugAUCAAAAUUUAGGAGGACAUUUUAAUAUG
NC_002953.3/1468326-1468393        AGUAAGUUAUUUAUUGAGCGGUUUCUAA...AC-.ACCCGCA...................ugAUCAAAAUUUAGGAGGACAUUUUAAUAUG
NC_003923.1/1439771-1439838        AGUAAGUUAUUUAUUGAGCGGUUUCUAA...AC-.ACCCGCA...................ugAUCAAAAUUUAGGAGGACAUUUUAAUAUG
NC_002745.2/761248-761180          UACAUAAAUGAAUAUCAGAGGUUUCUAGcugAA-.ACCCUCU.....................AUAAAAAACUAGACAUUGAAAUUUCAAAC
NC_002758.2/785497-785429          UACAUAAAUGAAUAUCAGAGGUUUCUAGcugAA-.ACCCUCU.....................AUAAAAAACUAGACAUUGAAAUUUCAAAC
NC_006449.1/767953-768021          AAAGAUAAAUAAUUUACGAUGUUUGGGAg..AC-.ACCAUCG...................cuAAAAAAAACCAGUAAUGGCGUUUUUUAGU
NC_002940.2/428646-428559          UUAUUUUUCUUAAUCUCGUGGUUCGAAA...ACC.UCCCAUGcuuaaaagcauugcuuuucaaAAUCAAAACUAAGGAACACAAA-------
NC_002976.3/1021872-1021939        UAGUAUAGUUAAUUUUGGCGGUUUCUAA...AC-.ACCCGCU...................uuAACAAAAUUUAGGAGGAAAGUUAUAUGUA
NC_004461.1/1133813-1133880        UAGUAUAGUUAAUUUUGGCGGUUUCUAA...AC-.ACCCGCU...................uuAACAAAAUUUAGGAGGAAAGUUAUAUGUA
NC_006448.1/761530-761598          AAAGAUAAAUAAUUUACGAUGUUUGGGAg..AC-.ACCAUCA...................cuAAAAAAAACCAGUAAUGGCGUUUUUUAGU
NC_002952.2/1501417-1501484        AGUAAGUUAUUUAUUGAGCGGUUUCUAA...AC-.ACCCGUA...................ugAUCAAAAUUUAGGAGGACAUUUUAAUAUG
NC_002163.1/162492-162416          UGAACUUGAUAAACAAAUCAGUUCAAAAaucAC-.UCCUGUU.............uuaagaacACUAAAAACUAUGGAACAUAUCAUAGAAG
NC_004350.1/874174-874106          UUGAAGAAUUACAUAAGGAUGUUUGGGAg..AA-.GCCAUCU...................auAAAAAAAACCAGCCUAUUAUUUGGCAGCU
NZ_AABF02000039.1/8915-8981        UUUCUUUAAAUUAAGUAGAUGUGC-UAGc..AAA.ACCAUCU.....................UUAAAAAACUAGACUUGGGGUGCAAGUCC
NC_003454.1/498141-498207          AGAAAUUUUAAUAAGUAGAUGUGC-UAGc..AAA.ACCAUCU.....................UUAAAAAACUAGACUUGGGGUGCAAGUCC
#=GC SS_cons                       ................<<<<<................>>>>>..................................................
#=GC SS_label                      ................==P1=................=P1==..................................................
#=GC RF                            uguuaaauuuuauaugcGuGGUUCGuAA...ACC.UCCCaCg.....................AAAAAAAACUAgGgAaaaauauuuaaauu
#=GC SS_align                      ::::::::::::::::<<<<<_______...___.__>>>>>.....................:::::::::::::::::::::::::::::
//
