# Supplementary material for: The distributions, mechanisms, and structures of metabolite-binding riboswitches
Source: Genome Biol. 2007 Nov 12;8(11):R239. doi: 10.1186/gb-2007-8-11-r239 (PMC2258182; doi:10.1186/gb-2007-8-11-r239)
Supplement: Additional data file 1 — Sequence alignments of the riboswitch aptamer data sets annotated with new base-base interactions in Stockholm format. [file gb-2007-8-11-r239-S1.zip › Stockholm/Purine.stk]

# STOCKHOLM 1.0

#=GS NC_003869.1/586365-586467          organism  Thermoanaerobacter tengcongensis MB4
#=GS NC_002570.2/1593074-1592972        organism  Bacillus halodurans C-125
#=GS NC_002570.2/676475-676577          organism  Bacillus halodurans C-125
#=GS NC_000964.2/4004541-4004643        organism  Bacillus subtilis subsp. subtilis str. 168
#=GS NC_003366.1/513088-512986          organism  Clostridium perfringens str. 13
#=GS NC_000964.2/693775-693877          organism  Bacillus subtilis subsp. subtilis str. 168
#=GS NC_002570.2/650309-650411          organism  Bacillus halodurans C-125
#=GS NC_006270.2/2294931-2294831        organism  Bacillus licheniformis ATCC 14580
#=GS NC_006322.1/2295788-2295688        organism  Bacillus licheniformis ATCC 14580
#=GS NC_004193.1/1103943-1104045        organism  Oceanobacillus iheyensis HTE831
#=GS NC_003909.8/1650407-1650509        organism  Bacillus cereus ATCC 10987
#=GS NC_003997.3/1497571-1497673        organism  Bacillus anthracis str. Ames
#=GS NC_005945.1/1497645-1497747        organism  Bacillus anthracis str. Sterne
#=GS NC_005957.1/1521880-1521982        organism  Bacillus thuringiensis serovar konkukian str. 97-27
#=GS NC_006274.1/1532482-1532584        organism  Bacillus cereus E33L
#=GS NC_007530.2/1497694-1497796        organism  Bacillus anthracis str. 'Ames Ancestor'
#=GS NZ_AAAC02000001.1/1985987-1986089  organism  Bacillus anthracis str. A2012
#=GS NZ_AAEK01000008.1/96466-96364      organism  Bacillus cereus G9241
#=GS NZ_AAEN01000011.1/67143-67245      organism  Bacillus anthracis str. CNEVA-9066
#=GS NZ_AAEO01000025.1/66855-66957      organism  Bacillus anthracis str. A1055
#=GS NZ_AAEP01000035.1/69365-69467      organism  Bacillus anthracis str. Vollum
#=GS NZ_AAEQ01000029.1/70848-70950      organism  Bacillus anthracis str. Kruger B
#=GS NZ_AAER01000023.1/58182-58284      organism  Bacillus anthracis str. Western North America USA6153
#=GS NZ_AAES01000034.1/69121-69223      organism  Bacillus anthracis str. Australia 94
#=GS NC_004722.1/1515239-1515341        organism  Bacillus cereus ATCC 14579
#=GS NC_000964.2/697711-697813          organism  Bacillus subtilis subsp. subtilis str. 168
#=GS NC_002976.3/54816-54919            organism  Staphylococcus epidermidis RP62A
#=GS NC_004461.1/2433047-2432944        organism  Staphylococcus epidermidis ATCC 12228
#=GS NC_003030.1/2824953-2824855        organism  Clostridium acetobutylicum ATCC 824
#=GS NC_003909.8/296465-296567          organism  Bacillus cereus ATCC 10987
#=GS NC_003997.3/262601-262703          organism  Bacillus anthracis str. Ames
#=GS NC_004722.1/261558-261660          organism  Bacillus cereus ATCC 14579
#=GS NC_005945.1/262614-262716          organism  Bacillus anthracis str. Sterne
#=GS NC_005957.1/268537-268639          organism  Bacillus thuringiensis serovar konkukian str. 97-27
#=GS NC_006274.1/267835-267937          organism  Bacillus cereus E33L
#=GS NC_007530.2/262601-262703          organism  Bacillus anthracis str. 'Ames Ancestor'
#=GS NZ_AAAC02000001.1/796036-796138    organism  Bacillus anthracis str. A2012
#=GS NZ_AAEK01000017.1/88397-88499      organism  Bacillus cereus G9241
#=GS NZ_AAEN01000023.1/16980-17082      organism  Bacillus anthracis str. CNEVA-9066
#=GS NZ_AAEO01000030.1/17090-17192      organism  Bacillus anthracis str. A1055
#=GS NZ_AAEP01000043.1/12962-13064      organism  Bacillus anthracis str. Vollum
#=GS NZ_AAEQ01000040.1/4962-4860        organism  Bacillus anthracis str. Kruger B
#=GS NZ_AAER01000030.1/4374-4272        organism  Bacillus anthracis str. Western North America USA6153
#=GS NZ_AAES01000040.1/14760-14862      organism  Bacillus anthracis str. Australia 94
#=GS NC_006270.2/693198-693300          organism  Bacillus licheniformis ATCC 14580
#=GS NC_006322.1/692981-693083          organism  Bacillus licheniformis ATCC 14580
#=GS NC_004722.1/259601-259703          organism  Bacillus cereus ATCC 14579
#=GS NC_000964.2/2319410-2319310        organism  Bacillus subtilis subsp. subtilis str. 168
#=GS NC_003030.1/2905050-2904948        organism  Clostridium acetobutylicum ATCC 824
#=GS NC_003210.1/611119-611017          organism  Listeria monocytogenes EGD-e
#=GS NZ_AADQ01000001.1/2431-2533        organism  Listeria monocytogenes str. 1/2a F6854
#=GS NC_003212.1/610156-610054          organism  Listeria innocua Clip11262
#=GS NC_003366.1/422820-422922          organism  Clostridium perfringens str. 13
#=GS NC_002973.5/617846-617744          organism  Listeria monocytogenes str. 4b F2365
#=GS NZ_AADR01000111.1/1598-1496        organism  Listeria monocytogenes str. 4b H7858
#=GS NC_003909.8/294509-294611          organism  Bacillus cereus ATCC 10987
#=GS NC_005957.1/266577-266679          organism  Bacillus thuringiensis serovar konkukian str. 97-27
#=GS NC_006274.1/265875-265977          organism  Bacillus cereus E33L
#=GS NC_003366.1/2618421-2618323        organism  Clostridium perfringens str. 13
#=GS NC_002973.5/1940027-1939926        organism  Listeria monocytogenes str. 4b F2365
#=GS NC_003212.1/2013345-2013244        organism  Listeria innocua Clip11262
#=GS NZ_AADQ01000095.1/1690-1791        organism  Listeria monocytogenes str. 1/2a F6854
#=GS NZ_AADR01000082.1/3415-3516        organism  Listeria monocytogenes str. 4b H7858
#=GS NC_003366.1/2871201-2871101        organism  Clostridium perfringens str. 13
#=GS NC_002745.2/430797-430900          organism  Staphylococcus aureus subsp. aureus N315
#=GS NC_002758.2/430754-430857          organism  Staphylococcus aureus subsp. aureus Mu50
#=GS NC_002951.2/460059-460162          organism  Staphylococcus aureus subsp. aureus COL
#=GS NC_002952.2/441050-441153          organism  Staphylococcus aureus subsp. aureus MRSA252
#=GS NC_002953.3/409191-409294          organism  Staphylococcus aureus subsp. aureus MSSA476
#=GS NC_003923.1/410546-410649          organism  Staphylococcus aureus subsp. aureus MW2
#=GS NC_006582.1/1115665-1115767        organism  Bacillus clausii KSM-K16
#=GS NC_006510.1/274257-274359          organism  Geobacillus kaustophilus HTA426
#=GS NC_003210.1/1958922-1958821        organism  Listeria monocytogenes EGD-e
#=GS NC_006270.2/697054-697156          organism  Bacillus licheniformis ATCC 14580
#=GS NC_006322.1/696838-696940          organism  Bacillus licheniformis ATCC 14580
#=GS NC_006510.1/282580-282682          organism  Geobacillus kaustophilus HTA426
#=GS NC_003997.3/260641-260743          organism  Bacillus anthracis str. Ames
#=GS NC_005945.1/260654-260756          organism  Bacillus anthracis str. Sterne
#=GS NC_007530.2/260641-260743          organism  Bacillus anthracis str. 'Ames Ancestor'
#=GS NZ_AAEK01000017.1/86437-86539      organism  Bacillus cereus G9241
#=GS NZ_AAEN01000023.1/15020-15122      organism  Bacillus anthracis str. CNEVA-9066
#=GS NZ_AAEO01000030.1/15130-15232      organism  Bacillus anthracis str. A1055
#=GS NZ_AAEP01000043.1/11002-11104      organism  Bacillus anthracis str. Vollum
#=GS NZ_AAEQ01000040.1/6922-6820        organism  Bacillus anthracis str. Kruger B
#=GS NZ_AAER01000030.1/6334-6232        organism  Bacillus anthracis str. Western North America USA6153
#=GS NZ_AAES01000040.1/12800-12902      organism  Bacillus anthracis str. Australia 94
#=GS NC_004193.1/760473-760575          organism  Oceanobacillus iheyensis HTE831
#=GS NC_006270.2/4024210-4024312        organism  Bacillus licheniformis ATCC 14580
#=GS NC_006322.1/4024324-4024426        organism  Bacillus licheniformis ATCC 14580
#=GS NC_004193.1/786767-786868          organism  Oceanobacillus iheyensis HTE831
#=GS NC_002662.1/1159509-1159607        organism  Lactococcus lactis subsp. lactis Il1403
#=GS NC_000964.2/625993-625893          organism  Bacillus subtilis subsp. subtilis str. 168
#=GS NC_003909.8/382630-382528          organism  Bacillus cereus ATCC 10987
#=GS NC_003997.3/342356-342254          organism  Bacillus anthracis str. Ames
#=GS NC_005945.1/342369-342267          organism  Bacillus anthracis str. Sterne
#=GS NC_005957.1/356354-356252          organism  Bacillus thuringiensis serovar konkukian str. 97-27
#=GS NC_006274.1/357462-357360          organism  Bacillus cereus E33L
#=GS NC_007530.2/342356-342254          organism  Bacillus anthracis str. 'Ames Ancestor'
#=GS NZ_AAAC02000001.1/859268-859166    organism  Bacillus anthracis str. A2012
#=GS NZ_AAEK01000051.1/8150-8252        organism  Bacillus cereus G9241
#=GS NZ_AAEN01000023.1/83441-83339      organism  Bacillus anthracis str. CNEVA-9066
#=GS NZ_AAEO01000030.1/96886-96784      organism  Bacillus anthracis str. A1055
#=GS NZ_AAEP01000046.1/48810-48708      organism  Bacillus anthracis str. Vollum
#=GS NZ_AAEQ01000034.1/49483-49381      organism  Bacillus anthracis str. Kruger B
#=GS NZ_AAER01000042.1/191339-191441    organism  Bacillus anthracis str. Western North America USA6153
#=GS NZ_AAES01000043.1/48479-48377      organism  Bacillus anthracis str. Australia 94
#=GS NZ_AAAC02000001.1/794076-794178    organism  Bacillus anthracis str. A2012
#=GS NC_003030.1/1002176-1002275        organism  Clostridium acetobutylicum ATCC 824
#=GS NC_006582.1/1554717-1554819        organism  Bacillus clausii KSM-K16
#=GS NC_003909.8/336194-336296          organism  Bacillus cereus ATCC 10987
#=GS NC_003997.3/295331-295433          organism  Bacillus anthracis str. Ames
#=GS NC_005945.1/295344-295446          organism  Bacillus anthracis str. Sterne
#=GS NC_005957.1/309524-309626          organism  Bacillus thuringiensis serovar konkukian str. 97-27
#=GS NC_006274.1/309094-309196          organism  Bacillus cereus E33L
#=GS NC_007530.2/295331-295433          organism  Bacillus anthracis str. 'Ames Ancestor'
#=GS NZ_AAAC02000001.1/812243-812345    organism  Bacillus anthracis str. A2012
#=GS NZ_AAEK01000064.1/23153-23051      organism  Bacillus cereus G9241
#=GS NZ_AAEN01000023.1/36414-36516      organism  Bacillus anthracis str. CNEVA-9066
#=GS NZ_AAEO01000030.1/49824-49926      organism  Bacillus anthracis str. A1055
#=GS NZ_AAEP01000046.1/1785-1887        organism  Bacillus anthracis str. Vollum
#=GS NZ_AAEQ01000034.1/2457-2559        organism  Bacillus anthracis str. Kruger B
#=GS NZ_AAER01000042.1/238364-238262    organism  Bacillus anthracis str. Western North America USA6153
#=GS NZ_AAES01000043.1/1489-1591        organism  Bacillus anthracis str. Australia 94
#=GS NC_004193.1/769686-769787          organism  Oceanobacillus iheyensis HTE831
#=GS NC_004722.1/343847-343745          organism  Bacillus cereus ATCC 14579
#=GS NZ_AAAW03000042.1/15038-14936      organism  Desulfitobacterium hafniense DCB-2
#=GS NZ_AADT03000005.1/34629-34731      organism  Moorella thermoacetica ATCC 39073
#=GS NC_002570.2/648442-648544          organism  Bacillus halodurans C-125
#=GS NC_004722.1/298774-298876          organism  Bacillus cereus ATCC 14579
#=GS NC_006510.1/272473-272575          organism  Geobacillus kaustophilus HTA426
#=GS NZ_AADW02000004.1/225764-225662    organism  Exiguobacterium sp. 255-15
#=GS NC_006274.1/3685852-3685750        organism  Bacillus cereus E33L
#=GS NZ_AAGO01000011.1/2345-2247        organism  Lactococcus lactis subsp. cremoris SK11
#=GS NZ_AAAK03000113.1/5724-5822        organism  Enterococcus faecium DO
#=GS NZ_AADW02000005.1/186378-186480    organism  Exiguobacterium sp. 255-15
#=GS NC_003909.8/3578068-3577966        organism  Bacillus cereus ATCC 10987
#=GS NC_003997.3/3605298-3605196        organism  Bacillus anthracis str. Ames
#=GS NC_004722.1/3766254-3766152        organism  Bacillus cereus ATCC 14579
#=GS NC_005945.1/3605993-3605891        organism  Bacillus anthracis str. Sterne
#=GS NC_005957.1/3626969-3626867        organism  Bacillus thuringiensis serovar konkukian str. 97-27
#=GS NC_007530.2/3605425-3605323        organism  Bacillus anthracis str. 'Ames Ancestor'
#=GS NZ_AAAC02000001.1/4059572-4059470  organism  Bacillus anthracis str. A2012
#=GS NZ_AAEN01000012.1/139994-140096    organism  Bacillus anthracis str. CNEVA-9066
#=GS NZ_AAEO01000020.1/51249-51351      organism  Bacillus anthracis str. A1055
#=GS NZ_AAEP01000042.1/12489-12387      organism  Bacillus anthracis str. Vollum
#=GS NZ_AAEQ01000019.1/51159-51261      organism  Bacillus anthracis str. Kruger B
#=GS NZ_AAER01000035.1/118314-118212    organism  Bacillus anthracis str. Western North America USA6153
#=GS NZ_AAES01000032.1/51320-51422      organism  Bacillus anthracis str. Australia 94
#=GS NC_006371.1/1538896-1538796        organism  Photobacterium profundum SS9
#=GS NC_004460.1/504371-504471          organism  Vibrio vulnificus CMCP6
#=GS NC_005140.1/1130553-1130653        organism  Vibrio vulnificus YJ016
#=GS NC_004116.1/1094305-1094209        organism  Streptococcus agalactiae 2603V/R
#=GS NC_004368.1/1163490-1163394        organism  Streptococcus agalactiae NEM316
#=GS NZ_AADT03000005.1/42245-42347      organism  Moorella thermoacetica ATCC 39073
#=GS NC_004557.1/2551392-2551293        organism  Clostridium tetani E88
#=GS NC_003028.1/1754786-1754882        organism  Streptococcus pneumoniae TIGR4
#=GS NC_003098.1/1634825-1634921        organism  Streptococcus pneumoniae R6
#=GS NZ_AAGY01000085.1/5640-5736        organism  Streptococcus pneumoniae TIGR4
#=GS NZ_AAEK01000001.1/183902-184006    organism  Bacillus cereus G9241
#=GS NC_003454.1/1645820-1645721        organism  Fusobacterium nucleatum subsp. nucleatum ATCC 25586
#=GS NZ_AADW02000027.1/2980-2880        organism  Exiguobacterium sp. 255-15
#=GS NZ_AADW02000005.1/179959-180061    organism  Exiguobacterium sp. 255-15
#=GS NC_006582.1/1039390-1039492        organism  Bacillus clausii KSM-K16
#=GS NC_002737.1/930749-930845          organism  Streptococcus pyogenes M1 GAS
#=GS NC_003485.1/910599-910695          organism  Streptococcus pyogenes MGAS8232
#=GS NC_004070.1/846557-846653          organism  Streptococcus pyogenes MGAS315
#=GS NC_004606.1/977077-977173          organism  Streptococcus pyogenes SSI-1
#=GS NC_006086.1/857664-857760          organism  Streptococcus pyogenes MGAS10394
#=GS NZ_AAFV01000199.1/507-411          organism  Streptococcus pyogenes M49 591
#=GS NC_004605.1/1369721-1369821        organism  Vibrio parahaemolyticus RIMD 2210633
#=GS NZ_AAAW03000004.1/66862-66959      organism  Desulfitobacterium hafniense DCB-2
#=GS NC_004567.1/2968830-2968731        organism  Lactobacillus plantarum WCFS1
#=GS NZ_AAEV01000003.1/13765-13667      organism  Pediococcus pentosaceus ATCC 25745
#=GS NC_002570.2/806873-806971          organism  Bacillus halodurans C-125
#=GS NZ_AAEK01000052.1/27552-27452      organism  Bacillus cereus G9241
#=GS NC_006814.1/237722-237626          organism  Lactobacillus acidophilus NCFM
#=GS NC_005363.1/3414604-3414703        organism  Bdellovibrio bacteriovorus HD100
#=GS NZ_AADT03000021.1/9410-9513        organism  Moorella thermoacetica ATCC 39073
#=GS NC_004668.1/2288426-2288328        organism  Enterococcus faecalis V583
#=GS NC_006449.1/1182949-1183044        organism  Streptococcus thermophilus CNRZ1066
#=GS NZ_AAGS01000026.1/9921-10016       organism  Streptococcus thermophilus LMD-9
#=GS NZ_AAGQ01000089.1/170-269          organism  Lactobacillus delbrueckii subsp. bulgaricus ATCC BAA-365
#=GS NZ_AABF02000293.1/1-98             organism  Fusobacterium nucleatum subsp. vincentii ATCC 49256
#=GS NC_006448.1/1185082-1185177        organism  Streptococcus thermophilus LMG 18311
#=GS NC_004567.1/2410478-2410577        organism  Lactobacillus plantarum WCFS1
#=GS NZ_AABJ03000010.1/47704-47802      organism  Oenococcus oeni PSU-1
#=GS NZ_AADT03000002.1/89184-89083      organism  Moorella thermoacetica ATCC 39073
#=GS NC_006814.1/1971978-1972076        organism  Lactobacillus acidophilus NCFM
#=GS NZ_AAAO02000016.1/1579-1480        organism  Lactobacillus gasseri
#=GS NC_005362.1/1949387-1949485        organism  Lactobacillus johnsonii NCC 533
#=GS NZ_AAAO02000035.1/3299-3201        organism  Lactobacillus gasseri
#=GS NC_005362.1/263146-263049          organism  Lactobacillus johnsonii NCC 533
#=GS NC_005363.1/2004933-2004835        organism  Bdellovibrio bacteriovorus HD100
#=GS NZ_AADT03000002.1/98293-98192      organism  Moorella thermoacetica ATCC 39073
#=GS NZ_AABH02000036.1/17403-17500      organism  Leuconostoc mesenteroides subsp. mesenteroides ATCC 8293
#=GS NC_006055.1/484139-484044          organism  Mesoplasma florum L1
#=GS NZ_AABH02000272.1/211-308          organism  Leuconostoc mesenteroides subsp. mesenteroides ATCC 8293
#=GS NZ_AABJ03000003.1/47905-47810      organism  Oenococcus oeni PSU-1
#=GS NZ_AABH02000038.1/17559-17463      organism  Leuconostoc mesenteroides subsp. mesenteroides ATCC 8293
#=GS NC_006055.1/397027-397123          organism  Mesoplasma florum L1

#=GS NC_003869.1/586365-586467          taxonomy  Bacteria; Firmicutes; Clostridia; Thermoanaerobacteriales; Thermoanaerobacteriaceae; Thermoanaerobacter; tengcongensis
#=GS NC_002570.2/1593074-1592972        taxonomy  Bacteria; Firmicutes; Bacillales; Bacillaceae; Bacillus; halodurans C-125
#=GS NC_002570.2/676475-676577          taxonomy  Bacteria; Firmicutes; Bacillales; Bacillaceae; Bacillus; halodurans C-125
#=GS NC_000964.2/4004541-4004643        taxonomy  Bacteria; Firmicutes; Bacillales; Bacillaceae; Bacillus; subtilis subsp.
#=GS NC_003366.1/513088-512986          taxonomy  Bacteria; Firmicutes; Clostridia; Clostridiales; Clostridiaceae; Clostridium; perfringens str. 13
#=GS NC_000964.2/693775-693877          taxonomy  Bacteria; Firmicutes; Bacillales; Bacillaceae; Bacillus; subtilis subsp.
#=GS NC_002570.2/650309-650411          taxonomy  Bacteria; Firmicutes; Bacillales; Bacillaceae; Bacillus; halodurans C-125
#=GS NC_006270.2/2294931-2294831        taxonomy  Bacteria; Firmicutes; Bacillales; Bacillaceae; Bacillus; licheniformis ATCC 14580
#=GS NC_006322.1/2295788-2295688        taxonomy  Bacteria; Firmicutes; Bacillales; Bacillaceae; Bacillus; licheniformis ATCC 14580
#=GS NC_004193.1/1103943-1104045        taxonomy  Bacteria; Firmicutes; Bacillales; Bacillaceae; Oceanobacillus; iheyensis
#=GS NC_003909.8/1650407-1650509        taxonomy  Bacteria; Firmicutes; Bacillales; Bacillaceae; Bacillus; Bacillus; cereus group; Bacillus; cereus ATCC 10987
#=GS NC_003997.3/1497571-1497673        taxonomy  Bacteria; Firmicutes; Bacillales; Bacillaceae; Bacillus; Bacillus; cereus group; Bacillus; anthracis str. Ames
#=GS NC_005945.1/1497645-1497747        taxonomy  Bacteria; Firmicutes; Bacillales; Bacillaceae; Bacillus; Bacillus; cereus group; Bacillus; anthracis str. Sterne
#=GS NC_005957.1/1521880-1521982        taxonomy  Bacteria; Firmicutes; Bacillales; Bacillaceae; Bacillus; Bacillus; cereus group; Bacillus; thuringiensis serovar konkukian str. 97-27
#=GS NC_006274.1/1532482-1532584        taxonomy  Bacteria; Firmicutes; Bacillales; Bacillaceae; Bacillus; Bacillus; cereus group; Bacillus; cereus
#=GS NC_007530.2/1497694-1497796        taxonomy  Bacteria; Firmicutes; Bacillales; Bacillaceae; Bacillus; Bacillus; cereus group; Bacillus; anthracis str. 'Ames Ancestor'
#=GS NZ_AAAC02000001.1/1985987-1986089  taxonomy  Bacteria; Firmicutes; Bacillales; Bacillaceae; Bacillus; Bacillus; cereus group; Bacillus; anthracis str. A2012
#=GS NZ_AAEK01000008.1/96466-96364      taxonomy  Bacteria; Firmicutes; Bacillales; Bacillaceae; Bacillus; Bacillus; cereus group; Bacillus; cereus
#=GS NZ_AAEN01000011.1/67143-67245      taxonomy  Bacteria; Firmicutes; Bacillales; Bacillaceae; Bacillus; Bacillus; cereus group; Bacillus; anthracis str. CNEVA-9066
#=GS NZ_AAEO01000025.1/66855-66957      taxonomy  Bacteria; Firmicutes; Bacillales; Bacillaceae; Bacillus; Bacillus; cereus group; Bacillus; anthracis str. A1055
#=GS NZ_AAEP01000035.1/69365-69467      taxonomy  Bacteria; Firmicutes; Bacillales; Bacillaceae; Bacillus; Bacillus; cereus group; Bacillus; anthracis str. Vollum
#=GS NZ_AAEQ01000029.1/70848-70950      taxonomy  Bacteria; Firmicutes; Bacillales; Bacillaceae; Bacillus; Bacillus; cereus group; Bacillus; anthracis str. Kruger B
#=GS NZ_AAER01000023.1/58182-58284      taxonomy  Bacteria; Firmicutes; Bacillales; Bacillaceae; Bacillus; Bacillus; cereus group; Bacillus; anthracis str. Western North America USA6153
#=GS NZ_AAES01000034.1/69121-69223      taxonomy  Bacteria; Firmicutes; Bacillales; Bacillaceae; Bacillus; Bacillus; cereus group; Bacillus; anthracis str. Australia 94
#=GS NC_004722.1/1515239-1515341        taxonomy  Bacteria; Firmicutes; Bacillales; Bacillaceae; Bacillus; Bacillus; cereus group; Bacillus; cereus ATCC 14579
#=GS NC_000964.2/697711-697813          taxonomy  Bacteria; Firmicutes; Bacillales; Bacillaceae; Bacillus; subtilis subsp.
#=GS NC_002976.3/54816-54919            taxonomy  Bacteria; Firmicutes; Bacillales; Staphylococcus; epidermidis
#=GS NC_004461.1/2433047-2432944        taxonomy  Bacteria; Firmicutes; Bacillales; Staphylococcus; epidermidis ATCC 12228
#=GS NC_003030.1/2824953-2824855        taxonomy  Bacteria; Firmicutes; Clostridia; Clostridiales; Clostridiaceae; Clostridium; acetobutylicum ATCC 824
#=GS NC_003909.8/296465-296567          taxonomy  Bacteria; Firmicutes; Bacillales; Bacillaceae; Bacillus; Bacillus; cereus group; Bacillus; cereus ATCC 10987
#=GS NC_003997.3/262601-262703          taxonomy  Bacteria; Firmicutes; Bacillales; Bacillaceae; Bacillus; Bacillus; cereus group; Bacillus; anthracis str. Ames
#=GS NC_004722.1/261558-261660          taxonomy  Bacteria; Firmicutes; Bacillales; Bacillaceae; Bacillus; Bacillus; cereus group; Bacillus; cereus ATCC 14579
#=GS NC_005945.1/262614-262716          taxonomy  Bacteria; Firmicutes; Bacillales; Bacillaceae; Bacillus; Bacillus; cereus group; Bacillus; anthracis str. Sterne
#=GS NC_005957.1/268537-268639          taxonomy  Bacteria; Firmicutes; Bacillales; Bacillaceae; Bacillus; Bacillus; cereus group; Bacillus; thuringiensis serovar konkukian str. 97-27
#=GS NC_006274.1/267835-267937          taxonomy  Bacteria; Firmicutes; Bacillales; Bacillaceae; Bacillus; Bacillus; cereus group; Bacillus; cereus
#=GS NC_007530.2/262601-262703          taxonomy  Bacteria; Firmicutes; Bacillales; Bacillaceae; Bacillus; Bacillus; cereus group; Bacillus; anthracis str. 'Ames Ancestor'
#=GS NZ_AAAC02000001.1/796036-796138    taxonomy  Bacteria; Firmicutes; Bacillales; Bacillaceae; Bacillus; Bacillus; cereus group; Bacillus; anthracis str. A2012
#=GS NZ_AAEK01000017.1/88397-88499      taxonomy  Bacteria; Firmicutes; Bacillales; Bacillaceae; Bacillus; Bacillus; cereus group; Bacillus; cereus
#=GS NZ_AAEN01000023.1/16980-17082      taxonomy  Bacteria; Firmicutes; Bacillales; Bacillaceae; Bacillus; Bacillus; cereus group; Bacillus; anthracis str. CNEVA-9066
#=GS NZ_AAEO01000030.1/17090-17192      taxonomy  Bacteria; Firmicutes; Bacillales; Bacillaceae; Bacillus; Bacillus; cereus group; Bacillus; anthracis str. A1055
#=GS NZ_AAEP01000043.1/12962-13064      taxonomy  Bacteria; Firmicutes; Bacillales; Bacillaceae; Bacillus; Bacillus; cereus group; Bacillus; anthracis str. Vollum
#=GS NZ_AAEQ01000040.1/4962-4860        taxonomy  Bacteria; Firmicutes; Bacillales; Bacillaceae; Bacillus; Bacillus; cereus group; Bacillus; anthracis str. Kruger B
#=GS NZ_AAER01000030.1/4374-4272        taxonomy  Bacteria; Firmicutes; Bacillales; Bacillaceae; Bacillus; Bacillus; cereus group; Bacillus; anthracis str. Western North America USA6153
#=GS NZ_AAES01000040.1/14760-14862      taxonomy  Bacteria; Firmicutes; Bacillales; Bacillaceae; Bacillus; Bacillus; cereus group; Bacillus; anthracis str. Australia 94
#=GS NC_006270.2/693198-693300          taxonomy  Bacteria; Firmicutes; Bacillales; Bacillaceae; Bacillus; licheniformis ATCC 14580
#=GS NC_006322.1/692981-693083          taxonomy  Bacteria; Firmicutes; Bacillales; Bacillaceae; Bacillus; licheniformis ATCC 14580
#=GS NC_004722.1/259601-259703          taxonomy  Bacteria; Firmicutes; Bacillales; Bacillaceae; Bacillus; Bacillus; cereus group; Bacillus; cereus ATCC 14579
#=GS NC_000964.2/2319410-2319310        taxonomy  Bacteria; Firmicutes; Bacillales; Bacillaceae; Bacillus; subtilis subsp.
#=GS NC_003030.1/2905050-2904948        taxonomy  Bacteria; Firmicutes; Clostridia; Clostridiales; Clostridiaceae; Clostridium; acetobutylicum ATCC 824
#=GS NC_003210.1/611119-611017          taxonomy  Bacteria; Firmicutes; Bacillales; Listeriaceae; Listeria; monocytogenes EGD-e
#=GS NZ_AADQ01000001.1/2431-2533        taxonomy  Bacteria; Firmicutes; Bacillales; Listeriaceae; Listeria; monocytogenes str. 1/2a F6854
#=GS NC_003212.1/610156-610054          taxonomy  Bacteria; Firmicutes; Bacillales; Listeriaceae; Listeria; innocua
#=GS NC_003366.1/422820-422922          taxonomy  Bacteria; Firmicutes; Clostridia; Clostridiales; Clostridiaceae; Clostridium; perfringens str. 13
#=GS NC_002973.5/617846-617744          taxonomy  Bacteria; Firmicutes; Bacillales; Listeriaceae; Listeria; monocytogenes str. 4b F2365
#=GS NZ_AADR01000111.1/1598-1496        taxonomy  Bacteria; Firmicutes; Bacillales; Listeriaceae; Listeria; monocytogenes str. 4b H7858
#=GS NC_003909.8/294509-294611          taxonomy  Bacteria; Firmicutes; Bacillales; Bacillaceae; Bacillus; Bacillus; cereus group; Bacillus; cereus ATCC 10987
#=GS NC_005957.1/266577-266679          taxonomy  Bacteria; Firmicutes; Bacillales; Bacillaceae; Bacillus; Bacillus; cereus group; Bacillus; thuringiensis serovar konkukian str. 97-27
#=GS NC_006274.1/265875-265977          taxonomy  Bacteria; Firmicutes; Bacillales; Bacillaceae; Bacillus; Bacillus; cereus group; Bacillus; cereus
#=GS NC_003366.1/2618421-2618323        taxonomy  Bacteria; Firmicutes; Clostridia; Clostridiales; Clostridiaceae; Clostridium; perfringens str. 13
#=GS NC_002973.5/1940027-1939926        taxonomy  Bacteria; Firmicutes; Bacillales; Listeriaceae; Listeria; monocytogenes str. 4b F2365
#=GS NC_003212.1/2013345-2013244        taxonomy  Bacteria; Firmicutes; Bacillales; Listeriaceae; Listeria; innocua
#=GS NZ_AADQ01000095.1/1690-1791        taxonomy  Bacteria; Firmicutes; Bacillales; Listeriaceae; Listeria; monocytogenes str. 1/2a F6854
#=GS NZ_AADR01000082.1/3415-3516        taxonomy  Bacteria; Firmicutes; Bacillales; Listeriaceae; Listeria; monocytogenes str. 4b H7858
#=GS NC_003366.1/2871201-2871101        taxonomy  Bacteria; Firmicutes; Clostridia; Clostridiales; Clostridiaceae; Clostridium; perfringens str. 13
#=GS NC_002745.2/430797-430900          taxonomy  Bacteria; Firmicutes; Bacillales; Staphylococcus; aureus subsp.
#=GS NC_002758.2/430754-430857          taxonomy  Bacteria; Firmicutes; Bacillales; Staphylococcus; aureus subsp.
#=GS NC_002951.2/460059-460162          taxonomy  Bacteria; Firmicutes; Bacillales; Staphylococcus; aureus subsp.
#=GS NC_002952.2/441050-441153          taxonomy  Bacteria; Firmicutes; Bacillales; Staphylococcus; aureus subsp.
#=GS NC_002953.3/409191-409294          taxonomy  Bacteria; Firmicutes; Bacillales; Staphylococcus; aureus subsp.
#=GS NC_003923.1/410546-410649          taxonomy  Bacteria; Firmicutes; Bacillales; Staphylococcus; aureus subsp.
#=GS NC_006582.1/1115665-1115767        taxonomy  Bacteria; Firmicutes; Bacillales; Bacillaceae; Bacillus; clausii KSM-K16
#=GS NC_006510.1/274257-274359          taxonomy  Bacteria; Firmicutes; Bacillales; Bacillaceae; Geobacillus; kaustophilus
#=GS NC_003210.1/1958922-1958821        taxonomy  Bacteria; Firmicutes; Bacillales; Listeriaceae; Listeria; monocytogenes EGD-e
#=GS NC_006270.2/697054-697156          taxonomy  Bacteria; Firmicutes; Bacillales; Bacillaceae; Bacillus; licheniformis ATCC 14580
#=GS NC_006322.1/696838-696940          taxonomy  Bacteria; Firmicutes; Bacillales; Bacillaceae; Bacillus; licheniformis ATCC 14580
#=GS NC_006510.1/282580-282682          taxonomy  Bacteria; Firmicutes; Bacillales; Bacillaceae; Geobacillus; kaustophilus
#=GS NC_003997.3/260641-260743          taxonomy  Bacteria; Firmicutes; Bacillales; Bacillaceae; Bacillus; Bacillus; cereus group; Bacillus; anthracis str. Ames
#=GS NC_005945.1/260654-260756          taxonomy  Bacteria; Firmicutes; Bacillales; Bacillaceae; Bacillus; Bacillus; cereus group; Bacillus; anthracis str. Sterne
#=GS NC_007530.2/260641-260743          taxonomy  Bacteria; Firmicutes; Bacillales; Bacillaceae; Bacillus; Bacillus; cereus group; Bacillus; anthracis str. 'Ames Ancestor'
#=GS NZ_AAEK01000017.1/86437-86539      taxonomy  Bacteria; Firmicutes; Bacillales; Bacillaceae; Bacillus; Bacillus; cereus group; Bacillus; cereus
#=GS NZ_AAEN01000023.1/15020-15122      taxonomy  Bacteria; Firmicutes; Bacillales; Bacillaceae; Bacillus; Bacillus; cereus group; Bacillus; anthracis str. CNEVA-9066
#=GS NZ_AAEO01000030.1/15130-15232      taxonomy  Bacteria; Firmicutes; Bacillales; Bacillaceae; Bacillus; Bacillus; cereus group; Bacillus; anthracis str. A1055
#=GS NZ_AAEP01000043.1/11002-11104      taxonomy  Bacteria; Firmicutes; Bacillales; Bacillaceae; Bacillus; Bacillus; cereus group; Bacillus; anthracis str. Vollum
#=GS NZ_AAEQ01000040.1/6922-6820        taxonomy  Bacteria; Firmicutes; Bacillales; Bacillaceae; Bacillus; Bacillus; cereus group; Bacillus; anthracis str. Kruger B
#=GS NZ_AAER01000030.1/6334-6232        taxonomy  Bacteria; Firmicutes; Bacillales; Bacillaceae; Bacillus; Bacillus; cereus group; Bacillus; anthracis str. Western North America USA6153
#=GS NZ_AAES01000040.1/12800-12902      taxonomy  Bacteria; Firmicutes; Bacillales; Bacillaceae; Bacillus; Bacillus; cereus group; Bacillus; anthracis str. Australia 94
#=GS NC_004193.1/760473-760575          taxonomy  Bacteria; Firmicutes; Bacillales; Bacillaceae; Oceanobacillus; iheyensis
#=GS NC_006270.2/4024210-4024312        taxonomy  Bacteria; Firmicutes; Bacillales; Bacillaceae; Bacillus; licheniformis ATCC 14580
#=GS NC_006322.1/4024324-4024426        taxonomy  Bacteria; Firmicutes; Bacillales; Bacillaceae; Bacillus; licheniformis ATCC 14580
#=GS NC_004193.1/786767-786868          taxonomy  Bacteria; Firmicutes; Bacillales; Bacillaceae; Oceanobacillus; iheyensis
#=GS NC_002662.1/1159509-1159607        taxonomy  Bacteria; Firmicutes; Lactobacillales; Streptococcaceae; Lactococcus; lactis subsp.
#=GS NC_000964.2/625993-625893          taxonomy  Bacteria; Firmicutes; Bacillales; Bacillaceae; Bacillus; subtilis subsp.
#=GS NC_003909.8/382630-382528          taxonomy  Bacteria; Firmicutes; Bacillales; Bacillaceae; Bacillus; Bacillus; cereus group; Bacillus; cereus ATCC 10987
#=GS NC_003997.3/342356-342254          taxonomy  Bacteria; Firmicutes; Bacillales; Bacillaceae; Bacillus; Bacillus; cereus group; Bacillus; anthracis str. Ames
#=GS NC_005945.1/342369-342267          taxonomy  Bacteria; Firmicutes; Bacillales; Bacillaceae; Bacillus; Bacillus; cereus group; Bacillus; anthracis str. Sterne
#=GS NC_005957.1/356354-356252          taxonomy  Bacteria; Firmicutes; Bacillales; Bacillaceae; Bacillus; Bacillus; cereus group; Bacillus; thuringiensis serovar konkukian str. 97-27
#=GS NC_006274.1/357462-357360          taxonomy  Bacteria; Firmicutes; Bacillales; Bacillaceae; Bacillus; Bacillus; cereus group; Bacillus; cereus
#=GS NC_007530.2/342356-342254          taxonomy  Bacteria; Firmicutes; Bacillales; Bacillaceae; Bacillus; Bacillus; cereus group; Bacillus; anthracis str. 'Ames Ancestor'
#=GS NZ_AAAC02000001.1/859268-859166    taxonomy  Bacteria; Firmicutes; Bacillales; Bacillaceae; Bacillus; Bacillus; cereus group; Bacillus; anthracis str. A2012
#=GS NZ_AAEK01000051.1/8150-8252        taxonomy  Bacteria; Firmicutes; Bacillales; Bacillaceae; Bacillus; Bacillus; cereus group; Bacillus; cereus
#=GS NZ_AAEN01000023.1/83441-83339      taxonomy  Bacteria; Firmicutes; Bacillales; Bacillaceae; Bacillus; Bacillus; cereus group; Bacillus; anthracis str. CNEVA-9066
#=GS NZ_AAEO01000030.1/96886-96784      taxonomy  Bacteria; Firmicutes; Bacillales; Bacillaceae; Bacillus; Bacillus; cereus group; Bacillus; anthracis str. A1055
#=GS NZ_AAEP01000046.1/48810-48708      taxonomy  Bacteria; Firmicutes; Bacillales; Bacillaceae; Bacillus; Bacillus; cereus group; Bacillus; anthracis str. Vollum
#=GS NZ_AAEQ01000034.1/49483-49381      taxonomy  Bacteria; Firmicutes; Bacillales; Bacillaceae; Bacillus; Bacillus; cereus group; Bacillus; anthracis str. Kruger B
#=GS NZ_AAER01000042.1/191339-191441    taxonomy  Bacteria; Firmicutes; Bacillales; Bacillaceae; Bacillus; Bacillus; cereus group; Bacillus; anthracis str. Western North America USA6153
#=GS NZ_AAES01000043.1/48479-48377      taxonomy  Bacteria; Firmicutes; Bacillales; Bacillaceae; Bacillus; Bacillus; cereus group; Bacillus; anthracis str. Australia 94
#=GS NZ_AAAC02000001.1/794076-794178    taxonomy  Bacteria; Firmicutes; Bacillales; Bacillaceae; Bacillus; Bacillus; cereus group; Bacillus; anthracis str. A2012
#=GS NC_003030.1/1002176-1002275        taxonomy  Bacteria; Firmicutes; Clostridia; Clostridiales; Clostridiaceae; Clostridium; acetobutylicum ATCC 824
#=GS NC_006582.1/1554717-1554819        taxonomy  Bacteria; Firmicutes; Bacillales; Bacillaceae; Bacillus; clausii KSM-K16
#=GS NC_003909.8/336194-336296          taxonomy  Bacteria; Firmicutes; Bacillales; Bacillaceae; Bacillus; Bacillus; cereus group; Bacillus; cereus ATCC 10987
#=GS NC_003997.3/295331-295433          taxonomy  Bacteria; Firmicutes; Bacillales; Bacillaceae; Bacillus; Bacillus; cereus group; Bacillus; anthracis str. Ames
#=GS NC_005945.1/295344-295446          taxonomy  Bacteria; Firmicutes; Bacillales; Bacillaceae; Bacillus; Bacillus; cereus group; Bacillus; anthracis str. Sterne
#=GS NC_005957.1/309524-309626          taxonomy  Bacteria; Firmicutes; Bacillales; Bacillaceae; Bacillus; Bacillus; cereus group; Bacillus; thuringiensis serovar konkukian str. 97-27
#=GS NC_006274.1/309094-309196          taxonomy  Bacteria; Firmicutes; Bacillales; Bacillaceae; Bacillus; Bacillus; cereus group; Bacillus; cereus
#=GS NC_007530.2/295331-295433          taxonomy  Bacteria; Firmicutes; Bacillales; Bacillaceae; Bacillus; Bacillus; cereus group; Bacillus; anthracis str. 'Ames Ancestor'
#=GS NZ_AAAC02000001.1/812243-812345    taxonomy  Bacteria; Firmicutes; Bacillales; Bacillaceae; Bacillus; Bacillus; cereus group; Bacillus; anthracis str. A2012
#=GS NZ_AAEK01000064.1/23153-23051      taxonomy  Bacteria; Firmicutes; Bacillales; Bacillaceae; Bacillus; Bacillus; cereus group; Bacillus; cereus
#=GS NZ_AAEN01000023.1/36414-36516      taxonomy  Bacteria; Firmicutes; Bacillales; Bacillaceae; Bacillus; Bacillus; cereus group; Bacillus; anthracis str. CNEVA-9066
#=GS NZ_AAEO01000030.1/49824-49926      taxonomy  Bacteria; Firmicutes; Bacillales; Bacillaceae; Bacillus; Bacillus; cereus group; Bacillus; anthracis str. A1055
#=GS NZ_AAEP01000046.1/1785-1887        taxonomy  Bacteria; Firmicutes; Bacillales; Bacillaceae; Bacillus; Bacillus; cereus group; Bacillus; anthracis str. Vollum
#=GS NZ_AAEQ01000034.1/2457-2559        taxonomy  Bacteria; Firmicutes; Bacillales; Bacillaceae; Bacillus; Bacillus; cereus group; Bacillus; anthracis str. Kruger B
#=GS NZ_AAER01000042.1/238364-238262    taxonomy  Bacteria; Firmicutes; Bacillales; Bacillaceae; Bacillus; Bacillus; cereus group; Bacillus; anthracis str. Western North America USA6153
#=GS NZ_AAES01000043.1/1489-1591        taxonomy  Bacteria; Firmicutes; Bacillales; Bacillaceae; Bacillus; Bacillus; cereus group; Bacillus; anthracis str. Australia 94
#=GS NC_004193.1/769686-769787          taxonomy  Bacteria; Firmicutes; Bacillales; Bacillaceae; Oceanobacillus; iheyensis
#=GS NC_004722.1/343847-343745          taxonomy  Bacteria; Firmicutes; Bacillales; Bacillaceae; Bacillus; Bacillus; cereus group; Bacillus; cereus ATCC 14579
#=GS NZ_AAAW03000042.1/15038-14936      taxonomy  Bacteria; Firmicutes; Clostridia; Clostridiales; Peptococcaceae; Desulfitobacterium; hafniense DCB-2
#=GS NZ_AADT03000005.1/34629-34731      taxonomy  Bacteria; Firmicutes; Clostridia; Thermoanaerobacteriales; Thermoanaerobacteriaceae; Moorella group; Moorella; thermoacetica ATCC 39073
#=GS NC_002570.2/648442-648544          taxonomy  Bacteria; Firmicutes; Bacillales; Bacillaceae; Bacillus; halodurans C-125
#=GS NC_004722.1/298774-298876          taxonomy  Bacteria; Firmicutes; Bacillales; Bacillaceae; Bacillus; Bacillus; cereus group; Bacillus; cereus ATCC 14579
#=GS NC_006510.1/272473-272575          taxonomy  Bacteria; Firmicutes; Bacillales; Bacillaceae; Geobacillus; kaustophilus
#=GS NZ_AADW02000004.1/225764-225662    taxonomy  Bacteria; Firmicutes; Bacillales; Bacillaceae; Exiguobacterium; sp.
#=GS NC_006274.1/3685852-3685750        taxonomy  Bacteria; Firmicutes; Bacillales; Bacillaceae; Bacillus; Bacillus; cereus group; Bacillus; cereus
#=GS NZ_AAGO01000011.1/2345-2247        taxonomy  Bacteria; Firmicutes; Lactobacillales; Streptococcaceae; Lactococcus; lactis subsp.
#=GS NZ_AAAK03000113.1/5724-5822        taxonomy  Bacteria; Firmicutes; Lactobacillales; Enterococcaceae; Enterococcus; faecium
#=GS NZ_AADW02000005.1/186378-186480    taxonomy  Bacteria; Firmicutes; Bacillales; Bacillaceae; Exiguobacterium; sp.
#=GS NC_003909.8/3578068-3577966        taxonomy  Bacteria; Firmicutes; Bacillales; Bacillaceae; Bacillus; Bacillus; cereus group; Bacillus; cereus ATCC 10987
#=GS NC_003997.3/3605298-3605196        taxonomy  Bacteria; Firmicutes; Bacillales; Bacillaceae; Bacillus; Bacillus; cereus group; Bacillus; anthracis str. Ames
#=GS NC_004722.1/3766254-3766152        taxonomy  Bacteria; Firmicutes; Bacillales; Bacillaceae; Bacillus; Bacillus; cereus group; Bacillus; cereus ATCC 14579
#=GS NC_005945.1/3605993-3605891        taxonomy  Bacteria; Firmicutes; Bacillales; Bacillaceae; Bacillus; Bacillus; cereus group; Bacillus; anthracis str. Sterne
#=GS NC_005957.1/3626969-3626867        taxonomy  Bacteria; Firmicutes; Bacillales; Bacillaceae; Bacillus; Bacillus; cereus group; Bacillus; thuringiensis serovar konkukian str. 97-27
#=GS NC_007530.2/3605425-3605323        taxonomy  Bacteria; Firmicutes; Bacillales; Bacillaceae; Bacillus; Bacillus; cereus group; Bacillus; anthracis str. 'Ames Ancestor'
#=GS NZ_AAAC02000001.1/4059572-4059470  taxonomy  Bacteria; Firmicutes; Bacillales; Bacillaceae; Bacillus; Bacillus; cereus group; Bacillus; anthracis str. A2012
#=GS NZ_AAEN01000012.1/139994-140096    taxonomy  Bacteria; Firmicutes; Bacillales; Bacillaceae; Bacillus; Bacillus; cereus group; Bacillus; anthracis str. CNEVA-9066
#=GS NZ_AAEO01000020.1/51249-51351      taxonomy  Bacteria; Firmicutes; Bacillales; Bacillaceae; Bacillus; Bacillus; cereus group; Bacillus; anthracis str. A1055
#=GS NZ_AAEP01000042.1/12489-12387      taxonomy  Bacteria; Firmicutes; Bacillales; Bacillaceae; Bacillus; Bacillus; cereus group; Bacillus; anthracis str. Vollum
#=GS NZ_AAEQ01000019.1/51159-51261      taxonomy  Bacteria; Firmicutes; Bacillales; Bacillaceae; Bacillus; Bacillus; cereus group; Bacillus; anthracis str. Kruger B
#=GS NZ_AAER01000035.1/118314-118212    taxonomy  Bacteria; Firmicutes; Bacillales; Bacillaceae; Bacillus; Bacillus; cereus group; Bacillus; anthracis str. Western North America USA6153
#=GS NZ_AAES01000032.1/51320-51422      taxonomy  Bacteria; Firmicutes; Bacillales; Bacillaceae; Bacillus; Bacillus; cereus group; Bacillus; anthracis str. Australia 94
#=GS NC_006371.1/1538896-1538796        taxonomy  Bacteria; Proteobacteria; Gammaproteobacteria; Vibrionales; Vibrionaceae; Photobacterium; profundum
#=GS NC_004460.1/504371-504471          taxonomy  Bacteria; Proteobacteria; Gammaproteobacteria; Vibrionales; Vibrionaceae; Vibrio; vulnificus
#=GS NC_005140.1/1130553-1130653        taxonomy  Bacteria; Proteobacteria; Gammaproteobacteria; Vibrionales; Vibrionaceae; Vibrio; vulnificus
#=GS NC_004116.1/1094305-1094209        taxonomy  Bacteria; Firmicutes; Lactobacillales; Streptococcaceae; Streptococcus; agalactiae 2603V/R
#=GS NC_004368.1/1163490-1163394        taxonomy  Bacteria; Firmicutes; Lactobacillales; Streptococcaceae; Streptococcus; agalactiae
#=GS NZ_AADT03000005.1/42245-42347      taxonomy  Bacteria; Firmicutes; Clostridia; Thermoanaerobacteriales; Thermoanaerobacteriaceae; Moorella group; Moorella; thermoacetica ATCC 39073
#=GS NC_004557.1/2551392-2551293        taxonomy  Bacteria; Firmicutes; Clostridia; Clostridiales; Clostridiaceae; Clostridium; tetani
#=GS NC_003028.1/1754786-1754882        taxonomy  Bacteria; Firmicutes; Lactobacillales; Streptococcaceae; Streptococcus; pneumoniae
#=GS NC_003098.1/1634825-1634921        taxonomy  Bacteria; Firmicutes; Lactobacillales; Streptococcaceae; Streptococcus; pneumoniae
#=GS NZ_AAGY01000085.1/5640-5736        taxonomy  Bacteria; Firmicutes; Lactobacillales; Streptococcaceae; Streptococcus; pneumoniae
#=GS NZ_AAEK01000001.1/183902-184006    taxonomy  Bacteria; Firmicutes; Bacillales; Bacillaceae; Bacillus; Bacillus; cereus group; Bacillus; cereus
#=GS NC_003454.1/1645820-1645721        taxonomy  Bacteria; Fusobacteria; Fusobacterales; Fusobacteriaceae; Fusobacterium; nucleatum subsp.
#=GS NZ_AADW02000027.1/2980-2880        taxonomy  Bacteria; Firmicutes; Bacillales; Bacillaceae; Exiguobacterium; sp.
#=GS NZ_AADW02000005.1/179959-180061    taxonomy  Bacteria; Firmicutes; Bacillales; Bacillaceae; Exiguobacterium; sp.
#=GS NC_006582.1/1039390-1039492        taxonomy  Bacteria; Firmicutes; Bacillales; Bacillaceae; Bacillus; clausii KSM-K16
#=GS NC_002737.1/930749-930845          taxonomy  Bacteria; Firmicutes; Lactobacillales; Streptococcaceae; Streptococcus; pyogenes M1 GAS
#=GS NC_003485.1/910599-910695          taxonomy  Bacteria; Firmicutes; Lactobacillales; Streptococcaceae; Streptococcus; pyogenes
#=GS NC_004070.1/846557-846653          taxonomy  Bacteria; Firmicutes; Lactobacillales; Streptococcaceae; Streptococcus; pyogenes
#=GS NC_004606.1/977077-977173          taxonomy  Bacteria; Firmicutes; Lactobacillales; Streptococcaceae; Streptococcus; pyogenes SSI-1
#=GS NC_006086.1/857664-857760          taxonomy  Bacteria; Firmicutes; Lactobacillales; Streptococcaceae; Streptococcus; pyogenes
#=GS NZ_AAFV01000199.1/507-411          taxonomy  Bacteria; Firmicutes; Lactobacillales; Streptococcaceae; Streptococcus; pyogenes M49 591
#=GS NC_004605.1/1369721-1369821        taxonomy  Bacteria; Proteobacteria; Gammaproteobacteria; Vibrionales; Vibrionaceae; Vibrio; parahaemolyticus RIMD 2210633
#=GS NZ_AAAW03000004.1/66862-66959      taxonomy  Bacteria; Firmicutes; Clostridia; Clostridiales; Peptococcaceae; Desulfitobacterium; hafniense DCB-2
#=GS NC_004567.1/2968830-2968731        taxonomy  Bacteria; Firmicutes; Lactobacillales; Lactobacillaceae; Lactobacillus; plantarum
#=GS NZ_AAEV01000003.1/13765-13667      taxonomy  Bacteria; Firmicutes; Lactobacillales; Lactobacillaceae; Pediococcus; pentosaceus ATCC 25745
#=GS NC_002570.2/806873-806971          taxonomy  Bacteria; Firmicutes; Bacillales; Bacillaceae; Bacillus; halodurans C-125
#=GS NZ_AAEK01000052.1/27552-27452      taxonomy  Bacteria; Firmicutes; Bacillales; Bacillaceae; Bacillus; Bacillus; cereus group; Bacillus; cereus
#=GS NC_006814.1/237722-237626          taxonomy  Bacteria; Firmicutes; Lactobacillales; Lactobacillaceae; Lactobacillus; acidophilus
#=GS NC_005363.1/3414604-3414703        taxonomy  Bacteria; Proteobacteria; Deltaproteobacteria; Bdellovibrionales; Bdellovibrionaceae; Bdellovibrio; bacteriovorus
#=GS NZ_AADT03000021.1/9410-9513        taxonomy  Bacteria; Firmicutes; Clostridia; Thermoanaerobacteriales; Thermoanaerobacteriaceae; Moorella group; Moorella; thermoacetica ATCC 39073
#=GS NC_004668.1/2288426-2288328        taxonomy  Bacteria; Firmicutes; Lactobacillales; Enterococcaceae; Enterococcus; faecalis
#=GS NC_006449.1/1182949-1183044        taxonomy  Bacteria; Firmicutes; Lactobacillales; Streptococcaceae; Streptococcus; thermophilus
#=GS NZ_AAGS01000026.1/9921-10016       taxonomy  Bacteria; Firmicutes; Lactobacillales; Streptococcaceae; Streptococcus; thermophilus LMD-9
#=GS NZ_AAGQ01000089.1/170-269          taxonomy  Bacteria; Firmicutes; Lactobacillales; Lactobacillaceae; Lactobacillus; delbrueckii subsp.
#=GS NZ_AABF02000293.1/1-98             taxonomy  Bacteria; Fusobacteria; Fusobacteria (class); Fusobacterales; Fusobacteriaceae; Fusobacterium; nucleatum subsp.
#=GS NC_006448.1/1185082-1185177        taxonomy  Bacteria; Firmicutes; Lactobacillales; Streptococcaceae; Streptococcus; thermophilus LMG 18311
#=GS NC_004567.1/2410478-2410577        taxonomy  Bacteria; Firmicutes; Lactobacillales; Lactobacillaceae; Lactobacillus; plantarum
#=GS NZ_AABJ03000010.1/47704-47802      taxonomy  Bacteria; Firmicutes; Lactobacillales; Oenococcus; oeni PSU-1
#=GS NZ_AADT03000002.1/89184-89083      taxonomy  Bacteria; Firmicutes; Clostridia; Thermoanaerobacteriales; Thermoanaerobacteriaceae; Moorella group; Moorella; thermoacetica ATCC 39073
#=GS NC_006814.1/1971978-1972076        taxonomy  Bacteria; Firmicutes; Lactobacillales; Lactobacillaceae; Lactobacillus; acidophilus
#=GS NZ_AAAO02000016.1/1579-1480        taxonomy  Bacteria; Firmicutes; Lactobacillales; Lactobacillaceae; Lactobacillus; gasseri
#=GS NC_005362.1/1949387-1949485        taxonomy  Bacteria; Firmicutes; Lactobacillales; Lactobacillaceae; Lactobacillus; johnsonii NCC 533
#=GS NZ_AAAO02000035.1/3299-3201        taxonomy  Bacteria; Firmicutes; Lactobacillales; Lactobacillaceae; Lactobacillus; gasseri
#=GS NC_005362.1/263146-263049          taxonomy  Bacteria; Firmicutes; Lactobacillales; Lactobacillaceae; Lactobacillus; johnsonii NCC 533
#=GS NC_005363.1/2004933-2004835        taxonomy  Bacteria; Proteobacteria; Deltaproteobacteria; Bdellovibrionales; Bdellovibrionaceae; Bdellovibrio; bacteriovorus
#=GS NZ_AADT03000002.1/98293-98192      taxonomy  Bacteria; Firmicutes; Clostridia; Thermoanaerobacteriales; Thermoanaerobacteriaceae; Moorella group; Moorella; thermoacetica ATCC 39073
#=GS NZ_AABH02000036.1/17403-17500      taxonomy  Bacteria; Firmicutes; Lactobacillales; Leuconostoc; mesenteroides subsp.
#=GS NC_006055.1/484139-484044          taxonomy  Bacteria; Firmicutes; Mollicutes; Entomoplasmatales; Entomoplasmataceae; Mesoplasma; florum
#=GS NZ_AABH02000272.1/211-308          taxonomy  Bacteria; Firmicutes; Lactobacillales; Leuconostoc; mesenteroides subsp.
#=GS NZ_AABJ03000003.1/47905-47810      taxonomy  Bacteria; Firmicutes; Lactobacillales; Oenococcus; oeni PSU-1
#=GS NZ_AABH02000038.1/17559-17463      taxonomy  Bacteria; Firmicutes; Lactobacillales; Leuconostoc; mesenteroides subsp.
#=GS NC_006055.1/397027-397123          taxonomy  Bacteria; Firmicutes; Mollicutes; Entomoplasmatales; Entomoplasmataceae; Mesoplasma; florum

NC_003869.1/586365-586467          AAAAAUUUAAUAAGA.AG.CACUCAUAUAAUCCCGAGA.AU.AUGGCUCGGGA.GUCUCUACCGAACAACC..GUAAAUUGUUC.G.ACUAUGAGUGAAAGU.GUACCUAGGG
NC_002570.2/1593074-1592972        AUUUACAUUAAAAAA.AG.CACUCGUAUAAUCGCGGGA.AU.AGGGCCCGCAA.GUUUCUACCAGGCUGCC..GUAAACAGCCU.G.ACUACGAGUGAUACU.UUGACAUAGA
NC_002570.2/676475-676577          CGUUCUUUAUAUAAA.GU.ACCUCAUAUAAUCUUGGGA.AU.AUGGCCCAAAA.GUUUCUACCUGCUGACC..GUAAAUCGGCG.G.ACUAUGGGGAAAGAU.UUUGGAUCUU
NC_000964.2/4004541-4004643        CAUCUUAGAAAAAGA.CA.UUCUUGUAUAUGAUCAGUA.AU.AUGGUCUGAUU.GUUUCUACCUAGUAACC..GUAAAAAACUA.G.ACUACAAGAAAGUUU.GAAUAAAUUU
NC_003366.1/513088-512986          UAAGUGUAUUAAAUU.UU.AACUCGUAUAUAAUCGGUA.AU.AUGGUCCGAAA.GUUUCUACCUGCUAACC..GUAAAAUAGCA.G.ACUACGAGGAGUUGU.ACUAUAAAUU
NC_000964.2/693775-693877          AGAAAUCAAAUAAGA.UG.AAUUCGUAUAAUCGCGGGA.AU.AUGGCUCGCAA.GUCUCUACCAAGCUACC..GUAAAUGGCUU.G.ACUACGUAAACAUUU.CUUUCGUUUG
NC_002570.2/650309-650411          AAUAAAUCGAAAACA.UC.AUUUCGUAUAAUGGCAGGA.AU.AGGGCCUGCGA.GUUUCUACCAAGCUACC..GUAAAUAGCUU.G.ACUACGAAAAUAAUG.GGUUUUUUAC
NC_006270.2/2294931-2294831        AAUUUGAUACAUUAU.AU.CACUCAUAUAAUCGCGUGG.AU.AUGGCACGCAA.GUUUCUACCGGGCA-CC..GUAAA-UGUCC.G.ACUAUGAGUGGGCGA.UAAGAAAACG
NC_006322.1/2295788-2295688        AAUUUGAUACAUUAU.AU.CACUCAUAUAAUCGCGUGG.AU.AUGGCACGCAA.GUUUCUACCGGGCA-CC..GUAAA-UGUCC.G.ACUAUGAGUGGGCGA.UAAGAAAACG
NC_004193.1/1103943-1104045        AAACCUUAUAUAUAG.UU.UUUUCAUAUAAUCGCGGGG.AU.AUGGCCUGCAA.GUUUCUACCGGUUUACC..GUAAAUGAACC.G.ACUAUGGAAAAGCGG.AAAAUUCGAU
NC_003909.8/1650407-1650509        AAAUAAAUAGUUAGC.UA.CACUCAUAUAAUCGCGGGG.AU.AUGGCCUGCAA.GUUUCUACCGAAGUACC..GUAAAUACUUU.G.ACUAUGAGUGAGGAC.GAAUAUAUUU
NC_003997.3/1497571-1497673        AAAUAAAUAGUUAGC.UA.CACUCAUAUAAUCGCGGGG.AU.AUGGCCUGCAA.GUUUCUACCGAAGUACC..GUAAAUACUUU.G.ACUAUGAGUGAGGAC.GAAUAUAUUU
NC_005945.1/1497645-1497747        AAAUAAAUAGUUAGC.UA.CACUCAUAUAAUCGCGGGG.AU.AUGGCCUGCAA.GUUUCUACCGAAGUACC..GUAAAUACUUU.G.ACUAUGAGUGAGGAC.GAAUAUAUUU
NC_005957.1/1521880-1521982        AAAUAAAUAGUUAGC.UA.CACUCAUAUAAUCGCGGGG.AU.AUGGCCUGCAA.GUUUCUACCGAAGUACC..GUAAAUACUUU.G.ACUAUGAGUGAGGAC.GAAUAUAUUU
NC_006274.1/1532482-1532584        AAAUAAAUAGUUAGC.UA.CACUCAUAUAAUCGCGGGG.AU.AUGGCCUGCAA.GUUUCUACCGAAGUACC..GUAAAUACUUU.G.ACUAUGAGUGAGGAC.GAAUAUAUUU
NC_007530.2/1497694-1497796        AAAUAAAUAGUUAGC.UA.CACUCAUAUAAUCGCGGGG.AU.AUGGCCUGCAA.GUUUCUACCGAAGUACC..GUAAAUACUUU.G.ACUAUGAGUGAGGAC.GAAUAUAUUU
NZ_AAAC02000001.1/1985987-1986089  AAAUAAAUAGUUAGC.UA.CACUCAUAUAAUCGCGGGG.AU.AUGGCCUGCAA.GUUUCUACCGAAGUACC..GUAAAUACUUU.G.ACUAUGAGUGAGGAC.GAAUAUAUUU
NZ_AAEK01000008.1/96466-96364      AAAUAAAUAGUUAGC.UA.CACUCAUAUAAUCGCGGGG.AU.AUGGCCUGCAA.GUUUCUACCGAAGUACC..GUAAAUACUUU.G.ACUAUGAGUGAGGAC.GAAUAUAUUU
NZ_AAEN01000011.1/67143-67245      AAAUAAAUAGUUAGC.UA.CACUCAUAUAAUCGCGGGG.AU.AUGGCCUGCAA.GUUUCUACCGAAGUACC..GUAAAUACUUU.G.ACUAUGAGUGAGGAC.GAAUAUAUUU
NZ_AAEO01000025.1/66855-66957      AAAUAAAUAGUUAGC.UA.CACUCAUAUAAUCGCGGGG.AU.AUGGCCUGCAA.GUUUCUACCGAAGUACC..GUAAAUACUUU.G.ACUAUGAGUGAGGAC.GAAUAUAUUU
NZ_AAEP01000035.1/69365-69467      AAAUAAAUAGUUAGC.UA.CACUCAUAUAAUCGCGGGG.AU.AUGGCCUGCAA.GUUUCUACCGAAGUACC..GUAAAUACUUU.G.ACUAUGAGUGAGGAC.GAAUAUAUUU
NZ_AAEQ01000029.1/70848-70950      AAAUAAAUAGUUAGC.UA.CACUCAUAUAAUCGCGGGG.AU.AUGGCCUGCAA.GUUUCUACCGAAGUACC..GUAAAUACUUU.G.ACUAUGAGUGAGGAC.GAAUAUAUUU
NZ_AAER01000023.1/58182-58284      AAAUAAAUAGUUAGC.UA.CACUCAUAUAAUCGCGGGG.AU.AUGGCCUGCAA.GUUUCUACCGAAGUACC..GUAAAUACUUU.G.ACUAUGAGUGAGGAC.GAAUAUAUUU
NZ_AAES01000034.1/69121-69223      AAAUAAAUAGUUAGC.UA.CACUCAUAUAAUCGCGGGG.AU.AUGGCCUGCAA.GUUUCUACCGAAGUACC..GUAAAUACUUU.G.ACUAUGAGUGAGGAC.GAAUAUAUUU
NC_004722.1/1515239-1515341        AAAUAAAUAGUUAGC.UA.CACUCAUAUAAUCGCGGGG.AU.AUGGCCUGCAA.GUUUCUACCGAAGUACC..GUAAAUACUUU.G.ACUAUGAGUGAGGAC.GAAUAUAAUU
NC_000964.2/697711-697813          CAUGAAAUCAAAACA.CG.ACCUCAUAUAAUCUUGGGA.AU.AUGGCCCAUAA.GUUUCUACCCGGCAACC..GUAAAUUGCCG.G.ACUAUGCAGGAAAGU.GAUCGAUAAA
NC_002976.3/54816-54919            CAUAAAAUAAUUUAU.AU.GACUCAUAUAAUCUAGAGA.AU.AUGGCUUUAGAaGUUUCUACCGUGUCGCC..AUAAACGACAC.G.ACUAUGAGUAACAAU.CCAAUACAUU
NC_004461.1/2433047-2432944        CAUAAAAUAAUUUAU.AU.GACUCAUAUAAUCUAGAGA.AU.AUGGCUUUAGAaGUUUCUACCGUGUCGCC..AUAAACGACAC.G.ACUAUGAGUAACAAU.CCAAUACAUU
NC_003030.1/2824953-2824855        AAUCGUUAAUAUAGU.UU.AACUCAUAUAU-UUCCUGA.AU.AUGGCAGGAU-.GUUUCUACAAGGAA-CC..UUAAA-UUUCU.U.ACUAUGAGUGAUUUG.UUUGUAUGCA
NC_003909.8/296465-296567          GAAAAGUGAAUAUUA.UG.CCGUCGUAUAAUAUCGGGG.AU.AUGGCCCGAAA.GUUUCUACCUAGCUACC..GUAAAUGGCUU.G.ACUACGAGGCGUUUU.UAUAAAGGUG
NC_003997.3/262601-262703          GAAAAGUGAAUAUUA.UG.CCGUCGUAUAAUAUCGGGG.AU.AUGGCCCGAAA.GUUUCUACCUAGCUACC..GUAAAUGGCUU.G.ACUACGAGGCGUUUU.UAUAAAGGUG
NC_004722.1/261558-261660          GAAAAGUGAAUAUUA.UG.CCGUCGUAUAAUAUCGGGG.AU.AUGGCCCGAAA.GUUUCUACCUAGCUACC..GUAAAUGGCUU.G.ACUACGAGGCGUUUU.UAUAAAGGUG
NC_005945.1/262614-262716          GAAAAGUGAAUAUUA.UG.CCGUCGUAUAAUAUCGGGG.AU.AUGGCCCGAAA.GUUUCUACCUAGCUACC..GUAAAUGGCUU.G.ACUACGAGGCGUUUU.UAUAAAGGUG
NC_005957.1/268537-268639          GAAAAGUGAAUAUUA.UG.CCGUCGUAUAAUAUCGGGG.AU.AUGGCCCGAAA.GUUUCUACCUAGCUACC..GUAAAUGGCUU.G.ACUACGAGGCGUUUU.UAUAAAGGUG
NC_006274.1/267835-267937          GAAAAGUGAAUAUUA.UG.CCGUCGUAUAAUAUCGGGG.AU.AUGGCCCGAAA.GUUUCUACCUAGCUACC..GUAAAUGGCUU.G.ACUACGAGGCGUUUU.UAUAAAGGUG
NC_007530.2/262601-262703          GAAAAGUGAAUAUUA.UG.CCGUCGUAUAAUAUCGGGG.AU.AUGGCCCGAAA.GUUUCUACCUAGCUACC..GUAAAUGGCUU.G.ACUACGAGGCGUUUU.UAUAAAGGUG
NZ_AAAC02000001.1/796036-796138    GAAAAGUGAAUAUUA.UG.CCGUCGUAUAAUAUCGGGG.AU.AUGGCCCGAAA.GUUUCUACCUAGCUACC..GUAAAUGGCUU.G.ACUACGAGGCGUUUU.UAUAAAGGUG
NZ_AAEK01000017.1/88397-88499      GAAAAGUGAAUAUUA.UG.CCGUCGUAUAAUAUCGGGG.AU.AUGGCCCGAAA.GUUUCUACCUAGCUACC..GUAAAUGGCUU.G.ACUACGAGGCGUUUU.UAUAAAGGUG
NZ_AAEN01000023.1/16980-17082      GAAAAGUGAAUAUUA.UG.CCGUCGUAUAAUAUCGGGG.AU.AUGGCCCGAAA.GUUUCUACCUAGCUACC..GUAAAUGGCUU.G.ACUACGAGGCGUUUU.UAUAAAGGUG
NZ_AAEO01000030.1/17090-17192      GAAAAGUGAAUAUUA.UG.CCGUCGUAUAAUAUCGGGG.AU.AUGGCCCGAAA.GUUUCUACCUAGCUACC..GUAAAUGGCUU.G.ACUACGAGGCGUUUU.UAUAAAGGUG
NZ_AAEP01000043.1/12962-13064      GAAAAGUGAAUAUUA.UG.CCGUCGUAUAAUAUCGGGG.AU.AUGGCCCGAAA.GUUUCUACCUAGCUACC..GUAAAUGGCUU.G.ACUACGAGGCGUUUU.UAUAAAGGUG
NZ_AAEQ01000040.1/4962-4860        GAAAAGUGAAUAUUA.UG.CCGUCGUAUAAUAUCGGGG.AU.AUGGCCCGAAA.GUUUCUACCUAGCUACC..GUAAAUGGCUU.G.ACUACGAGGCGUUUU.UAUAAAGGUG
NZ_AAER01000030.1/4374-4272        GAAAAGUGAAUAUUA.UG.CCGUCGUAUAAUAUCGGGG.AU.AUGGCCCGAAA.GUUUCUACCUAGCUACC..GUAAAUGGCUU.G.ACUACGAGGCGUUUU.UAUAAAGGUG
NZ_AAES01000040.1/14760-14862      GAAAAGUGAAUAUUA.UG.CCGUCGUAUAAUAUCGGGG.AU.AUGGCCCGAAA.GUUUCUACCUAGCUACC..GUAAAUGGCUU.G.ACUACGAGGCGUUUU.UAUAAAGGUG
NC_006270.2/693198-693300          AGUAAUUUAAAAAAG.AC.UUGUCGUAUAAUCAUGGGG.AU.AUGGCCCAUAA.GUUUCUACCAAGCUACC..GUAAAUAGCUU.G.ACUACGCUUGUAUAC.AAUAUUUUAU
NC_006322.1/692981-693083          AGUAAUUUAAAAAAG.AC.UUGUCGUAUAAUCAUGGGG.AU.AUGGCCCAUAA.GUUUCUACCAAGCUACC..GUAAAUAGCUU.G.ACUACGCUUGUAUAC.AAUAUUUUAU
NC_004722.1/259601-259703          AGAUAAUAUAAAACG.AU.CCUUCAUAUAUCCUCAAUG.AU.AUGGUUUGAGA.GUCUCUACCGGGUUACC..GUAAACAACCU.G.ACUAUGAAGGCAGUG.UGUCUUAUAU
NC_000964.2/2319410-2319310        UUACAAUAUAAUAGG.AA.CACUCAUAUAAUCGCGUGG.AU.AUGGCACGCAA.GUUUCUACCGGGCA-CC..GUAAA-UGUCC.G.ACUAUGGGUGAGCAA.UGGAACCGCA
NC_003030.1/2905050-2904948        GAAAAGUAAUAACAU.AU.UACCCGUAUAUGCUUAGAA.AU.AUGGUCUAAGC.GUCUCUACCGGACUGCC..GUAAAUUGUCU.G.ACUAUGGGUGUUUAU.AAGUAUUUUA
NC_003210.1/611119-611017          AAUCCGCUACAAUAA.UA.UAGUCGUAUAAGUUCGGUA.AU.AUGGACCGUUC.GUUUCUACCAGGCAACC..GUAAAAUGCCA.G.GCUACGAGCUAUUGU.AAAAUUUAAU
NZ_AADQ01000001.1/2431-2533        AAUCCGCUACAAUAA.UA.UAGUCGUAUAAGUUCGGUA.AU.AUGGACCGUUC.GUUUCUACCAGGCAACC..GUAAAAUGCCA.G.GCUACGAGCUAUUGU.AAAAUUUAAU
NC_003212.1/610156-610054          AAUCGUCUACAAUAA.UA.AAGUCGUAUAAGUUCGGUA.AU.AUGGACCGUUC.GUUUCUACCAGGCAACC..GUAAAAUGCCA.G.GCUACGAGCUAUUGU.AAAAUUUAAU
NC_003366.1/422820-422922          UAUGUACUUAUAUAA.GU.AUAUCGUAUAUGCUCGACG.AU.AUGGGUUGAGU.GUUUCUACUAGGAGGCC..GUAAACAUCCU.A.ACUACGAAUAUAUAG.GUGAUUUCUA
NC_002973.5/617846-617744          AAUCCGCUACAAUAA.UA.AAGUCGUAUAAGUUCGGUA.AU.AUGGACCGUUC.GUUUCUACCAGGCAACC..GUAAAAUGCCA.G.GCUACGAGCUAUUGU.AAAAUUUAAU
NZ_AADR01000111.1/1598-1496        AAUCCGCUACAAUAA.UA.AAGUCGUAUAAGUUCGGUA.AU.AUGGACCGUUC.GUUUCUACCAGGCAACC..GUAAAAUGCCA.G.GCUACGAGCUAUUGU.AAAAUUUAAU
NC_003909.8/294509-294611          AGAUAAUAUAAAACG.AU.CCUUCAUAUAUCCUCAAAG.AU.AUGGUUUGAGA.GUCUCUACCGGGUUACC..GUAAACAACCU.G.ACUAUGAAGGCAGUG.UGUCUUAUAU
NC_005957.1/266577-266679          AGAUAAUAUAAAACG.AU.CCUUCAUAUAUCCUCAAAG.AU.AUGGUUUGAGA.GUCUCUACCGGGUUACC..GUAAACAACCU.G.ACUAUGAAGGCAGUG.UGUCUUAUAU
NC_006274.1/265875-265977          AGAUAAUAUAAAACG.AU.CCUUCAUAUAUCCUCAAAG.AU.AUGGUUUGAGA.GUCUCUACCGGGUUACC..GUAAACAACCU.G.ACUAUGAAGGCAGUG.UGUCUUAUAU
NC_003366.1/2618421-2618323        AAAACGGAAUAUAAA.CA.AACUCGUAUAA-GCUUUGA.AU.AAGGCAAGGC-.GUUUCUACCGGAAA-CC..UUAAA-UUUCC.G.UCUAUGAGUGAAUUU.GAUAUACUAU
NC_002973.5/1940027-1939926        AUAACUUAAAACCGA.AA.UACUUAUAUAAUAGUUGCG.AU.-UGGGCGACGA.GUUUCUACCUGGUUACC..GUAAAUAACCG.G.ACUAUGAGUAGUUUG.UAUAAAGAAG
NC_003212.1/2013345-2013244        AUAACUUAAAACCGA.AA.UACUUAUAUAAUAGUUGCG.AU.-UGGGCGACGA.GUUUCUACCUGGUUACC..GUAAAUAACCG.G.ACUAUGAGUAGUUUG.UAUAAAGAAG
NZ_AADQ01000095.1/1690-1791        AUAACUUAAAACCGA.AA.UACUUAUAUAAUAGUUGCG.AU.-UGGGCGACGA.GUUUCUACCUGGUUACC..GUAAAUAACCG.G.ACUAUGAGUAGUUUG.UAUAAAGAAG
NZ_AADR01000082.1/3415-3516        AUAACUUAAAACCGA.AA.UACUUAUAUAAUAGUUGCG.AU.-UGGGCGACGA.GUUUCUACCUGGUUACC..GUAAAUAACCG.G.ACUAUGAGUAGUUUG.UAUAAAGAAG
NC_003366.1/2871201-2871101        AUAAAAAAAUAAAUU.UU.GCUUCGUAUAACUCUAAUG.AU.AUGGAUUAGAG.GUCUCUACCAAGAA-CC..GAGAA-UUCUU.G.AUUACGAAGAAAGCU.UAUUUGCUUU
NC_002745.2/430797-430900          GUUAAAUAAUUUACA.UA.AACUCAUAUAAUCUAAAGA.AU.AUGGCUUUAGAaGUUUCUACCAUGUUGCC..UUGAACGACAU.G.ACUAUGAGUAACAAC.ACAAUACUAG
NC_002758.2/430754-430857          GUUAAAUAAUUUACA.UA.AACUCAUAUAAUCUAAAGA.AU.AUGGCUUUAGAaGUUUCUACCAUGUUGCC..UUGAACGACAU.G.ACUAUGAGUAACAAC.ACAAUACUAG
NC_002951.2/460059-460162          GUUAAAUAAUUUACA.UA.AACUCAUAUAAUCUAAAGA.AU.AUGGCUUUAGAaGUUUCUACCAUGUUGCC..UUGAACGACAU.G.ACUAUGAGUAACAAC.ACAAUACUAG
NC_002952.2/441050-441153          GUUAAAUAAUUUACA.UA.AACUCAUAUAAUCUAAAGA.AU.AUGGCUUUAGAaGUUUCUACCAUGUUGCC..UUGAACGACAU.G.ACUAUGAGUAACAAC.ACAAUACUAG
NC_002953.3/409191-409294          GUUAAAUAAUUUACA.UA.AACUCAUAUAAUCUAAAGA.AU.AUGGCUUUAGAaGUUUCUACCAUGUUGCC..UUGAACGACAU.G.ACUAUGAGUAACAAC.ACAAUACUAG
NC_003923.1/410546-410649          GUUAAAUAAUUUACA.UA.AACUCAUAUAAUCUAAAGA.AU.AUGGCUUUAGAaGUUUCUACCAUGUUGCC..UUGAACGACAU.G.ACUAUGAGUAACAAC.ACAAUACUAG
NC_006582.1/1115665-1115767        AAGUUAAAAACGAAA.AC.ACCUCAUAUAUACUCGGGA.AU.AUGGCUCGAAC.GUUUCUACCCGGCAACC..GUAAAUUGCCG.G.ACUAUGAGGGGAAGU.CAUUACGCGC
NC_006510.1/274257-274359          AUGAAUAUUGUUGAA.UU.CCGUCGUAUAAUCCCGGGA.AU.AUGGCUCGGGA.GUUUCUACCAAGCUACC..GUAAAUAGCUU.G.ACUACGAGGGAUGCG.GGAUCGGAGA
NC_003210.1/1958922-1958821        AUAACUUAAAACCGA.AA.UACUUGUAUAAUAGUUGCG.AU.-UGGGCGACGA.GUUUCUACCUGGUUACC..GUAAAUAACCG.G.ACUAUGAGUAGUUUG.UAUAAAGAAG
NC_006270.2/697054-697156          CAUGACAUGAAAACA.CA.UCCUCAUAUAAUCUUGGGA.AU.AUGGCCCAUAA.GUCUCUACCCGAUGACC..GUAAAUCAUCG.G.ACUAUGCAGGAAAGU.GGACAAUAAA
NC_006322.1/696838-696940          CAUGACAUGAAAACA.CA.UCCUCAUAUAAUCUUGGGA.AU.AUGGCCCAUAA.GUCUCUACCCGAUGACC..GUAAAUCAUCG.G.ACUAUGCAGGAAAGU.GGACAAUAAA
NC_006510.1/282580-282682          AUAGUGUAUGAGAAG.AU.CCCUCAUAUAAUUUUGGGA.AU.AUGGCCCAAAA.GUUUCUACCCAAUCACC..GUAAAUGAUUG.G.ACUAUGAGGGAAAGG.AUCGGUUUUG
NC_003997.3/260641-260743          AGAUAAUAUAAAACG.AU.CCUUCAUAUAUCCUCAAAG.AU.AAGGUUUGAGA.GUCUCUACCGGGUUACC..GUAAACAACCU.G.ACUAUGAAGGCAGUG.UGUCUUAUAU
NC_005945.1/260654-260756          AGAUAAUAUAAAACG.AU.CCUUCAUAUAUCCUCAAAG.AU.AAGGUUUGAGA.GUCUCUACCGGGUUACC..GUAAACAACCU.G.ACUAUGAAGGCAGUG.UGUCUUAUAU
NC_007530.2/260641-260743          AGAUAAUAUAAAACG.AU.CCUUCAUAUAUCCUCAAAG.AU.AAGGUUUGAGA.GUCUCUACCGGGUUACC..GUAAACAACCU.G.ACUAUGAAGGCAGUG.UGUCUUAUAU
NZ_AAEK01000017.1/86437-86539      AGAUAAUAUAAAACG.AU.CCUUCAUAUAUCCUCAAAG.AU.AAGGUUUGAGA.GUCUCUACCGGGUUACC..GUAAACAACCU.G.ACUAUGAAGGCAGUG.UGUCUUAUAU
NZ_AAEN01000023.1/15020-15122      AGAUAAUAUAAAACG.AU.CCUUCAUAUAUCCUCAAAG.AU.AAGGUUUGAGA.GUCUCUACCGGGUUACC..GUAAACAACCU.G.ACUAUGAAGGCAGUG.UGUCUUAUAU
NZ_AAEO01000030.1/15130-15232      AGAUAAUAUAAAACG.AU.CCUUCAUAUAUCCUCAAAG.AU.AAGGUUUGAGA.GUCUCUACCGGGUUACC..GUAAACAACCU.G.ACUAUGAAGGCAGUG.UGUCUUAUAU
NZ_AAEP01000043.1/11002-11104      AGAUAAUAUAAAACG.AU.CCUUCAUAUAUCCUCAAAG.AU.AAGGUUUGAGA.GUCUCUACCGGGUUACC..GUAAACAACCU.G.ACUAUGAAGGCAGUG.UGUCUUAUAU
NZ_AAEQ01000040.1/6922-6820        AGAUAAUAUAAAACG.AU.CCUUCAUAUAUCCUCAAAG.AU.AAGGUUUGAGA.GUCUCUACCGGGUUACC..GUAAACAACCU.G.ACUAUGAAGGCAGUG.UGUCUUAUAU
NZ_AAER01000030.1/6334-6232        AGAUAAUAUAAAACG.AU.CCUUCAUAUAUCCUCAAAG.AU.AAGGUUUGAGA.GUCUCUACCGGGUUACC..GUAAACAACCU.G.ACUAUGAAGGCAGUG.UGUCUUAUAU
NZ_AAES01000040.1/12800-12902      AGAUAAUAUAAAACG.AU.CCUUCAUAUAUCCUCAAAG.AU.AAGGUUUGAGA.GUCUCUACCGGGUUACC..GUAAACAACCU.G.ACUAUGAAGGCAGUG.UGUCUUAUAU
NC_004193.1/760473-760575          CAAUUUUUAUCCAAU.GC.CUUUCGUAUAUCCUCGAUA.AU.AUGGUUCGAAA.GUAUCUACCGGGUCACC..GUAAAUGAUCU.G.ACUAUGAAGGCAGAA.GCAGGUUCGG
NC_006270.2/4024210-4024312        AAAUAAUAGAAGCCC.AC.UUCUUGUAUAUAAUCAGUA.AU.AGGGUCUGAUU.GUUUCUACCUGGCAACC..GUAAAUCGCCA.G.ACUACAAGGAAGUUU.GAAUAGAUUU
NC_006322.1/4024324-4024426        AAAUAAUAGAAGCCC.AC.UUCUUGUAUAUAAUCAGUA.AU.AGGGUCUGAUU.GUUUCUACCUGGCAACC..GUAAAUCGCCA.G.ACUACAAGGAAGUUU.GAAUAGAUUU
NC_004193.1/786767-786868          CCGACAAUUGAAAAU.GA.ACCUCAUAUAAAUUUGAGA.AU.AUGGCUCAGAA.GUUUCUACCCAGC-ACC..GUAAAUGGCUG.G.ACUAUGAGGGAAGAU.GGAUCAUUUC
NC_002662.1/1159509-1159607        UAGUCUAUAAUAGAA.CA.AUCUUAUUUAU-ACCUAGG.AU.AUGGCUGGGC-.GUUUCUACCUCGUA-CC..GUAAA-UGCGA.G.ACAAUAAGGAAAUUC.GAUUUUUUAG
NC_000964.2/625993-625893          AAUUAAAUAGCUAUU.AU.CACUUGUAUAACCUCAAUA.AU.AUGGUUUGAGG.GUGUCUACCAGGAA-CC..GUAAA-AUCCU.G.AUUACAAAAUUUGUU.UAUGACAUUU
NC_003909.8/382630-382528          UUAAUACGGACGAUG.UU.ACCUCAUAUAUACUCGAUA.AU.AUGGAUCGAGA.GUUUCUACCCGGCAACC..UUAAAUUGCUG.G.ACUAUGGGGAAAACU.AAUGAAUAUU
NC_003997.3/342356-342254          UUAAUACGGACGAUG.UU.ACCUCAUAUAUACUCGAUA.AU.AUGGAUCGAGA.GUUUCUACCCGGCAACC..UUAAAUUGCUG.G.ACUAUGGGGAAAACU.AAUGAAUAUU
NC_005945.1/342369-342267          UUAAUACGGACGAUG.UU.ACCUCAUAUAUACUCGAUA.AU.AUGGAUCGAGA.GUUUCUACCCGGCAACC..UUAAAUUGCUG.G.ACUAUGGGGAAAACU.AAUGAAUAUU
NC_005957.1/356354-356252          UUAAUACGGACGAUG.UU.ACCUCAUAUAUACUCGAUA.AU.AUGGAUCGAGA.GUUUCUACCCGGCAACC..UUAAAUUGCUG.G.ACUAUGGGGAAAACU.AAUGAAUAUU
NC_006274.1/357462-357360          UUAAUACGGACGAUG.UU.ACCUCAUAUAUACUCGAUA.AU.AUGGAUCGAGA.GUUUCUACCCGGCAACC..UUAAAUUGCUG.G.ACUAUGGGGAAAACU.AAUGAAUAUU
NC_007530.2/342356-342254          UUAAUACGGACGAUG.UU.ACCUCAUAUAUACUCGAUA.AU.AUGGAUCGAGA.GUUUCUACCCGGCAACC..UUAAAUUGCUG.G.ACUAUGGGGAAAACU.AAUGAAUAUU
NZ_AAAC02000001.1/859268-859166    UUAAUACGGACGAUG.UU.ACCUCAUAUAUACUCGAUA.AU.AUGGAUCGAGA.GUUUCUACCCGGCAACC..UUAAAUUGCUG.G.ACUAUGGGGAAAACU.AAUGAAUAUU
NZ_AAEK01000051.1/8150-8252        UUAAUACGGACGAUG.UU.ACCUCAUAUAUACUCGAUA.AU.AUGGAUCGAGA.GUUUCUACCCGGCAACC..UUAAAUUGCUG.G.ACUAUGGGGAAAACU.AAUGAAUAUU
NZ_AAEN01000023.1/83441-83339      UUAAUACGGACGAUG.UU.ACCUCAUAUAUACUCGAUA.AU.AUGGAUCGAGA.GUUUCUACCCGGCAACC..UUAAAUUGCUG.G.ACUAUGGGGAAAACU.AAUGAAUAUU
NZ_AAEO01000030.1/96886-96784      UUAAUACGGACGAUG.UU.ACCUCAUAUAUACUCGAUA.AU.AUGGAUCGAGA.GUUUCUACCCGGCAACC..UUAAAUUGCUG.G.ACUAUGGGGAAAACU.AAUGAAUAUU
NZ_AAEP01000046.1/48810-48708      UUAAUACGGACGAUG.UU.ACCUCAUAUAUACUCGAUA.AU.AUGGAUCGAGA.GUUUCUACCCGGCAACC..UUAAAUUGCUG.G.ACUAUGGGGAAAACU.AAUGAAUAUU
NZ_AAEQ01000034.1/49483-49381      UUAAUACGGACGAUG.UU.ACCUCAUAUAUACUCGAUA.AU.AUGGAUCGAGA.GUUUCUACCCGGCAACC..UUAAAUUGCUG.G.ACUAUGGGGAAAACU.AAUGAAUAUU
NZ_AAER01000042.1/191339-191441    UUAAUACGGACGAUG.UU.ACCUCAUAUAUACUCGAUA.AU.AUGGAUCGAGA.GUUUCUACCCGGCAACC..UUAAAUUGCUG.G.ACUAUGGGGAAAACU.AAUGAAUAUU
NZ_AAES01000043.1/48479-48377      UUAAUACGGACGAUG.UU.ACCUCAUAUAUACUCGAUA.AU.AUGGAUCGAGA.GUUUCUACCCGGCAACC..UUAAAUUGCUG.G.ACUAUGGGGAAAACU.AAUGAAUAUU
NZ_AAAC02000001.1/794076-794178    AGAUAAUAUAAAACG.AU.CCUUCAUAUAUCCUCAAAG.AU.ARGGUUUGAGA.GUCUCUACCGGGUUACC..GUAAACAACCU.G.ACUAUGAWGGCAGUG.UGUCUUAUAU
NC_003030.1/1002176-1002275        UAUAUAAAAAACUAA.AU.UUCUCGUAUAC-ACCGGUA.AU.AUGGUCCGGAA.GUUUCUACCUGCUG-CC..AUAAA-UAGCA.G.ACUACGGGGUGUUAU.UGAUAAUAUA
NC_006582.1/1554717-1554819        UAAACGAACAAAGCA.UC.AGCUCGUAUAAUAGCGGUA.AU.AUGGUCCGCGA.GUCUCUACCAGGCUGCC..GAUAACGGCCU.G.ACUACGAGUGGUCUU.UUUCAGUUGU
NC_003909.8/336194-336296          AAAGAAUAAUAUAUA.AG.ACCUCAUAUAAUCGCGGGG.AU.AUGGCCUGCAA.GUCUCUACCUAACGACC..GUUAUUCGUUA.G.ACUAUGAGGGAAAGU.CACUCGGUAU
NC_003997.3/295331-295433          AAAGAAUAAUAUAUA.AG.ACCUCAUAUAAUCGCGGGG.AU.AUGGCCUGCAA.GUCUCUACCUAACGACC..GUUAUUCGUUA.G.ACUAUGAGGGAAAGU.CACUCGGUAU
NC_005945.1/295344-295446          AAAGAAUAAUAUAUA.AG.ACCUCAUAUAAUCGCGGGG.AU.AUGGCCUGCAA.GUCUCUACCUAACGACC..GUUAUUCGUUA.G.ACUAUGAGGGAAAGU.CACUCGGUAU
NC_005957.1/309524-309626          AAAGAAUAAUAUAUA.AG.ACCUCAUAUAAUCGCGGGG.AU.AUGGCCUGCAA.GUCUCUACCUAACGACC..GUUAUUCGUUA.G.ACUAUGAGGGAAAGU.CACUCGGUAU
NC_006274.1/309094-309196          AAAGAAUAAUAUAUA.AG.ACCUCAUAUAAUCGCGGGG.AU.AUGGCCUGCAA.GUCUCUACCUAACGACC..GUUAUUCGUUA.G.ACUAUGAGGGAAAGU.CACUCGGUAU
NC_007530.2/295331-295433          AAAGAAUAAUAUAUA.AG.ACCUCAUAUAAUCGCGGGG.AU.AUGGCCUGCAA.GUCUCUACCUAACGACC..GUUAUUCGUUA.G.ACUAUGAGGGAAAGU.CACUCGGUAU
NZ_AAAC02000001.1/812243-812345    AAAGAAUAAUAUAUA.AG.ACCUCAUAUAAUCGCGGGG.AU.AUGGCCUGCAA.GUCUCUACCUAACGACC..GUUAUUCGUUA.G.ACUAUGAGGGAAAGU.CACUCGGUAU
NZ_AAEK01000064.1/23153-23051      AAAGAAUAAUAUAUA.AG.ACCUCAUAUAAUCGCGGGG.AU.AUGGCCUGCAA.GUCUCUACCUAACGACC..GUUAUUCGUUA.G.ACUAUGAGGGAAAGU.CACUCGGUAU
NZ_AAEN01000023.1/36414-36516      AAAGAAUAAUAUAUA.AG.ACCUCAUAUAAUCGCGGGG.AU.AUGGCCUGCAA.GUCUCUACCUAACGACC..GUUAUUCGUUA.G.ACUAUGAGGGAAAGU.CACUCGGUAU
NZ_AAEO01000030.1/49824-49926      AAAGAAUAAUAUAUA.AG.ACCUCAUAUAAUCGCGGGG.AU.AUGGCCUGCAA.GUCUCUACCUAACGACC..GUUAUUCGUUA.G.ACUAUGAGGGAAAGU.CACUCGGUAU
NZ_AAEP01000046.1/1785-1887        AAAGAAUAAUAUAUA.AG.ACCUCAUAUAAUCGCGGGG.AU.AUGGCCUGCAA.GUCUCUACCUAACGACC..GUUAUUCGUUA.G.ACUAUGAGGGAAAGU.CACUCGGUAU
NZ_AAEQ01000034.1/2457-2559        AAAGAAUAAUAUAUA.AG.ACCUCAUAUAAUCGCGGGG.AU.AUGGCCUGCAA.GUCUCUACCUAACGACC..GUUAUUCGUUA.G.ACUAUGAGGGAAAGU.CACUCGGUAU
NZ_AAER01000042.1/238364-238262    AAAGAAUAAUAUAUA.AG.ACCUCAUAUAAUCGCGGGG.AU.AUGGCCUGCAA.GUCUCUACCUAACGACC..GUUAUUCGUUA.G.ACUAUGAGGGAAAGU.CACUCGGUAU
NZ_AAES01000043.1/1489-1591        AAAGAAUAAUAUAUA.AG.ACCUCAUAUAAUCGCGGGG.AU.AUGGCCUGCAA.GUCUCUACCUAACGACC..GUUAUUCGUUA.G.ACUAUGAGGGAAAGU.CACUCGGUAU
NC_004193.1/769686-769787          UGAUGUAAUUGAAUA.GA.AAUGCGUAUAAUUAAGGGG.AU.AUGGCCC-ACA.GUUUCUACCAGACCACC..GUAAAUGGUUU.G.ACUACGCAGUAAUUA.UAUUUGUAUC
NC_004722.1/343847-343745          UUAAUACGGACGAUG.UU.ACCUCAUAUAUACUUGAUA.AU.AUGGAUCGAGA.GUUUCUACCCGGCAACC..UUAAAUUGCUG.G.ACUAUGGGGAAAACU.AAUGAAUAUU
NZ_AAAW03000042.1/15038-14936      AAAAAAUUUAAAUAG.GG.CGUUCAUAUAAUCGCGGAG.AU.AGGGUCCGCAA.GUUUCUACCGGGCUGCC..GUAAAUGGCCU.G.ACUAUGAGCGAAACU.GUGCCCAGGG
NZ_AADT03000005.1/34629-34731      AAAAAUAAUUUAACC.CU.GCUUCGUAUAUUCCCGGAA.AU.GCGGUCCGGGA.GUUUCUACCAGGCAACC..GUAAAUUGCCC.G.GCUACGAAGGUUAUU.CUUCGUCGUC
NC_002570.2/648442-648544          ACAUGUAGAUAUCAU.CC.CUUUCGUAUAUACUUGGAG.AU.AAGGUCCAGGA.GUUUCUACCAGAUCACC..GUAAAUGAUCU.G.ACUAUGAAGGUGGAA.UGGCUCGAUA
NC_004722.1/298774-298876          AGAAACAAUAAUAUA.AG.ACCUCAUAUAAUCGCGGGG.AU.AUGGCCUGCAA.GUCUCUACCUAACGACC..GUUAUUCGUUA.G.ACUAUGAGGGAAAGU.CACUCGGUAU
NC_006510.1/272473-272575          UACGGAUAGACGAAA.GC.CCUUCAUAUAAGCGCAAGA.AU.AUGGCUUGCGC.GUCUCUACCGGGCCGCC..GUAAACGGCCC.G.ACUAUGAAGGCAGAA.GACGCUGCUA
NZ_AADW02000004.1/225764-225662    GGAAGAUUGAAUAUA.AC.ACCUCGUAUAAUAGCAGGG.AU.AUGGCUUGCAA.GUUUCUACCCGACGACC..CUAAAUCGUUG.G.ACUAUGGGGUAUAUG.GAUGUUCGUC
NC_006274.1/3685852-3685750        CUUCGAAAAGAAUCA.CU.GCCUCAUAUAAUCUUGGAG.AU.AAGGUCCAUAA.GUUUCUACCUGGCAACC..AUGAAUUGCUA.G.ACUAUGAGGGAAAAA.GUGUGUAACA
NZ_AAGO01000011.1/2345-2247        UUGAGCUGCUAUAAA.CA.AUCUUAUUUAU-ACCUAGA.AU.AUGGCUGGGC-.GUUUCUACCUCGUA-CC..GUAAA-UGCGA.G.ACAAUAAGGAAAUUC.GAUUUUUCAA
NZ_AAAK03000113.1/5724-5822        UAUUAGUUUUACAUA.CC.UACUUAUAUAU-CGUCAUA.AU.AUGGAUGACA-.GUUUCUAGCCAGUA-CC..GUAAA-UGCUG.G.ACUAUAAGUAAAAGA.UUGGCUAUUU
NZ_AADW02000005.1/186378-186480    CUAAAAAACAAAAAA.UA.AUGCCGUAUAAUUCUGGGG.AU.AUGGCCCGGAA.GUCUCUACAGGAACACC..UUAAAGGUUCC.U.ACUACGGCGUGCACU.GAUUUCCGGU
NC_003909.8/3578068-3577966        CUUCGAAAAGAAUCA.CU.GCCUCAUAUAAUCUUGGAG.AU.AAGGUCCAUAA.GUUUCUACCUGGCAACC..AUGAAUUGCUA.G.ACUAUGAGGGGAAAA.GUGUGUAACA
NC_003997.3/3605298-3605196        CUUCGAAAAGAAUCA.CU.GCCUCAUAUAAUCUUGGAG.AU.AAGGUCCAUAA.GUUUCUACCUGGCAACC..AUGAAUUGCUA.G.ACUAUGAGGGGAAAA.GUGUGUAACA
NC_004722.1/3766254-3766152        CUUCGAAAAGAAUCA.CU.GCCUCAUAUAAUCUUGGAG.AU.AAGGUCCAUAA.GUUUCUACCUGGCAACC..AUGAAUUGCUA.G.ACUAUGAGGGGAAAA.GUGUGUAACA
NC_005945.1/3605993-3605891        CUUCGAAAAGAAUCA.CU.GCCUCAUAUAAUCUUGGAG.AU.AAGGUCCAUAA.GUUUCUACCUGGCAACC..AUGAAUUGCUA.G.ACUAUGAGGGGAAAA.GUGUGUAACA
NC_005957.1/3626969-3626867        CUUCGAAAAGAAUCA.CU.GCCUCAUAUAAUCUUGGAG.AU.AAGGUCCAUAA.GUUUCUACCUGGCAACC..AUGAAUUGCUA.G.ACUAUGAGGGGAAAA.GUGUGUAACA
NC_007530.2/3605425-3605323        CUUCGAAAAGAAUCA.CU.GCCUCAUAUAAUCUUGGAG.AU.AAGGUCCAUAA.GUUUCUACCUGGCAACC..AUGAAUUGCUA.G.ACUAUGAGGGGAAAA.GUGUGUAACA
NZ_AAAC02000001.1/4059572-4059470  CUUCGAAAAGAAUCA.CU.GCCUCAUAUAAUCUUGGAG.AU.AAGGUCCAUAA.GUUUCUACCUGGCAACC..AUGAAUUGCUA.G.ACUAUGAGGGGAAAA.GUGUGUAACA
NZ_AAEN01000012.1/139994-140096    CUUCGAAAAGAAUCA.CU.GCCUCAUAUAAUCUUGGAG.AU.AAGGUCCAUAA.GUUUCUACCUGGCAACC..AUGAAUUGCUA.G.ACUAUGAGGGGAAAA.GUGUGUAACA
NZ_AAEO01000020.1/51249-51351      CUUCGAAAAGAAUCA.CU.GCCUCAUAUAAUCUUGGAG.AU.AAGGUCCAUAA.GUUUCUACCUGGCAACC..AUGAAUUGCUA.G.ACUAUGAGGGGAAAA.GUGUGUAACA
NZ_AAEP01000042.1/12489-12387      CUUCGAAAAGAAUCA.CU.GCCUCAUAUAAUCUUGGAG.AU.AAGGUCCAUAA.GUUUCUACCUGGCAACC..AUGAAUUGCUA.G.ACUAUGAGGGGAAAA.GUGUGUAACA
NZ_AAEQ01000019.1/51159-51261      CUUCGAAAAGAAUCA.CU.GCCUCAUAUAAUCUUGGAG.AU.AAGGUCCAUAA.GUUUCUACCUGGCAACC..AUGAAUUGCUA.G.ACUAUGAGGGGAAAA.GUGUGUAACA
NZ_AAER01000035.1/118314-118212    CUUCGAAAAGAAUCA.CU.GCCUCAUAUAAUCUUGGAG.AU.AAGGUCCAUAA.GUUUCUACCUGGCAACC..AUGAAUUGCUA.G.ACUAUGAGGGGAAAA.GUGUGUAACA
NZ_AAES01000032.1/51320-51422      CUUCGAAAAGAAUCA.CU.GCCUCAUAUAAUCUUGGAG.AU.AAGGUCCAUAA.GUUUCUACCUGGCAACC..AUGAAUUGCUA.G.ACUAUGAGGGGAAAA.GUGUGUAACA
NC_006371.1/1538896-1538796        UAAUAAUGGGUAAAG.UU.ACUUCGUAUAACCCCACUU.AU.AGGGUGUGGGG.GUCUCUACCAGAAU-CC..GUAAA-AUUCU.G.AUUACGAAGAGUUGA.GUGAUUGAUC
NC_004460.1/504371-504471          GACUUUCGGCGAUCA.AC.GCUUCAUAUAAUCCUAAUG.AU.AUGGUUUGGGA.GUUUCUACCAAGAG-CC..UUAAA-CUCUU.G.AUUAUGAAGUCUGUC.GCUUUAUCCG
NC_005140.1/1130553-1130653        GACUUUCGGCGAUCA.AC.GCUUCAUAUAAUCCUAAUG.AU.AUGGUUUGGGA.GUUUCUACCAAGAG-CC..UUAAA-CUCUU.G.AUUAUGAAGUCUGUC.GCUUUAUCCG
NC_004116.1/1094305-1094209        CAAUUAAAUAUAUGA.UU.UACUUAUUUAU-GCUGAGG.AU.-UGGCUUAGC-.GUCUCUACAAGACA-CC..GU-AA-UGUCU.A.ACAAUAAGUAAGCUA.AUAAAUAGCU
NC_004368.1/1163490-1163394        CAAUUAAAUAUAUGA.UU.UACUUAUUUAU-GCUGAGG.AU.-UGGCUUAGC-.GUCUCUACAAGACA-CC..GU-AA-UGUCU.A.ACAAUAAGUAAGCUA.AUAAAUAGCU
NZ_AADT03000005.1/42245-42347      CAAUAAAGCCAGUCU.UA.ACUUCGUAUAUCCCCGGCA.AU.AGGGACCGGGG.GUUUCUACCAGGCAACC..GCAAAUUGCCC.G.GCUACGAAGGUAUAU.CUUCGUUGCU
NC_004557.1/2551392-2551293        CUCUAUAAUAAAUUA.UU.GACUCAUAUAU-CCCCUUA.AU.AAGGUAGGGA-.GUAUCUACCAGAAG-CC..UUAAA-CUUCU.G.ACUAUGAGUGAAUAAaGCAUUGUCAU
NC_003028.1/1754786-1754882        AAAAUUGAAUAUCGU.UU.UACUUGUUUAU-GUCGUGA.AU.-UGGCACGAC-.GUUUCUACAAGGUG-CC..GG-AA-CACCU.A.ACAAUAAGUAAGUCA.GCAGUGAGAU
NC_003098.1/1634825-1634921        AAAAUUGAAUAUCGU.UU.UACUUGUUUAU-GUCGUGA.AU.-UGGCACGAC-.GUUUCUACAAGGUG-CC..GG-AA-CACCU.A.ACAAUAAGUAAGUCA.GCAGUGAGAU
NZ_AAGY01000085.1/5640-5736        AAAAUUGAAUAUCGU.UU.UACUUGUUUAU-GUCGUGA.AU.-UGGCACGAC-.GUUUCUACAAGGUG-CC..GG-AA-CACCU.A.ACAAUAAGUAAGUCA.GCAGUGAGAU
NZ_AAEK01000001.1/183902-184006    AUAAUUUUACACAUU.AU.CACUCGUAUAUACUCGGUA.AU.AUGGUCCGAGC.GUUUCUACCUAGUUCCCaaUGAAAGAACUG.G.ACUACGGGUUAAAGU.AUUCGGUCGC
NC_003454.1/1645820-1645721        UAAAUAAUUUUAAUA.AA.AAUUCGUAUAA-GCCUAAU.AU.AUGGAAGGGU-.GUCCCUAC-GGUUAACC..AUAAAUUAACC.A.GCUACGAAAAAUGUU.UUACUGUGUU
NZ_AADW02000027.1/2980-2880        GAAUAAACGUAUAGC.AA.CGCUCGUAUAAUAGUGGGG.AU.-UGGCCCACGA.GUCUCUACCGGAUCGCC..GU-AACGAUCC.G.ACUACGGGUGGUGAG.UUACUGCUCU
NZ_AADW02000005.1/179959-180061    AAAUCAUACAUGCAU.CU.CCUUUGUAUAUACUCGCGA.AU.AUGGCGUGAGA.GUCUCUACCGGGUCACC..UUAAACGACCU.G.ACUAUGAAGGAGCAG.ACCCUUCGUA
NC_006582.1/1039390-1039492        AAUGUCCAAUAGGAA.AA.UACCCGUAUAAUUGCAGGA.AU.AAGGCCUGCAC.GUUUCUACCGAGCCACC..GUAAAUGGCUU.G.ACUACGGCAUGAUAA.AUGGAGCGCA
NC_002737.1/930749-930845          UGAAUUCAAUAAUGA.CA.UACUUAUUUAU-GCUGUGA.AU.-UGGCGCAGC-.GUCUCUACAAGACA-CC..UU-AA-UGUCU.A.ACAAUAAGUAAGCUU.UUAGGCUUGC
NC_003485.1/910599-910695          UGAAUUCAAUAAUGA.CA.UACUUAUUUAU-GCUGUGA.AU.-UGGCGCAGC-.GUCUCUACAAGACA-CC..UU-AA-UGUCU.A.ACAAUAAGUAAGCUU.UUAGGCUUGC
NC_004070.1/846557-846653          UGAAUUCAAUAAUGA.CA.UACUUAUUUAU-GCUGUGA.AU.-UGGCGCAGC-.GUCUCUACAAGACA-CC..UU-AA-UGUCU.A.ACAAUAAGUAAGCUU.UUAGGCUUGC
NC_004606.1/977077-977173          UGAAUUCAAUAAUGA.CA.UACUUAUUUAU-GCUGUGA.AU.-UGGCGCAGC-.GUCUCUACAAGACA-CC..UU-AA-UGUCU.A.ACAAUAAGUAAGCUU.UUAGGCUUGC
NC_006086.1/857664-857760          UGAAUUCAAUAAUGA.CA.UACUUAUUUAU-GCUGUGA.AU.-UGGCGCAGC-.GUCUCUACAAGACA-CC..UU-AA-UGUCU.A.ACAAUAAGUAAGCUU.UUAGGCUUGC
NZ_AAFV01000199.1/507-411          UGAAUUCAAUAAUGA.CA.UACUUAUUUAU-GCUGUGA.AU.-UGGCGCAGC-.GUCUCUACAAGACA-CC..UU-AA-UGUCU.A.ACAAUAAGUAAGCUU.UUAGGCUUGC
NC_004605.1/1369721-1369821        UAUAAUCGCAAGCGU.UU.GCUUCGUAUAACCCCAAUG.AU.AUGGUUUGGGG.GUCUCUACCAGUUC-CC..GCAAA-GUGCU.G.AUUACGAAGAGUUGA.GAUCACUGUG
NZ_AAAW03000004.1/66862-66959      UGAACUGAAUAAUAA.AA.UUUUUAUAUAA-GUUCAUA.AU.-GGGUUGAAC-.GUCUCUACCAACUA-CC..GUAAA-UAGUU.G.AUUAUAAAAAUUUCG.AACGGAAUGA
NC_004567.1/2968830-2968731        UUAUCAAUACAACUA.AU.UGCCUAUAUAAU-GCCAUG.AU.AUGGAUGGCGA.GUUUCUACCCAGUG-CC..GUAAA-CACUG.G.ACUAUAAGCGAAUUG.AGUCGACGGG
NZ_AAEV01000003.1/13765-13667      ACAAUCAAAUAAAAC.UU.AGCCUAUAUAAUGUC-UUA.AU.CUGGU-UGACA.GUUUCUACCCAACG-CC..GUAAA-UGUUG.G.ACUAUAGGAAAACUA.ACUCUUAUGU
NC_002570.2/806873-806971          UUAAUCGAGCUCAAC.AC.UCUUCGUAUAUCCUC-UCA.AU.AUGGGAUGAGG.GUCUCUAC-AGGUA-CC..GUAAA-UACCU.A.GCUACGAAAAGAAUG.CAGUUAAUGU
NZ_AAEK01000052.1/27552-27452      AUUAAUUACAUAUGA.GA.AUCAUGUAUAACUCCAAGA.AU.AUGGCUUGGGG.GUCUCUACCAGGAA-CC..AAUAA-CUCCU.G.ACUACAAAAUGCGUA.UUAUAGCGUU
NC_006814.1/237722-237626          AUUAAGCCAAUACAA.AU.AUCU-AUAUAU-CGUCGAA.AU.AAGGUCGACA-.GUUUCUACCCACUA-CC..GUAAA-UGGUG.G.ACUAU-AGGUAAACG.AAAUUAAGAA
NC_005363.1/3414604-3414703        AAAUAACUUCAUAGUgUU.UCCCCGUAUAU-GUUGCGA.AU.AGGGCGCAGC-.GUUUCUACCAGGCA-CC..UCAAA-UGCCU.G.ACUAUGGAGGUUCUU.UGUGAAGUUG
NZ_AADT03000021.1/9410-9513        AAAAUAAAUAUGGCA.AU.GGCCUGUAUAAUUGGGGGA.AU.AGGGCUCCCAA.GUUUCUACCGGGCAACC..GUAAAUUGCCCuG.GCUACAGCCUGAAAG.UGUACCUCAG
NC_004668.1/2288426-2288328        UCCUAGAGAAACAUA.GA.AGCUUGUAUAA-GGUCAAA.AU.ACGGUUGACC-.GUCUCUACCCAGCA-CC..GUAAA-UGCUG.G.UCUAUAAGUGAAGAA.GAGCGGAUAG
NC_006449.1/1182949-1183044        CAAACAAUGAGAACA.-U.UACUUAUUUAU-GUCACGA.AU.-GGGCGUGAC-.GUUUCUACAAGGUG-CC..GU-AA-CACCU.A.ACAAUAAGUAAGCUA.AUUUAGUCAU
NZ_AAGS01000026.1/9921-10016       CAAACAAUGAGAACA.-U.UACUUAUUUAU-GUCACGA.AU.-GGGCGUGAC-.GUUUCUACAAGGUG-CC..GU-AA-CACCU.A.ACAAUAAGUAAGCUA.AUUUAGUCAU
NZ_AAGQ01000089.1/170-269          UAACUUAACAAAUGU.UUcUGCUUAUAUAU-CGCUGCG.AU.ACGGGUAGCA-.GUCUCUACCCGGAG-CC..GUAAA-CUCCG.G.ACUAUAGGUAAAGAA.GGGCCGGUAU
NZ_AABF02000293.1/1-98             UAGAUAUUAAAUAAA.--.AAUUCGUAUAA-GCCUAAU.AU.AUGGAAAGGU-.GUCCCUAC-GGUUAACC..GUAAAUUAACC.A.GCUACGAAAAAUGUU.UUUGCUGUAU
NC_006448.1/1185082-1185177        CAAACAAUGAGAACA.-U.UACUUAUUUAU-GUCACGA.AU.-GGGCGUGAC-.GUUUCUACAAGGUG-CC..GU-AA-CUCCU.A.ACAAUAAGUAAGCUA.AUUUAGUCAU
NC_004567.1/2410478-2410577        UUCAAAUAAGUGGUA.AU.UGCCUAUAUAAU-GUCAUG.AU.AUGGUUGACGA.GUUUCUACCCAACC-CC..GUAAA-GGUUG.G.ACUAUAAGCAAACGA.GGUCAUCCCG
NZ_AABJ03000010.1/47704-47802      AUUCAGAAUGUUGAA.AA.AGCUUAUAUAUGGUCGU-A.AU.AAGG-AUGACC.GUUUCUACCCGGAG-CC..ACAAA-CUCAG.G.ACUAUAAGCAAUUAA.GUACUUGUGC
NZ_AADT03000002.1/89184-89083      GAGUCUUCUUUUAGG.UU.UCUUCGUAUAGUCCCGGAG.AU.-UGGUCCGGGG.GUUUCUACCAGGUGACC..GG-AAUCACCUuG.GCUACGAAGGGUUAU.UUCCUUUGUG
NC_006814.1/1971978-1972076        AUACUUAACAAUCAA.GU.UAUCUAUAUAU-CGUCGAA.AU.AAGGUCGACA-.GUAUCUACCCUGAG-CC..AUAAA-UUCAG.G.ACUAUAGGUAUCAGA.CGUCAUAAUU
NZ_AAAO02000016.1/1579-1480        CACUCUAGAUAUCAA.AA.UAUCUAUAUAU-CGUCGUA.AU.AAGGUCGACA-.GUUUCUACCCGGAA-CCa.AUUAA-UUCUG.G.ACUAUAGGUAAUCGA.UGUCAUAAGU
NC_005362.1/1949387-1949485        AUACUUAACAAUCAA.GU.UAUCUAUAUAU-CGUCGAA.AU.AAGGUCGACA-.GUAUCUACCCUGAG-CC..AUAAA-UUCAG.G.ACUAUAGGUAUCAGA.CGUCAUAAAU
NZ_AAAO02000035.1/3299-3201        AUACUUAACAAUCAA.GU.UAUCUAUAUAU-CGUCGAA.AU.AAGGUCGACA-.GUAUCUACCCUGAG-CC..AUAAA-UUCAG.G.ACUAUAGGUAUCAGA.CGUCAUAAAU
NC_005362.1/263146-263049          CACUCUAGAUAUCAA.AU.AUCU-AUAUAU-CGUCGUA.AU.AAGGUCGACA-.GUUUCUACCCGGAA-CCa.AUUAA-UUCUG.G.ACUAU-AGGUAAUCG.AUGUCAUAAG
NC_005363.1/2004933-2004835        ACUACUAACCGCGGU.UA.CACAAAUAUAA-GUCGGAG.AU.AGGGUCUGAC-.GUUUCUACCUGCCA-CC..GUAAA-GGGCA.G.UCUAUUUGGAGCGAA.UAUAUGUUGA
NZ_AADT03000002.1/98293-98192      GACGAAUAUUACUAU.UA.GACUCGUAUAACCCCGGCG.AU.-GGGGCCGGGG.GUCUCUACCAGGUGACC..GG-AAUCACCUcG.GCUACGAGGGUGAGC.GGCAGCUGGU
NZ_AABH02000036.1/17403-17500      CAACUAAAGAAGUUA.UU.UGCAGAUAUAU-CGUUGGA.AA.ACGGCCAACA-.GUUUCUACCACGCC-CC..-AAAA-GUCGU.G.ACUAUCCGCAAAUGU.UUUUGACGAU
NC_006055.1/484139-484044          UAUAAAAUUAAUAUG.AA.AACUUGUAUAAUCCUUC--.AU.AUCGGGAAGGA.GUCUCUACCUAACA-CC..---AA-UGUUA.G.AUUAUGAGUUUUAUG.GUUUUCGCUA
NZ_AABH02000272.1/211-308          CAACUAAAGAAGUUA.UU.UGCAGAUAUAU-CGUUGGA.AA.ACGGCCAACA-.GUUUCUACCACGCC-CC..-AAAA-GUCGU.G.ACUAUCCGCAAAUGU.UUCUGACGAU
NZ_AABJ03000003.1/47905-47810      AAGAUAAAUAGCAAC.CA.AGCAGGUAUAU-CGUCGGA.UA.AUGGCUGACA-.GUUUCUACCCAACA-CC..---AA-UGUUG.G.ACUAUCUGUGGAUGU.CUUUUUGGCG
NZ_AABH02000038.1/17559-17463      UAUUCUAUGUGAAAU.UU.AGCUGAUAUAGUAUCGA--.AUaAUGG-UCGAUU.GUUUCUAGCCAGCA-CC..---CA-UGCUG.GaACUAUCAUAAACAUG.UUAUUUAAUU
NC_006055.1/397027-397123          AAUAAUUAAAUAUAA.AA.AACUUAUACAU-GACAACAuAU.-UGGGUUGUC-.GAC-CUGCCUCUGGACC..-U--AUCCUUA.G.ACUAUAAGCGUGAGG.UUUUUUUACA
#=GC SS_cons                       ...................<<<<<<<<B..<<<<<<<..ZZ.Z.AA>>>>>>>.<[...]b><<<<<<<aa....zzz>>>>>>.>...>>>>>>>>................
#=GC SS_label                      ...................===P1===...---P2--.........--P2---.........---P3--.........---P3---...===P1===................
#=GC RF                            aAAauuaaAaAAAaA.au.aacUCgUAUAAucucgggA.AU.AUGGcccgaga.GUUUCUACCaggcaaCC..GUAAAuugccu.G.ACUAcGAguaAauuu.uauuUaUuuu
#=GC SS_align                      :::::::::::::::.::.((((((((,,,<<<<<<<_.__.____>>>>>>>.,,,,,,,,<<<<<<<__.._____>>>>>>.>.,,)))))))):::::.::::::::::
//
