# Supplementary material for: The distributions, mechanisms, and structures of metabolite-binding riboswitches
Source: Genome Biol. 2007 Nov 12;8(11):R239. doi: 10.1186/gb-2007-8-11-r239 (PMC2258182; doi:10.1186/gb-2007-8-11-r239)
Supplement: Additional data file 1 — Sequence alignments of the riboswitch aptamer data sets annotated with new base-base interactions in Stockholm format. [file gb-2007-8-11-r239-S1.zip › Stockholm/SAM-I.stk]

# STOCKHOLM 1.0

#=GS NC_002570.2/910199-910081          organism  Bacillus halodurans C-125
#=GS NC_003997.3/2953235-2953120        organism  Bacillus anthracis str. Ames
#=GS NC_005945.1/2953927-2953812        organism  Bacillus anthracis str. Sterne
#=GS NC_007530.2/2953363-2953248        organism  Bacillus anthracis str. 'Ames Ancestor'
#=GS NZ_AAAC02000001.1/3418914-3418799  organism  Bacillus anthracis str. A2012
#=GS NZ_AAEN01000017.1/189376-189261    organism  Bacillus anthracis str. CNEVA-9066
#=GS NZ_AAEO01000022.1/912237-912122    organism  Bacillus anthracis str. A1055
#=GS NZ_AAEP01000026.1/239046-238931    organism  Bacillus anthracis str. Vollum
#=GS NZ_AAEQ01000035.1/280128-280243    organism  Bacillus anthracis str. Kruger B
#=GS NZ_AAER01000040.1/684532-684417    organism  Bacillus anthracis str. Western North America USA6153
#=GS NZ_AAES01000035.1/853998-853883    organism  Bacillus anthracis str. Australia 94
#=GS NC_003869.1/1750376-1750263        organism  Thermoanaerobacter tengcongensis MB4
#=GS NC_003909.8/3019934-3019819        organism  Bacillus cereus ATCC 10987
#=GS NC_004722.1/3147207-3147092        organism  Bacillus cereus ATCC 14579
#=GS NC_005957.1/3052794-3052679        organism  Bacillus thuringiensis serovar konkukian str. 97-27
#=GS NC_006274.1/3037562-3037447        organism  Bacillus cereus E33L
#=GS NC_004722.1/174297-174169          organism  Bacillus cereus ATCC 14579
#=GS NZ_AAEK01000001.1/280075-280190    organism  Bacillus cereus G9241
#=GS NC_003909.8/205489-205361          organism  Bacillus cereus ATCC 10987
#=GS NC_006274.1/177111-176983          organism  Bacillus cereus E33L
#=GS NC_003909.8/4732575-4732453        organism  Bacillus cereus ATCC 10987
#=GS NC_004557.1/1226207-1226090        organism  Clostridium tetani E88
#=GS NC_006274.1/1397375-1397497        organism  Bacillus cereus E33L
#=GS NZ_AAEK01000065.1/5093-5213        organism  Bacillus cereus G9241
#=GS NC_003997.3/4739984-4739863        organism  Bacillus anthracis str. Ames
#=GS NC_004722.1/4894715-4894594        organism  Bacillus cereus ATCC 14579
#=GS NC_005945.1/4741319-4741198        organism  Bacillus anthracis str. Sterne
#=GS NC_005957.1/4749683-4749562        organism  Bacillus thuringiensis serovar konkukian str. 97-27
#=GS NC_006274.1/4808856-4808735        organism  Bacillus cereus E33L
#=GS NC_007530.2/4740110-4739989        organism  Bacillus anthracis str. 'Ames Ancestor'
#=GS NZ_AAAC02000001.1/83037-82916      organism  Bacillus anthracis str. A2012
#=GS NZ_AAEK01000012.1/81120-80999      organism  Bacillus cereus G9241
#=GS NZ_AAEN01000026.1/85046-84925      organism  Bacillus anthracis str. CNEVA-9066
#=GS NZ_AAEO01000032.1/86605-86484      organism  Bacillus anthracis str. A1055
#=GS NZ_AAEP01000027.1/83913-83792      organism  Bacillus anthracis str. Vollum
#=GS NZ_AAEQ01000025.1/29364-29485      organism  Bacillus anthracis str. Kruger B
#=GS NZ_AAER01000029.1/29365-29486      organism  Bacillus anthracis str. Western North America USA6153
#=GS NZ_AAES01000037.1/86176-86055      organism  Bacillus anthracis str. Australia 94
#=GS NC_002570.2/3590828-3590702        organism  Bacillus halodurans C-125
#=GS NC_003997.3/177281-177153          organism  Bacillus anthracis str. Ames
#=GS NC_005945.1/177282-177154          organism  Bacillus anthracis str. Sterne
#=GS NC_007530.2/177281-177153          organism  Bacillus anthracis str. 'Ames Ancestor'
#=GS NZ_AAEN01000019.1/29097-28969      organism  Bacillus anthracis str. CNEVA-9066
#=GS NZ_AAEO01000023.1/68675-68803      organism  Bacillus anthracis str. A1055
#=GS NZ_AAEP01000033.1/26678-26550      organism  Bacillus anthracis str. Vollum
#=GS NZ_AAEQ01000020.1/67580-67708      organism  Bacillus anthracis str. Kruger B
#=GS NZ_AAER01000024.1/68677-68805      organism  Bacillus anthracis str. Western North America USA6153
#=GS NZ_AAES01000019.1/27683-27555      organism  Bacillus anthracis str. Australia 94
#=GS NC_003909.8/4022849-4022972        organism  Bacillus cereus ATCC 10987
#=GS NC_005957.1/4062233-4062356        organism  Bacillus thuringiensis serovar konkukian str. 97-27
#=GS NC_006274.1/4116460-4116583        organism  Bacillus cereus E33L
#=GS NZ_AAEK01000021.1/52446-52323      organism  Bacillus cereus G9241
#=GS NC_003997.3/320598-320718          organism  Bacillus anthracis str. Ames
#=GS NC_004722.1/324051-324171          organism  Bacillus cereus ATCC 14579
#=GS NC_005945.1/320611-320731          organism  Bacillus anthracis str. Sterne
#=GS NC_005957.1/334799-334919          organism  Bacillus thuringiensis serovar konkukian str. 97-27
#=GS NC_007530.2/320598-320718          organism  Bacillus anthracis str. 'Ames Ancestor'
#=GS NZ_AAAC02000001.1/837510-837630    organism  Bacillus anthracis str. A2012
#=GS NZ_AAEN01000023.1/61682-61802      organism  Bacillus anthracis str. CNEVA-9066
#=GS NZ_AAEP01000046.1/27052-27172      organism  Bacillus anthracis str. Vollum
#=GS NZ_AAEQ01000034.1/27725-27845      organism  Bacillus anthracis str. Kruger B
#=GS NZ_AAER01000042.1/213097-212977    organism  Bacillus anthracis str. Western North America USA6153
#=GS NZ_AAES01000043.1/26756-26876      organism  Bacillus anthracis str. Australia 94
#=GS NC_003997.3/4074276-4074399        organism  Bacillus anthracis str. Ames
#=GS NC_005945.1/4074776-4074899        organism  Bacillus anthracis str. Sterne
#=GS NC_007530.2/4074403-4074526        organism  Bacillus anthracis str. 'Ames Ancestor'
#=GS NZ_AAAC02000001.1/4520037-4520160  organism  Bacillus anthracis str. A2012
#=GS NZ_AAEN01000013.1/328785-328908    organism  Bacillus anthracis str. CNEVA-9066
#=GS NZ_AAEO01000019.1/415878-416001    organism  Bacillus anthracis str. A1055
#=GS NZ_AAEP01000031.1/31192-31069      organism  Bacillus anthracis str. Vollum
#=GS NZ_AAEQ01000030.1/63312-63435      organism  Bacillus anthracis str. Kruger B
#=GS NZ_AAER01000035.1/587122-587245    organism  Bacillus anthracis str. Western North America USA6153
#=GS NZ_AAES01000022.1/578982-578859    organism  Bacillus anthracis str. Australia 94
#=GS NC_004722.1/4199707-4199831        organism  Bacillus cereus ATCC 14579
#=GS NC_003909.8/1518510-1518632        organism  Bacillus cereus ATCC 10987
#=GS NC_003997.3/1362650-1362772        organism  Bacillus anthracis str. Ames
#=GS NC_005945.1/1362719-1362841        organism  Bacillus anthracis str. Sterne
#=GS NC_005957.1/1384692-1384814        organism  Bacillus thuringiensis serovar konkukian str. 97-27
#=GS NC_007530.2/1362773-1362895        organism  Bacillus anthracis str. 'Ames Ancestor'
#=GS NZ_AAAC02000001.1/1854747-1854869  organism  Bacillus anthracis str. A2012
#=GS NZ_AAEK01000009.1/10305-10183      organism  Bacillus cereus G9241
#=GS NZ_AAEN01000008.1/61362-61240      organism  Bacillus anthracis str. CNEVA-9066
#=GS NZ_AAEO01000037.1/10237-10115      organism  Bacillus anthracis str. A1055
#=GS NZ_AAEP01000030.1/168681-168803    organism  Bacillus anthracis str. Vollum
#=GS NZ_AAEQ01000023.1/168941-169063    organism  Bacillus anthracis str. Kruger B
#=GS NZ_AAER01000019.1/61164-61042      organism  Bacillus anthracis str. Western North America USA6153
#=GS NZ_AAES01000029.1/168911-169033    organism  Bacillus anthracis str. Australia 94
#=GS NC_006274.1/334363-334481          organism  Bacillus cereus E33L
#=GS NZ_AAEK01000051.1/29982-29864      organism  Bacillus cereus G9241
#=GS NC_003030.1/2914848-2914726        organism  Clostridium acetobutylicum ATCC 824
#=GS NC_003869.1/2076689-2076566        organism  Thermoanaerobacter tengcongensis MB4
#=GS NC_002973.5/325918-325785          organism  Listeria monocytogenes str. 4b F2365
#=GS NC_004722.1/1382033-1382155        organism  Bacillus cereus ATCC 14579
#=GS NC_003909.8/361547-361667          organism  Bacillus cereus ATCC 10987
#=GS NC_004193.1/1098106-1097986        organism  Oceanobacillus iheyensis HTE831
#=GS NC_003030.1/1073895-1073778        organism  Clostridium acetobutylicum ATCC 824
#=GS NC_003909.8/225261-225140          organism  Bacillus cereus ATCC 10987
#=GS NC_003909.8/3299174-3299054        organism  Bacillus cereus ATCC 10987
#=GS NC_003030.1/2991414-2991290        organism  Clostridium acetobutylicum ATCC 824
#=GS NZ_AAAW03000200.1/1134-1020        organism  Desulfitobacterium hafniense DCB-2
#=GS NZ_AADR01000001.1/130761-130894    organism  Listeria monocytogenes str. 4b H7858
#=GS NZ_AADW02000002.1/258943-258826    organism  Exiguobacterium sp. 255-15
#=GS NC_004193.1/727019-727138          organism  Oceanobacillus iheyensis HTE831
#=GS NC_003030.1/1976364-1976478        organism  Clostridium acetobutylicum ATCC 824
#=GS NC_003997.3/197194-197074          organism  Bacillus anthracis str. Ames
#=GS NC_005945.1/197195-197075          organism  Bacillus anthracis str. Sterne
#=GS NC_005957.1/201148-201028          organism  Bacillus thuringiensis serovar konkukian str. 97-27
#=GS NC_006274.1/198522-198402          organism  Bacillus cereus E33L
#=GS NC_007530.2/197194-197074          organism  Bacillus anthracis str. 'Ames Ancestor'
#=GS NZ_AAAC02000001.1/736643-736523    organism  Bacillus anthracis str. A2012
#=GS NZ_AAEN01000019.1/49010-48890      organism  Bacillus anthracis str. CNEVA-9066
#=GS NZ_AAEO01000023.1/48759-48879      organism  Bacillus anthracis str. A1055
#=GS NZ_AAEP01000033.1/46590-46470      organism  Bacillus anthracis str. Vollum
#=GS NZ_AAEQ01000020.1/47667-47787      organism  Bacillus anthracis str. Kruger B
#=GS NZ_AAER01000024.1/48765-48885      organism  Bacillus anthracis str. Western North America USA6153
#=GS NZ_AAES01000019.1/47595-47475      organism  Bacillus anthracis str. Australia 94
#=GS NC_003210.1/309392-309259          organism  Listeria monocytogenes EGD-e
#=GS NC_003212.1/327343-327210          organism  Listeria innocua Clip11262
#=GS NZ_AADQ01000021.1/21706-21839      organism  Listeria monocytogenes str. 1/2a F6854
#=GS NC_004193.1/2708652-2708532        organism  Oceanobacillus iheyensis HTE831
#=GS NC_004722.1/194629-194511          organism  Bacillus cereus ATCC 14579
#=GS NC_004557.1/2676962-2676846        organism  Clostridium tetani E88
#=GS NC_004193.1/2437314-2437201        organism  Oceanobacillus iheyensis HTE831
#=GS NC_002973.5/1720640-1720520        organism  Listeria monocytogenes str. 4b F2365
#=GS NC_003212.1/1790199-1790079        organism  Listeria innocua Clip11262
#=GS NZ_AADR01000038.1/16228-16108      organism  Listeria monocytogenes str. 4b H7858
#=GS NZ_AADT03000059.1/3706-3828        organism  Moorella thermoacetica ATCC 39073
#=GS NC_003997.3/1375344-1375463        organism  Bacillus anthracis str. Ames
#=GS NC_005945.1/1375412-1375531        organism  Bacillus anthracis str. Sterne
#=GS NC_005957.1/1398751-1398870        organism  Bacillus thuringiensis serovar konkukian str. 97-27
#=GS NC_006274.1/1410129-1410248        organism  Bacillus cereus E33L
#=GS NC_007530.2/1375467-1375586        organism  Bacillus anthracis str. 'Ames Ancestor'
#=GS NZ_AAAC02000001.1/1867309-1867428  organism  Bacillus anthracis str. A2012
#=GS NZ_AAEN01000008.1/48659-48540      organism  Bacillus anthracis str. CNEVA-9066
#=GS NZ_AAEO01000017.1/2190-2309        organism  Bacillus anthracis str. A1055
#=GS NZ_AAEP01000030.1/181375-181494    organism  Bacillus anthracis str. Vollum
#=GS NZ_AAEQ01000023.1/181644-181763    organism  Bacillus anthracis str. Kruger B
#=GS NZ_AAER01000019.1/48467-48348      organism  Bacillus anthracis str. Western North America USA6153
#=GS NZ_AAES01000029.1/181603-181722    organism  Bacillus anthracis str. Australia 94
#=GS NC_006582.1/3104700-3104581        organism  Bacillus clausii KSM-K16
#=GS NC_002570.2/1699950-1700073        organism  Bacillus halodurans C-125
#=GS NZ_AAEO01000030.1/75093-75213      organism  Bacillus anthracis str. A1055
#=GS NZ_AAEK01000030.1/59118-59236      organism  Bacillus cereus G9241
#=GS NC_005957.1/1833720-1833843        organism  Bacillus thuringiensis serovar konkukian str. 97-27
#=GS NZ_AADW02000029.1/16706-16587      organism  Exiguobacterium sp. 255-15
#=GS NC_003030.1/1131530-1131648        organism  Clostridium acetobutylicum ATCC 824
#=GS NC_003030.1/671363-671244          organism  Clostridium acetobutylicum ATCC 824
#=GS NC_004722.1/1394794-1394913        organism  Bacillus cereus ATCC 14579
#=GS NC_003909.8/5120384-5120265        organism  Bacillus cereus ATCC 10987
#=GS NC_003997.3/5140331-5140212        organism  Bacillus anthracis str. Ames
#=GS NC_005945.1/5141702-5141583        organism  Bacillus anthracis str. Sterne
#=GS NC_005957.1/5148712-5148593        organism  Bacillus thuringiensis serovar konkukian str. 97-27
#=GS NC_006274.1/5213250-5213131        organism  Bacillus cereus E33L
#=GS NC_007530.2/5140457-5140338        organism  Bacillus anthracis str. 'Ames Ancestor'
#=GS NZ_AAAC02000001.1/481669-481550    organism  Bacillus anthracis str. A2012
#=GS NZ_AAEN01000025.1/97781-97900      organism  Bacillus anthracis str. CNEVA-9066
#=GS NZ_AAEO01000026.1/48254-48135      organism  Bacillus anthracis str. A1055
#=GS NZ_AAEP01000040.1/89696-89577      organism  Bacillus anthracis str. Vollum
#=GS NZ_AAEQ01000033.1/96995-97114      organism  Bacillus anthracis str. Kruger B
#=GS NZ_AAER01000033.1/17373-17254      organism  Bacillus anthracis str. Western North America USA6153
#=GS NZ_AAES01000038.1/47306-47187      organism  Bacillus anthracis str. Australia 94
#=GS NC_006510.1/745492-745376          organism  Geobacillus kaustophilus HTA426
#=GS NC_003210.1/2491183-2491051        organism  Listeria monocytogenes EGD-e
#=GS NZ_AADQ01000012.1/61193-61061      organism  Listeria monocytogenes str. 1/2a F6854
#=GS NC_006270.2/4014236-4014359        organism  Bacillus licheniformis ATCC 14580
#=GS NC_006322.1/4014350-4014473        organism  Bacillus licheniformis ATCC 14580
#=GS NC_004722.1/5321943-5321825        organism  Bacillus cereus ATCC 14579
#=GS NC_006274.1/3927244-3927089        organism  Bacillus cereus E33L
#=GS NC_003997.3/3091685-3091573        organism  Bacillus anthracis str. Ames
#=GS NC_005945.1/3092379-3092267        organism  Bacillus anthracis str. Sterne
#=GS NC_006274.1/3134611-3134499        organism  Bacillus cereus E33L
#=GS NC_007530.2/3091813-3091701        organism  Bacillus anthracis str. 'Ames Ancestor'
#=GS NZ_AAAC02000001.1/3556137-3556025  organism  Bacillus anthracis str. A2012
#=GS NZ_AAEN01000017.1/327822-327710    organism  Bacillus anthracis str. CNEVA-9066
#=GS NZ_AAEO01000022.1/1050709-1050597  organism  Bacillus anthracis str. A1055
#=GS NZ_AAEP01000026.1/377495-377383    organism  Bacillus anthracis str. Vollum
#=GS NZ_AAEQ01000035.1/141676-141788    organism  Bacillus anthracis str. Kruger B
#=GS NZ_AAER01000040.1/822979-822867    organism  Bacillus anthracis str. Western North America USA6153
#=GS NZ_AAES01000035.1/992448-992336    organism  Bacillus anthracis str. Australia 94
#=GS NC_003909.8/3108659-3108547        organism  Bacillus cereus ATCC 10987
#=GS NC_005957.1/3170768-3170656        organism  Bacillus thuringiensis serovar konkukian str. 97-27
#=GS NZ_AAEK01000001.1/196687-196799    organism  Bacillus cereus G9241
#=GS NC_005957.1/3870225-3870070        organism  Bacillus thuringiensis serovar konkukian str. 97-27
#=GS NC_002973.5/2444955-2444823        organism  Listeria monocytogenes str. 4b F2365
#=GS NZ_AADR01000018.1/36157-36025      organism  Listeria monocytogenes str. 4b H7858
#=GS NC_006270.2/1206885-1206760        organism  Bacillus licheniformis ATCC 14580
#=GS NC_006322.1/1207740-1207615        organism  Bacillus licheniformis ATCC 14580
#=GS NC_003997.3/3890745-3890590        organism  Bacillus anthracis str. Ames
#=GS NC_005945.1/3891245-3891090        organism  Bacillus anthracis str. Sterne
#=GS NC_007530.2/3890872-3890717        organism  Bacillus anthracis str. 'Ames Ancestor'
#=GS NZ_AAAC02000001.1/4340399-4340244  organism  Bacillus anthracis str. A2012
#=GS NZ_AAEK01000007.1/34205-34360      organism  Bacillus cereus G9241
#=GS NZ_AAEN01000013.1/145255-145100    organism  Bacillus anthracis str. CNEVA-9066
#=GS NZ_AAEO01000019.1/232361-232206    organism  Bacillus anthracis str. A1055
#=GS NZ_AAEP01000031.1/214733-214888    organism  Bacillus anthracis str. Vollum
#=GS NZ_AAEQ01000038.1/166640-166485    organism  Bacillus anthracis str. Kruger B
#=GS NZ_AAER01000035.1/403590-403435    organism  Bacillus anthracis str. Western North America USA6153
#=GS NZ_AAES01000024.1/143258-143103    organism  Bacillus anthracis str. Australia 94
#=GS NC_000964.2/3998177-3998297        organism  Bacillus subtilis subsp. subtilis str. 168
#=GS NC_003212.1/2538261-2538129        organism  Listeria innocua Clip11262
#=GS NC_004193.1/3294465-3294595        organism  Oceanobacillus iheyensis HTE831
#=GS NC_003909.8/3833860-3833704        organism  Bacillus cereus ATCC 10987
#=GS NC_003366.1/2500090-2499971        organism  Clostridium perfringens str. 13
#=GS NC_000964.2/1257609-1257743        organism  Bacillus subtilis subsp. subtilis str. 168
#=GS NC_002973.5/644652-644538          organism  Listeria monocytogenes str. 4b F2365
#=GS NC_003210.1/637933-637819          organism  Listeria monocytogenes EGD-e
#=GS NC_003212.1/636921-636807          organism  Listeria innocua Clip11262
#=GS NZ_AADQ01000037.1/2075-2189        organism  Listeria monocytogenes str. 1/2a F6854
#=GS NZ_AADR01000029.1/1474-1588        organism  Listeria monocytogenes str. 4b H7858
#=GS NC_003210.1/1739604-1739484        organism  Listeria monocytogenes EGD-e
#=GS NZ_AADQ01000032.1/6592-6712        organism  Listeria monocytogenes str. 1/2a F6854
#=GS NC_005957.1/768979-768860          organism  Bacillus thuringiensis serovar konkukian str. 97-27
#=GS NC_004722.1/755254-755135          organism  Bacillus cereus ATCC 14579
#=GS NZ_AAEK01000017.1/12415-12297      organism  Bacillus cereus G9241
#=GS NC_003869.1/500236-500359          organism  Thermoanaerobacter tengcongensis MB4
#=GS NC_004193.1/1319034-1319148        organism  Oceanobacillus iheyensis HTE831
#=GS NC_003030.1/453556-453672          organism  Clostridium acetobutylicum ATCC 824
#=GS NC_004193.1/3466527-3466394        organism  Oceanobacillus iheyensis HTE831
#=GS NC_006582.1/1563575-1563693        organism  Bacillus clausii KSM-K16
#=GS NC_000964.2/3996787-3996907        organism  Bacillus subtilis subsp. subtilis str. 168
#=GS NZ_AADT03000017.1/30334-30203      organism  Moorella thermoacetica ATCC 39073
#=GS NC_000964.2/1629408-1629527        organism  Bacillus subtilis subsp. subtilis str. 168
#=GS NC_002939.4/1014089-1014209        organism  Geobacter sulfurreducens PCA
#=GS NC_003997.3/371136-371010          organism  Bacillus anthracis str. Ames
#=GS NC_005945.1/371149-371023          organism  Bacillus anthracis str. Sterne
#=GS NC_005957.1/388370-388244          organism  Bacillus thuringiensis serovar konkukian str. 97-27
#=GS NC_006274.1/387529-387403          organism  Bacillus cereus E33L
#=GS NC_007530.2/371136-371010          organism  Bacillus anthracis str. 'Ames Ancestor'
#=GS NZ_AAAC02000001.1/887948-887822    organism  Bacillus anthracis str. A2012
#=GS NZ_AAEN01000023.1/112222-112096    organism  Bacillus anthracis str. CNEVA-9066
#=GS NZ_AAEO01000030.1/125666-125540    organism  Bacillus anthracis str. A1055
#=GS NZ_AAEP01000046.1/77590-77464      organism  Bacillus anthracis str. Vollum
#=GS NZ_AAEQ01000027.1/15302-15428      organism  Bacillus anthracis str. Kruger B
#=GS NZ_AAER01000042.1/162558-162684    organism  Bacillus anthracis str. Western North America USA6153
#=GS NZ_AAES01000043.1/77259-77133      organism  Bacillus anthracis str. Australia 94
#=GS NC_002570.2/3427474-3427348        organism  Bacillus halodurans C-125
#=GS NC_000964.2/1180114-1179983        organism  Bacillus subtilis subsp. subtilis str. 168
#=GS NC_002570.2/1348809-1348936        organism  Bacillus halodurans C-125
#=GS NZ_AAEK01000047.1/24547-24421      organism  Bacillus cereus G9241
#=GS NC_003909.8/1084273-1084393        organism  Bacillus cereus ATCC 10987
#=GS NC_003997.3/4074087-4073964        organism  Bacillus anthracis str. Ames
#=GS NC_004722.1/4199517-4199394        organism  Bacillus cereus ATCC 14579
#=GS NC_005945.1/4074587-4074464        organism  Bacillus anthracis str. Sterne
#=GS NC_005957.1/4062044-4061921        organism  Bacillus thuringiensis serovar konkukian str. 97-27
#=GS NC_006274.1/4116271-4116148        organism  Bacillus cereus E33L
#=GS NC_007530.2/4074214-4074091        organism  Bacillus anthracis str. 'Ames Ancestor'
#=GS NZ_AAAC02000001.1/4519848-4519725  organism  Bacillus anthracis str. A2012
#=GS NZ_AAEN01000013.1/328596-328473    organism  Bacillus anthracis str. CNEVA-9066
#=GS NZ_AAEO01000019.1/415689-415566    organism  Bacillus anthracis str. A1055
#=GS NZ_AAEP01000031.1/31381-31504      organism  Bacillus anthracis str. Vollum
#=GS NZ_AAEQ01000030.1/63123-63000      organism  Bacillus anthracis str. Kruger B
#=GS NZ_AAER01000035.1/586933-586810    organism  Bacillus anthracis str. Western North America USA6153
#=GS NZ_AAES01000022.1/579171-579294    organism  Bacillus anthracis str. Australia 94
#=GS NC_006270.2/1291279-1291409        organism  Bacillus licheniformis ATCC 14580
#=GS NC_006322.1/1292141-1292271        organism  Bacillus licheniformis ATCC 14580
#=GS NC_003909.8/212933-213052          organism  Bacillus cereus ATCC 10987
#=GS NC_003997.3/185577-185696          organism  Bacillus anthracis str. Ames
#=GS NC_004722.1/183057-183176          organism  Bacillus cereus ATCC 14579
#=GS NC_005945.1/185578-185697          organism  Bacillus anthracis str. Sterne
#=GS NC_006274.1/185411-185530          organism  Bacillus cereus E33L
#=GS NC_007530.2/185577-185696          organism  Bacillus anthracis str. 'Ames Ancestor'
#=GS NZ_AAAC02000001.1/725026-725145    organism  Bacillus anthracis str. A2012
#=GS NZ_AAEK01000017.1/1885-2004        organism  Bacillus cereus G9241
#=GS NZ_AAEN01000019.1/37393-37512      organism  Bacillus anthracis str. CNEVA-9066
#=GS NZ_AAEO01000023.1/60376-60257      organism  Bacillus anthracis str. A1055
#=GS NZ_AAEP01000033.1/34974-35093      organism  Bacillus anthracis str. Vollum
#=GS NZ_AAEQ01000020.1/59284-59165      organism  Bacillus anthracis str. Kruger B
#=GS NZ_AAER01000024.1/60381-60262      organism  Bacillus anthracis str. Western North America USA6153
#=GS NZ_AAES01000019.1/35978-36097      organism  Bacillus anthracis str. Australia 94
#=GS NC_003909.8/4022659-4022536        organism  Bacillus cereus ATCC 10987
#=GS NZ_AAEK01000021.1/52636-52759      organism  Bacillus cereus G9241
#=GS NC_002745.2/875399-875516          organism  Staphylococcus aureus subsp. aureus N315
#=GS NC_002758.2/907203-907320          organism  Staphylococcus aureus subsp. aureus Mu50
#=GS NC_002951.2/900597-900714          organism  Staphylococcus aureus subsp. aureus COL
#=GS NC_002952.2/908398-908515          organism  Staphylococcus aureus subsp. aureus MRSA252
#=GS NC_002953.3/861012-861129          organism  Staphylococcus aureus subsp. aureus MSSA476
#=GS NC_003923.1/877043-877160          organism  Staphylococcus aureus subsp. aureus MW2
#=GS NC_006582.1/604078-603961          organism  Bacillus clausii KSM-K16
#=GS NZ_AAEK01000052.1/2958-3087        organism  Bacillus cereus G9241
#=GS NC_000964.2/2024468-2024363        organism  Bacillus subtilis subsp. subtilis str. 168
#=GS NC_004557.1/303331-303450          organism  Clostridium tetani E88
#=GS NC_004193.1/3200645-3200523        organism  Oceanobacillus iheyensis HTE831
#=GS NC_006270.2/1734721-1734841        organism  Bacillus licheniformis ATCC 14580
#=GS NC_006322.1/1735567-1735687        organism  Bacillus licheniformis ATCC 14580
#=GS NZ_AABG04000106.1/1107-1226        organism  Clostridium thermocellum ATCC 27405
#=GS NC_006582.1/1705486-1705370        organism  Bacillus clausii KSM-K16
#=GS NC_004722.1/374997-374871          organism  Bacillus cereus ATCC 14579
#=GS NC_003909.8/2536316-2536445        organism  Bacillus cereus ATCC 10987
#=GS NC_005957.1/2515869-2515998        organism  Bacillus thuringiensis serovar konkukian str. 97-27
#=GS NC_006274.1/2520375-2520504        organism  Bacillus cereus E33L
#=GS NC_006270.2/969425-969552          organism  Bacillus licheniformis ATCC 14580
#=GS NC_006322.1/969719-969846          organism  Bacillus licheniformis ATCC 14580
#=GS NC_003909.8/471132-471006          organism  Bacillus cereus ATCC 10987
#=GS NC_006270.2/3302453-3302332        organism  Bacillus licheniformis ATCC 14580
#=GS NC_006322.1/3302623-3302502        organism  Bacillus licheniformis ATCC 14580
#=GS NC_000964.2/3363537-3363417        organism  Bacillus subtilis subsp. subtilis str. 168
#=GS NC_000964.2/1426177-1426291        organism  Bacillus subtilis subsp. subtilis str. 168
#=GS NC_005957.1/188037-188156          organism  Bacillus thuringiensis serovar konkukian str. 97-27
#=GS NC_006177.1/138150-138272          organism  Symbiobacterium thermophilum IAM 14863
#=GS NC_004193.1/2856872-2856750        organism  Oceanobacillus iheyensis HTE831
#=GS NC_003997.3/2459353-2459482        organism  Bacillus anthracis str. Ames
#=GS NC_005945.1/2459405-2459534        organism  Bacillus anthracis str. Sterne
#=GS NC_007530.2/2459477-2459606        organism  Bacillus anthracis str. 'Ames Ancestor'
#=GS NZ_AAAC02000001.1/2934219-2934348  organism  Bacillus anthracis str. A2012
#=GS NZ_AAEN01000016.1/757907-758036    organism  Bacillus anthracis str. CNEVA-9066
#=GS NZ_AAEO01000022.1/417585-417714    organism  Bacillus anthracis str. A1055
#=GS NZ_AAEP01000025.1/557513-557642    organism  Bacillus anthracis str. Vollum
#=GS NZ_AAEQ01000035.1/774145-774016    organism  Bacillus anthracis str. Kruger B
#=GS NZ_AAER01000040.1/190221-190350    organism  Bacillus anthracis str. Western North America USA6153
#=GS NZ_AAES01000035.1/359808-359937    organism  Bacillus anthracis str. Australia 94
#=GS NZ_AAAS03000001.1/385327-385446    organism  Geobacter metallireducens GS-15
#=GS NC_006582.1/951399-951519          organism  Bacillus clausii KSM-K16
#=GS NC_003997.3/3892924-3893045        organism  Bacillus anthracis str. Ames
#=GS NC_005945.1/3893424-3893545        organism  Bacillus anthracis str. Sterne
#=GS NC_005957.1/3872406-3872527        organism  Bacillus thuringiensis serovar konkukian str. 97-27
#=GS NC_006274.1/3929424-3929545        organism  Bacillus cereus E33L
#=GS NC_007530.2/3893051-3893172        organism  Bacillus anthracis str. 'Ames Ancestor'
#=GS NZ_AAAC02000001.1/4342578-4342699  organism  Bacillus anthracis str. A2012
#=GS NZ_AAEN01000013.1/147434-147555    organism  Bacillus anthracis str. CNEVA-9066
#=GS NZ_AAEO01000019.1/234540-234661    organism  Bacillus anthracis str. A1055
#=GS NZ_AAEP01000031.1/212555-212434    organism  Bacillus anthracis str. Vollum
#=GS NZ_AAEQ01000038.1/168819-168940    organism  Bacillus anthracis str. Kruger B
#=GS NZ_AAER01000035.1/405769-405890    organism  Bacillus anthracis str. Western North America USA6153
#=GS NZ_AAES01000024.1/145437-145558    organism  Bacillus anthracis str. Australia 94
#=GS NC_002976.3/480760-480876          organism  Staphylococcus epidermidis RP62A
#=GS NC_004461.1/588088-588204          organism  Staphylococcus epidermidis ATCC 12228
#=GS NC_006270.2/3063546-3063425        organism  Bacillus licheniformis ATCC 14580
#=GS NC_006322.1/3063723-3063602        organism  Bacillus licheniformis ATCC 14580
#=GS NC_004193.1/3162066-3162189        organism  Oceanobacillus iheyensis HTE831
#=GS NC_003212.1/1772469-1772347        organism  Listeria innocua Clip11262
#=GS NC_006510.1/974629-974751          organism  Geobacillus kaustophilus HTA426
#=GS NC_006510.1/883125-883249          organism  Geobacillus kaustophilus HTA426
#=GS NC_004722.1/4007990-4007836        organism  Bacillus cereus ATCC 14579
#=GS NC_003909.8/3836040-3836159        organism  Bacillus cereus ATCC 10987
#=GS NC_004722.1/4010169-4010288        organism  Bacillus cereus ATCC 14579
#=GS NZ_AAEK01000007.1/32025-31906      organism  Bacillus cereus G9241
#=GS NC_006270.2/1488837-1488950        organism  Bacillus licheniformis ATCC 14580
#=GS NC_006322.1/1489698-1489811        organism  Bacillus licheniformis ATCC 14580
#=GS NC_004193.1/2134373-2134257        organism  Oceanobacillus iheyensis HTE831
#=GS NC_004193.1/3200757-3200878        organism  Oceanobacillus iheyensis HTE831
#=GS NC_006582.1/1983205-1983318        organism  Bacillus clausii KSM-K16
#=GS NC_003366.1/2665238-2665061        organism  Clostridium perfringens str. 13
#=GS NC_002745.2/2381652-2381543        organism  Staphylococcus aureus subsp. aureus N315
#=GS NC_002758.2/2451152-2451043        organism  Staphylococcus aureus subsp. aureus Mu50
#=GS NC_002951.2/2381009-2380900        organism  Staphylococcus aureus subsp. aureus COL
#=GS NC_002952.2/2480784-2480675        organism  Staphylococcus aureus subsp. aureus MRSA252
#=GS NC_002953.3/2372971-2372862        organism  Staphylococcus aureus subsp. aureus MSSA476
#=GS NC_003923.1/2393866-2393757        organism  Staphylococcus aureus subsp. aureus MW2
#=GS NZ_AADW02000012.1/72076-71959      organism  Exiguobacterium sp. 255-15
#=GS NZ_AADW02000008.1/46455-46570      organism  Exiguobacterium sp. 255-15
#=GS NC_004557.1/1456777-1456655        organism  Clostridium tetani E88
#=GS NC_002973.5/1697696-1697574        organism  Listeria monocytogenes str. 4b F2365
#=GS NC_003210.1/1716658-1716536        organism  Listeria monocytogenes EGD-e
#=GS NZ_AADQ01000032.1/29537-29659      organism  Listeria monocytogenes str. 1/2a F6854
#=GS NZ_AADR01000096.1/1559-1437        organism  Listeria monocytogenes str. 4b H7858
#=GS NC_006582.1/1701642-1701766        organism  Bacillus clausii KSM-K16
#=GS NC_006582.1/3008456-3008335        organism  Bacillus clausii KSM-K16
#=GS NC_003212.1/871741-871851          organism  Listeria innocua Clip11262
#=GS NC_004722.1/2587946-2588075        organism  Bacillus cereus ATCC 14579
#=GS NZ_AAAH01000942.2/4682-4807        organism  Chloroflexus aurantiacus
#=GS NZ_AADW02000005.1/169417-169533    organism  Exiguobacterium sp. 255-15
#=GS NZ_AADW02000008.1/73933-74052      organism  Exiguobacterium sp. 255-15
#=GS NC_002745.2/1844635-1844510        organism  Staphylococcus aureus subsp. aureus N315
#=GS NC_002758.2/1922428-1922303        organism  Staphylococcus aureus subsp. aureus Mu50
#=GS NC_002952.2/1959055-1958930        organism  Staphylococcus aureus subsp. aureus MRSA252
#=GS NC_002953.3/1860163-1860038        organism  Staphylococcus aureus subsp. aureus MSSA476
#=GS NC_003923.1/1880828-1880703        organism  Staphylococcus aureus subsp. aureus MW2
#=GS NC_002951.2/1892983-1892859        organism  Staphylococcus aureus subsp. aureus COL
#=GS NZ_AAIK01000012.1/37289-37166      organism  Pelodictyon phaeoclathratiforme BU-1
#=GS NC_006510.1/3025519-3025396        organism  Geobacillus kaustophilus HTA426
#=GS NC_003210.1/882763-882874          organism  Listeria monocytogenes EGD-e
#=GS NZ_AADQ01000002.1/79331-79220      organism  Listeria monocytogenes str. 1/2a F6854
#=GS NC_006510.1/2876477-2876349        organism  Geobacillus kaustophilus HTA426
#=GS NC_002976.3/1409744-1409621        organism  Staphylococcus epidermidis RP62A
#=GS NC_004461.1/1508629-1508506        organism  Staphylococcus epidermidis ATCC 12228
#=GS NC_004193.1/2365520-2365396        organism  Oceanobacillus iheyensis HTE831
#=GS NC_002939.4/2700111-2700227        organism  Geobacter sulfurreducens PCA
#=GS NC_002745.2/15949-16061            organism  Staphylococcus aureus subsp. aureus N315
#=GS NC_002758.2/15949-16061            organism  Staphylococcus aureus subsp. aureus Mu50
#=GS NC_002951.2/15968-16080            organism  Staphylococcus aureus subsp. aureus COL
#=GS NC_002952.2/15932-16044            organism  Staphylococcus aureus subsp. aureus MRSA252
#=GS NC_002953.3/15942-16054            organism  Staphylococcus aureus subsp. aureus MSSA476
#=GS NC_003923.1/15942-16054            organism  Staphylococcus aureus subsp. aureus MW2
#=GS NC_006177.1/278265-278396          organism  Symbiobacterium thermophilum IAM 14863
#=GS NZ_AAEB02000051.1/4037-3902        organism  Rubrobacter xylanophilus DSM 9941
#=GS NC_003997.3/4553691-4553556        organism  Bacillus anthracis str. Ames
#=GS NC_004722.1/4695817-4695682        organism  Bacillus cereus ATCC 14579
#=GS NC_005945.1/4554911-4554776        organism  Bacillus anthracis str. Sterne
#=GS NC_006274.1/4612836-4612701        organism  Bacillus cereus E33L
#=GS NC_007530.2/4553818-4553683        organism  Bacillus anthracis str. 'Ames Ancestor'
#=GS NZ_AAAC02000001.1/4997429-4997294  organism  Bacillus anthracis str. A2012
#=GS NZ_AAEK01000003.1/182682-182547    organism  Bacillus cereus G9241
#=GS NZ_AAEN01000027.1/165370-165235    organism  Bacillus anthracis str. CNEVA-9066
#=GS NZ_AAEO01000031.1/165015-164880    organism  Bacillus anthracis str. A1055
#=GS NZ_AAEP01000032.1/98186-98321      organism  Bacillus anthracis str. Vollum
#=GS NZ_AAEQ01000031.1/164836-164701    organism  Bacillus anthracis str. Kruger B
#=GS NZ_AAER01000035.1/1067862-1067727  organism  Bacillus anthracis str. Western North America USA6153
#=GS NZ_AAES01000022.1/98965-99100      organism  Bacillus anthracis str. Australia 94
#=GS NC_003909.8/4541309-4541174        organism  Bacillus cereus ATCC 10987
#=GS NC_005957.1/4553311-4553176        organism  Bacillus thuringiensis serovar konkukian str. 97-27
#=GS NC_006270.2/1486652-1486495        organism  Bacillus licheniformis ATCC 14580
#=GS NC_006322.1/1487513-1487356        organism  Bacillus licheniformis ATCC 14580
#=GS NZ_AAIB01000001.1/59869-59747      organism  Chlorobium phaeobacteroides DSM 266
#=GS NC_002976.3/1935508-1935398        organism  Staphylococcus epidermidis RP62A
#=GS NC_004461.1/1940505-1940395        organism  Staphylococcus epidermidis ATCC 12228
#=GS NC_006270.2/3080583-3080432        organism  Bacillus licheniformis ATCC 14580
#=GS NC_006322.1/3080760-3080609        organism  Bacillus licheniformis ATCC 14580
#=GS NC_002932.3/606182-606302          organism  Chlorobium tepidum TLS
#=GS NZ_AADW02000002.1/57116-57233      organism  Exiguobacterium sp. 255-15
#=GS NC_006510.1/972366-972184          organism  Geobacillus kaustophilus HTA426
#=GS NZ_AAIC01000627.1/953-830          organism  Chlorobium phaeobacteroides BS1
#=GS NC_002973.5/882830-882941          organism  Listeria monocytogenes str. 4b F2365
#=GS NZ_AADR01000005.1/26707-26818      organism  Listeria monocytogenes str. 4b H7858
#=GS NZ_AAHJ01000010.1/33494-33373      organism  Chlorobium limicola DSM 245
#=GS NC_000964.2/3128389-3128237        organism  Bacillus subtilis subsp. subtilis str. 168
#=GS NZ_AADW02000005.1/169223-169108    organism  Exiguobacterium sp. 255-15
#=GS NC_000964.2/1385204-1385035        organism  Bacillus subtilis subsp. subtilis str. 168
#=GS NC_006177.1/1830599-1830728        organism  Symbiobacterium thermophilum IAM 14863
#=GS NZ_AAIJ01000018.1/24135-24016      organism  Prosthecochloris aestuarii DSM 271
#=GS NC_002976.3/2600726-2600612        organism  Staphylococcus epidermidis RP62A
#=GS NC_004461.1/15964-16078            organism  Staphylococcus epidermidis ATCC 12228
#=GS NC_003212.1/172391-172507          organism  Listeria innocua Clip11262
#=GS NC_003210.1/137126-137242          organism  Listeria monocytogenes EGD-e
#=GS NZ_AAIC01000009.1/45881-46000      organism  Chlorobium phaeobacteroides BS1
#=GS NC_002973.5/148864-148980          organism  Listeria monocytogenes str. 4b F2365
#=GS NC_006510.1/1382529-1382647        organism  Geobacillus kaustophilus HTA426
#=GS NC_005125.1/2730833-2730707        organism  Gloeobacter violaceus PCC 7421
#=GS NZ_AADW02000019.1/7529-7669        organism  Exiguobacterium sp. 255-15
#=GS NC_003888.3/4708429-4708590        organism  Streptomyces coelicolor A3(2)
#=GS NZ_AAAQ02000005.1/25541-25695      organism  Thermobifida fusca
#=GS NC_006177.1/2688761-2688642        organism  Symbiobacterium thermophilum IAM 14863
#=GS NC_003454.1/1317660-1317560        organism  Fusobacterium nucleatum subsp. nucleatum ATCC 25586
#=GS NC_000964.2/1423998-1423828        organism  Bacillus subtilis subsp. subtilis str. 168
#=GS NZ_AAEB02000044.1/15380-15505      organism  Rubrobacter xylanophilus DSM 9941
#=GS NC_003155.3/4858633-4858473        organism  Streptomyces avermitilis MA-4680
#=GS NZ_AAAC02000001.1/716908-716780    organism  Bacillus anthracis str. A2012
#=GS NZ_AABF02000063.1/3018-3118        organism  Fusobacterium nucleatum subsp. vincentii ATCC 49256
#=GS NZ_AAEW01000066.1/3421-3300        organism  Desulfuromonas acetoxidans DSM 684
#=GS NZ_AADT03000039.1/9873-9756        organism  Moorella thermoacetica ATCC 39073
#=GS NC_003454.1/987493-987392          organism  Fusobacterium nucleatum subsp. nucleatum ATCC 25586
#=GS NC_005835.1/397567-397417          organism  Thermus thermophilus HB27
#=GS NC_006461.1/728132-727982          organism  Thermus thermophilus HB8
#=GS NZ_AABF02000062.1/1992-1888        organism  Fusobacterium nucleatum subsp. vincentii ATCC 49256
#=GS NZ_AAII01000013.1/63749-63882      organism  Frankia sp. EAN1pec
#=GS NZ_AAAS03000004.1/72829-72686      organism  Geobacter metallireducens GS-15
#=GS NZ_AAIE01000003.1/136778-136908    organism  Frankia sp. CcI3
#=GS NC_003919.1/3558028-3557894        organism  Xanthomonas axonopodis pv. citri str. 306
#=GS NZ_AADW02000005.1/146206-146089    organism  Exiguobacterium sp. 255-15
#=GS NC_003902.1/3379779-3379645        organism  Xanthomonas campestris pv. campestris str. ATCC 33913
#=GS NC_007086.1/1531032-1531166        organism  Xanthomonas campestris pv. campestris str. 8004
#=GS NZ_AADW02000002.1/259178-259295    organism  Exiguobacterium sp. 255-15
#=GS NC_006834.1/1911391-1911524        organism  Xanthomonas oryzae pv. oryzae KACC10331
#=GS NZ_AADQ01000086.1/1-112            organism  Listeria monocytogenes str. 1/2a F6854
#=GS NZ_AABD03000014.1/41139-41016      organism  Cytophaga hutchinsonii
#=GS NZ_AABN02000002.1/621382-621261    organism  Desulfovibrio desulfuricans G20
#=GS NC_001263.1/1363053-1363199        organism  Deinococcus radiodurans R1
#=GS NZ_AAEB02000006.1/49815-49938      organism  Rubrobacter xylanophilus DSM 9941
#=GS NZ_AAIC01000108.1/4619-4742        organism  Chlorobium phaeobacteroides BS1
#=GS NZ_AAHE01000003.1/65030-64890      organism  Deinococcus geothermalis DSM 11300
#=GS NZ_AABD03000001.1/130314-130212    organism  Cytophaga hutchinsonii
#=GS NC_002937.3/1264327-1264192        organism  Desulfovibrio vulgaris subsp. vulgaris str. Hildenborough
#=GS NZ_AAIA01000001.1/71466-71350      organism  Solibacter usitatus Ellin6076
#=GS NZ_AABD03000005.1/216932-217045    organism  Cytophaga hutchinsonii
#=GS NC_006510.1/460747-460629          organism  Geobacillus kaustophilus HTA426
#=GS NZ_AAEF02000160.1/414-313          organism  Kineococcus radiotolerans SRS30216
#=GS NC_005364.1/557978-558087          organism  Mycoplasma mycoides subsp. mycoides SC str. PG1
#=GS NZ_AAIK01000053.1/11876-11737      organism  Pelodictyon phaeoclathratiforme BU-1
#=GS NZ_AAEF02000010.1/52121-52019      organism  Kineococcus radiotolerans SRS30216
#=GS NZ_AAEF02000050.1/6416-6521        organism  Kineococcus radiotolerans SRS30216
#=GS NZ_AAEF02000035.1/11882-11779      organism  Kineococcus radiotolerans SRS30216
#=GS NC_001263.1/886190-886055          organism  Deinococcus radiodurans R1
#=GS NZ_AAEF02000040.1/10779-10892      organism  Kineococcus radiotolerans SRS30216
#=GS NZ_AABJ03000007.1/4799-4696        organism  Oenococcus oeni PSU-1
#=GS NZ_AAHE01000002.1/179586-179456    organism  Deinococcus geothermalis DSM 11300
#=GS NZ_AABH02000008.1/48171-48031      organism  Leuconostoc mesenteroides subsp. mesenteroides ATCC 8293
#=GS NZ_AAHG01000001.1/499488-499600    organism  Arthrobacter sp. FB24
#=GS NZ_AAAP01003574.1/1026-908         organism  Magnetospirillum magnetotacticum MS-1
#=GS NC_001263.1/980694-980823          organism  Deinococcus radiodurans R1

#=GS NC_002570.2/910199-910081          taxonomy  Bacteria; Firmicutes; Bacillales; Bacillaceae; Bacillus; halodurans C-125
#=GS NC_003997.3/2953235-2953120        taxonomy  Bacteria; Firmicutes; Bacillales; Bacillaceae; Bacillus; Bacillus; cereus group; Bacillus; anthracis str. Ames
#=GS NC_005945.1/2953927-2953812        taxonomy  Bacteria; Firmicutes; Bacillales; Bacillaceae; Bacillus; Bacillus; cereus group; Bacillus; anthracis str. Sterne
#=GS NC_007530.2/2953363-2953248        taxonomy  Bacteria; Firmicutes; Bacillales; Bacillaceae; Bacillus; Bacillus; cereus group; Bacillus; anthracis str. 'Ames Ancestor'
#=GS NZ_AAAC02000001.1/3418914-3418799  taxonomy  Bacteria; Firmicutes; Bacillales; Bacillaceae; Bacillus; Bacillus; cereus group; Bacillus; anthracis str. A2012
#=GS NZ_AAEN01000017.1/189376-189261    taxonomy  Bacteria; Firmicutes; Bacillales; Bacillaceae; Bacillus; Bacillus; cereus group; Bacillus; anthracis str. CNEVA-9066
#=GS NZ_AAEO01000022.1/912237-912122    taxonomy  Bacteria; Firmicutes; Bacillales; Bacillaceae; Bacillus; Bacillus; cereus group; Bacillus; anthracis str. A1055
#=GS NZ_AAEP01000026.1/239046-238931    taxonomy  Bacteria; Firmicutes; Bacillales; Bacillaceae; Bacillus; Bacillus; cereus group; Bacillus; anthracis str. Vollum
#=GS NZ_AAEQ01000035.1/280128-280243    taxonomy  Bacteria; Firmicutes; Bacillales; Bacillaceae; Bacillus; Bacillus; cereus group; Bacillus; anthracis str. Kruger B
#=GS NZ_AAER01000040.1/684532-684417    taxonomy  Bacteria; Firmicutes; Bacillales; Bacillaceae; Bacillus; Bacillus; cereus group; Bacillus; anthracis str. Western North America USA6153
#=GS NZ_AAES01000035.1/853998-853883    taxonomy  Bacteria; Firmicutes; Bacillales; Bacillaceae; Bacillus; Bacillus; cereus group; Bacillus; anthracis str. Australia 94
#=GS NC_003869.1/1750376-1750263        taxonomy  Bacteria; Firmicutes; Clostridia; Thermoanaerobacteriales; Thermoanaerobacteriaceae; Thermoanaerobacter; tengcongensis
#=GS NC_003909.8/3019934-3019819        taxonomy  Bacteria; Firmicutes; Bacillales; Bacillaceae; Bacillus; Bacillus; cereus group; Bacillus; cereus ATCC 10987
#=GS NC_004722.1/3147207-3147092        taxonomy  Bacteria; Firmicutes; Bacillales; Bacillaceae; Bacillus; Bacillus; cereus group; Bacillus; cereus ATCC 14579
#=GS NC_005957.1/3052794-3052679        taxonomy  Bacteria; Firmicutes; Bacillales; Bacillaceae; Bacillus; Bacillus; cereus group; Bacillus; thuringiensis serovar konkukian str. 97-27
#=GS NC_006274.1/3037562-3037447        taxonomy  Bacteria; Firmicutes; Bacillales; Bacillaceae; Bacillus; Bacillus; cereus group; Bacillus; cereus
#=GS NC_004722.1/174297-174169          taxonomy  Bacteria; Firmicutes; Bacillales; Bacillaceae; Bacillus; Bacillus; cereus group; Bacillus; cereus ATCC 14579
#=GS NZ_AAEK01000001.1/280075-280190    taxonomy  Bacteria; Firmicutes; Bacillales; Bacillaceae; Bacillus; Bacillus; cereus group; Bacillus; cereus
#=GS NC_003909.8/205489-205361          taxonomy  Bacteria; Firmicutes; Bacillales; Bacillaceae; Bacillus; Bacillus; cereus group; Bacillus; cereus ATCC 10987
#=GS NC_006274.1/177111-176983          taxonomy  Bacteria; Firmicutes; Bacillales; Bacillaceae; Bacillus; Bacillus; cereus group; Bacillus; cereus
#=GS NC_003909.8/4732575-4732453        taxonomy  Bacteria; Firmicutes; Bacillales; Bacillaceae; Bacillus; Bacillus; cereus group; Bacillus; cereus ATCC 10987
#=GS NC_004557.1/1226207-1226090        taxonomy  Bacteria; Firmicutes; Clostridia; Clostridiales; Clostridiaceae; Clostridium; tetani
#=GS NC_006274.1/1397375-1397497        taxonomy  Bacteria; Firmicutes; Bacillales; Bacillaceae; Bacillus; Bacillus; cereus group; Bacillus; cereus
#=GS NZ_AAEK01000065.1/5093-5213        taxonomy  Bacteria; Firmicutes; Bacillales; Bacillaceae; Bacillus; Bacillus; cereus group; Bacillus; cereus
#=GS NC_003997.3/4739984-4739863        taxonomy  Bacteria; Firmicutes; Bacillales; Bacillaceae; Bacillus; Bacillus; cereus group; Bacillus; anthracis str. Ames
#=GS NC_004722.1/4894715-4894594        taxonomy  Bacteria; Firmicutes; Bacillales; Bacillaceae; Bacillus; Bacillus; cereus group; Bacillus; cereus ATCC 14579
#=GS NC_005945.1/4741319-4741198        taxonomy  Bacteria; Firmicutes; Bacillales; Bacillaceae; Bacillus; Bacillus; cereus group; Bacillus; anthracis str. Sterne
#=GS NC_005957.1/4749683-4749562        taxonomy  Bacteria; Firmicutes; Bacillales; Bacillaceae; Bacillus; Bacillus; cereus group; Bacillus; thuringiensis serovar konkukian str. 97-27
#=GS NC_006274.1/4808856-4808735        taxonomy  Bacteria; Firmicutes; Bacillales; Bacillaceae; Bacillus; Bacillus; cereus group; Bacillus; cereus
#=GS NC_007530.2/4740110-4739989        taxonomy  Bacteria; Firmicutes; Bacillales; Bacillaceae; Bacillus; Bacillus; cereus group; Bacillus; anthracis str. 'Ames Ancestor'
#=GS NZ_AAAC02000001.1/83037-82916      taxonomy  Bacteria; Firmicutes; Bacillales; Bacillaceae; Bacillus; Bacillus; cereus group; Bacillus; anthracis str. A2012
#=GS NZ_AAEK01000012.1/81120-80999      taxonomy  Bacteria; Firmicutes; Bacillales; Bacillaceae; Bacillus; Bacillus; cereus group; Bacillus; cereus
#=GS NZ_AAEN01000026.1/85046-84925      taxonomy  Bacteria; Firmicutes; Bacillales; Bacillaceae; Bacillus; Bacillus; cereus group; Bacillus; anthracis str. CNEVA-9066
#=GS NZ_AAEO01000032.1/86605-86484      taxonomy  Bacteria; Firmicutes; Bacillales; Bacillaceae; Bacillus; Bacillus; cereus group; Bacillus; anthracis str. A1055
#=GS NZ_AAEP01000027.1/83913-83792      taxonomy  Bacteria; Firmicutes; Bacillales; Bacillaceae; Bacillus; Bacillus; cereus group; Bacillus; anthracis str. Vollum
#=GS NZ_AAEQ01000025.1/29364-29485      taxonomy  Bacteria; Firmicutes; Bacillales; Bacillaceae; Bacillus; Bacillus; cereus group; Bacillus; anthracis str. Kruger B
#=GS NZ_AAER01000029.1/29365-29486      taxonomy  Bacteria; Firmicutes; Bacillales; Bacillaceae; Bacillus; Bacillus; cereus group; Bacillus; anthracis str. Western North America USA6153
#=GS NZ_AAES01000037.1/86176-86055      taxonomy  Bacteria; Firmicutes; Bacillales; Bacillaceae; Bacillus; Bacillus; cereus group; Bacillus; anthracis str. Australia 94
#=GS NC_002570.2/3590828-3590702        taxonomy  Bacteria; Firmicutes; Bacillales; Bacillaceae; Bacillus; halodurans C-125
#=GS NC_003997.3/177281-177153          taxonomy  Bacteria; Firmicutes; Bacillales; Bacillaceae; Bacillus; Bacillus; cereus group; Bacillus; anthracis str. Ames
#=GS NC_005945.1/177282-177154          taxonomy  Bacteria; Firmicutes; Bacillales; Bacillaceae; Bacillus; Bacillus; cereus group; Bacillus; anthracis str. Sterne
#=GS NC_007530.2/177281-177153          taxonomy  Bacteria; Firmicutes; Bacillales; Bacillaceae; Bacillus; Bacillus; cereus group; Bacillus; anthracis str. 'Ames Ancestor'
#=GS NZ_AAEN01000019.1/29097-28969      taxonomy  Bacteria; Firmicutes; Bacillales; Bacillaceae; Bacillus; Bacillus; cereus group; Bacillus; anthracis str. CNEVA-9066
#=GS NZ_AAEO01000023.1/68675-68803      taxonomy  Bacteria; Firmicutes; Bacillales; Bacillaceae; Bacillus; Bacillus; cereus group; Bacillus; anthracis str. A1055
#=GS NZ_AAEP01000033.1/26678-26550      taxonomy  Bacteria; Firmicutes; Bacillales; Bacillaceae; Bacillus; Bacillus; cereus group; Bacillus; anthracis str. Vollum
#=GS NZ_AAEQ01000020.1/67580-67708      taxonomy  Bacteria; Firmicutes; Bacillales; Bacillaceae; Bacillus; Bacillus; cereus group; Bacillus; anthracis str. Kruger B
#=GS NZ_AAER01000024.1/68677-68805      taxonomy  Bacteria; Firmicutes; Bacillales; Bacillaceae; Bacillus; Bacillus; cereus group; Bacillus; anthracis str. Western North America USA6153
#=GS NZ_AAES01000019.1/27683-27555      taxonomy  Bacteria; Firmicutes; Bacillales; Bacillaceae; Bacillus; Bacillus; cereus group; Bacillus; anthracis str. Australia 94
#=GS NC_003909.8/4022849-4022972        taxonomy  Bacteria; Firmicutes; Bacillales; Bacillaceae; Bacillus; Bacillus; cereus group; Bacillus; cereus ATCC 10987
#=GS NC_005957.1/4062233-4062356        taxonomy  Bacteria; Firmicutes; Bacillales; Bacillaceae; Bacillus; Bacillus; cereus group; Bacillus; thuringiensis serovar konkukian str. 97-27
#=GS NC_006274.1/4116460-4116583        taxonomy  Bacteria; Firmicutes; Bacillales; Bacillaceae; Bacillus; Bacillus; cereus group; Bacillus; cereus
#=GS NZ_AAEK01000021.1/52446-52323      taxonomy  Bacteria; Firmicutes; Bacillales; Bacillaceae; Bacillus; Bacillus; cereus group; Bacillus; cereus
#=GS NC_003997.3/320598-320718          taxonomy  Bacteria; Firmicutes; Bacillales; Bacillaceae; Bacillus; Bacillus; cereus group; Bacillus; anthracis str. Ames
#=GS NC_004722.1/324051-324171          taxonomy  Bacteria; Firmicutes; Bacillales; Bacillaceae; Bacillus; Bacillus; cereus group; Bacillus; cereus ATCC 14579
#=GS NC_005945.1/320611-320731          taxonomy  Bacteria; Firmicutes; Bacillales; Bacillaceae; Bacillus; Bacillus; cereus group; Bacillus; anthracis str. Sterne
#=GS NC_005957.1/334799-334919          taxonomy  Bacteria; Firmicutes; Bacillales; Bacillaceae; Bacillus; Bacillus; cereus group; Bacillus; thuringiensis serovar konkukian str. 97-27
#=GS NC_007530.2/320598-320718          taxonomy  Bacteria; Firmicutes; Bacillales; Bacillaceae; Bacillus; Bacillus; cereus group; Bacillus; anthracis str. 'Ames Ancestor'
#=GS NZ_AAAC02000001.1/837510-837630    taxonomy  Bacteria; Firmicutes; Bacillales; Bacillaceae; Bacillus; Bacillus; cereus group; Bacillus; anthracis str. A2012
#=GS NZ_AAEN01000023.1/61682-61802      taxonomy  Bacteria; Firmicutes; Bacillales; Bacillaceae; Bacillus; Bacillus; cereus group; Bacillus; anthracis str. CNEVA-9066
#=GS NZ_AAEP01000046.1/27052-27172      taxonomy  Bacteria; Firmicutes; Bacillales; Bacillaceae; Bacillus; Bacillus; cereus group; Bacillus; anthracis str. Vollum
#=GS NZ_AAEQ01000034.1/27725-27845      taxonomy  Bacteria; Firmicutes; Bacillales; Bacillaceae; Bacillus; Bacillus; cereus group; Bacillus; anthracis str. Kruger B
#=GS NZ_AAER01000042.1/213097-212977    taxonomy  Bacteria; Firmicutes; Bacillales; Bacillaceae; Bacillus; Bacillus; cereus group; Bacillus; anthracis str. Western North America USA6153
#=GS NZ_AAES01000043.1/26756-26876      taxonomy  Bacteria; Firmicutes; Bacillales; Bacillaceae; Bacillus; Bacillus; cereus group; Bacillus; anthracis str. Australia 94
#=GS NC_003997.3/4074276-4074399        taxonomy  Bacteria; Firmicutes; Bacillales; Bacillaceae; Bacillus; Bacillus; cereus group; Bacillus; anthracis str. Ames
#=GS NC_005945.1/4074776-4074899        taxonomy  Bacteria; Firmicutes; Bacillales; Bacillaceae; Bacillus; Bacillus; cereus group; Bacillus; anthracis str. Sterne
#=GS NC_007530.2/4074403-4074526        taxonomy  Bacteria; Firmicutes; Bacillales; Bacillaceae; Bacillus; Bacillus; cereus group; Bacillus; anthracis str. 'Ames Ancestor'
#=GS NZ_AAAC02000001.1/4520037-4520160  taxonomy  Bacteria; Firmicutes; Bacillales; Bacillaceae; Bacillus; Bacillus; cereus group; Bacillus; anthracis str. A2012
#=GS NZ_AAEN01000013.1/328785-328908    taxonomy  Bacteria; Firmicutes; Bacillales; Bacillaceae; Bacillus; Bacillus; cereus group; Bacillus; anthracis str. CNEVA-9066
#=GS NZ_AAEO01000019.1/415878-416001    taxonomy  Bacteria; Firmicutes; Bacillales; Bacillaceae; Bacillus; Bacillus; cereus group; Bacillus; anthracis str. A1055
#=GS NZ_AAEP01000031.1/31192-31069      taxonomy  Bacteria; Firmicutes; Bacillales; Bacillaceae; Bacillus; Bacillus; cereus group; Bacillus; anthracis str. Vollum
#=GS NZ_AAEQ01000030.1/63312-63435      taxonomy  Bacteria; Firmicutes; Bacillales; Bacillaceae; Bacillus; Bacillus; cereus group; Bacillus; anthracis str. Kruger B
#=GS NZ_AAER01000035.1/587122-587245    taxonomy  Bacteria; Firmicutes; Bacillales; Bacillaceae; Bacillus; Bacillus; cereus group; Bacillus; anthracis str. Western North America USA6153
#=GS NZ_AAES01000022.1/578982-578859    taxonomy  Bacteria; Firmicutes; Bacillales; Bacillaceae; Bacillus; Bacillus; cereus group; Bacillus; anthracis str. Australia 94
#=GS NC_004722.1/4199707-4199831        taxonomy  Bacteria; Firmicutes; Bacillales; Bacillaceae; Bacillus; Bacillus; cereus group; Bacillus; cereus ATCC 14579
#=GS NC_003909.8/1518510-1518632        taxonomy  Bacteria; Firmicutes; Bacillales; Bacillaceae; Bacillus; Bacillus; cereus group; Bacillus; cereus ATCC 10987
#=GS NC_003997.3/1362650-1362772        taxonomy  Bacteria; Firmicutes; Bacillales; Bacillaceae; Bacillus; Bacillus; cereus group; Bacillus; anthracis str. Ames
#=GS NC_005945.1/1362719-1362841        taxonomy  Bacteria; Firmicutes; Bacillales; Bacillaceae; Bacillus; Bacillus; cereus group; Bacillus; anthracis str. Sterne
#=GS NC_005957.1/1384692-1384814        taxonomy  Bacteria; Firmicutes; Bacillales; Bacillaceae; Bacillus; Bacillus; cereus group; Bacillus; thuringiensis serovar konkukian str. 97-27
#=GS NC_007530.2/1362773-1362895        taxonomy  Bacteria; Firmicutes; Bacillales; Bacillaceae; Bacillus; Bacillus; cereus group; Bacillus; anthracis str. 'Ames Ancestor'
#=GS NZ_AAAC02000001.1/1854747-1854869  taxonomy  Bacteria; Firmicutes; Bacillales; Bacillaceae; Bacillus; Bacillus; cereus group; Bacillus; anthracis str. A2012
#=GS NZ_AAEK01000009.1/10305-10183      taxonomy  Bacteria; Firmicutes; Bacillales; Bacillaceae; Bacillus; Bacillus; cereus group; Bacillus; cereus
#=GS NZ_AAEN01000008.1/61362-61240      taxonomy  Bacteria; Firmicutes; Bacillales; Bacillaceae; Bacillus; Bacillus; cereus group; Bacillus; anthracis str. CNEVA-9066
#=GS NZ_AAEO01000037.1/10237-10115      taxonomy  Bacteria; Firmicutes; Bacillales; Bacillaceae; Bacillus; Bacillus; cereus group; Bacillus; anthracis str. A1055
#=GS NZ_AAEP01000030.1/168681-168803    taxonomy  Bacteria; Firmicutes; Bacillales; Bacillaceae; Bacillus; Bacillus; cereus group; Bacillus; anthracis str. Vollum
#=GS NZ_AAEQ01000023.1/168941-169063    taxonomy  Bacteria; Firmicutes; Bacillales; Bacillaceae; Bacillus; Bacillus; cereus group; Bacillus; anthracis str. Kruger B
#=GS NZ_AAER01000019.1/61164-61042      taxonomy  Bacteria; Firmicutes; Bacillales; Bacillaceae; Bacillus; Bacillus; cereus group; Bacillus; anthracis str. Western North America USA6153
#=GS NZ_AAES01000029.1/168911-169033    taxonomy  Bacteria; Firmicutes; Bacillales; Bacillaceae; Bacillus; Bacillus; cereus group; Bacillus; anthracis str. Australia 94
#=GS NC_006274.1/334363-334481          taxonomy  Bacteria; Firmicutes; Bacillales; Bacillaceae; Bacillus; Bacillus; cereus group; Bacillus; cereus
#=GS NZ_AAEK01000051.1/29982-29864      taxonomy  Bacteria; Firmicutes; Bacillales; Bacillaceae; Bacillus; Bacillus; cereus group; Bacillus; cereus
#=GS NC_003030.1/2914848-2914726        taxonomy  Bacteria; Firmicutes; Clostridia; Clostridiales; Clostridiaceae; Clostridium; acetobutylicum ATCC 824
#=GS NC_003869.1/2076689-2076566        taxonomy  Bacteria; Firmicutes; Clostridia; Thermoanaerobacteriales; Thermoanaerobacteriaceae; Thermoanaerobacter; tengcongensis
#=GS NC_002973.5/325918-325785          taxonomy  Bacteria; Firmicutes; Bacillales; Listeriaceae; Listeria; monocytogenes str. 4b F2365
#=GS NC_004722.1/1382033-1382155        taxonomy  Bacteria; Firmicutes; Bacillales; Bacillaceae; Bacillus; Bacillus; cereus group; Bacillus; cereus ATCC 14579
#=GS NC_003909.8/361547-361667          taxonomy  Bacteria; Firmicutes; Bacillales; Bacillaceae; Bacillus; Bacillus; cereus group; Bacillus; cereus ATCC 10987
#=GS NC_004193.1/1098106-1097986        taxonomy  Bacteria; Firmicutes; Bacillales; Bacillaceae; Oceanobacillus; iheyensis
#=GS NC_003030.1/1073895-1073778        taxonomy  Bacteria; Firmicutes; Clostridia; Clostridiales; Clostridiaceae; Clostridium; acetobutylicum ATCC 824
#=GS NC_003909.8/225261-225140          taxonomy  Bacteria; Firmicutes; Bacillales; Bacillaceae; Bacillus; Bacillus; cereus group; Bacillus; cereus ATCC 10987
#=GS NC_003909.8/3299174-3299054        taxonomy  Bacteria; Firmicutes; Bacillales; Bacillaceae; Bacillus; Bacillus; cereus group; Bacillus; cereus ATCC 10987
#=GS NC_003030.1/2991414-2991290        taxonomy  Bacteria; Firmicutes; Clostridia; Clostridiales; Clostridiaceae; Clostridium; acetobutylicum ATCC 824
#=GS NZ_AAAW03000200.1/1134-1020        taxonomy  Bacteria; Firmicutes; Clostridia; Clostridiales; Peptococcaceae; Desulfitobacterium; hafniense DCB-2
#=GS NZ_AADR01000001.1/130761-130894    taxonomy  Bacteria; Firmicutes; Bacillales; Listeriaceae; Listeria; monocytogenes str. 4b H7858
#=GS NZ_AADW02000002.1/258943-258826    taxonomy  Bacteria; Firmicutes; Bacillales; Bacillaceae; Exiguobacterium; sp.
#=GS NC_004193.1/727019-727138          taxonomy  Bacteria; Firmicutes; Bacillales; Bacillaceae; Oceanobacillus; iheyensis
#=GS NC_003030.1/1976364-1976478        taxonomy  Bacteria; Firmicutes; Clostridia; Clostridiales; Clostridiaceae; Clostridium; acetobutylicum ATCC 824
#=GS NC_003997.3/197194-197074          taxonomy  Bacteria; Firmicutes; Bacillales; Bacillaceae; Bacillus; Bacillus; cereus group; Bacillus; anthracis str. Ames
#=GS NC_005945.1/197195-197075          taxonomy  Bacteria; Firmicutes; Bacillales; Bacillaceae; Bacillus; Bacillus; cereus group; Bacillus; anthracis str. Sterne
#=GS NC_005957.1/201148-201028          taxonomy  Bacteria; Firmicutes; Bacillales; Bacillaceae; Bacillus; Bacillus; cereus group; Bacillus; thuringiensis serovar konkukian str. 97-27
#=GS NC_006274.1/198522-198402          taxonomy  Bacteria; Firmicutes; Bacillales; Bacillaceae; Bacillus; Bacillus; cereus group; Bacillus; cereus
#=GS NC_007530.2/197194-197074          taxonomy  Bacteria; Firmicutes; Bacillales; Bacillaceae; Bacillus; Bacillus; cereus group; Bacillus; anthracis str. 'Ames Ancestor'
#=GS NZ_AAAC02000001.1/736643-736523    taxonomy  Bacteria; Firmicutes; Bacillales; Bacillaceae; Bacillus; Bacillus; cereus group; Bacillus; anthracis str. A2012
#=GS NZ_AAEN01000019.1/49010-48890      taxonomy  Bacteria; Firmicutes; Bacillales; Bacillaceae; Bacillus; Bacillus; cereus group; Bacillus; anthracis str. CNEVA-9066
#=GS NZ_AAEO01000023.1/48759-48879      taxonomy  Bacteria; Firmicutes; Bacillales; Bacillaceae; Bacillus; Bacillus; cereus group; Bacillus; anthracis str. A1055
#=GS NZ_AAEP01000033.1/46590-46470      taxonomy  Bacteria; Firmicutes; Bacillales; Bacillaceae; Bacillus; Bacillus; cereus group; Bacillus; anthracis str. Vollum
#=GS NZ_AAEQ01000020.1/47667-47787      taxonomy  Bacteria; Firmicutes; Bacillales; Bacillaceae; Bacillus; Bacillus; cereus group; Bacillus; anthracis str. Kruger B
#=GS NZ_AAER01000024.1/48765-48885      taxonomy  Bacteria; Firmicutes; Bacillales; Bacillaceae; Bacillus; Bacillus; cereus group; Bacillus; anthracis str. Western North America USA6153
#=GS NZ_AAES01000019.1/47595-47475      taxonomy  Bacteria; Firmicutes; Bacillales; Bacillaceae; Bacillus; Bacillus; cereus group; Bacillus; anthracis str. Australia 94
#=GS NC_003210.1/309392-309259          taxonomy  Bacteria; Firmicutes; Bacillales; Listeriaceae; Listeria; monocytogenes EGD-e
#=GS NC_003212.1/327343-327210          taxonomy  Bacteria; Firmicutes; Bacillales; Listeriaceae; Listeria; innocua
#=GS NZ_AADQ01000021.1/21706-21839      taxonomy  Bacteria; Firmicutes; Bacillales; Listeriaceae; Listeria; monocytogenes str. 1/2a F6854
#=GS NC_004193.1/2708652-2708532        taxonomy  Bacteria; Firmicutes; Bacillales; Bacillaceae; Oceanobacillus; iheyensis
#=GS NC_004722.1/194629-194511          taxonomy  Bacteria; Firmicutes; Bacillales; Bacillaceae; Bacillus; Bacillus; cereus group; Bacillus; cereus ATCC 14579
#=GS NC_004557.1/2676962-2676846        taxonomy  Bacteria; Firmicutes; Clostridia; Clostridiales; Clostridiaceae; Clostridium; tetani
#=GS NC_004193.1/2437314-2437201        taxonomy  Bacteria; Firmicutes; Bacillales; Bacillaceae; Oceanobacillus; iheyensis
#=GS NC_002973.5/1720640-1720520        taxonomy  Bacteria; Firmicutes; Bacillales; Listeriaceae; Listeria; monocytogenes str. 4b F2365
#=GS NC_003212.1/1790199-1790079        taxonomy  Bacteria; Firmicutes; Bacillales; Listeriaceae; Listeria; innocua
#=GS NZ_AADR01000038.1/16228-16108      taxonomy  Bacteria; Firmicutes; Bacillales; Listeriaceae; Listeria; monocytogenes str. 4b H7858
#=GS NZ_AADT03000059.1/3706-3828        taxonomy  Bacteria; Firmicutes; Clostridia; Thermoanaerobacteriales; Thermoanaerobacteriaceae; Moorella group; Moorella; thermoacetica ATCC 39073
#=GS NC_003997.3/1375344-1375463        taxonomy  Bacteria; Firmicutes; Bacillales; Bacillaceae; Bacillus; Bacillus; cereus group; Bacillus; anthracis str. Ames
#=GS NC_005945.1/1375412-1375531        taxonomy  Bacteria; Firmicutes; Bacillales; Bacillaceae; Bacillus; Bacillus; cereus group; Bacillus; anthracis str. Sterne
#=GS NC_005957.1/1398751-1398870        taxonomy  Bacteria; Firmicutes; Bacillales; Bacillaceae; Bacillus; Bacillus; cereus group; Bacillus; thuringiensis serovar konkukian str. 97-27
#=GS NC_006274.1/1410129-1410248        taxonomy  Bacteria; Firmicutes; Bacillales; Bacillaceae; Bacillus; Bacillus; cereus group; Bacillus; cereus
#=GS NC_007530.2/1375467-1375586        taxonomy  Bacteria; Firmicutes; Bacillales; Bacillaceae; Bacillus; Bacillus; cereus group; Bacillus; anthracis str. 'Ames Ancestor'
#=GS NZ_AAAC02000001.1/1867309-1867428  taxonomy  Bacteria; Firmicutes; Bacillales; Bacillaceae; Bacillus; Bacillus; cereus group; Bacillus; anthracis str. A2012
#=GS NZ_AAEN01000008.1/48659-48540      taxonomy  Bacteria; Firmicutes; Bacillales; Bacillaceae; Bacillus; Bacillus; cereus group; Bacillus; anthracis str. CNEVA-9066
#=GS NZ_AAEO01000017.1/2190-2309        taxonomy  Bacteria; Firmicutes; Bacillales; Bacillaceae; Bacillus; Bacillus; cereus group; Bacillus; anthracis str. A1055
#=GS NZ_AAEP01000030.1/181375-181494    taxonomy  Bacteria; Firmicutes; Bacillales; Bacillaceae; Bacillus; Bacillus; cereus group; Bacillus; anthracis str. Vollum
#=GS NZ_AAEQ01000023.1/181644-181763    taxonomy  Bacteria; Firmicutes; Bacillales; Bacillaceae; Bacillus; Bacillus; cereus group; Bacillus; anthracis str. Kruger B
#=GS NZ_AAER01000019.1/48467-48348      taxonomy  Bacteria; Firmicutes; Bacillales; Bacillaceae; Bacillus; Bacillus; cereus group; Bacillus; anthracis str. Western North America USA6153
#=GS NZ_AAES01000029.1/181603-181722    taxonomy  Bacteria; Firmicutes; Bacillales; Bacillaceae; Bacillus; Bacillus; cereus group; Bacillus; anthracis str. Australia 94
#=GS NC_006582.1/3104700-3104581        taxonomy  Bacteria; Firmicutes; Bacillales; Bacillaceae; Bacillus; clausii KSM-K16
#=GS NC_002570.2/1699950-1700073        taxonomy  Bacteria; Firmicutes; Bacillales; Bacillaceae; Bacillus; halodurans C-125
#=GS NZ_AAEO01000030.1/75093-75213      taxonomy  Bacteria; Firmicutes; Bacillales; Bacillaceae; Bacillus; Bacillus; cereus group; Bacillus; anthracis str. A1055
#=GS NZ_AAEK01000030.1/59118-59236      taxonomy  Bacteria; Firmicutes; Bacillales; Bacillaceae; Bacillus; Bacillus; cereus group; Bacillus; cereus
#=GS NC_005957.1/1833720-1833843        taxonomy  Bacteria; Firmicutes; Bacillales; Bacillaceae; Bacillus; Bacillus; cereus group; Bacillus; thuringiensis serovar konkukian str. 97-27
#=GS NZ_AADW02000029.1/16706-16587      taxonomy  Bacteria; Firmicutes; Bacillales; Bacillaceae; Exiguobacterium; sp.
#=GS NC_003030.1/1131530-1131648        taxonomy  Bacteria; Firmicutes; Clostridia; Clostridiales; Clostridiaceae; Clostridium; acetobutylicum ATCC 824
#=GS NC_003030.1/671363-671244          taxonomy  Bacteria; Firmicutes; Clostridia; Clostridiales; Clostridiaceae; Clostridium; acetobutylicum ATCC 824
#=GS NC_004722.1/1394794-1394913        taxonomy  Bacteria; Firmicutes; Bacillales; Bacillaceae; Bacillus; Bacillus; cereus group; Bacillus; cereus ATCC 14579
#=GS NC_003909.8/5120384-5120265        taxonomy  Bacteria; Firmicutes; Bacillales; Bacillaceae; Bacillus; Bacillus; cereus group; Bacillus; cereus ATCC 10987
#=GS NC_003997.3/5140331-5140212        taxonomy  Bacteria; Firmicutes; Bacillales; Bacillaceae; Bacillus; Bacillus; cereus group; Bacillus; anthracis str. Ames
#=GS NC_005945.1/5141702-5141583        taxonomy  Bacteria; Firmicutes; Bacillales; Bacillaceae; Bacillus; Bacillus; cereus group; Bacillus; anthracis str. Sterne
#=GS NC_005957.1/5148712-5148593        taxonomy  Bacteria; Firmicutes; Bacillales; Bacillaceae; Bacillus; Bacillus; cereus group; Bacillus; thuringiensis serovar konkukian str. 97-27
#=GS NC_006274.1/5213250-5213131        taxonomy  Bacteria; Firmicutes; Bacillales; Bacillaceae; Bacillus; Bacillus; cereus group; Bacillus; cereus
#=GS NC_007530.2/5140457-5140338        taxonomy  Bacteria; Firmicutes; Bacillales; Bacillaceae; Bacillus; Bacillus; cereus group; Bacillus; anthracis str. 'Ames Ancestor'
#=GS NZ_AAAC02000001.1/481669-481550    taxonomy  Bacteria; Firmicutes; Bacillales; Bacillaceae; Bacillus; Bacillus; cereus group; Bacillus; anthracis str. A2012
#=GS NZ_AAEN01000025.1/97781-97900      taxonomy  Bacteria; Firmicutes; Bacillales; Bacillaceae; Bacillus; Bacillus; cereus group; Bacillus; anthracis str. CNEVA-9066
#=GS NZ_AAEO01000026.1/48254-48135      taxonomy  Bacteria; Firmicutes; Bacillales; Bacillaceae; Bacillus; Bacillus; cereus group; Bacillus; anthracis str. A1055
#=GS NZ_AAEP01000040.1/89696-89577      taxonomy  Bacteria; Firmicutes; Bacillales; Bacillaceae; Bacillus; Bacillus; cereus group; Bacillus; anthracis str. Vollum
#=GS NZ_AAEQ01000033.1/96995-97114      taxonomy  Bacteria; Firmicutes; Bacillales; Bacillaceae; Bacillus; Bacillus; cereus group; Bacillus; anthracis str. Kruger B
#=GS NZ_AAER01000033.1/17373-17254      taxonomy  Bacteria; Firmicutes; Bacillales; Bacillaceae; Bacillus; Bacillus; cereus group; Bacillus; anthracis str. Western North America USA6153
#=GS NZ_AAES01000038.1/47306-47187      taxonomy  Bacteria; Firmicutes; Bacillales; Bacillaceae; Bacillus; Bacillus; cereus group; Bacillus; anthracis str. Australia 94
#=GS NC_006510.1/745492-745376          taxonomy  Bacteria; Firmicutes; Bacillales; Bacillaceae; Geobacillus; kaustophilus
#=GS NC_003210.1/2491183-2491051        taxonomy  Bacteria; Firmicutes; Bacillales; Listeriaceae; Listeria; monocytogenes EGD-e
#=GS NZ_AADQ01000012.1/61193-61061      taxonomy  Bacteria; Firmicutes; Bacillales; Listeriaceae; Listeria; monocytogenes str. 1/2a F6854
#=GS NC_006270.2/4014236-4014359        taxonomy  Bacteria; Firmicutes; Bacillales; Bacillaceae; Bacillus; licheniformis ATCC 14580
#=GS NC_006322.1/4014350-4014473        taxonomy  Bacteria; Firmicutes; Bacillales; Bacillaceae; Bacillus; licheniformis ATCC 14580
#=GS NC_004722.1/5321943-5321825        taxonomy  Bacteria; Firmicutes; Bacillales; Bacillaceae; Bacillus; Bacillus; cereus group; Bacillus; cereus ATCC 14579
#=GS NC_006274.1/3927244-3927089        taxonomy  Bacteria; Firmicutes; Bacillales; Bacillaceae; Bacillus; Bacillus; cereus group; Bacillus; cereus
#=GS NC_003997.3/3091685-3091573        taxonomy  Bacteria; Firmicutes; Bacillales; Bacillaceae; Bacillus; Bacillus; cereus group; Bacillus; anthracis str. Ames
#=GS NC_005945.1/3092379-3092267        taxonomy  Bacteria; Firmicutes; Bacillales; Bacillaceae; Bacillus; Bacillus; cereus group; Bacillus; anthracis str. Sterne
#=GS NC_006274.1/3134611-3134499        taxonomy  Bacteria; Firmicutes; Bacillales; Bacillaceae; Bacillus; Bacillus; cereus group; Bacillus; cereus
#=GS NC_007530.2/3091813-3091701        taxonomy  Bacteria; Firmicutes; Bacillales; Bacillaceae; Bacillus; Bacillus; cereus group; Bacillus; anthracis str. 'Ames Ancestor'
#=GS NZ_AAAC02000001.1/3556137-3556025  taxonomy  Bacteria; Firmicutes; Bacillales; Bacillaceae; Bacillus; Bacillus; cereus group; Bacillus; anthracis str. A2012
#=GS NZ_AAEN01000017.1/327822-327710    taxonomy  Bacteria; Firmicutes; Bacillales; Bacillaceae; Bacillus; Bacillus; cereus group; Bacillus; anthracis str. CNEVA-9066
#=GS NZ_AAEO01000022.1/1050709-1050597  taxonomy  Bacteria; Firmicutes; Bacillales; Bacillaceae; Bacillus; Bacillus; cereus group; Bacillus; anthracis str. A1055
#=GS NZ_AAEP01000026.1/377495-377383    taxonomy  Bacteria; Firmicutes; Bacillales; Bacillaceae; Bacillus; Bacillus; cereus group; Bacillus; anthracis str. Vollum
#=GS NZ_AAEQ01000035.1/141676-141788    taxonomy  Bacteria; Firmicutes; Bacillales; Bacillaceae; Bacillus; Bacillus; cereus group; Bacillus; anthracis str. Kruger B
#=GS NZ_AAER01000040.1/822979-822867    taxonomy  Bacteria; Firmicutes; Bacillales; Bacillaceae; Bacillus; Bacillus; cereus group; Bacillus; anthracis str. Western North America USA6153
#=GS NZ_AAES01000035.1/992448-992336    taxonomy  Bacteria; Firmicutes; Bacillales; Bacillaceae; Bacillus; Bacillus; cereus group; Bacillus; anthracis str. Australia 94
#=GS NC_003909.8/3108659-3108547        taxonomy  Bacteria; Firmicutes; Bacillales; Bacillaceae; Bacillus; Bacillus; cereus group; Bacillus; cereus ATCC 10987
#=GS NC_005957.1/3170768-3170656        taxonomy  Bacteria; Firmicutes; Bacillales; Bacillaceae; Bacillus; Bacillus; cereus group; Bacillus; thuringiensis serovar konkukian str. 97-27
#=GS NZ_AAEK01000001.1/196687-196799    taxonomy  Bacteria; Firmicutes; Bacillales; Bacillaceae; Bacillus; Bacillus; cereus group; Bacillus; cereus
#=GS NC_005957.1/3870225-3870070        taxonomy  Bacteria; Firmicutes; Bacillales; Bacillaceae; Bacillus; Bacillus; cereus group; Bacillus; thuringiensis serovar konkukian str. 97-27
#=GS NC_002973.5/2444955-2444823        taxonomy  Bacteria; Firmicutes; Bacillales; Listeriaceae; Listeria; monocytogenes str. 4b F2365
#=GS NZ_AADR01000018.1/36157-36025      taxonomy  Bacteria; Firmicutes; Bacillales; Listeriaceae; Listeria; monocytogenes str. 4b H7858
#=GS NC_006270.2/1206885-1206760        taxonomy  Bacteria; Firmicutes; Bacillales; Bacillaceae; Bacillus; licheniformis ATCC 14580
#=GS NC_006322.1/1207740-1207615        taxonomy  Bacteria; Firmicutes; Bacillales; Bacillaceae; Bacillus; licheniformis ATCC 14580
#=GS NC_003997.3/3890745-3890590        taxonomy  Bacteria; Firmicutes; Bacillales; Bacillaceae; Bacillus; Bacillus; cereus group; Bacillus; anthracis str. Ames
#=GS NC_005945.1/3891245-3891090        taxonomy  Bacteria; Firmicutes; Bacillales; Bacillaceae; Bacillus; Bacillus; cereus group; Bacillus; anthracis str. Sterne
#=GS NC_007530.2/3890872-3890717        taxonomy  Bacteria; Firmicutes; Bacillales; Bacillaceae; Bacillus; Bacillus; cereus group; Bacillus; anthracis str. 'Ames Ancestor'
#=GS NZ_AAAC02000001.1/4340399-4340244  taxonomy  Bacteria; Firmicutes; Bacillales; Bacillaceae; Bacillus; Bacillus; cereus group; Bacillus; anthracis str. A2012
#=GS NZ_AAEK01000007.1/34205-34360      taxonomy  Bacteria; Firmicutes; Bacillales; Bacillaceae; Bacillus; Bacillus; cereus group; Bacillus; cereus
#=GS NZ_AAEN01000013.1/145255-145100    taxonomy  Bacteria; Firmicutes; Bacillales; Bacillaceae; Bacillus; Bacillus; cereus group; Bacillus; anthracis str. CNEVA-9066
#=GS NZ_AAEO01000019.1/232361-232206    taxonomy  Bacteria; Firmicutes; Bacillales; Bacillaceae; Bacillus; Bacillus; cereus group; Bacillus; anthracis str. A1055
#=GS NZ_AAEP01000031.1/214733-214888    taxonomy  Bacteria; Firmicutes; Bacillales; Bacillaceae; Bacillus; Bacillus; cereus group; Bacillus; anthracis str. Vollum
#=GS NZ_AAEQ01000038.1/166640-166485    taxonomy  Bacteria; Firmicutes; Bacillales; Bacillaceae; Bacillus; Bacillus; cereus group; Bacillus; anthracis str. Kruger B
#=GS NZ_AAER01000035.1/403590-403435    taxonomy  Bacteria; Firmicutes; Bacillales; Bacillaceae; Bacillus; Bacillus; cereus group; Bacillus; anthracis str. Western North America USA6153
#=GS NZ_AAES01000024.1/143258-143103    taxonomy  Bacteria; Firmicutes; Bacillales; Bacillaceae; Bacillus; Bacillus; cereus group; Bacillus; anthracis str. Australia 94
#=GS NC_000964.2/3998177-3998297        taxonomy  Bacteria; Firmicutes; Bacillales; Bacillaceae; Bacillus; subtilis subsp.
#=GS NC_003212.1/2538261-2538129        taxonomy  Bacteria; Firmicutes; Bacillales; Listeriaceae; Listeria; innocua
#=GS NC_004193.1/3294465-3294595        taxonomy  Bacteria; Firmicutes; Bacillales; Bacillaceae; Oceanobacillus; iheyensis
#=GS NC_003909.8/3833860-3833704        taxonomy  Bacteria; Firmicutes; Bacillales; Bacillaceae; Bacillus; Bacillus; cereus group; Bacillus; cereus ATCC 10987
#=GS NC_003366.1/2500090-2499971        taxonomy  Bacteria; Firmicutes; Clostridia; Clostridiales; Clostridiaceae; Clostridium; perfringens str. 13
#=GS NC_000964.2/1257609-1257743        taxonomy  Bacteria; Firmicutes; Bacillales; Bacillaceae; Bacillus; subtilis subsp.
#=GS NC_002973.5/644652-644538          taxonomy  Bacteria; Firmicutes; Bacillales; Listeriaceae; Listeria; monocytogenes str. 4b F2365
#=GS NC_003210.1/637933-637819          taxonomy  Bacteria; Firmicutes; Bacillales; Listeriaceae; Listeria; monocytogenes EGD-e
#=GS NC_003212.1/636921-636807          taxonomy  Bacteria; Firmicutes; Bacillales; Listeriaceae; Listeria; innocua
#=GS NZ_AADQ01000037.1/2075-2189        taxonomy  Bacteria; Firmicutes; Bacillales; Listeriaceae; Listeria; monocytogenes str. 1/2a F6854
#=GS NZ_AADR01000029.1/1474-1588        taxonomy  Bacteria; Firmicutes; Bacillales; Listeriaceae; Listeria; monocytogenes str. 4b H7858
#=GS NC_003210.1/1739604-1739484        taxonomy  Bacteria; Firmicutes; Bacillales; Listeriaceae; Listeria; monocytogenes EGD-e
#=GS NZ_AADQ01000032.1/6592-6712        taxonomy  Bacteria; Firmicutes; Bacillales; Listeriaceae; Listeria; monocytogenes str. 1/2a F6854
#=GS NC_005957.1/768979-768860          taxonomy  Bacteria; Firmicutes; Bacillales; Bacillaceae; Bacillus; Bacillus; cereus group; Bacillus; thuringiensis serovar konkukian str. 97-27
#=GS NC_004722.1/755254-755135          taxonomy  Bacteria; Firmicutes; Bacillales; Bacillaceae; Bacillus; Bacillus; cereus group; Bacillus; cereus ATCC 14579
#=GS NZ_AAEK01000017.1/12415-12297      taxonomy  Bacteria; Firmicutes; Bacillales; Bacillaceae; Bacillus; Bacillus; cereus group; Bacillus; cereus
#=GS NC_003869.1/500236-500359          taxonomy  Bacteria; Firmicutes; Clostridia; Thermoanaerobacteriales; Thermoanaerobacteriaceae; Thermoanaerobacter; tengcongensis
#=GS NC_004193.1/1319034-1319148        taxonomy  Bacteria; Firmicutes; Bacillales; Bacillaceae; Oceanobacillus; iheyensis
#=GS NC_003030.1/453556-453672          taxonomy  Bacteria; Firmicutes; Clostridia; Clostridiales; Clostridiaceae; Clostridium; acetobutylicum ATCC 824
#=GS NC_004193.1/3466527-3466394        taxonomy  Bacteria; Firmicutes; Bacillales; Bacillaceae; Oceanobacillus; iheyensis
#=GS NC_006582.1/1563575-1563693        taxonomy  Bacteria; Firmicutes; Bacillales; Bacillaceae; Bacillus; clausii KSM-K16
#=GS NC_000964.2/3996787-3996907        taxonomy  Bacteria; Firmicutes; Bacillales; Bacillaceae; Bacillus; subtilis subsp.
#=GS NZ_AADT03000017.1/30334-30203      taxonomy  Bacteria; Firmicutes; Clostridia; Thermoanaerobacteriales; Thermoanaerobacteriaceae; Moorella group; Moorella; thermoacetica ATCC 39073
#=GS NC_000964.2/1629408-1629527        taxonomy  Bacteria; Firmicutes; Bacillales; Bacillaceae; Bacillus; subtilis subsp.
#=GS NC_002939.4/1014089-1014209        taxonomy  Bacteria; Proteobacteria; Deltaproteobacteria; Desulfuromonadales; Geobacteraceae; Geobacter; sulfurreducens
#=GS NC_003997.3/371136-371010          taxonomy  Bacteria; Firmicutes; Bacillales; Bacillaceae; Bacillus; Bacillus; cereus group; Bacillus; anthracis str. Ames
#=GS NC_005945.1/371149-371023          taxonomy  Bacteria; Firmicutes; Bacillales; Bacillaceae; Bacillus; Bacillus; cereus group; Bacillus; anthracis str. Sterne
#=GS NC_005957.1/388370-388244          taxonomy  Bacteria; Firmicutes; Bacillales; Bacillaceae; Bacillus; Bacillus; cereus group; Bacillus; thuringiensis serovar konkukian str. 97-27
#=GS NC_006274.1/387529-387403          taxonomy  Bacteria; Firmicutes; Bacillales; Bacillaceae; Bacillus; Bacillus; cereus group; Bacillus; cereus
#=GS NC_007530.2/371136-371010          taxonomy  Bacteria; Firmicutes; Bacillales; Bacillaceae; Bacillus; Bacillus; cereus group; Bacillus; anthracis str. 'Ames Ancestor'
#=GS NZ_AAAC02000001.1/887948-887822    taxonomy  Bacteria; Firmicutes; Bacillales; Bacillaceae; Bacillus; Bacillus; cereus group; Bacillus; anthracis str. A2012
#=GS NZ_AAEN01000023.1/112222-112096    taxonomy  Bacteria; Firmicutes; Bacillales; Bacillaceae; Bacillus; Bacillus; cereus group; Bacillus; anthracis str. CNEVA-9066
#=GS NZ_AAEO01000030.1/125666-125540    taxonomy  Bacteria; Firmicutes; Bacillales; Bacillaceae; Bacillus; Bacillus; cereus group; Bacillus; anthracis str. A1055
#=GS NZ_AAEP01000046.1/77590-77464      taxonomy  Bacteria; Firmicutes; Bacillales; Bacillaceae; Bacillus; Bacillus; cereus group; Bacillus; anthracis str. Vollum
#=GS NZ_AAEQ01000027.1/15302-15428      taxonomy  Bacteria; Firmicutes; Bacillales; Bacillaceae; Bacillus; Bacillus; cereus group; Bacillus; anthracis str. Kruger B
#=GS NZ_AAER01000042.1/162558-162684    taxonomy  Bacteria; Firmicutes; Bacillales; Bacillaceae; Bacillus; Bacillus; cereus group; Bacillus; anthracis str. Western North America USA6153
#=GS NZ_AAES01000043.1/77259-77133      taxonomy  Bacteria; Firmicutes; Bacillales; Bacillaceae; Bacillus; Bacillus; cereus group; Bacillus; anthracis str. Australia 94
#=GS NC_002570.2/3427474-3427348        taxonomy  Bacteria; Firmicutes; Bacillales; Bacillaceae; Bacillus; halodurans C-125
#=GS NC_000964.2/1180114-1179983        taxonomy  Bacteria; Firmicutes; Bacillales; Bacillaceae; Bacillus; subtilis subsp.
#=GS NC_002570.2/1348809-1348936        taxonomy  Bacteria; Firmicutes; Bacillales; Bacillaceae; Bacillus; halodurans C-125
#=GS NZ_AAEK01000047.1/24547-24421      taxonomy  Bacteria; Firmicutes; Bacillales; Bacillaceae; Bacillus; Bacillus; cereus group; Bacillus; cereus
#=GS NC_003909.8/1084273-1084393        taxonomy  Bacteria; Firmicutes; Bacillales; Bacillaceae; Bacillus; Bacillus; cereus group; Bacillus; cereus ATCC 10987
#=GS NC_003997.3/4074087-4073964        taxonomy  Bacteria; Firmicutes; Bacillales; Bacillaceae; Bacillus; Bacillus; cereus group; Bacillus; anthracis str. Ames
#=GS NC_004722.1/4199517-4199394        taxonomy  Bacteria; Firmicutes; Bacillales; Bacillaceae; Bacillus; Bacillus; cereus group; Bacillus; cereus ATCC 14579
#=GS NC_005945.1/4074587-4074464        taxonomy  Bacteria; Firmicutes; Bacillales; Bacillaceae; Bacillus; Bacillus; cereus group; Bacillus; anthracis str. Sterne
#=GS NC_005957.1/4062044-4061921        taxonomy  Bacteria; Firmicutes; Bacillales; Bacillaceae; Bacillus; Bacillus; cereus group; Bacillus; thuringiensis serovar konkukian str. 97-27
#=GS NC_006274.1/4116271-4116148        taxonomy  Bacteria; Firmicutes; Bacillales; Bacillaceae; Bacillus; Bacillus; cereus group; Bacillus; cereus
#=GS NC_007530.2/4074214-4074091        taxonomy  Bacteria; Firmicutes; Bacillales; Bacillaceae; Bacillus; Bacillus; cereus group; Bacillus; anthracis str. 'Ames Ancestor'
#=GS NZ_AAAC02000001.1/4519848-4519725  taxonomy  Bacteria; Firmicutes; Bacillales; Bacillaceae; Bacillus; Bacillus; cereus group; Bacillus; anthracis str. A2012
#=GS NZ_AAEN01000013.1/328596-328473    taxonomy  Bacteria; Firmicutes; Bacillales; Bacillaceae; Bacillus; Bacillus; cereus group; Bacillus; anthracis str. CNEVA-9066
#=GS NZ_AAEO01000019.1/415689-415566    taxonomy  Bacteria; Firmicutes; Bacillales; Bacillaceae; Bacillus; Bacillus; cereus group; Bacillus; anthracis str. A1055
#=GS NZ_AAEP01000031.1/31381-31504      taxonomy  Bacteria; Firmicutes; Bacillales; Bacillaceae; Bacillus; Bacillus; cereus group; Bacillus; anthracis str. Vollum
#=GS NZ_AAEQ01000030.1/63123-63000      taxonomy  Bacteria; Firmicutes; Bacillales; Bacillaceae; Bacillus; Bacillus; cereus group; Bacillus; anthracis str. Kruger B
#=GS NZ_AAER01000035.1/586933-586810    taxonomy  Bacteria; Firmicutes; Bacillales; Bacillaceae; Bacillus; Bacillus; cereus group; Bacillus; anthracis str. Western North America USA6153
#=GS NZ_AAES01000022.1/579171-579294    taxonomy  Bacteria; Firmicutes; Bacillales; Bacillaceae; Bacillus; Bacillus; cereus group; Bacillus; anthracis str. Australia 94
#=GS NC_006270.2/1291279-1291409        taxonomy  Bacteria; Firmicutes; Bacillales; Bacillaceae; Bacillus; licheniformis ATCC 14580
#=GS NC_006322.1/1292141-1292271        taxonomy  Bacteria; Firmicutes; Bacillales; Bacillaceae; Bacillus; licheniformis ATCC 14580
#=GS NC_003909.8/212933-213052          taxonomy  Bacteria; Firmicutes; Bacillales; Bacillaceae; Bacillus; Bacillus; cereus group; Bacillus; cereus ATCC 10987
#=GS NC_003997.3/185577-185696          taxonomy  Bacteria; Firmicutes; Bacillales; Bacillaceae; Bacillus; Bacillus; cereus group; Bacillus; anthracis str. Ames
#=GS NC_004722.1/183057-183176          taxonomy  Bacteria; Firmicutes; Bacillales; Bacillaceae; Bacillus; Bacillus; cereus group; Bacillus; cereus ATCC 14579
#=GS NC_005945.1/185578-185697          taxonomy  Bacteria; Firmicutes; Bacillales; Bacillaceae; Bacillus; Bacillus; cereus group; Bacillus; anthracis str. Sterne
#=GS NC_006274.1/185411-185530          taxonomy  Bacteria; Firmicutes; Bacillales; Bacillaceae; Bacillus; Bacillus; cereus group; Bacillus; cereus
#=GS NC_007530.2/185577-185696          taxonomy  Bacteria; Firmicutes; Bacillales; Bacillaceae; Bacillus; Bacillus; cereus group; Bacillus; anthracis str. 'Ames Ancestor'
#=GS NZ_AAAC02000001.1/725026-725145    taxonomy  Bacteria; Firmicutes; Bacillales; Bacillaceae; Bacillus; Bacillus; cereus group; Bacillus; anthracis str. A2012
#=GS NZ_AAEK01000017.1/1885-2004        taxonomy  Bacteria; Firmicutes; Bacillales; Bacillaceae; Bacillus; Bacillus; cereus group; Bacillus; cereus
#=GS NZ_AAEN01000019.1/37393-37512      taxonomy  Bacteria; Firmicutes; Bacillales; Bacillaceae; Bacillus; Bacillus; cereus group; Bacillus; anthracis str. CNEVA-9066
#=GS NZ_AAEO01000023.1/60376-60257      taxonomy  Bacteria; Firmicutes; Bacillales; Bacillaceae; Bacillus; Bacillus; cereus group; Bacillus; anthracis str. A1055
#=GS NZ_AAEP01000033.1/34974-35093      taxonomy  Bacteria; Firmicutes; Bacillales; Bacillaceae; Bacillus; Bacillus; cereus group; Bacillus; anthracis str. Vollum
#=GS NZ_AAEQ01000020.1/59284-59165      taxonomy  Bacteria; Firmicutes; Bacillales; Bacillaceae; Bacillus; Bacillus; cereus group; Bacillus; anthracis str. Kruger B
#=GS NZ_AAER01000024.1/60381-60262      taxonomy  Bacteria; Firmicutes; Bacillales; Bacillaceae; Bacillus; Bacillus; cereus group; Bacillus; anthracis str. Western North America USA6153
#=GS NZ_AAES01000019.1/35978-36097      taxonomy  Bacteria; Firmicutes; Bacillales; Bacillaceae; Bacillus; Bacillus; cereus group; Bacillus; anthracis str. Australia 94
#=GS NC_003909.8/4022659-4022536        taxonomy  Bacteria; Firmicutes; Bacillales; Bacillaceae; Bacillus; Bacillus; cereus group; Bacillus; cereus ATCC 10987
#=GS NZ_AAEK01000021.1/52636-52759      taxonomy  Bacteria; Firmicutes; Bacillales; Bacillaceae; Bacillus; Bacillus; cereus group; Bacillus; cereus
#=GS NC_002745.2/875399-875516          taxonomy  Bacteria; Firmicutes; Bacillales; Staphylococcus; aureus subsp.
#=GS NC_002758.2/907203-907320          taxonomy  Bacteria; Firmicutes; Bacillales; Staphylococcus; aureus subsp.
#=GS NC_002951.2/900597-900714          taxonomy  Bacteria; Firmicutes; Bacillales; Staphylococcus; aureus subsp.
#=GS NC_002952.2/908398-908515          taxonomy  Bacteria; Firmicutes; Bacillales; Staphylococcus; aureus subsp.
#=GS NC_002953.3/861012-861129          taxonomy  Bacteria; Firmicutes; Bacillales; Staphylococcus; aureus subsp.
#=GS NC_003923.1/877043-877160          taxonomy  Bacteria; Firmicutes; Bacillales; Staphylococcus; aureus subsp.
#=GS NC_006582.1/604078-603961          taxonomy  Bacteria; Firmicutes; Bacillales; Bacillaceae; Bacillus; clausii KSM-K16
#=GS NZ_AAEK01000052.1/2958-3087        taxonomy  Bacteria; Firmicutes; Bacillales; Bacillaceae; Bacillus; Bacillus; cereus group; Bacillus; cereus
#=GS NC_000964.2/2024468-2024363        taxonomy  Bacteria; Firmicutes; Bacillales; Bacillaceae; Bacillus; subtilis subsp.
#=GS NC_004557.1/303331-303450          taxonomy  Bacteria; Firmicutes; Clostridia; Clostridiales; Clostridiaceae; Clostridium; tetani
#=GS NC_004193.1/3200645-3200523        taxonomy  Bacteria; Firmicutes; Bacillales; Bacillaceae; Oceanobacillus; iheyensis
#=GS NC_006270.2/1734721-1734841        taxonomy  Bacteria; Firmicutes; Bacillales; Bacillaceae; Bacillus; licheniformis ATCC 14580
#=GS NC_006322.1/1735567-1735687        taxonomy  Bacteria; Firmicutes; Bacillales; Bacillaceae; Bacillus; licheniformis ATCC 14580
#=GS NZ_AABG04000106.1/1107-1226        taxonomy  Bacteria; Firmicutes; Clostridia; Clostridiales; Clostridiaceae; Clostridium; thermocellum ATCC 27405
#=GS NC_006582.1/1705486-1705370        taxonomy  Bacteria; Firmicutes; Bacillales; Bacillaceae; Bacillus; clausii KSM-K16
#=GS NC_004722.1/374997-374871          taxonomy  Bacteria; Firmicutes; Bacillales; Bacillaceae; Bacillus; Bacillus; cereus group; Bacillus; cereus ATCC 14579
#=GS NC_003909.8/2536316-2536445        taxonomy  Bacteria; Firmicutes; Bacillales; Bacillaceae; Bacillus; Bacillus; cereus group; Bacillus; cereus ATCC 10987
#=GS NC_005957.1/2515869-2515998        taxonomy  Bacteria; Firmicutes; Bacillales; Bacillaceae; Bacillus; Bacillus; cereus group; Bacillus; thuringiensis serovar konkukian str. 97-27
#=GS NC_006274.1/2520375-2520504        taxonomy  Bacteria; Firmicutes; Bacillales; Bacillaceae; Bacillus; Bacillus; cereus group; Bacillus; cereus
#=GS NC_006270.2/969425-969552          taxonomy  Bacteria; Firmicutes; Bacillales; Bacillaceae; Bacillus; licheniformis ATCC 14580
#=GS NC_006322.1/969719-969846          taxonomy  Bacteria; Firmicutes; Bacillales; Bacillaceae; Bacillus; licheniformis ATCC 14580
#=GS NC_003909.8/471132-471006          taxonomy  Bacteria; Firmicutes; Bacillales; Bacillaceae; Bacillus; Bacillus; cereus group; Bacillus; cereus ATCC 10987
#=GS NC_006270.2/3302453-3302332        taxonomy  Bacteria; Firmicutes; Bacillales; Bacillaceae; Bacillus; licheniformis ATCC 14580
#=GS NC_006322.1/3302623-3302502        taxonomy  Bacteria; Firmicutes; Bacillales; Bacillaceae; Bacillus; licheniformis ATCC 14580
#=GS NC_000964.2/3363537-3363417        taxonomy  Bacteria; Firmicutes; Bacillales; Bacillaceae; Bacillus; subtilis subsp.
#=GS NC_000964.2/1426177-1426291        taxonomy  Bacteria; Firmicutes; Bacillales; Bacillaceae; Bacillus; subtilis subsp.
#=GS NC_005957.1/188037-188156          taxonomy  Bacteria; Firmicutes; Bacillales; Bacillaceae; Bacillus; Bacillus; cereus group; Bacillus; thuringiensis serovar konkukian str. 97-27
#=GS NC_006177.1/138150-138272          taxonomy  Bacteria; Actinobacteria; Symbiobacterium; thermophilum IAM 14863
#=GS NC_004193.1/2856872-2856750        taxonomy  Bacteria; Firmicutes; Bacillales; Bacillaceae; Oceanobacillus; iheyensis
#=GS NC_003997.3/2459353-2459482        taxonomy  Bacteria; Firmicutes; Bacillales; Bacillaceae; Bacillus; Bacillus; cereus group; Bacillus; anthracis str. Ames
#=GS NC_005945.1/2459405-2459534        taxonomy  Bacteria; Firmicutes; Bacillales; Bacillaceae; Bacillus; Bacillus; cereus group; Bacillus; anthracis str. Sterne
#=GS NC_007530.2/2459477-2459606        taxonomy  Bacteria; Firmicutes; Bacillales; Bacillaceae; Bacillus; Bacillus; cereus group; Bacillus; anthracis str. 'Ames Ancestor'
#=GS NZ_AAAC02000001.1/2934219-2934348  taxonomy  Bacteria; Firmicutes; Bacillales; Bacillaceae; Bacillus; Bacillus; cereus group; Bacillus; anthracis str. A2012
#=GS NZ_AAEN01000016.1/757907-758036    taxonomy  Bacteria; Firmicutes; Bacillales; Bacillaceae; Bacillus; Bacillus; cereus group; Bacillus; anthracis str. CNEVA-9066
#=GS NZ_AAEO01000022.1/417585-417714    taxonomy  Bacteria; Firmicutes; Bacillales; Bacillaceae; Bacillus; Bacillus; cereus group; Bacillus; anthracis str. A1055
#=GS NZ_AAEP01000025.1/557513-557642    taxonomy  Bacteria; Firmicutes; Bacillales; Bacillaceae; Bacillus; Bacillus; cereus group; Bacillus; anthracis str. Vollum
#=GS NZ_AAEQ01000035.1/774145-774016    taxonomy  Bacteria; Firmicutes; Bacillales; Bacillaceae; Bacillus; Bacillus; cereus group; Bacillus; anthracis str. Kruger B
#=GS NZ_AAER01000040.1/190221-190350    taxonomy  Bacteria; Firmicutes; Bacillales; Bacillaceae; Bacillus; Bacillus; cereus group; Bacillus; anthracis str. Western North America USA6153
#=GS NZ_AAES01000035.1/359808-359937    taxonomy  Bacteria; Firmicutes; Bacillales; Bacillaceae; Bacillus; Bacillus; cereus group; Bacillus; anthracis str. Australia 94
#=GS NZ_AAAS03000001.1/385327-385446    taxonomy  Bacteria; Proteobacteria; Deltaproteobacteria; Desulfuromonadales; Geobacteraceae; Geobacter; metallireducens GS-15
#=GS NC_006582.1/951399-951519          taxonomy  Bacteria; Firmicutes; Bacillales; Bacillaceae; Bacillus; clausii KSM-K16
#=GS NC_003997.3/3892924-3893045        taxonomy  Bacteria; Firmicutes; Bacillales; Bacillaceae; Bacillus; Bacillus; cereus group; Bacillus; anthracis str. Ames
#=GS NC_005945.1/3893424-3893545        taxonomy  Bacteria; Firmicutes; Bacillales; Bacillaceae; Bacillus; Bacillus; cereus group; Bacillus; anthracis str. Sterne
#=GS NC_005957.1/3872406-3872527        taxonomy  Bacteria; Firmicutes; Bacillales; Bacillaceae; Bacillus; Bacillus; cereus group; Bacillus; thuringiensis serovar konkukian str. 97-27
#=GS NC_006274.1/3929424-3929545        taxonomy  Bacteria; Firmicutes; Bacillales; Bacillaceae; Bacillus; Bacillus; cereus group; Bacillus; cereus
#=GS NC_007530.2/3893051-3893172        taxonomy  Bacteria; Firmicutes; Bacillales; Bacillaceae; Bacillus; Bacillus; cereus group; Bacillus; anthracis str. 'Ames Ancestor'
#=GS NZ_AAAC02000001.1/4342578-4342699  taxonomy  Bacteria; Firmicutes; Bacillales; Bacillaceae; Bacillus; Bacillus; cereus group; Bacillus; anthracis str. A2012
#=GS NZ_AAEN01000013.1/147434-147555    taxonomy  Bacteria; Firmicutes; Bacillales; Bacillaceae; Bacillus; Bacillus; cereus group; Bacillus; anthracis str. CNEVA-9066
#=GS NZ_AAEO01000019.1/234540-234661    taxonomy  Bacteria; Firmicutes; Bacillales; Bacillaceae; Bacillus; Bacillus; cereus group; Bacillus; anthracis str. A1055
#=GS NZ_AAEP01000031.1/212555-212434    taxonomy  Bacteria; Firmicutes; Bacillales; Bacillaceae; Bacillus; Bacillus; cereus group; Bacillus; anthracis str. Vollum
#=GS NZ_AAEQ01000038.1/168819-168940    taxonomy  Bacteria; Firmicutes; Bacillales; Bacillaceae; Bacillus; Bacillus; cereus group; Bacillus; anthracis str. Kruger B
#=GS NZ_AAER01000035.1/405769-405890    taxonomy  Bacteria; Firmicutes; Bacillales; Bacillaceae; Bacillus; Bacillus; cereus group; Bacillus; anthracis str. Western North America USA6153
#=GS NZ_AAES01000024.1/145437-145558    taxonomy  Bacteria; Firmicutes; Bacillales; Bacillaceae; Bacillus; Bacillus; cereus group; Bacillus; anthracis str. Australia 94
#=GS NC_002976.3/480760-480876          taxonomy  Bacteria; Firmicutes; Bacillales; Staphylococcus; epidermidis
#=GS NC_004461.1/588088-588204          taxonomy  Bacteria; Firmicutes; Bacillales; Staphylococcus; epidermidis ATCC 12228
#=GS NC_006270.2/3063546-3063425        taxonomy  Bacteria; Firmicutes; Bacillales; Bacillaceae; Bacillus; licheniformis ATCC 14580
#=GS NC_006322.1/3063723-3063602        taxonomy  Bacteria; Firmicutes; Bacillales; Bacillaceae; Bacillus; licheniformis ATCC 14580
#=GS NC_004193.1/3162066-3162189        taxonomy  Bacteria; Firmicutes; Bacillales; Bacillaceae; Oceanobacillus; iheyensis
#=GS NC_003212.1/1772469-1772347        taxonomy  Bacteria; Firmicutes; Bacillales; Listeriaceae; Listeria; innocua
#=GS NC_006510.1/974629-974751          taxonomy  Bacteria; Firmicutes; Bacillales; Bacillaceae; Geobacillus; kaustophilus
#=GS NC_006510.1/883125-883249          taxonomy  Bacteria; Firmicutes; Bacillales; Bacillaceae; Geobacillus; kaustophilus
#=GS NC_004722.1/4007990-4007836        taxonomy  Bacteria; Firmicutes; Bacillales; Bacillaceae; Bacillus; Bacillus; cereus group; Bacillus; cereus ATCC 14579
#=GS NC_003909.8/3836040-3836159        taxonomy  Bacteria; Firmicutes; Bacillales; Bacillaceae; Bacillus; Bacillus; cereus group; Bacillus; cereus ATCC 10987
#=GS NC_004722.1/4010169-4010288        taxonomy  Bacteria; Firmicutes; Bacillales; Bacillaceae; Bacillus; Bacillus; cereus group; Bacillus; cereus ATCC 14579
#=GS NZ_AAEK01000007.1/32025-31906      taxonomy  Bacteria; Firmicutes; Bacillales; Bacillaceae; Bacillus; Bacillus; cereus group; Bacillus; cereus
#=GS NC_006270.2/1488837-1488950        taxonomy  Bacteria; Firmicutes; Bacillales; Bacillaceae; Bacillus; licheniformis ATCC 14580
#=GS NC_006322.1/1489698-1489811        taxonomy  Bacteria; Firmicutes; Bacillales; Bacillaceae; Bacillus; licheniformis ATCC 14580
#=GS NC_004193.1/2134373-2134257        taxonomy  Bacteria; Firmicutes; Bacillales; Bacillaceae; Oceanobacillus; iheyensis
#=GS NC_004193.1/3200757-3200878        taxonomy  Bacteria; Firmicutes; Bacillales; Bacillaceae; Oceanobacillus; iheyensis
#=GS NC_006582.1/1983205-1983318        taxonomy  Bacteria; Firmicutes; Bacillales; Bacillaceae; Bacillus; clausii KSM-K16
#=GS NC_003366.1/2665238-2665061        taxonomy  Bacteria; Firmicutes; Clostridia; Clostridiales; Clostridiaceae; Clostridium; perfringens str. 13
#=GS NC_002745.2/2381652-2381543        taxonomy  Bacteria; Firmicutes; Bacillales; Staphylococcus; aureus subsp.
#=GS NC_002758.2/2451152-2451043        taxonomy  Bacteria; Firmicutes; Bacillales; Staphylococcus; aureus subsp.
#=GS NC_002951.2/2381009-2380900        taxonomy  Bacteria; Firmicutes; Bacillales; Staphylococcus; aureus subsp.
#=GS NC_002952.2/2480784-2480675        taxonomy  Bacteria; Firmicutes; Bacillales; Staphylococcus; aureus subsp.
#=GS NC_002953.3/2372971-2372862        taxonomy  Bacteria; Firmicutes; Bacillales; Staphylococcus; aureus subsp.
#=GS NC_003923.1/2393866-2393757        taxonomy  Bacteria; Firmicutes; Bacillales; Staphylococcus; aureus subsp.
#=GS NZ_AADW02000012.1/72076-71959      taxonomy  Bacteria; Firmicutes; Bacillales; Bacillaceae; Exiguobacterium; sp.
#=GS NZ_AADW02000008.1/46455-46570      taxonomy  Bacteria; Firmicutes; Bacillales; Bacillaceae; Exiguobacterium; sp.
#=GS NC_004557.1/1456777-1456655        taxonomy  Bacteria; Firmicutes; Clostridia; Clostridiales; Clostridiaceae; Clostridium; tetani
#=GS NC_002973.5/1697696-1697574        taxonomy  Bacteria; Firmicutes; Bacillales; Listeriaceae; Listeria; monocytogenes str. 4b F2365
#=GS NC_003210.1/1716658-1716536        taxonomy  Bacteria; Firmicutes; Bacillales; Listeriaceae; Listeria; monocytogenes EGD-e
#=GS NZ_AADQ01000032.1/29537-29659      taxonomy  Bacteria; Firmicutes; Bacillales; Listeriaceae; Listeria; monocytogenes str. 1/2a F6854
#=GS NZ_AADR01000096.1/1559-1437        taxonomy  Bacteria; Firmicutes; Bacillales; Listeriaceae; Listeria; monocytogenes str. 4b H7858
#=GS NC_006582.1/1701642-1701766        taxonomy  Bacteria; Firmicutes; Bacillales; Bacillaceae; Bacillus; clausii KSM-K16
#=GS NC_006582.1/3008456-3008335        taxonomy  Bacteria; Firmicutes; Bacillales; Bacillaceae; Bacillus; clausii KSM-K16
#=GS NC_003212.1/871741-871851          taxonomy  Bacteria; Firmicutes; Bacillales; Listeriaceae; Listeria; innocua
#=GS NC_004722.1/2587946-2588075        taxonomy  Bacteria; Firmicutes; Bacillales; Bacillaceae; Bacillus; Bacillus; cereus group; Bacillus; cereus ATCC 14579
#=GS NZ_AAAH01000942.2/4682-4807        taxonomy  Bacteria; Chloroflexi; Chloroflexales; Chloroflexaceae; Chloroflexus; aurantiacus
#=GS NZ_AADW02000005.1/169417-169533    taxonomy  Bacteria; Firmicutes; Bacillales; Bacillaceae; Exiguobacterium; sp.
#=GS NZ_AADW02000008.1/73933-74052      taxonomy  Bacteria; Firmicutes; Bacillales; Bacillaceae; Exiguobacterium; sp.
#=GS NC_002745.2/1844635-1844510        taxonomy  Bacteria; Firmicutes; Bacillales; Staphylococcus; aureus subsp.
#=GS NC_002758.2/1922428-1922303        taxonomy  Bacteria; Firmicutes; Bacillales; Staphylococcus; aureus subsp.
#=GS NC_002952.2/1959055-1958930        taxonomy  Bacteria; Firmicutes; Bacillales; Staphylococcus; aureus subsp.
#=GS NC_002953.3/1860163-1860038        taxonomy  Bacteria; Firmicutes; Bacillales; Staphylococcus; aureus subsp.
#=GS NC_003923.1/1880828-1880703        taxonomy  Bacteria; Firmicutes; Bacillales; Staphylococcus; aureus subsp.
#=GS NC_002951.2/1892983-1892859        taxonomy  Bacteria; Firmicutes; Bacillales; Staphylococcus; aureus subsp.
#=GS NZ_AAIK01000012.1/37289-37166      taxonomy  Bacteria; Chlorobi; Chlorobia; Chlorobiales; Chlorobiaceae; Chlorobium/Pelodictyon group; Pelodictyon; phaeoclathratiforme BU-1
#=GS NC_006510.1/3025519-3025396        taxonomy  Bacteria; Firmicutes; Bacillales; Bacillaceae; Geobacillus; kaustophilus
#=GS NC_003210.1/882763-882874          taxonomy  Bacteria; Firmicutes; Bacillales; Listeriaceae; Listeria; monocytogenes EGD-e
#=GS NZ_AADQ01000002.1/79331-79220      taxonomy  Bacteria; Firmicutes; Bacillales; Listeriaceae; Listeria; monocytogenes str. 1/2a F6854
#=GS NC_006510.1/2876477-2876349        taxonomy  Bacteria; Firmicutes; Bacillales; Bacillaceae; Geobacillus; kaustophilus
#=GS NC_002976.3/1409744-1409621        taxonomy  Bacteria; Firmicutes; Bacillales; Staphylococcus; epidermidis
#=GS NC_004461.1/1508629-1508506        taxonomy  Bacteria; Firmicutes; Bacillales; Staphylococcus; epidermidis ATCC 12228
#=GS NC_004193.1/2365520-2365396        taxonomy  Bacteria; Firmicutes; Bacillales; Bacillaceae; Oceanobacillus; iheyensis
#=GS NC_002939.4/2700111-2700227        taxonomy  Bacteria; Proteobacteria; Deltaproteobacteria; Desulfuromonadales; Geobacteraceae; Geobacter; sulfurreducens
#=GS NC_002745.2/15949-16061            taxonomy  Bacteria; Firmicutes; Bacillales; Staphylococcus; aureus subsp.
#=GS NC_002758.2/15949-16061            taxonomy  Bacteria; Firmicutes; Bacillales; Staphylococcus; aureus subsp.
#=GS NC_002951.2/15968-16080            taxonomy  Bacteria; Firmicutes; Bacillales; Staphylococcus; aureus subsp.
#=GS NC_002952.2/15932-16044            taxonomy  Bacteria; Firmicutes; Bacillales; Staphylococcus; aureus subsp.
#=GS NC_002953.3/15942-16054            taxonomy  Bacteria; Firmicutes; Bacillales; Staphylococcus; aureus subsp.
#=GS NC_003923.1/15942-16054            taxonomy  Bacteria; Firmicutes; Bacillales; Staphylococcus; aureus subsp.
#=GS NC_006177.1/278265-278396          taxonomy  Bacteria; Actinobacteria; Symbiobacterium; thermophilum IAM 14863
#=GS NZ_AAEB02000051.1/4037-3902        taxonomy  Bacteria; Actinobacteria; Rubrobacteridae; Rubrobacterales; Rubrobacterineae; Rubrobacteraceae; Rubrobacter; xylanophilus DSM 9941
#=GS NC_003997.3/4553691-4553556        taxonomy  Bacteria; Firmicutes; Bacillales; Bacillaceae; Bacillus; Bacillus; cereus group; Bacillus; anthracis str. Ames
#=GS NC_004722.1/4695817-4695682        taxonomy  Bacteria; Firmicutes; Bacillales; Bacillaceae; Bacillus; Bacillus; cereus group; Bacillus; cereus ATCC 14579
#=GS NC_005945.1/4554911-4554776        taxonomy  Bacteria; Firmicutes; Bacillales; Bacillaceae; Bacillus; Bacillus; cereus group; Bacillus; anthracis str. Sterne
#=GS NC_006274.1/4612836-4612701        taxonomy  Bacteria; Firmicutes; Bacillales; Bacillaceae; Bacillus; Bacillus; cereus group; Bacillus; cereus
#=GS NC_007530.2/4553818-4553683        taxonomy  Bacteria; Firmicutes; Bacillales; Bacillaceae; Bacillus; Bacillus; cereus group; Bacillus; anthracis str. 'Ames Ancestor'
#=GS NZ_AAAC02000001.1/4997429-4997294  taxonomy  Bacteria; Firmicutes; Bacillales; Bacillaceae; Bacillus; Bacillus; cereus group; Bacillus; anthracis str. A2012
#=GS NZ_AAEK01000003.1/182682-182547    taxonomy  Bacteria; Firmicutes; Bacillales; Bacillaceae; Bacillus; Bacillus; cereus group; Bacillus; cereus
#=GS NZ_AAEN01000027.1/165370-165235    taxonomy  Bacteria; Firmicutes; Bacillales; Bacillaceae; Bacillus; Bacillus; cereus group; Bacillus; anthracis str. CNEVA-9066
#=GS NZ_AAEO01000031.1/165015-164880    taxonomy  Bacteria; Firmicutes; Bacillales; Bacillaceae; Bacillus; Bacillus; cereus group; Bacillus; anthracis str. A1055
#=GS NZ_AAEP01000032.1/98186-98321      taxonomy  Bacteria; Firmicutes; Bacillales; Bacillaceae; Bacillus; Bacillus; cereus group; Bacillus; anthracis str. Vollum
#=GS NZ_AAEQ01000031.1/164836-164701    taxonomy  Bacteria; Firmicutes; Bacillales; Bacillaceae; Bacillus; Bacillus; cereus group; Bacillus; anthracis str. Kruger B
#=GS NZ_AAER01000035.1/1067862-1067727  taxonomy  Bacteria; Firmicutes; Bacillales; Bacillaceae; Bacillus; Bacillus; cereus group; Bacillus; anthracis str. Western North America USA6153
#=GS NZ_AAES01000022.1/98965-99100      taxonomy  Bacteria; Firmicutes; Bacillales; Bacillaceae; Bacillus; Bacillus; cereus group; Bacillus; anthracis str. Australia 94
#=GS NC_003909.8/4541309-4541174        taxonomy  Bacteria; Firmicutes; Bacillales; Bacillaceae; Bacillus; Bacillus; cereus group; Bacillus; cereus ATCC 10987
#=GS NC_005957.1/4553311-4553176        taxonomy  Bacteria; Firmicutes; Bacillales; Bacillaceae; Bacillus; Bacillus; cereus group; Bacillus; thuringiensis serovar konkukian str. 97-27
#=GS NC_006270.2/1486652-1486495        taxonomy  Bacteria; Firmicutes; Bacillales; Bacillaceae; Bacillus; licheniformis ATCC 14580
#=GS NC_006322.1/1487513-1487356        taxonomy  Bacteria; Firmicutes; Bacillales; Bacillaceae; Bacillus; licheniformis ATCC 14580
#=GS NZ_AAIB01000001.1/59869-59747      taxonomy  Bacteria; Chlorobi; Chlorobia; Chlorobiales; Chlorobiaceae; Chlorobium/Pelodictyon group; Chlorobium; phaeobacteroides DSM 266
#=GS NC_002976.3/1935508-1935398        taxonomy  Bacteria; Firmicutes; Bacillales; Staphylococcus; epidermidis
#=GS NC_004461.1/1940505-1940395        taxonomy  Bacteria; Firmicutes; Bacillales; Staphylococcus; epidermidis ATCC 12228
#=GS NC_006270.2/3080583-3080432        taxonomy  Bacteria; Firmicutes; Bacillales; Bacillaceae; Bacillus; licheniformis ATCC 14580
#=GS NC_006322.1/3080760-3080609        taxonomy  Bacteria; Firmicutes; Bacillales; Bacillaceae; Bacillus; licheniformis ATCC 14580
#=GS NC_002932.3/606182-606302          taxonomy  Bacteria; Chlorobi; Chlorobia; Chlorobiales; Chlorobiaceae; Chlorobaculum; Chlorobium; tepidum
#=GS NZ_AADW02000002.1/57116-57233      taxonomy  Bacteria; Firmicutes; Bacillales; Bacillaceae; Exiguobacterium; sp.
#=GS NC_006510.1/972366-972184          taxonomy  Bacteria; Firmicutes; Bacillales; Bacillaceae; Geobacillus; kaustophilus
#=GS NZ_AAIC01000627.1/953-830          taxonomy  Bacteria; Chlorobi; Chlorobia; Chlorobiales; Chlorobiaceae; Chlorobium/Pelodictyon group; Chlorobium; phaeobacteroides
#=GS NC_002973.5/882830-882941          taxonomy  Bacteria; Firmicutes; Bacillales; Listeriaceae; Listeria; monocytogenes str. 4b F2365
#=GS NZ_AADR01000005.1/26707-26818      taxonomy  Bacteria; Firmicutes; Bacillales; Listeriaceae; Listeria; monocytogenes str. 4b H7858
#=GS NZ_AAHJ01000010.1/33494-33373      taxonomy  Bacteria; Chlorobi; Chlorobia; Chlorobiales; Chlorobiaceae; Chlorobium/Pelodictyon group; Chlorobium; limicola DSM 245
#=GS NC_000964.2/3128389-3128237        taxonomy  Bacteria; Firmicutes; Bacillales; Bacillaceae; Bacillus; subtilis subsp.
#=GS NZ_AADW02000005.1/169223-169108    taxonomy  Bacteria; Firmicutes; Bacillales; Bacillaceae; Exiguobacterium; sp.
#=GS NC_000964.2/1385204-1385035        taxonomy  Bacteria; Firmicutes; Bacillales; Bacillaceae; Bacillus; subtilis subsp.
#=GS NC_006177.1/1830599-1830728        taxonomy  Bacteria; Actinobacteria; Symbiobacterium; thermophilum IAM 14863
#=GS NZ_AAIJ01000018.1/24135-24016      taxonomy  Bacteria; Chlorobi; Chlorobia; Chlorobiales; Chlorobiaceae; Prosthecochloris; aestuarii DSM 271
#=GS NC_002976.3/2600726-2600612        taxonomy  Bacteria; Firmicutes; Bacillales; Staphylococcus; epidermidis
#=GS NC_004461.1/15964-16078            taxonomy  Bacteria; Firmicutes; Bacillales; Staphylococcus; epidermidis ATCC 12228
#=GS NC_003212.1/172391-172507          taxonomy  Bacteria; Firmicutes; Bacillales; Listeriaceae; Listeria; innocua
#=GS NC_003210.1/137126-137242          taxonomy  Bacteria; Firmicutes; Bacillales; Listeriaceae; Listeria; monocytogenes EGD-e
#=GS NZ_AAIC01000009.1/45881-46000      taxonomy  Bacteria; Chlorobi; Chlorobia; Chlorobiales; Chlorobiaceae; Chlorobium/Pelodictyon group; Chlorobium; phaeobacteroides
#=GS NC_002973.5/148864-148980          taxonomy  Bacteria; Firmicutes; Bacillales; Listeriaceae; Listeria; monocytogenes str. 4b F2365
#=GS NC_006510.1/1382529-1382647        taxonomy  Bacteria; Firmicutes; Bacillales; Bacillaceae; Geobacillus; kaustophilus
#=GS NC_005125.1/2730833-2730707        taxonomy  Bacteria; Cyanobacteria; Gloeobacteria; Gloeobacterales; Gloeobacter; violaceus PCC 7421
#=GS NZ_AADW02000019.1/7529-7669        taxonomy  Bacteria; Firmicutes; Bacillales; Bacillaceae; Exiguobacterium; sp.
#=GS NC_003888.3/4708429-4708590        taxonomy  Bacteria; Actinobacteria; Actinobacteridae; Actinomycetales; Streptomycineae; Streptomycetaceae; Streptomyces; coelicolor A3(2)
#=GS NZ_AAAQ02000005.1/25541-25695      taxonomy  Bacteria; Actinobacteria; Actinobacteridae; Actinomycetales; Streptosporangineae; Nocardiopsaceae; Thermobifida; fusca
#=GS NC_006177.1/2688761-2688642        taxonomy  Bacteria; Actinobacteria; Symbiobacterium; thermophilum IAM 14863
#=GS NC_003454.1/1317660-1317560        taxonomy  Bacteria; Fusobacteria; Fusobacterales; Fusobacteriaceae; Fusobacterium; nucleatum subsp.
#=GS NC_000964.2/1423998-1423828        taxonomy  Bacteria; Firmicutes; Bacillales; Bacillaceae; Bacillus; subtilis subsp.
#=GS NZ_AAEB02000044.1/15380-15505      taxonomy  Bacteria; Actinobacteria; Rubrobacteridae; Rubrobacterales; Rubrobacterineae; Rubrobacteraceae; Rubrobacter; xylanophilus DSM 9941
#=GS NC_003155.3/4858633-4858473        taxonomy  Bacteria; Actinobacteria; Actinobacteridae; Actinomycetales; Streptomycineae; Streptomycetaceae; Streptomyces; avermitilis MA-4680
#=GS NZ_AAAC02000001.1/716908-716780    taxonomy  Bacteria; Firmicutes; Bacillales; Bacillaceae; Bacillus; Bacillus; cereus group; Bacillus; anthracis str. A2012
#=GS NZ_AABF02000063.1/3018-3118        taxonomy  Bacteria; Fusobacteria; Fusobacteria (class); Fusobacterales; Fusobacteriaceae; Fusobacterium; nucleatum subsp.
#=GS NZ_AAEW01000066.1/3421-3300        taxonomy  Bacteria; Proteobacteria; Deltaproteobacteria; Desulfuromonadales; Desulfuromonadaceae; Desulfuromonas; acetoxidans DSM 684
#=GS NZ_AADT03000039.1/9873-9756        taxonomy  Bacteria; Firmicutes; Clostridia; Thermoanaerobacteriales; Thermoanaerobacteriaceae; Moorella group; Moorella; thermoacetica ATCC 39073
#=GS NC_003454.1/987493-987392          taxonomy  Bacteria; Fusobacteria; Fusobacterales; Fusobacteriaceae; Fusobacterium; nucleatum subsp.
#=GS NC_005835.1/397567-397417          taxonomy  Bacteria; Deinococcus-Thermus; Deinococci; Thermales; Thermaceae; Thermus; thermophilus
#=GS NC_006461.1/728132-727982          taxonomy  Bacteria; Deinococcus-Thermus; Deinococci; Thermales; Thermaceae; Thermus; thermophilus
#=GS NZ_AABF02000062.1/1992-1888        taxonomy  Bacteria; Fusobacteria; Fusobacteria (class); Fusobacterales; Fusobacteriaceae; Fusobacterium; nucleatum subsp.
#=GS NZ_AAII01000013.1/63749-63882      taxonomy  Bacteria; Actinobacteria; Actinobacteridae; Actinomycetales; Frankineae; Frankiaceae; Frankia; sp.
#=GS NZ_AAAS03000004.1/72829-72686      taxonomy  Bacteria; Proteobacteria; Deltaproteobacteria; Desulfuromonadales; Geobacteraceae; Geobacter; metallireducens GS-15
#=GS NZ_AAIE01000003.1/136778-136908    taxonomy  Bacteria; Actinobacteria; Actinobacteridae; Actinomycetales; Frankineae; Frankiaceae; Frankia; sp.
#=GS NC_003919.1/3558028-3557894        taxonomy  Bacteria; Proteobacteria; Gammaproteobacteria; Xanthomonadales; Xanthomonadaceae; Xanthomonas; axonopodis pv. citri str. 306
#=GS NZ_AADW02000005.1/146206-146089    taxonomy  Bacteria; Firmicutes; Bacillales; Bacillaceae; Exiguobacterium; sp.
#=GS NC_003902.1/3379779-3379645        taxonomy  Bacteria; Proteobacteria; Gammaproteobacteria; Xanthomonadales; Xanthomonadaceae; Xanthomonas; campestris pv. campestris str. ATCC 33913
#=GS NC_007086.1/1531032-1531166        taxonomy  Bacteria; Proteobacteria; Gammaproteobacteria; Xanthomonadales; Xanthomonadaceae; Xanthomonas; campestris pv. campestris str. 8004
#=GS NZ_AADW02000002.1/259178-259295    taxonomy  Bacteria; Firmicutes; Bacillales; Bacillaceae; Exiguobacterium; sp.
#=GS NC_006834.1/1911391-1911524        taxonomy  Bacteria; Proteobacteria; Gammaproteobacteria; Xanthomonadales; Xanthomonadaceae; Xanthomonas; oryzae pv. oryzae KACC10331
#=GS NZ_AADQ01000086.1/1-112            taxonomy  Bacteria; Firmicutes; Bacillales; Listeriaceae; Listeria; monocytogenes str. 1/2a F6854
#=GS NZ_AABD03000014.1/41139-41016      taxonomy  Bacteria; Bacteroidetes; Sphingobacteria; Sphingobacteriales; Flexibacteraceae; Cytophaga; hutchinsonii
#=GS NZ_AABN02000002.1/621382-621261    taxonomy  Bacteria; Proteobacteria; Deltaproteobacteria; Desulfovibrionales; Desulfovibrionaceae; Desulfovibrio; desulfuricans
#=GS NC_001263.1/1363053-1363199        taxonomy  Bacteria; Deinococcus-Thermus; Deinococci; Deinococcales; Deinococcaceae; Deinococcus; radiodurans
#=GS NZ_AAEB02000006.1/49815-49938      taxonomy  Bacteria; Actinobacteria; Rubrobacteridae; Rubrobacterales; Rubrobacterineae; Rubrobacteraceae; Rubrobacter; xylanophilus DSM 9941
#=GS NZ_AAIC01000108.1/4619-4742        taxonomy  Bacteria; Chlorobi; Chlorobia; Chlorobiales; Chlorobiaceae; Chlorobium/Pelodictyon group; Chlorobium; phaeobacteroides
#=GS NZ_AAHE01000003.1/65030-64890      taxonomy  Bacteria; Deinococcus-Thermus; Deinococci; Deinococcales; Deinococcaceae; Deinococcus; geothermalis DSM 11300
#=GS NZ_AABD03000001.1/130314-130212    taxonomy  Bacteria; Bacteroidetes; Sphingobacteria; Sphingobacteriales; Flexibacteraceae; Cytophaga; hutchinsonii
#=GS NC_002937.3/1264327-1264192        taxonomy  Bacteria; Proteobacteria; Deltaproteobacteria; Desulfovibrionales; Desulfovibrionaceae; Desulfovibrio; vulgaris subsp.
#=GS NZ_AAIA01000001.1/71466-71350      taxonomy  Bacteria; Acidobacteria; Solibacteres; Solibacterales; Solibacteraceae; Solibacter; usitatus
#=GS NZ_AABD03000005.1/216932-217045    taxonomy  Bacteria; Bacteroidetes; Sphingobacteria; Sphingobacteriales; Flexibacteraceae; Cytophaga; hutchinsonii
#=GS NC_006510.1/460747-460629          taxonomy  Bacteria; Firmicutes; Bacillales; Bacillaceae; Geobacillus; kaustophilus
#=GS NZ_AAEF02000160.1/414-313          taxonomy  Bacteria; Actinobacteria; Actinobacteridae; Actinomycetales; Frankineae; Kineosporiaceae; Kineococcus; radiotolerans
#=GS NC_005364.1/557978-558087          taxonomy  Bacteria; Firmicutes; Mollicutes; Mycoplasmataceae; Mycoplasma; mycoides subsp.
#=GS NZ_AAIK01000053.1/11876-11737      taxonomy  Bacteria; Chlorobi; Chlorobia; Chlorobiales; Chlorobiaceae; Chlorobium/Pelodictyon group; Pelodictyon; phaeoclathratiforme BU-1
#=GS NZ_AAEF02000010.1/52121-52019      taxonomy  Bacteria; Actinobacteria; Actinobacteridae; Actinomycetales; Frankineae; Kineosporiaceae; Kineococcus; radiotolerans
#=GS NZ_AAEF02000050.1/6416-6521        taxonomy  Bacteria; Actinobacteria; Actinobacteridae; Actinomycetales; Frankineae; Kineosporiaceae; Kineococcus; radiotolerans
#=GS NZ_AAEF02000035.1/11882-11779      taxonomy  Bacteria; Actinobacteria; Actinobacteridae; Actinomycetales; Frankineae; Kineosporiaceae; Kineococcus; radiotolerans
#=GS NC_001263.1/886190-886055          taxonomy  Bacteria; Deinococcus-Thermus; Deinococci; Deinococcales; Deinococcaceae; Deinococcus; radiodurans
#=GS NZ_AAEF02000040.1/10779-10892      taxonomy  Bacteria; Actinobacteria; Actinobacteridae; Actinomycetales; Frankineae; Kineosporiaceae; Kineococcus; radiotolerans
#=GS NZ_AABJ03000007.1/4799-4696        taxonomy  Bacteria; Firmicutes; Lactobacillales; Oenococcus; oeni PSU-1
#=GS NZ_AAHE01000002.1/179586-179456    taxonomy  Bacteria; Deinococcus-Thermus; Deinococci; Deinococcales; Deinococcaceae; Deinococcus; geothermalis DSM 11300
#=GS NZ_AABH02000008.1/48171-48031      taxonomy  Bacteria; Firmicutes; Lactobacillales; Leuconostoc; mesenteroides subsp.
#=GS NZ_AAHG01000001.1/499488-499600    taxonomy  Bacteria; Actinobacteria; Actinobacteridae; Actinomycetales; Micrococcineae; Micrococcaceae; Arthrobacter; sp.
#=GS NZ_AAAP01003574.1/1026-908         taxonomy  Bacteria; Proteobacteria; Alphaproteobacteria; Rhodospirillales; Rhodospirillaceae; Magnetospirillum; magnetotacticum MS-1
#=GS NC_001263.1/980694-980823          taxonomy  Bacteria; Deinococcus-Thermus; Deinococci; Deinococcales; Deinococcaceae; Deinococcus; radiodurans

NC_002570.2/910199-910081          UCAUAUUUUCUU.AUCC.AGAG.UGGU.GGAGGGA...CUG.G.CCCUGUGAA.GCC-.CGGCAACC.U.CUUU-........................UUUU-....................................................-AAAG.A...A..GGUG..CCAAUUCCAG...CAGAAC....................AUGA..........uGUUCUG.AA.A..GA..UAAGAAGCGAACG
NC_003997.3/2953235-2953120        AUGAAAAUUCUU.AUCA.CGAG.AGGU.GGAGGGA...CUG.G.CCCUAUGAA.ACCU.CGGCAGCG.G.AUUC-........................GUUAU....................................................-GAAU.A...C..UGUG..CCAAUUCCAG...CAAG--....................GUAA...........--CUUG.AA.A..GA..UAAGAAAGAAGCU
NC_005945.1/2953927-2953812        AUGAAAAUUCUU.AUCA.CGAG.AGGU.GGAGGGA...CUG.G.CCCUAUGAA.ACCU.CGGCAGCG.G.AUUC-........................GUUAU....................................................-GAAU.A...C..UGUG..CCAAUUCCAG...CAAG--....................GUAA...........--CUUG.AA.A..GA..UAAGAAAGAAGCU
NC_007530.2/2953363-2953248        AUGAAAAUUCUU.AUCA.CGAG.AGGU.GGAGGGA...CUG.G.CCCUAUGAA.ACCU.CGGCAGCG.G.AUUC-........................GUUAU....................................................-GAAU.A...C..UGUG..CCAAUUCCAG...CAAG--....................GUAA...........--CUUG.AA.A..GA..UAAGAAAGAAGCU
NZ_AAAC02000001.1/3418914-3418799  AUGAAAAUUCUU.AUCA.CGAG.AGGU.GGAGGGA...CUG.G.CCCUAUGAA.ACCU.CGGCAGCG.G.AUUC-........................GUUAU....................................................-GAAU.A...C..UGUG..CCAAUUCCAG...CAAG--....................GUAA...........--CUUG.AA.A..GA..UAAGAAAGAAGCU
NZ_AAEN01000017.1/189376-189261    AUGAAAAUUCUU.AUCA.CGAG.AGGU.GGAGGGA...CUG.G.CCCUAUGAA.ACCU.CGGCAGCG.G.AUUC-........................GUUAU....................................................-GAAU.A...C..UGUG..CCAAUUCCAG...CAAG--....................GUAA...........--CUUG.AA.A..GA..UAAGAAAGAAGCU
NZ_AAEO01000022.1/912237-912122    AUGAAAAUUCUU.AUCA.CGAG.AGGU.GGAGGGA...CUG.G.CCCUAUGAA.ACCU.CGGCAGCG.G.AUUC-........................GUUAU....................................................-GAAU.A...C..UGUG..CCAAUUCCAG...CAAG--....................GUAA...........--CUUG.AA.A..GA..UAAGAAAGAAGCU
NZ_AAEP01000026.1/239046-238931    AUGAAAAUUCUU.AUCA.CGAG.AGGU.GGAGGGA...CUG.G.CCCUAUGAA.ACCU.CGGCAGCG.G.AUUC-........................GUUAU....................................................-GAAU.A...C..UGUG..CCAAUUCCAG...CAAG--....................GUAA...........--CUUG.AA.A..GA..UAAGAAAGAAGCU
NZ_AAEQ01000035.1/280128-280243    AUGAAAAUUCUU.AUCA.CGAG.AGGU.GGAGGGA...CUG.G.CCCUAUGAA.ACCU.CGGCAGCG.G.AUUC-........................GUUAU....................................................-GAAU.A...C..UGUG..CCAAUUCCAG...CAAG--....................GUAA...........--CUUG.AA.A..GA..UAAGAAAGAAGCU
NZ_AAER01000040.1/684532-684417    AUGAAAAUUCUU.AUCA.CGAG.AGGU.GGAGGGA...CUG.G.CCCUAUGAA.ACCU.CGGCAGCG.G.AUUC-........................GUUAU....................................................-GAAU.A...C..UGUG..CCAAUUCCAG...CAAG--....................GUAA...........--CUUG.AA.A..GA..UAAGAAAGAAGCU
NZ_AAES01000035.1/853998-853883    AUGAAAAUUCUU.AUCA.CGAG.AGGU.GGAGGGA...CUG.G.CCCUAUGAA.ACCU.CGGCAGCG.G.AUUC-........................GUUAU....................................................-GAAU.A...C..UGUG..CCAAUUCCAG...CAAG--....................GUAA...........--CUUG.AA.A..GA..UAAGAAAGAAGCU
NC_003869.1/1750376-1750263        UUAAAAUCUCUU.AUCA.AGAG.AGGU.GGAGGGA...CUG.G.CCCGAUGAA.ACC-.CGGCAACC.A.GCC--........................UUAG-....................................................--GGC.A...U..GGUG..CCAAUUCCUG...CAGCG-....................GUUU...........-CGCUG.AA.A..GA..UGAGAGAUUCUUG
NC_003909.8/3019934-3019819        AUGAAAAUUCUU.AUCA.CGAG.AGGU.GGAGGGA...CUG.G.CCCUAUGAU.ACCU.CGGCAGCG.G.AUUC-........................GUUAU....................................................-GAAU.A...C..UGUG..CCAAUUCCAG...CAAG--....................GUAA...........--CUUG.AA.A..GA..UAAGAAAGAAGCU
NC_004722.1/3147207-3147092        AUGAAAAUUCUU.AUCA.CGAG.AGGU.GGAGGGA...CUG.G.CCCUAUGAU.ACCU.CGGCAGCG.G.AUUC-........................GUUAU....................................................-GAAU.A...C..UGUG..CCAAUUCCAG...CAAG--....................GUAA...........--CUUG.AA.A..GA..UAAGAAAGAAGCU
NC_005957.1/3052794-3052679        AUGAAAAUUCUU.AUCA.CGAG.AGGU.GGAGGGA...CUG.G.CCCUAUGAU.ACCU.CGGCAGCG.G.AUUC-........................GUUAU....................................................-GAAU.A...C..UGUG..CCAAUUCCAG...CAAG--....................GUAA...........--CUUG.AA.A..GA..UAAGAAAGAAGCU
NC_006274.1/3037562-3037447        AUGAAAAUUCUU.AUCA.CGAG.AGGU.GGAGGGA...CUG.G.CCCUAUGAU.ACCU.CGGCAGCG.G.AUUC-........................GUUAU....................................................-GAAU.A...C..UGUG..CCAAUUCCAG...CAAG--....................GUAA...........--CUUG.AA.A..GA..UAAGAAAGAAGCU
NC_004722.1/174297-174169          ACACAUACUCUU.AUCA.AGAG.UGGC.GGAGGGA...CUG.G.CCCGAUGAU.GCC-.CGGCAACC.G.AGCUUaugac...................GUAU-....................................................AAGCU.A...A..GGUG..CUAAUUCCUG...CAAAACgag.................UUUU..........cGUUUUG.GA.A..GA..UAAGAGAGGAAUC
NZ_AAEK01000001.1/280075-280190    AUGAAAAUUCUU.AUCG.CGAG.AGGU.GGAGGGA...CUG.G.CCCUAUGAU.ACCU.CGGCAGCG.G.AUUC-........................GUUAU....................................................-GAAU.A...C..UGUG..CCAAUUCCAG...CAAG--....................GUAA...........--CUUG.AA.A..GA..UAAGAAAGAAGCU
NC_003909.8/205489-205361          ACACAUACUCUU.AUCA.AGAG.UGGC.GGAGGGA...CUG.G.CCCGAUGAU.GCC-.CGGCAACC.G.AGCUUauaac...................GUAU-....................................................AAGCU.A...A..GGUG..CUAAUUCCUG...CAAAACg...................AGUU........cucGUUUUG.GA.A..GA..UAAGAGAGGAAUC
NC_006274.1/177111-176983          ACACAUACUCUU.AUCA.AGAG.UGGC.GGAGGGA...CUG.G.CCCGAUGAU.GCC-.CGGCAACC.G.AGCUUauaac...................GUAU-....................................................AAGCU.A...A..GGUG..CUAAUUCCUG...CAAAACgag.................UUUU..........cGUUUUG.GA.A..GA..UAAGAGAGGAACC
NC_003909.8/4732575-4732453        CUGAUUUCUCUU.AUCA.AGAG.AGGU.GGAGGGA...CUGuG.CCCUGUGAA.GCC-.CGGCAACC.G.-UCAAc.......................UUUAU...................................................gUUGAA.A...U..GGUG..CCAAUUCCUG...CAAAGC....................AAAU...........GCUUUG.AG.A..GA..UGAGAGAGAGGGA
NC_004557.1/1226207-1226090        UUAAAAUAUCUU.AUCA.AGAG.CGGU.UGAGGGA...CUG.G.CCCUAUGAA.ACC-.CAGCAACC.U.-AUAC........................ACAAA....................................................GUAUA.A...A..GGUG..CUAACUCCAG...CAGGA-....................AAUU...........-UCCUG.AA.A..GA..UAAGAAAAGUUUA
NC_006274.1/1397375-1397497        AAUACAAAGCUU.AUCA.AGAG.AAGC.GGAGGGAa..CUG.G.CCCGGUGAA.GCU-.CGGCAACC.U.GCUU-........................AUAGA....................................................-AAGC.A...A..GGUG..CUAAAUCCAG...CAAAAUg...................GAAU.........ccAUUUUG.AA.A..GA..UAAGGUAAAAUAU
NZ_AAEK01000065.1/5093-5213        AUUAGUUUUCUU.AUCA.AGAG.AGAU.GGAGGGA...CUG.G.CCCGAUGAA.AUCU.CAGCAACA.G.GCU--........................ACACA....................................................--AGU.A...C..UGUG..CUAAUUCCAG...CAAACGua..................UGAA..........gCGUUUG.GA.A..GA..UGAGGGGAAAUGG
NC_003997.3/4739984-4739863        CUGAUUUCUCUU.AUCA.AGAG.AGGU.GGAGGGA...CUGuG.CCCUGUGAA.GCC-.CGGCAACC.G.-UCAAc.......................UUAU-...................................................gUUGAA.A...U..GGUG..CCAAUUCCUG...CAAAGC....................AAAU...........GCUUUG.AG.A..GA..UGAGAGAGAGGGA
NC_004722.1/4894715-4894594        CUGAUUUCUCUU.AUCA.AGAG.AGGU.GGAGGGA...CUGuG.CCCUGUGAA.GCC-.CGGCAACC.G.-UCAAc.......................UUAU-...................................................gUUGAA.A...U..GGUG..CCAAUUCCUG...CAAAGC....................AAAU...........GCUUUG.AG.A..GA..UGAGAGAGAGGGA
NC_005945.1/4741319-4741198        CUGAUUUCUCUU.AUCA.AGAG.AGGU.GGAGGGA...CUGuG.CCCUGUGAA.GCC-.CGGCAACC.G.-UCAAc.......................UUAU-...................................................gUUGAA.A...U..GGUG..CCAAUUCCUG...CAAAGC....................AAAU...........GCUUUG.AG.A..GA..UGAGAGAGAGGGA
NC_005957.1/4749683-4749562        CUGAUUUCUCUU.AUCA.AGAG.AGGU.GGAGGGA...CUGuG.CCCUGUGAA.GCC-.CGGCAACC.G.-UCAAc.......................UUAU-...................................................gUUGAA.A...U..GGUG..CCAAUUCCUG...CAAAGC....................AAAU...........GCUUUG.AG.A..GA..UGAGAGAGAGGGA
NC_006274.1/4808856-4808735        CUGAUUUCUCUU.AUCA.AGAG.AGGU.GGAGGGA...CUGuG.CCCUGUGAA.GCC-.CGGCAACC.G.-UCAAc.......................UUAU-...................................................gUUGAA.A...U..GGUG..CCAAUUCCUG...CAAAGC....................AAAU...........GCUUUG.AG.A..GA..UGAGAGAGAGGGA
NC_007530.2/4740110-4739989        CUGAUUUCUCUU.AUCA.AGAG.AGGU.GGAGGGA...CUGuG.CCCUGUGAA.GCC-.CGGCAACC.G.-UCAAc.......................UUAU-...................................................gUUGAA.A...U..GGUG..CCAAUUCCUG...CAAAGC....................AAAU...........GCUUUG.AG.A..GA..UGAGAGAGAGGGA
NZ_AAAC02000001.1/83037-82916      CUGAUUUCUCUU.AUCA.AGAG.AGGU.GGAGGGA...CUGuG.CCCUGUGAA.GCC-.CGGCAACC.G.-UCAAc.......................UUAU-...................................................gUUGAA.A...U..GGUG..CCAAUUCCUG...CAAAGC....................AAAU...........GCUUUG.AG.A..GA..UGAGAGAGAGGGA
NZ_AAEK01000012.1/81120-80999      CUGAUUUCUCUU.AUCA.AGAG.AGGU.GGAGGGA...CUGuG.CCCUGUGAA.GCC-.CGGCAACC.G.-UCAAc.......................UUAU-...................................................gUUGAA.A...U..GGUG..CCAAUUCCUG...CAAAGC....................AAAU...........GCUUUG.AG.A..GA..UGAGAGAGAGGGA
NZ_AAEN01000026.1/85046-84925      CUGAUUUCUCUU.AUCA.AGAG.AGGU.GGAGGGA...CUGuG.CCCUGUGAA.GCC-.CGGCAACC.G.-UCAAc.......................UUAU-...................................................gUUGAA.A...U..GGUG..CCAAUUCCUG...CAAAGC....................AAAU...........GCUUUG.AG.A..GA..UGAGAGAGAGGGA
NZ_AAEO01000032.1/86605-86484      CUGAUUUCUCUU.AUCA.AGAG.AGGU.GGAGGGA...CUGuG.CCCUGUGAA.GCC-.CGGCAACC.G.-UCAAc.......................UUAU-...................................................gUUGAA.A...U..GGUG..CCAAUUCCUG...CAAAGC....................AAAU...........GCUUUG.AG.A..GA..UGAGAGAGAGGGA
NZ_AAEP01000027.1/83913-83792      CUGAUUUCUCUU.AUCA.AGAG.AGGU.GGAGGGA...CUGuG.CCCUGUGAA.GCC-.CGGCAACC.G.-UCAAc.......................UUAU-...................................................gUUGAA.A...U..GGUG..CCAAUUCCUG...CAAAGC....................AAAU...........GCUUUG.AG.A..GA..UGAGAGAGAGGGA
NZ_AAEQ01000025.1/29364-29485      CUGAUUUCUCUU.AUCA.AGAG.AGGU.GGAGGGA...CUGuG.CCCUGUGAA.GCC-.CGGCAACC.G.-UCAAc.......................UUAU-...................................................gUUGAA.A...U..GGUG..CCAAUUCCUG...CAAAGC....................AAAU...........GCUUUG.AG.A..GA..UGAGAGAGAGGGA
NZ_AAER01000029.1/29365-29486      CUGAUUUCUCUU.AUCA.AGAG.AGGU.GGAGGGA...CUGuG.CCCUGUGAA.GCC-.CGGCAACC.G.-UCAAc.......................UUAU-...................................................gUUGAA.A...U..GGUG..CCAAUUCCUG...CAAAGC....................AAAU...........GCUUUG.AG.A..GA..UGAGAGAGAGGGA
NZ_AAES01000037.1/86176-86055      CUGAUUUCUCUU.AUCA.AGAG.AGGU.GGAGGGA...CUGuG.CCCUGUGAA.GCC-.CGGCAACC.G.-UCAAc.......................UUAU-...................................................gUUGAA.A...U..GGUG..CCAAUUCCUG...CAAAGC....................AAAU...........GCUUUG.AG.A..GA..UGAGAGAGAGGGA
NC_002570.2/3590828-3590702        AAGAAAACUCUU.AUCA.UGAG.AGGU.GGAGGGA...CUG.G.CCCGAUGAA.GCC-.CAGCAACC.G.--CCAagcag...................CAAAU................................................cgcuUGGAA.A...A..GGUG..CUAAUUCCUG...CAAAGC....................-GAU...........GCUUUG.AG.A..GA..UGAGAGAAGGGAA
NC_003997.3/177281-177153          ACACAUACUCUU.AUCA.AGAG.UGGC.GGAGGGA...CUG.G.CCCGAUGAU.GCC-.CGGCAACC.G.AGCUUaugac...................GUAU-....................................................AAGCU.A...A..GGUG..CUAAUUCCUG...CAAAAUgag.................UUUU..........cGUUUUG.GA.A..GA..UAAGAGAGGAUCC
NC_005945.1/177282-177154          ACACAUACUCUU.AUCA.AGAG.UGGC.GGAGGGA...CUG.G.CCCGAUGAU.GCC-.CGGCAACC.G.AGCUUaugac...................GUAU-....................................................AAGCU.A...A..GGUG..CUAAUUCCUG...CAAAAUgag.................UUUU..........cGUUUUG.GA.A..GA..UAAGAGAGGAUCC
NC_007530.2/177281-177153          ACACAUACUCUU.AUCA.AGAG.UGGC.GGAGGGA...CUG.G.CCCGAUGAU.GCC-.CGGCAACC.G.AGCUUaugac...................GUAU-....................................................AAGCU.A...A..GGUG..CUAAUUCCUG...CAAAAUgag.................UUUU..........cGUUUUG.GA.A..GA..UAAGAGAGGAUCC
NZ_AAEN01000019.1/29097-28969      ACACAUACUCUU.AUCA.AGAG.UGGC.GGAGGGA...CUG.G.CCCGAUGAU.GCC-.CGGCAACC.G.AGCUUaugac...................GUAU-....................................................AAGCU.A...A..GGUG..CUAAUUCCUG...CAAAAUgag.................UUUU..........cGUUUUG.GA.A..GA..UAAGAGAGGAUCC
NZ_AAEO01000023.1/68675-68803      ACACAUACUCUU.AUCA.AGAG.UGGC.GGAGGGA...CUG.G.CCCGAUGAU.GCC-.CGGCAACC.G.AGCUUaugac...................GUAU-....................................................AAGCU.A...A..GGUG..CUAAUUCCUG...CAAAAUgag.................UUUU..........cGUUUUG.GA.A..GA..UAAGAGAGGAUCC
NZ_AAEP01000033.1/26678-26550      ACACAUACUCUU.AUCA.AGAG.UGGC.GGAGGGA...CUG.G.CCCGAUGAU.GCC-.CGGCAACC.G.AGCUUaugac...................GUAU-....................................................AAGCU.A...A..GGUG..CUAAUUCCUG...CAAAAUgag.................UUUU..........cGUUUUG.GA.A..GA..UAAGAGAGGAUCC
NZ_AAEQ01000020.1/67580-67708      ACACAUACUCUU.AUCA.AGAG.UGGC.GGAGGGA...CUG.G.CCCGAUGAU.GCC-.CGGCAACC.G.AGCUUaugac...................GUAU-....................................................AAGCU.A...A..GGUG..CUAAUUCCUG...CAAAAUgag.................UUUU..........cGUUUUG.GA.A..GA..UAAGAGAGGAUCC
NZ_AAER01000024.1/68677-68805      ACACAUACUCUU.AUCA.AGAG.UGGC.GGAGGGA...CUG.G.CCCGAUGAU.GCC-.CGGCAACC.G.AGCUUaugac...................GUAU-....................................................AAGCU.A...A..GGUG..CUAAUUCCUG...CAAAAUgag.................UUUU..........cGUUUUG.GA.A..GA..UAAGAGAGGAUCC
NZ_AAES01000019.1/27683-27555      ACACAUACUCUU.AUCA.AGAG.UGGC.GGAGGGA...CUG.G.CCCGAUGAU.GCC-.CGGCAACC.G.AGCUUaugac...................GUAU-....................................................AAGCU.A...A..GGUG..CUAAUUCCUG...CAAAAUgag.................UUUU..........cGUUUUG.GA.A..GA..UAAGAGAGGAUCC
NC_003909.8/4022849-4022972        ACGAACAUUCUU.AUCU.AGAG.AGGU.AGAGGGA...CUG.G.CCCUAUGAC.GCCU.CAGCAACC.-.AUUAAc.......................AUUU-...................................................gUUAAU.A...A..GGUG..CUAAUUCCAG...CAAAUUg...................UGAA..........aGAUUUG.AC.A..GA..UGAGAAGAAGACU
NC_005957.1/4062233-4062356        ACGAACAUUCUU.AUCU.AGAG.AGGU.AGAGGGA...CUG.G.CCCUAUGAC.GCCU.CAGCAACC.-.AUUAAc.......................AUUU-...................................................gUUAAU.A...A..GGUG..CUAAUUCCAG...CAAAUUg...................UGAA..........aGAUUUG.AC.A..GA..UGAGAAGAAGACU
NC_006274.1/4116460-4116583        ACGAACAUUCUU.AUCU.AGAG.AGGU.AGAGGGA...CUG.G.CCCUAUGAC.GCCU.CAGCAACC.-.AUUAAc.......................AUUU-...................................................gUUAAU.A...A..GGUG..CUAAUUCCAG...CAAAUUg...................UGAA..........aGAUUUG.AC.A..GA..UGAGAAGAAGACU
NZ_AAEK01000021.1/52446-52323      ACGAACAUUCUU.AUCU.AGAG.AGGU.AGAGGGA...CUG.G.CCCUAUGAC.GCCU.CAGCAACC.-.AUUAAc.......................AUUU-...................................................gUUAAU.A...A..GGUG..CUAAUUCCAG...CAAAUUg...................UGAA..........cGAUUUG.AC.A..GA..UGAGAAGAAGACU
NC_003997.3/320598-320718          CGAUACAUUCUU.AUCC.AGAG.AGGU.GGAGGGA...CUG.G.CCCUACGAU.ACCU.CAGCAACG.G.GUU--........................UUUUU....................................................--AAU.A...C..CGUG..CUAACUCCAG...CAAGCCau..................AUAA..........aGGCUUG.GA.A..GA..UGAGAAGAUGUGA
NC_004722.1/324051-324171          CGAUACAUUCUU.AUCC.AGAG.AGGU.GGAGGGA...CUG.G.CCCUACGAU.ACCU.CAGCAACG.G.GUU--........................UUUUU....................................................--AAU.A...C..CGUG..CUAACUCCAG...CAAGCCau..................AUAA..........aGGCUUG.GA.A..GA..UGAGAAGAUGUGA
NC_005945.1/320611-320731          CGAUACAUUCUU.AUCC.AGAG.AGGU.GGAGGGA...CUG.G.CCCUACGAU.ACCU.CAGCAACG.G.GUU--........................UUUUU....................................................--AAU.A...C..CGUG..CUAACUCCAG...CAAGCCau..................AUAA..........aGGCUUG.GA.A..GA..UGAGAAGAUGUGA
NC_005957.1/334799-334919          CGAUACAUUCUU.AUCC.AGAG.AGGU.GGAGGGA...CUG.G.CCCUACGAU.ACCU.CAGCAACG.G.GUU--........................UUUUU....................................................--AAU.A...C..CGUG..CUAACUCCAG...CAAGCCau..................AUAA..........aGGCUUG.GA.A..GA..UGAGAAGAUGUGA
NC_007530.2/320598-320718          CGAUACAUUCUU.AUCC.AGAG.AGGU.GGAGGGA...CUG.G.CCCUACGAU.ACCU.CAGCAACG.G.GUU--........................UUUUU....................................................--AAU.A...C..CGUG..CUAACUCCAG...CAAGCCau..................AUAA..........aGGCUUG.GA.A..GA..UGAGAAGAUGUGA
NZ_AAAC02000001.1/837510-837630    CGAUACAUUCUU.AUCC.AGAG.AGGU.GGAGGGA...CUG.G.CCCUACGAU.ACCU.CAGCAACG.G.GUU--........................UUUUU....................................................--AAU.A...C..CGUG..CUAACUCCAG...CAAGCCau..................AUAA..........aGGCUUG.GA.A..GA..UGAGAAGAUGUGA
NZ_AAEN01000023.1/61682-61802      CGAUACAUUCUU.AUCC.AGAG.AGGU.GGAGGGA...CUG.G.CCCUACGAU.ACCU.CAGCAACG.G.GUU--........................UUUUU....................................................--AAU.A...C..CGUG..CUAACUCCAG...CAAGCCau..................AUAA..........aGGCUUG.GA.A..GA..UGAGAAGAUGUGA
NZ_AAEP01000046.1/27052-27172      CGAUACAUUCUU.AUCC.AGAG.AGGU.GGAGGGA...CUG.G.CCCUACGAU.ACCU.CAGCAACG.G.GUU--........................UUUUU....................................................--AAU.A...C..CGUG..CUAACUCCAG...CAAGCCau..................AUAA..........aGGCUUG.GA.A..GA..UGAGAAGAUGUGA
NZ_AAEQ01000034.1/27725-27845      CGAUACAUUCUU.AUCC.AGAG.AGGU.GGAGGGA...CUG.G.CCCUACGAU.ACCU.CAGCAACG.G.GUU--........................UUUUU....................................................--AAU.A...C..CGUG..CUAACUCCAG...CAAGCCau..................AUAA..........aGGCUUG.GA.A..GA..UGAGAAGAUGUGA
NZ_AAER01000042.1/213097-212977    CGAUACAUUCUU.AUCC.AGAG.AGGU.GGAGGGA...CUG.G.CCCUACGAU.ACCU.CAGCAACG.G.GUU--........................UUUUU....................................................--AAU.A...C..CGUG..CUAACUCCAG...CAAGCCau..................AUAA..........aGGCUUG.GA.A..GA..UGAGAAGAUGUGA
NZ_AAES01000043.1/26756-26876      CGAUACAUUCUU.AUCC.AGAG.AGGU.GGAGGGA...CUG.G.CCCUACGAU.ACCU.CAGCAACG.G.GUU--........................UUUUU....................................................--AAU.A...C..CGUG..CUAACUCCAG...CAAGCCau..................AUAA..........aGGCUUG.GA.A..GA..UGAGAAGAUGUGA
NC_003997.3/4074276-4074399        ACGAACAUUCUU.AUCU.AGAG.AGGU.AGAGGGA...CUG.G.CCCUAUGAC.GCCU.CAGCAACC.-.AUUAAc.......................AUUU-...................................................gUUAAU.A...A..GGUG..CUAAUUCCAG...CAAAUUg...................CGAA..........aAAUUUG.AC.A..GA..UGAGAAGAAGACU
NC_005945.1/4074776-4074899        ACGAACAUUCUU.AUCU.AGAG.AGGU.AGAGGGA...CUG.G.CCCUAUGAC.GCCU.CAGCAACC.-.AUUAAc.......................AUUU-...................................................gUUAAU.A...A..GGUG..CUAAUUCCAG...CAAAUUg...................CGAA..........aAAUUUG.AC.A..GA..UGAGAAGAAGACU
NC_007530.2/4074403-4074526        ACGAACAUUCUU.AUCU.AGAG.AGGU.AGAGGGA...CUG.G.CCCUAUGAC.GCCU.CAGCAACC.-.AUUAAc.......................AUUU-...................................................gUUAAU.A...A..GGUG..CUAAUUCCAG...CAAAUUg...................CGAA..........aAAUUUG.AC.A..GA..UGAGAAGAAGACU
NZ_AAAC02000001.1/4520037-4520160  ACGAACAUUCUU.AUCU.AGAG.AGGU.AGAGGGA...CUG.G.CCCUAUGAC.GCCU.CAGCAACC.-.AUUAAc.......................AUUU-...................................................gUUAAU.A...A..GGUG..CUAAUUCCAG...CAAAUUg...................CGAA..........aAAUUUG.AC.A..GA..UGAGAAGAAGACU
NZ_AAEN01000013.1/328785-328908    ACGAACAUUCUU.AUCU.AGAG.AGGU.AGAGGGA...CUG.G.CCCUAUGAC.GCCU.CAGCAACC.-.AUUAAc.......................AUUU-...................................................gUUAAU.A...A..GGUG..CUAAUUCCAG...CAAAUUg...................CGAA..........aAAUUUG.AC.A..GA..UGAGAAGAAGACU
NZ_AAEO01000019.1/415878-416001    ACGAACAUUCUU.AUCU.AGAG.AGGU.AGAGGGA...CUG.G.CCCUAUGAC.GCCU.CAGCAACC.-.AUUAAc.......................AUUU-...................................................gUUAAU.A...A..GGUG..CUAAUUCCAG...CAAAUUg...................CGAA..........aAAUUUG.AC.A..GA..UGAGAAGAAGACU
NZ_AAEP01000031.1/31192-31069      ACGAACAUUCUU.AUCU.AGAG.AGGU.AGAGGGA...CUG.G.CCCUAUGAC.GCCU.CAGCAACC.-.AUUAAc.......................AUUU-...................................................gUUAAU.A...A..GGUG..CUAAUUCCAG...CAAAUUg...................CGAA..........aAAUUUG.AC.A..GA..UGAGAAGAAGACU
NZ_AAEQ01000030.1/63312-63435      ACGAACAUUCUU.AUCU.AGAG.AGGU.AGAGGGA...CUG.G.CCCUAUGAC.GCCU.CAGCAACC.-.AUUAAc.......................AUUU-...................................................gUUAAU.A...A..GGUG..CUAAUUCCAG...CAAAUUg...................CGAA..........aAAUUUG.AC.A..GA..UGAGAAGAAGACU
NZ_AAER01000035.1/587122-587245    ACGAACAUUCUU.AUCU.AGAG.AGGU.AGAGGGA...CUG.G.CCCUAUGAC.GCCU.CAGCAACC.-.AUUAAc.......................AUUU-...................................................gUUAAU.A...A..GGUG..CUAAUUCCAG...CAAAUUg...................CGAA..........aAAUUUG.AC.A..GA..UGAGAAGAAGACU
NZ_AAES01000022.1/578982-578859    ACGAACAUUCUU.AUCU.AGAG.AGGU.AGAGGGA...CUG.G.CCCUAUGAC.GCCU.CAGCAACC.-.AUUAAc.......................AUUU-...................................................gUUAAU.A...A..GGUG..CUAAUUCCAG...CAAAUUg...................CGAA..........aAAUUUG.AC.A..GA..UGAGAAGAAGACU
NC_004722.1/4199707-4199831        ACGAACAUUCUU.AUCU.AGAG.AGGU.AGAGGGA...CUG.G.CCCUGUGAC.GCCU.CAGCAACC.-.AUUAAc.......................AUUUU...................................................gUUAAU.A...A..GGUG..CUAAUUCCAG...CAAAUUg...................UGAA..........aGAUUUG.AC.A..GA..UGAGAAGAAGACU
NC_003909.8/1518510-1518632        AAUACAAAGCUU.AUCA.AGAG.AAGC.GGAGGGAa..CUG.G.CCCGGCGAA.GCU-.CGGCAACC.U.GCUU-........................AUAGA....................................................-AAGC.A...A..GGUG..CUAAAUCCAG...CAAAAUg...................GAAU.........ccAUUUUG.AA.A..GA..UAAGGUAAAAUAU
NC_003997.3/1362650-1362772        AAUACAAAGCUU.AUCA.AGAG.AAGC.GGAGGGAa..CUG.G.CCCGGCGAA.GCU-.CGGCAACC.U.GCUU-........................AUAGA....................................................-AAGC.A...A..GGUG..CUAAAUCCAG...CAAAAUg...................GAAU.........ccAUUUUG.AA.A..GA..UAAGGUAAAAUAU
NC_005945.1/1362719-1362841        AAUACAAAGCUU.AUCA.AGAG.AAGC.GGAGGGAa..CUG.G.CCCGGCGAA.GCU-.CGGCAACC.U.GCUU-........................AUAGA....................................................-AAGC.A...A..GGUG..CUAAAUCCAG...CAAAAUg...................GAAU.........ccAUUUUG.AA.A..GA..UAAGGUAAAAUAU
NC_005957.1/1384692-1384814        AAUACAAAGCUU.AUCA.AGAG.AAGC.GGAGGGAa..CUG.G.CCCGGCGAA.GCU-.CGGCAACC.U.GCUU-........................AUAGA....................................................-AAGC.A...A..GGUG..CUAAAUCCAG...CAAAAUg...................GAAU.........ccAUUUUG.AA.A..GA..UAAGGUAAAAUAU
NC_007530.2/1362773-1362895        AAUACAAAGCUU.AUCA.AGAG.AAGC.GGAGGGAa..CUG.G.CCCGGCGAA.GCU-.CGGCAACC.U.GCUU-........................AUAGA....................................................-AAGC.A...A..GGUG..CUAAAUCCAG...CAAAAUg...................GAAU.........ccAUUUUG.AA.A..GA..UAAGGUAAAAUAU
NZ_AAAC02000001.1/1854747-1854869  AAUACAAAGCUU.AUCA.AGAG.AAGC.GGAGGGAa..CUG.G.CCCGGCGAA.GCU-.CGGCAACC.U.GCUU-........................AUAGA....................................................-AAGC.A...A..GGUG..CUAAAUCCAG...CAAAAUg...................GAAU.........ccAUUUUG.AA.A..GA..UAAGGUAAAAUAU
NZ_AAEK01000009.1/10305-10183      AAUACAAAGCUU.AUCA.AGAG.AAGC.GGAGGGAa..CUG.G.CCCGGCGAA.GCU-.CGGCAACC.U.GCUU-........................AUAGA....................................................-AAGC.A...A..GGUG..CUAAAUCCAG...CAAAAUg...................GAAU.........ccAUUUUG.AA.A..GA..UAAGGUAAAAUAU
NZ_AAEN01000008.1/61362-61240      AAUACAAAGCUU.AUCA.AGAG.AAGC.GGAGGGAa..CUG.G.CCCGGCGAA.GCU-.CGGCAACC.U.GCUU-........................AUAGA....................................................-AAGC.A...A..GGUG..CUAAAUCCAG...CAAAAUg...................GAAU.........ccAUUUUG.AA.A..GA..UAAGGUAAAAUAU
NZ_AAEO01000037.1/10237-10115      AAUACAAAGCUU.AUCA.AGAG.AAGC.GGAGGGAa..CUG.G.CCCGGCGAA.GCU-.CGGCAACC.U.GCUU-........................AUAGA....................................................-AAGC.A...A..GGUG..CUAAAUCCAG...CAAAAUg...................GAAU.........ccAUUUUG.AA.A..GA..UAAGGUAAAAUAU
NZ_AAEP01000030.1/168681-168803    AAUACAAAGCUU.AUCA.AGAG.AAGC.GGAGGGAa..CUG.G.CCCGGCGAA.GCU-.CGGCAACC.U.GCUU-........................AUAGA....................................................-AAGC.A...A..GGUG..CUAAAUCCAG...CAAAAUg...................GAAU.........ccAUUUUG.AA.A..GA..UAAGGUAAAAUAU
NZ_AAEQ01000023.1/168941-169063    AAUACAAAGCUU.AUCA.AGAG.AAGC.GGAGGGAa..CUG.G.CCCGGCGAA.GCU-.CGGCAACC.U.GCUU-........................AUAGA....................................................-AAGC.A...A..GGUG..CUAAAUCCAG...CAAAAUg...................GAAU.........ccAUUUUG.AA.A..GA..UAAGGUAAAAUAU
NZ_AAER01000019.1/61164-61042      AAUACAAAGCUU.AUCA.AGAG.AAGC.GGAGGGAa..CUG.G.CCCGGCGAA.GCU-.CGGCAACC.U.GCUU-........................AUAGA....................................................-AAGC.A...A..GGUG..CUAAAUCCAG...CAAAAUg...................GAAU.........ccAUUUUG.AA.A..GA..UAAGGUAAAAUAU
NZ_AAES01000029.1/168911-169033    AAUACAAAGCUU.AUCA.AGAG.AAGC.GGAGGGAa..CUG.G.CCCGGCGAA.GCU-.CGGCAACC.U.GCUU-........................AUAGA....................................................-AAGC.A...A..GGUG..CUAAAUCCAG...CAAAAUg...................GAAU.........ccAUUUUG.AA.A..GA..UAAGGUAAAAUAU
NC_006274.1/334363-334481          CGAUACAUUCUU.AUCC.AGAG.AGGU.GGAGGGA...CUG.G.CCCUACGAU.ACCU.CAGCAACG.G.GUU--........................UUUU-....................................................--AAU.A...C..CGUG..CUAACUCCAG...CAAGCCu...................AUAA..........gGGCUUG.GA.A..GA..UGAGAAGAUGUGA
NZ_AAEK01000051.1/29982-29864      CGAUACAUUCUU.AUCC.AGAG.AGGU.GGAGGGA...CUG.G.CCCUACGAU.ACCU.CAGCAACG.G.GUU--........................UUUU-....................................................--AAU.A...C..CGUG..CUAACUCCAG...CAAGCCu...................AUAA..........gGGCUUG.GA.A..GA..UGAGAAGAUGUGA
NC_003030.1/2914848-2914726        UGAUAAGGUCUU.AUCA.AGAG.AGGU.GGAGGGA...CUG.G.CCCUAUGAA.ACC-.CAACAACC.A.GCAUUu.......................UUUAA.................................................uuaGAUGU.A...U..GGUG..UUAAUUCCUG...CAAAG-....................UUAA...........-UUUUG.AG.A..GA..UAAGAGGAUUAUA
NC_003869.1/2076689-2076566        CUCAAUCCUCUU.AUCA.AGAG.UGGU.GGAGGGA...CUG.G.CCCGAUGAA.ACC-.CGGCAACC.G.GCAC-........................GUAA-....................................................-GUGC.U...U..GGUG..CCAAUUCCUG...CAGGUUggg.................GUUA........cccAGCCUG.AG.A..GA..UGAGAGGAGAGGC
NC_002973.5/325918-325785          AUAUUUUCUCUU.AUCG.AGAG.UGGC.AGAGGGA...CUG.G.CCCGAUGAA.GCC-.CGGCAACC.U.AACUUua......................UUUAA...............................................gcguaAAGUG.A...A..GGUG..CUAAUUCCAG...CAAAAUggu.................GUAU........uccAUUUUG.GU.A..GA..UAAGAGGAGCUGG
NC_004722.1/1382033-1382155        AAUACAAAGCUU.AUCA.AGAG.AAGC.GGAGGGAa..CUG.G.CCCGAAGAA.GCU-.CGGCAACC.U.GCUU-........................AUAGA....................................................-AAGC.A...A..GGUG..CUAAAUCCAG...CAAAAUg...................GGAU.........ccAUUUUG.AA.A..GA..UAAGGUAAAAUAU
NC_003909.8/361547-361667          CGAUACAUUCUU.AUCC.AGAG.AGGU.GGAGGGA...CUG.G.CCCUACGAU.ACCU.CAGCAACG.G.GUU--........................UUUUU....................................................--AAU.A...C..CGUG..CUAACUCCAG...CAAGCCua..................UGAA..........aGGCUUG.GA.A..GA..UGAGAAGAUGUGA
NC_004193.1/1098106-1097986        AUGACAAUUCUU.AUCC.AGAG.AGGU.GGAGGGA...CUG.G.CCCAAGGAA.GCCU.CGGCAACA.G.ACUUAu.......................UUGAU....................................................UAAGU.A...C..UGUG..CCAAUUCCAG...UAGCG-....................UAAU...........-UGCUA.GA.A..GA..UGAGAAGAGUAUA
NC_003030.1/1073895-1073778        UAAUAUUUCCUU.AUCA.AGAG.AAAC.GGAGGGA...CUG.G.CCCAAUGAU.GUUU.CAGCAACC.A.AGGU-........................UUUAU....................................................-ACUU.A...U..GGUG..CUAAUUCCAG...CAGGA-....................UAUU...........-UUCUG.AA.A..GA..UGAGGAGCGACUA
NC_003909.8/225261-225140          UUUACUCAUUGU.AUCA.AGAG.AGGU.GGAGGGA...CUG.G.CCCUUUGAA.ACCU.CGGCAGCA.G.GUUCA........................UUUUU....................................................UGAAU.A...C..UGUG..CCACUUCCUG...CAAGCU....................UUAU...........AGCUUG.AA.A..GA..UAGAAUGAGGGAC
NC_003909.8/3299174-3299054        AUUAGUUUUCUU.AUUA.AGAG.AGAU.GGAGGGA...CUG.G.CCCGAUGAA.AUCU.CAGCAACA.G.GCU--........................AUAAA....................................................--AGU.A...C..UGUG..CUAAGUCCAG...CAAACGua..................UGAA..........gCGUUUG.GA.A..GA..UGAGGGGAAAUGG
NC_003030.1/2991414-2991290        AUGGAAACUCUU.AUCA.AGAG.AGGU.GGAGGGAa..AGG.G.CCCGUUGAA.ACC-.CGGCAACC.G.-AUGUauuaa...................UUUAA..................................................guACAUA.A...U..GGUG..CCAAUUCCUG...CAGAA-....................-UUA...........-UUCUG.CA.A..GA..UAAGAGAGAGAAU
NZ_AAAW03000200.1/1134-1020        AUAAACACUCUU.AUCC.AGAGuAGGU.GGAGGGA...CUG.G.CCCGAUGAA.ACC-.CGGCAACC.G.ACAU-........................GAAA-....................................................-AUGC.A...C..GGUG..CUAAAUCCUG...CAGG--....................AAAU...........--ACUG.GG.A..GA..UGAGAGGAAACCC
NZ_AADR01000001.1/130761-130894    AUAUUUUCUCUU.AUCG.AGAG.CGGC.AGAGGGA...CUG.G.CCCGAUGAA.GCC-.CGGCAACC.U.AACUUua......................UUUAA...............................................gcguaAAGUG.A...A..GGUG..CUAAUUCCAG...CAAAAUggu.................GUAU........uccAUUUUG.GU.A..GA..UAAGAGGAGCUGG
NZ_AADW02000002.1/258943-258826    ACCGCAACACUU.AUCC.AGAG.AGGU.GGAGGGA...CUG.G.CCCUACGAA.ACCU.CGGCAACA.G.ACUC-........................AUUAU....................................................-GAGC.A...C..UGUG..CCAAUUCCAU...CAGAC-....................AAUU...........-GUCUG.AG.A..GA..UGAGUCGAGUGGA
NC_004193.1/727019-727138          AUAGUUAGACUU.AUCA.AGAG.AGAU.GGAGGGA...UUG.G.CCCGAUGAA.GUCU.CAGCAACC.A.GCCU-........................AGAUA....................................................-AGGU.A...U..GGUG..CUAAUUCCAA...UAGGCU....................UACA...........AGCCUU.AA.A..GA..UAAGAAGAGCUAU
NC_003030.1/1976364-1976478        AUAUUAUUUCUU.AUCA.AGA-.AGGU.GGAGGGA...CUG.G.CCCUAUGAA.GCCU.-GACAACC.G.GC---........................AAAU-....................................................---GU.A...C..GGUG..UUAAUUCCUG...CAAAACu...................UAUU..........uGUUUUG.AA.A..GA..UAAGAAAACAGCU
NC_003997.3/197194-197074          UUUACUCAUUGU.AUCA.AGAG.AGGU.GGAGGGA...CUG.G.CCCUUUGAA.ACCU.CGGCAGCA.G.GUUCA........................UUUU-....................................................UGAAU.A...C..UGUG..CCACUUCCUG...CAAGCU....................UUAU...........AGCUUG.AA.A..GA..UAGAAUGAGGGAC
NC_005945.1/197195-197075          UUUACUCAUUGU.AUCA.AGAG.AGGU.GGAGGGA...CUG.G.CCCUUUGAA.ACCU.CGGCAGCA.G.GUUCA........................UUUU-....................................................UGAAU.A...C..UGUG..CCACUUCCUG...CAAGCU....................UUAU...........AGCUUG.AA.A..GA..UAGAAUGAGGGAC
NC_005957.1/201148-201028          UUUACUCAUUGU.AUCA.AGAG.AGGU.GGAGGGA...CUG.G.CCCUUUGAA.ACCU.CGGCAGCA.G.GUUCA........................UUUU-....................................................UGAAU.A...C..UGUG..CCACUUCCUG...CAAGCU....................UUAU...........AGCUUG.AA.A..GA..UAGAAUGAGGGAC
NC_006274.1/198522-198402          UUUACUCAUUGU.AUCA.AGAG.AGGU.GGAGGGA...CUG.G.CCCUUUGAA.ACCU.CGGCAGCA.G.GUUCA........................UUUU-....................................................UGAAU.A...C..UGUG..CCACUUCCUG...CAAGCU....................UUAU...........AGCUUG.AA.A..GA..UAGAAUGAGGGAC
NC_007530.2/197194-197074          UUUACUCAUUGU.AUCA.AGAG.AGGU.GGAGGGA...CUG.G.CCCUUUGAA.ACCU.CGGCAGCA.G.GUUCA........................UUUU-....................................................UGAAU.A...C..UGUG..CCACUUCCUG...CAAGCU....................UUAU...........AGCUUG.AA.A..GA..UAGAAUGAGGGAC
NZ_AAAC02000001.1/736643-736523    UUUACUCAUUGU.AUCA.AGAG.AGGU.GGAGGGA...CUG.G.CCCUUUGAA.ACCU.CGGCAGCA.G.GUUCA........................UUUU-....................................................UGAAU.A...C..UGUG..CCACUUCCUG...CAAGCU....................UUAU...........AGCUUG.AA.A..GA..UAGAAUGAGGGAC
NZ_AAEN01000019.1/49010-48890      UUUACUCAUUGU.AUCA.AGAG.AGGU.GGAGGGA...CUG.G.CCCUUUGAA.ACCU.CGGCAGCA.G.GUUCA........................UUUU-....................................................UGAAU.A...C..UGUG..CCACUUCCUG...CAAGCU....................UUAU...........AGCUUG.AA.A..GA..UAGAAUGAGGGAC
NZ_AAEO01000023.1/48759-48879      UUUACUCAUUGU.AUCA.AGAG.AGGU.GGAGGGA...CUG.G.CCCUUUGAA.ACCU.CGGCAGCA.G.GUUCA........................UUUU-....................................................UGAAU.A...C..UGUG..CCACUUCCUG...CAAGCU....................UUAU...........AGCUUG.AA.A..GA..UAGAAUGAGGGAC
NZ_AAEP01000033.1/46590-46470      UUUACUCAUUGU.AUCA.AGAG.AGGU.GGAGGGA...CUG.G.CCCUUUGAA.ACCU.CGGCAGCA.G.GUUCA........................UUUU-....................................................UGAAU.A...C..UGUG..CCACUUCCUG...CAAGCU....................UUAU...........AGCUUG.AA.A..GA..UAGAAUGAGGGAC
NZ_AAEQ01000020.1/47667-47787      UUUACUCAUUGU.AUCA.AGAG.AGGU.GGAGGGA...CUG.G.CCCUUUGAA.ACCU.CGGCAGCA.G.GUUCA........................UUUU-....................................................UGAAU.A...C..UGUG..CCACUUCCUG...CAAGCU....................UUAU...........AGCUUG.AA.A..GA..UAGAAUGAGGGAC
NZ_AAER01000024.1/48765-48885      UUUACUCAUUGU.AUCA.AGAG.AGGU.GGAGGGA...CUG.G.CCCUUUGAA.ACCU.CGGCAGCA.G.GUUCA........................UUUU-....................................................UGAAU.A...C..UGUG..CCACUUCCUG...CAAGCU....................UUAU...........AGCUUG.AA.A..GA..UAGAAUGAGGGAC
NZ_AAES01000019.1/47595-47475      UUUACUCAUUGU.AUCA.AGAG.AGGU.GGAGGGA...CUG.G.CCCUUUGAA.ACCU.CGGCAGCA.G.GUUCA........................UUUU-....................................................UGAAU.A...C..UGUG..CCACUUCCUG...CAAGCU....................UUAU...........AGCUUG.AA.A..GA..UAGAAUGAGGGAC
NC_003210.1/309392-309259          AUAUUUUCUCUU.AUCG.AGAG.CGGC.AGAGGGA...CUG.G.CCCGAUGAA.GCC-.CGGCAACC.U.AACUUua......................UUUAA...............................................gcauaAAGUG.A...A..GGUG..CUAAUUCCAG...CAAAAUggu.................GUAU........uccGUUUUG.GU.A..GA..UAAGAGGAGCUGG
NC_003212.1/327343-327210          AUAUUUUCUCUU.AUCG.AGAG.CGGC.AGAGGGA...CUG.G.CCCGAUGAA.GCC-.CGGCAACC.U.AACUUua......................UUUAA...............................................gcguaAAGUG.A...A..GGUG..CUAAUUCCAG...CAAAAUggu.................GUAU........uccGUUUUG.GU.A..GA..UAAGAGGAGCUGG
NZ_AADQ01000021.1/21706-21839      AUAUUUUCUCUU.AUCG.AGAG.CGGC.AGAGGGA...CUG.G.CCCGAUGAA.GCC-.CGGCAACC.U.AACUUua......................UUUAA...............................................gcguaAAGUG.A...A..GGUG..CUAAUUCCAG...CAAAAUggu.................GUAU........uccGUUUUG.GU.A..GA..UAAGAGGAGCUGG
NC_004193.1/2708652-2708532        UACGUUUUUCUU.AUCA.UGAG.AGGC.GGAGGGAa..AUG.G.CCCAACGAA.ACCU.CGGCAACA.G.GUUCU........................UAUU-....................................................AGAAU.A...C..UGUG..CCAAUUCCAU...CAAGCA....................-AAU...........UGCUUG.AA.A..GA..UAAGAGUAGAAUA
NC_004722.1/194629-194511          UUUACUCAUUGU.AUCA.AGAG.AGGU.GGAGGGA...CUG.G.CCCUUUGAA.ACCU.CGGCAACA.G.GUUC-........................AUUUU....................................................-GAAU.A...C..UGUG..CCACUUCCUG...CAAGC-....................UUUA..........u-GCUUG.AA.A..GA..UAGAAUGAGGGAC
NC_004557.1/2676962-2676846        AUAAGGAUUCUU.AUCA.AGAG.AGGC.GGAGGGA...CUG.G.CCCUAUGAA.ACC-.CGGCAACC.A.AAAAU........................AAUA-....................................................AUUUU.A...A..GGUG..CCAAUUCCAG...CAGGU-....................-GAA...........-ACCUG.AC.A..GA..UAAGACGUAGAGG
NC_004193.1/2437314-2437201        AUGAUAUCUCUU.AUCU.AGAG.CGGU.GGAGGGA...CUG.G.CCCUUUGAA.ACCG.CGGCAACC.U.UCAUA........................AUUA-....................................................AAUGA.A...A..GGUG..CCAAUUCCUG...CAG---....................-AAA...........---AUG.AA.A..GA..UGAGAGAACGUCA
NC_002973.5/1720640-1720520        UAAAUUACUCUU.AUUA.UGAG.UGGU.AGAGGGA...CUG.G.CCCGUUGAA.ACC-.CAGCAACC.U.UUCAA........................UUCG-....................................................UUGAA.A...A..GGUG..CUAAAUCCUG...CGAAGU....................GUGA..........uGCUUCG.AG.A..GA..UAAGAGAGACUUA
NC_003212.1/1790199-1790079        UAAAUUACUCUU.AUUA.UGAG.UGGU.AGAGGGA...CUG.G.CCCGUUGAA.ACC-.CAGCAACC.U.UUCAA........................UUCG-....................................................UUGAA.A...A..GGUG..CUAAAUCCUG...CGAAGU....................GUGA..........uGCUUCG.AG.A..GA..UAAGAGAGACUUA
NZ_AADR01000038.1/16228-16108      UAAAUUACUCUU.AUUA.UGAG.UGGU.AGAGGGA...CUG.G.CCCGUUGAA.ACC-.CAGCAACC.U.UUCAA........................UUCG-....................................................UUGAA.A...A..GGUG..CUAAAUCCUG...CGAAGU....................GUGA..........uGCUUCG.AG.A..GA..UAAGAGAGACUUA
NZ_AADT03000059.1/3706-3828        CCGGAAACUCUU.AUCG.AGAGcUGGC.GGAGGGA...CUG.G.CCCGAUGAA.GCC-.CGGCAACC.G.GCCUCu.......................UAGAA..................................................ccCAGGU.A...C..GGUG..CCAAUUCCUG...CAGGA-....................UUUC...........-UCCUG.GC.A..GA..UGAGAGUUGAAAA
NC_003997.3/1375344-1375463        UGAAACCUUCUU.AUAA.AGAG.AGGC.GGAGGGA...CUG.G.CCCUACGAU.GCCU.CGGCAGCG.G.ACUCG........................AUUUU....................................................AGAGU.G...C..UGUG..CCAAAUCCAG...CAAGC-....................AUGU...........-GCUUG.AA.A..GA..UGAGAAGAGCGUU
NC_005945.1/1375412-1375531        UGAAACCUUCUU.AUAA.AGAG.AGGC.GGAGGGA...CUG.G.CCCUACGAU.GCCU.CGGCAGCG.G.ACUCG........................AUUUU....................................................AGAGU.G...C..UGUG..CCAAAUCCAG...CAAGC-....................AUGU...........-GCUUG.AA.A..GA..UGAGAAGAGCGUU
NC_005957.1/1398751-1398870        UGAAACCUUCUU.AUAA.AGAG.AGGC.GGAGGGA...CUG.G.CCCUACGAU.GCCU.CGGCAGCG.G.ACUCG........................AUUUU....................................................AGAGU.G...C..UGUG..CCAAAUCCAG...CAAGC-....................AUGU...........-GCUUG.AA.A..GA..UGAGAAGAGCGUU
NC_006274.1/1410129-1410248        UGAAACCUUCUU.AUAA.AGAG.AGGC.GGAGGGA...CUG.G.CCCUACGAU.GCCU.CGGCAGCG.G.ACUCG........................AUUUU....................................................AGAGU.G...C..UGUG..CCAAAUCCAG...CAAGC-....................AUGU...........-GCUUG.AA.A..GA..UGAGAAGAGCGUU
NC_007530.2/1375467-1375586        UGAAACCUUCUU.AUAA.AGAG.AGGC.GGAGGGA...CUG.G.CCCUACGAU.GCCU.CGGCAGCG.G.ACUCG........................AUUUU....................................................AGAGU.G...C..UGUG..CCAAAUCCAG...CAAGC-....................AUGU...........-GCUUG.AA.A..GA..UGAGAAGAGCGUU
NZ_AAAC02000001.1/1867309-1867428  UGAAACCUUCUU.AUAA.AGAG.AGGC.GGAGGGA...CUG.G.CCCUACGAU.GCCU.CGGCAGCG.G.ACUCG........................AUUUU....................................................AGAGU.G...C..UGUG..CCAAAUCCAG...CAAGC-....................AUGU...........-GCUUG.AA.A..GA..UGAGAAGAGCGUU
NZ_AAEN01000008.1/48659-48540      UGAAACCUUCUU.AUAA.AGAG.AGGC.GGAGGGA...CUG.G.CCCUACGAU.GCCU.CGGCAGCG.G.ACUCG........................AUUUU....................................................AGAGU.G...C..UGUG..CCAAAUCCAG...CAAGC-....................AUGU...........-GCUUG.AA.A..GA..UGAGAAGAGCGUU
NZ_AAEO01000017.1/2190-2309        UGAAACCUUCUU.AUAA.AGAG.AGGC.GGAGGGA...CUG.G.CCCUACGAU.GCCU.CGGCAGCG.G.ACUCG........................AUUUU....................................................AGAGU.G...C..UGUG..CCAAAUCCAG...CAAGC-....................AUGU...........-GCUUG.AA.A..GA..UGAGAAGAGCGUU
NZ_AAEP01000030.1/181375-181494    UGAAACCUUCUU.AUAA.AGAG.AGGC.GGAGGGA...CUG.G.CCCUACGAU.GCCU.CGGCAGCG.G.ACUCG........................AUUUU....................................................AGAGU.G...C..UGUG..CCAAAUCCAG...CAAGC-....................AUGU...........-GCUUG.AA.A..GA..UGAGAAGAGCGUU
NZ_AAEQ01000023.1/181644-181763    UGAAACCUUCUU.AUAA.AGAG.AGGC.GGAGGGA...CUG.G.CCCUACGAU.GCCU.CGGCAGCG.G.ACUCG........................AUUUU....................................................AGAGU.G...C..UGUG..CCAAAUCCAG...CAAGC-....................AUGU...........-GCUUG.AA.A..GA..UGAGAAGAGCGUU
NZ_AAER01000019.1/48467-48348      UGAAACCUUCUU.AUAA.AGAG.AGGC.GGAGGGA...CUG.G.CCCUACGAU.GCCU.CGGCAGCG.G.ACUCG........................AUUUU....................................................AGAGU.G...C..UGUG..CCAAAUCCAG...CAAGC-....................AUGU...........-GCUUG.AA.A..GA..UGAGAAGAGCGUU
NZ_AAES01000029.1/181603-181722    UGAAACCUUCUU.AUAA.AGAG.AGGC.GGAGGGA...CUG.G.CCCUACGAU.GCCU.CGGCAGCG.G.ACUCG........................AUUUU....................................................AGAGU.G...C..UGUG..CCAAAUCCAG...CAAGC-....................AUGU...........-GCUUG.AA.A..GA..UGAGAAGAGCGUU
NC_006582.1/3104700-3104581        AUAUUCAUUCUU.AUCG.AGAG.AGGU.GGAGGGA...CUG.G.CCCAAUGAA.ACC-.CGGCAACC.G.CAAG-........................UUCG-....................................................-CUUG.A...A..GGUG..CUAAAUCCUG...CAAAGC....................AUAU.........ggGCUUUG.GG.A..GA..UGAGAGGGAAGCA
NC_002570.2/1699950-1700073        UCUCGUAUUCUU.AUCC.AGAG.AGGU.GGAGGGA...ACG.G.CCCGAAGAA.ACCU.CAGCAACC.A.GCCACg.......................AUCCU....................................................GUGGU.C...A..GGUG..CUAAUUCCUG...CAAGCA....................UUAU..........uUGCUUG.AG.A..GA..UAAGAGGAAGCGA
NZ_AAEO01000030.1/75093-75213      CGAUACAUUCUU.AUCC.AGAG.AGGU.GGAGGGA...CUG.G.CCCUACGAU.ACCU.CAGUAACG.G.GUU--........................UUUUU....................................................--AAU.A...C..CGUG..CUAACUCCAG...CAAGCCau..................AUAA..........aGGCUUG.GA.A..GA..UGAGAAGAUGUGA
NZ_AAEK01000030.1/59118-59236      UUGCAUAGUCUU.AUCA.AGAAaAGGU.GGAGGGA...CAG.G.CCCGAUGAA.ACCU.UGGCAACA.G.-CCG-........................UAUAA....................................................-CGGA.A...U..UGUG..CCAAAUCCUG...CAGG--ua..................GUAA..........u--CCUG.AA.A..GA..UAAGAAAGAGCCU
NC_005957.1/1833720-1833843        UAAAAAUUUCUU.AUUA.AGAG.AGGU.GGAGGGA...CUG.G.CCCUUCGAA.GCCU.CAGCAACC.U.GAUUU........................AUGUG....................................................AUAUA.A...A..GGUG..CUAAAUCCUG...UAGGAUa...................UAAA..........aGUCCUA.AU.A..GA..UAAGAAAAUGGGU
NZ_AADW02000029.1/16706-16587      CCGAUAACUCUU.AUCG.AGAG.UGGU.GGAGGGA...CUG.G.CCCGAUGAA.ACC-.CGGCAACC.G.--CGGaa......................UUUAU...................................................uCCGAA.G...U..GGUG..CUAAUUCCAG...CAGAC-....................GAUU...........-GUCUG.CA.A..GA..UGAGAGCAAAUGG
NC_003030.1/1131530-1131648        AUUAGUGCACUU.AUCA.AGAG.AGGU.GGAGGGA...CCG.G.CCCUGUGAA.GCC-.CAGCAACC.U.GUAUAug......................UUAAU....................................................UAUAC.A...A..GGUG..CUAAUUCCUG...CAGC--....................GCUA...........--GCUG.AG.A..GA..UGAGAAUAUAAAU
NC_003030.1/671363-671244          UGUAAAAAUCUU.AUCA.AGAG.UGGU.GGAGGGA...CUG.G.CCCUUUGAA.ACC-.CGGCAACC.A.GUAUAuuu.....................UUUAA....................................................UAUAU.G...U..GGUG..CUAAAUCCUG...CAGC--....................AAAC...........--GCUG.AU.A..GA..UGAGAAUAAUCGC
NC_004722.1/1394794-1394913        UGAAACCUUCUU.AUAA.AGAG.AGGC.GGAGGGA...CUG.G.CCCUACGAU.GCCU.CGGCAGCG.G.ACUCG........................AUUUC....................................................AGAGU.G...C..UGUG..CCAAAUCCAG...CAAGC-....................GUGU...........-GCUUG.AA.A..GA..UGAGAAGAGUGUU
NC_003909.8/5120384-5120265        UUGCAUAGUCUU.AUCA.AGAAaAGGU.GGAGGGA...CAG.G.CCCGAUGAA.ACCU.UGGCAACA.G.-CCG-........................UAUAA....................................................-CGGA.A...U..UGUG..CCAAAUCCUG...CAGGUA....................AUAA...........ACCCUG.AG.A..GA..UAAGAAAGAGCCU
NC_003997.3/5140331-5140212        UUGCAUAGUCUU.AUCA.AGAAaAGGU.GGAGGGA...CAG.G.CCCGAUGAA.ACCU.UGGCAACA.G.-CCG-........................UAUAA....................................................-CGGA.A...U..UGUG..CCAAAUCCUG...CAGGUA....................AUAA...........AUCCUG.AG.A..GA..UAAGAAAGAGCCU
NC_005945.1/5141702-5141583        UUGCAUAGUCUU.AUCA.AGAAaAGGU.GGAGGGA...CAG.G.CCCGAUGAA.ACCU.UGGCAACA.G.-CCG-........................UAUAA....................................................-CGGA.A...U..UGUG..CCAAAUCCUG...CAGGUA....................AUAA...........AUCCUG.AG.A..GA..UAAGAAAGAGCCU
NC_005957.1/5148712-5148593        UUGCAUAGUCUU.AUCA.AGAAaAGGU.GGAGGGA...CAG.G.CCCGAUGAA.ACCU.UGGCAACA.G.-CCG-........................UAUAA....................................................-CGGA.A...U..UGUG..CCAAAUCCUG...CAGGUA....................AUAA...........AUCCUG.AG.A..GA..UAAGAAAGAGCCU
NC_006274.1/5213250-5213131        UUGCAUAGUCUU.AUCA.AGAAaAGGU.GGAGGGA...CAG.G.CCCGAUGAA.ACCU.UGGCAACA.G.-CCG-........................UAUAA....................................................-CGGA.A...U..UGUG..CCAAAUCCUG...CAGGUA....................AUAA...........AUCCUG.AG.A..GA..UAAGAAAGAGCCU
NC_007530.2/5140457-5140338        UUGCAUAGUCUU.AUCA.AGAAaAGGU.GGAGGGA...CAG.G.CCCGAUGAA.ACCU.UGGCAACA.G.-CCG-........................UAUAA....................................................-CGGA.A...U..UGUG..CCAAAUCCUG...CAGGUA....................AUAA...........AUCCUG.AG.A..GA..UAAGAAAGAGCCU
NZ_AAAC02000001.1/481669-481550    UUGCAUAGUCUU.AUCA.AGAAaAGGU.GGAGGGA...CAG.G.CCCGAUGAA.ACCU.UGGCAACA.G.-CCG-........................UAUAA....................................................-CGGA.A...U..UGUG..CCAAAUCCUG...CAGGUA....................AUAA...........AUCCUG.AG.A..GA..UAAGAAAGAGCCU
NZ_AAEN01000025.1/97781-97900      UUGCAUAGUCUU.AUCA.AGAAaAGGU.GGAGGGA...CAG.G.CCCGAUGAA.ACCU.UGGCAACA.G.-CCG-........................UAUAA....................................................-CGGA.A...U..UGUG..CCAAAUCCUG...CAGGUA....................AUAA...........AUCCUG.AG.A..GA..UAAGAAAGAGCCU
NZ_AAEO01000026.1/48254-48135      UUGCAUAGUCUU.AUCA.AGAAaAGGU.GGAGGGA...CAG.G.CCCGAUGAA.ACCU.UGGCAACA.G.-CCG-........................UAUAA....................................................-CGGA.A...U..UGUG..CCAAAUCCUG...CAGGUA....................AUAA...........AUCCUG.AG.A..GA..UAAGAAAGAGCCU
NZ_AAEP01000040.1/89696-89577      UUGCAUAGUCUU.AUCA.AGAAaAGGU.GGAGGGA...CAG.G.CCCGAUGAA.ACCU.UGGCAACA.G.-CCG-........................UAUAA....................................................-CGGA.A...U..UGUG..CCAAAUCCUG...CAGGUA....................AUAA...........AUCCUG.AG.A..GA..UAAGAAAGAGCCU
NZ_AAEQ01000033.1/96995-97114      UUGCAUAGUCUU.AUCA.AGAAaAGGU.GGAGGGA...CAG.G.CCCGAUGAA.ACCU.UGGCAACA.G.-CCG-........................UAUAA....................................................-CGGA.A...U..UGUG..CCAAAUCCUG...CAGGUA....................AUAA...........AUCCUG.AG.A..GA..UAAGAAAGAGCCU
NZ_AAER01000033.1/17373-17254      UUGCAUAGUCUU.AUCA.AGAAaAGGU.GGAGGGA...CAG.G.CCCGAUGAA.ACCU.UGGCAACA.G.-CCG-........................UAUAA....................................................-CGGA.A...U..UGUG..CCAAAUCCUG...CAGGUA....................AUAA...........AUCCUG.AG.A..GA..UAAGAAAGAGCCU
NZ_AAES01000038.1/47306-47187      UUGCAUAGUCUU.AUCA.AGAAaAGGU.GGAGGGA...CAG.G.CCCGAUGAA.ACCU.UGGCAACA.G.-CCG-........................UAUAA....................................................-CGGA.A...U..UGUG..CCAAAUCCUG...CAGGUA....................AUAA...........AUCCUG.AG.A..GA..UAAGAAAGAGCCU
NC_006510.1/745492-745376          ACCGGCAUUCUU.AUCA.AGAG.AGGG.GGAGGGA...CUG.G.CCCGGUGAA.CCCU.CAGCAACC.U.GGCC-........................-CGC-....................................................-GGCC.A...A..GGUG..CUAAAUCCAGa..CAGGC-....................GGAA...........-GCCUG.GA.A..GA..UAAGAAGAAGCGA
NC_003210.1/2491183-2491051        UGUAGAAAUCUU.AUCC.AGAG.UGGU.GGAGGGA...AAU.G.CCCUAUGAA.GCC-.CAGCAACC.U.AAACAauaauuc.................AUUAU...................................................gUGUUU.A...A..GGUG..CUAAGUCAUG...CAGAACaac.................UAAU..........uGUUCUG.AA.A..GA..UGAGAAGGAAGUU
NZ_AADQ01000012.1/61193-61061      UGUAGAAAUCUU.AUCC.AGAG.UGGU.GGAGGGA...AAU.G.CCCUAUGAA.GCC-.CAGCAACC.U.AAACAauaauuc.................AUUAU...................................................gUGUUU.A...A..GGUG..CUAAGUCAUG...CAGAACaac.................UAAU..........uGUUCUG.AA.A..GA..UGAGAAGGAAGUU
NC_006270.2/4014236-4014359        AAGGUUUUCCUU.AUCA.AGAG.UGGU.GGAGGGA...CUG.G.CCCUGUGAA.ACC-.CGGCAACC.G.-CUGU........................CUAUG....................................................ACAGA.A...U..GGUG..CUAAAUCCUU...AAGAGCa...................UGUU........cguGCUCUU.GA.A..GA..UAAGGAGGAGAUU
NC_006322.1/4014350-4014473        AAGGUUUUCCUU.AUCA.AGAG.UGGU.GGAGGGA...CUG.G.CCCUGUGAA.ACC-.CGGCAACC.G.-CUGU........................CUAUG....................................................ACAGA.A...U..GGUG..CUAAAUCCUU...AAGAGCa...................UGUU........cguGCUCUU.GA.A..GA..UAAGGAGGAGAUU
NC_004722.1/5321943-5321825        UUGCAUAGUCUU.AUCA.AGAAaAGGU.GGAGGGA...CAG.G.CCCGAUGAA.ACCU.UGGCAACA.G.-CCG-........................UAUAA....................................................-CGGA.A...U..UGUG..CCAAAUCCUG...CAGG--ua..................GUAA..........u--CCUG.AG.A..GA..UAAGAAAGAGCCU
NC_006274.1/3927244-3927089        UAUAUAACUCUU.AUCA.AGAGcAGGU.GGAGGGAu..UUG.G.CCCGAUGAA.GCC-.CAGCAACC.G.ACCGUaauaccauugugaaauggggcg..UUUAU............................................gacgccaaAAGGC.A...C..GGUG..CUAAUUCCAG...CAGAAAg...................UAAA.........acUUUCUG.GC.A..GA..UAAGAGGGGAGAA
NC_003997.3/3091685-3091573        GAAUAUUUUCUU.AUCC.AGAG.AGGU.GGAGGGA...CUG.G.CCCGAUGAA.ACC-.CAGCAACC.-.GC---........................-GAU-....................................................---GC.A...-..GGUG..CUAAUUCCAG...CAGAACa...................AAUU..........uGUUCUG.GG.A..GA..UAAGACGAAGAUA
NC_005945.1/3092379-3092267        GAAUAUUUUCUU.AUCC.AGAG.AGGU.GGAGGGA...CUG.G.CCCGAUGAA.ACC-.CAGCAACC.-.GC---........................-GAU-....................................................---GC.A...-..GGUG..CUAAUUCCAG...CAGAACa...................AAUU..........uGUUCUG.GG.A..GA..UAAGACGAAGAUA
NC_006274.1/3134611-3134499        GAAUAUUUUCUU.AUCC.AGAG.AGGU.GGAGGGA...CUG.G.CCCGAUGAA.ACC-.CAGCAACC.-.GC---........................-GAU-....................................................---GC.A...-..GGUG..CUAAUUCCAG...CAGAACa...................AAUU..........uGUUCUG.GG.A..GA..UAAGACGAAGAUA
NC_007530.2/3091813-3091701        GAAUAUUUUCUU.AUCC.AGAG.AGGU.GGAGGGA...CUG.G.CCCGAUGAA.ACC-.CAGCAACC.-.GC---........................-GAU-....................................................---GC.A...-..GGUG..CUAAUUCCAG...CAGAACa...................AAUU..........uGUUCUG.GG.A..GA..UAAGACGAAGAUA
NZ_AAAC02000001.1/3556137-3556025  GAAUAUUUUCUU.AUCC.AGAG.AGGU.GGAGGGA...CUG.G.CCCGAUGAA.ACC-.CAGCAACC.-.GC---........................-GAU-....................................................---GC.A...-..GGUG..CUAAUUCCAG...CAGAACa...................AAUU..........uGUUCUG.GG.A..GA..UAAGACGAAGAUA
NZ_AAEN01000017.1/327822-327710    GAAUAUUUUCUU.AUCC.AGAG.AGGU.GGAGGGA...CUG.G.CCCGAUGAA.ACC-.CAGCAACC.-.GC---........................-GAU-....................................................---GC.A...-..GGUG..CUAAUUCCAG...CAGAACa...................AAUU..........uGUUCUG.GG.A..GA..UAAGACGAAGAUA
NZ_AAEO01000022.1/1050709-1050597  GAAUAUUUUCUU.AUCC.AGAG.AGGU.GGAGGGA...CUG.G.CCCGAUGAA.ACC-.CAGCAACC.-.GC---........................-GAU-....................................................---GC.A...-..GGUG..CUAAUUCCAG...CAGAACa...................AAUU..........uGUUCUG.GG.A..GA..UAAGACGAAGAUA
NZ_AAEP01000026.1/377495-377383    GAAUAUUUUCUU.AUCC.AGAG.AGGU.GGAGGGA...CUG.G.CCCGAUGAA.ACC-.CAGCAACC.-.GC---........................-GAU-....................................................---GC.A...-..GGUG..CUAAUUCCAG...CAGAACa...................AAUU..........uGUUCUG.GG.A..GA..UAAGACGAAGAUA
NZ_AAEQ01000035.1/141676-141788    GAAUAUUUUCUU.AUCC.AGAG.AGGU.GGAGGGA...CUG.G.CCCGAUGAA.ACC-.CAGCAACC.-.GC---........................-GAU-....................................................---GC.A...-..GGUG..CUAAUUCCAG...CAGAACa...................AAUU..........uGUUCUG.GG.A..GA..UAAGACGAAGAUA
NZ_AAER01000040.1/822979-822867    GAAUAUUUUCUU.AUCC.AGAG.AGGU.GGAGGGA...CUG.G.CCCGAUGAA.ACC-.CAGCAACC.-.GC---........................-GAU-....................................................---GC.A...-..GGUG..CUAAUUCCAG...CAGAACa...................AAUU..........uGUUCUG.GG.A..GA..UAAGACGAAGAUA
NZ_AAES01000035.1/992448-992336    GAAUAUUUUCUU.AUCC.AGAG.AGGU.GGAGGGA...CUG.G.CCCGAUGAA.ACC-.CAGCAACC.-.GC---........................-GAU-....................................................---GC.A...-..GGUG..CUAAUUCCAG...CAGAACa...................AAUU..........uGUUCUG.GG.A..GA..UAAGACGAAGAUA
NC_003909.8/3108659-3108547        GAAUAUUUUCUU.AUCC.AGAG.AGGU.GGAGGGA...CUG.G.CCCGAUGAA.ACC-.CAGCAACC.-.GC---........................-GAU-....................................................---GC.A...-..GGUG..CUAAUUCCAG...CAGAACa...................UAUU..........uGUUCUG.GG.A..GA..UAAGACGAAGAUA
NC_005957.1/3170768-3170656        GAAUAUUUUCUU.AUCC.AGAG.AGGU.GGAGGGA...CUG.G.CCCGAUGAA.ACC-.CAGCAACC.-.GC---........................-GAU-....................................................---GC.A...-..GGUG..CUAAUUCCAG...CAGAACa...................UAUU..........gGUUCUG.GG.A..GA..UAAGACGAAGAUA
NZ_AAEK01000001.1/196687-196799    GAAUAUUUUCUU.AUCC.AGAG.AGGU.GGAGGGA...CUG.G.CCCGAUGAA.ACC-.CAGCAACC.-.GC---........................-GAU-....................................................---GC.A...-..GGUG..CUAAUUCCAG...CAGAACa...................UAUU..........uGUUCUG.GG.A..GA..UAAGACGAAGAUA
NC_005957.1/3870225-3870070        UAUACAACUCUU.AUCA.AGAGcAGGU.GGAGGGAu..UUG.G.CCCUAUGAA.GCC-.CAGCAACC.G.ACCGUaauaccauugugaaauggggcg..UUUAU............................................gacgccaaAAGGC.A...C..GGUG..CUAAUUCCAG...CAGAAAg...................UAAA.........acUUUCUG.GC.A..GA..UAAGAGGGGAGAA
NC_002973.5/2444955-2444823        UGUAGAAAUCUU.AUCC.AGAG.UGGU.GGAGGGA...AAU.G.CCCUGUGAA.ACC-.CAGCAACC.U.AAACAauaauuc.................AUUAU...................................................gUGUUU.A...A..GGUG..CUAAGUCAUG...CAGAACaac.................UAAU..........uGUUCUG.AA.A..GA..UGAGAAGGAAGUU
NZ_AADR01000018.1/36157-36025      UGUAGAAAUCUU.AUCC.AGAG.UGGU.GGAGGGA...AAU.G.CCCUGUGAA.ACC-.CAGCAACC.U.AAACAauaauuc.................AUUAU...................................................gUGUUU.A...A..GGUG..CUAAGUCAUG...CAGAACaac.................UAAU..........uGUUCUG.AA.A..GA..UGAGAAGGAAGUU
NC_006270.2/1206885-1206760        AUAGCUGUUCUU.AUCA.AGAG.AGGC.AGAGGGA...CUG.G.CCCGAUGAA.GCCU.CAGCAACC.-.GGUGAaug.....................AAUAU.................................................ucaUGACC.A...A..GGUG..CUAAAUCCAG...CAAGCA....................-GCC...........UGCUUG.GA.A..GA..UAAGAAGACGGAC
NC_006322.1/1207740-1207615        AUAGCUGUUCUU.AUCA.AGAG.AGGC.AGAGGGA...CUG.G.CCCGAUGAA.GCCU.CAGCAACC.-.GGUGAaug.....................AAUAU.................................................ucaUGACC.A...A..GGUG..CUAAAUCCAG...CAAGCA....................-GCC...........UGCUUG.GA.A..GA..UAAGAAGACGGAC
NC_003997.3/3890745-3890590        UAUACAACUCUU.AUCA.AGAGcAGGU.GGAGGGAu..UUG.G.CCCGAUGAA.GCC-.CAGCAACC.G.ACCGUaauaccauugugaaauggggcg..UUUAU............................................gacgccaaAAGGC.A...C..GGUG..CUAAUUCCAG...CAGAAAg...................UAAA.........acUUUCUG.GC.A..GA..UAAGAGGGGAGAA
NC_005945.1/3891245-3891090        UAUACAACUCUU.AUCA.AGAGcAGGU.GGAGGGAu..UUG.G.CCCGAUGAA.GCC-.CAGCAACC.G.ACCGUaauaccauugugaaauggggcg..UUUAU............................................gacgccaaAAGGC.A...C..GGUG..CUAAUUCCAG...CAGAAAg...................UAAA.........acUUUCUG.GC.A..GA..UAAGAGGGGAGAA
NC_007530.2/3890872-3890717        UAUACAACUCUU.AUCA.AGAGcAGGU.GGAGGGAu..UUG.G.CCCGAUGAA.GCC-.CAGCAACC.G.ACCGUaauaccauugugaaauggggcg..UUUAU............................................gacgccaaAAGGC.A...C..GGUG..CUAAUUCCAG...CAGAAAg...................UAAA.........acUUUCUG.GC.A..GA..UAAGAGGGGAGAA
NZ_AAAC02000001.1/4340399-4340244  UAUACAACUCUU.AUCA.AGAGcAGGU.GGAGGGAu..UUG.G.CCCGAUGAA.GCC-.CAGCAACC.G.ACCGUaauaccauugugaaauggggcg..UUUAU............................................gacgccaaAAGGC.A...C..GGUG..CUAAUUCCAG...CAGAAAg...................UAAA.........acUUUCUG.GC.A..GA..UAAGAGGGGAGAA
NZ_AAEK01000007.1/34205-34360      UAUACAACUCUU.AUCA.AGAGcAGGU.GGAGGGAu..UUG.G.CCCGAUGAA.GCC-.CAGCAACC.G.ACCGUaauaccauugugaaauggggcg..UUUAU............................................gacgccaaAAGGC.A...C..GGUG..CUAAUUCCAG...CAGAAAg...................UAAA.........acUUUCUG.GC.A..GA..UAAGAGGGGAGAA
NZ_AAEN01000013.1/145255-145100    UAUACAACUCUU.AUCA.AGAGcAGGU.GGAGGGAu..UUG.G.CCCGAUGAA.GCC-.CAGCAACC.G.ACCGUaauaccauugugaaauggggcg..UUUAU............................................gacgccaaAAGGC.A...C..GGUG..CUAAUUCCAG...CAGAAAg...................UAAA.........acUUUCUG.GC.A..GA..UAAGAGGGGAGAA
NZ_AAEO01000019.1/232361-232206    UAUACAACUCUU.AUCA.AGAGcAGGU.GGAGGGAu..UUG.G.CCCGAUGAA.GCC-.CAGCAACC.G.ACCGUaauaccauugugaaauggggcg..UUUAU............................................gacgccaaAAGGC.A...C..GGUG..CUAAUUCCAG...CAGAAAg...................UAAA.........acUUUCUG.GC.A..GA..UAAGAGGGGAGAA
NZ_AAEP01000031.1/214733-214888    UAUACAACUCUU.AUCA.AGAGcAGGU.GGAGGGAu..UUG.G.CCCGAUGAA.GCC-.CAGCAACC.G.ACCGUaauaccauugugaaauggggcg..UUUAU............................................gacgccaaAAGGC.A...C..GGUG..CUAAUUCCAG...CAGAAAg...................UAAA.........acUUUCUG.GC.A..GA..UAAGAGGGGAGAA
NZ_AAEQ01000038.1/166640-166485    UAUACAACUCUU.AUCA.AGAGcAGGU.GGAGGGAu..UUG.G.CCCGAUGAA.GCC-.CAGCAACC.G.ACCGUaauaccauugugaaauggggcg..UUUAU............................................gacgccaaAAGGC.A...C..GGUG..CUAAUUCCAG...CAGAAAg...................UAAA.........acUUUCUG.GC.A..GA..UAAGAGGGGAGAA
NZ_AAER01000035.1/403590-403435    UAUACAACUCUU.AUCA.AGAGcAGGU.GGAGGGAu..UUG.G.CCCGAUGAA.GCC-.CAGCAACC.G.ACCGUaauaccauugugaaauggggcg..UUUAU............................................gacgccaaAAGGC.A...C..GGUG..CUAAUUCCAG...CAGAAAg...................UAAA.........acUUUCUG.GC.A..GA..UAAGAGGGGAGAA
NZ_AAES01000024.1/143258-143103    UAUACAACUCUU.AUCA.AGAGcAGGU.GGAGGGAu..UUG.G.CCCGAUGAA.GCC-.CAGCAACC.G.ACCGUaauaccauugugaaauggggcg..UUUAU............................................gacgccaaAAGGC.A...C..GGUG..CUAAUUCCAG...CAGAAAg...................UAAA.........acUUUCUG.GC.A..GA..UAAGAGGGGAGAA
NC_000964.2/3998177-3998297        AAGGUUUUCCUU.AUCA.AGAG.AGGU.GGAGGGA...CUG.G.CCCUGCGAU.ACC-.CGGCAACC.G.-CUG-........................UUUAA....................................................-CAGA.A...U..GGUG..CUAAAUCCUU...UAGAGCaa..................UGAU..........uGCUCUU.GA.A..GA..UAAGGUUGAGAUU
NC_003212.1/2538261-2538129        UGUAGAAAUCUU.AUCC.AGAG.UGGU.GGAGGGA...AAU.G.CCCUGUGAA.ACC-.CAGCAACC.U.AAACAauaauuc.................AUUAU...................................................gUGUUU.A...A..GGUG..CUAAGUCAUG...CAGAACaac.................GAUU..........uGUUCUG.AA.A..GA..UGAGAAGGAAGUU
NC_004193.1/3294465-3294595        ACGUUUUUUCUU.AUCU.AGAG.AGAU.UGAGGGAu..CAG.G.CCCUAUGAC.AUCU.CGGCAGCG.G.AUUCUuuau....................AUUAA....................................................AGAAU.A...C..UGUG..CCAAUUCCUG...CAAAUGc...................AAAC........gagCAUUUG.AA.A..GA..UGAGAAACGAUGG
NC_003909.8/3833860-3833704        UAUACAACUCUU.AUCA.AGAGcAGGU.GGAGGGAu..UUG.G.CCCGAUGAA.GCC-.CAGCAACC.G.ACCGUaauaccauugugaaauggggcg..UUUAU...........................................uuacgccaaAAGGC.A...C..GGUG..CUAAUUCCAG...CAGAAAg...................UAAA.........acUUUCUG.GC.A..GA..UAAGAGGGGAGAA
NC_003366.1/2500090-2499971        UUAUAUACUCUU.AUCC.AGAG.AGGU.GGAGGGAaa.AAG.G.CCCUAUGAA.ACC-.CGGCAACC.-.AGUGA........................GAAA-....................................................UCACU.A...C..GGUG..CCAAUUCCGG...UAAAGA....................-AAU...........UCUUUA.CA.A..GA..UGAGAGAAGAUAA
NC_000964.2/1257609-1257743        UCGAUAUUUCUU.AUCG.UGAG.AGGU.GGAGGGA...CUG.G.CCCUUAGAA.ACCU.CAGCAACC.-.GGCUUg.......................UUUU-.........................................gcauuugcaaaGCGCC.A...A..GGUG..CUAAAUCCAG...CAAGCGu...................UUUU.........uaUGCUUG.GA.A..GA..UAAGAAGAAGCGU
NC_002973.5/644652-644538          UAGUAUUUUCUU.AUCA.CGAA.AGGU.GGAGGGA...CUG.G.CCCUUUGAA.GCCU.UAGCAACC.G.-GAA-........................UUUAU....................................................-UUUC.A...C..GGUG..CUAAUUCCAG...CAGU--....................AUAU...........--UCUG.AA.A..GA..UAAGUCGGAAAUC
NC_003210.1/637933-637819          UAGUAUUUUCUU.AUCA.CGAA.AGGU.GGAGGGA...CUG.G.CCCUUUGAA.GCCU.UAGCAACC.G.-GAA-........................UUUAU....................................................-UUUC.A...C..GGUG..CUAAUUCCAG...CAGU--....................AUAU...........--UCUG.AA.A..GA..UAAGUCGGAAAUC
NC_003212.1/636921-636807          UAGUAUUUUCUU.AUCA.CGAA.AGGU.GGAGGGA...CUG.G.CCCUUUGAA.GCCU.UAGCAACC.G.-GAA-........................UUUAU....................................................-UUUC.A...C..GGUG..CUAAUUCCAG...CAGU--....................AUAU...........--UCUG.AA.A..GA..UAAGUCGGAAAUC
NZ_AADQ01000037.1/2075-2189        UAGUAUUUUCUU.AUCA.CGAA.AGGU.GGAGGGA...CUG.G.CCCUUUGAA.GCCU.UAGCAACC.G.-GAA-........................UUUAU....................................................-UUUC.A...C..GGUG..CUAAUUCCAG...CAGU--....................AUAU...........--UCUG.AA.A..GA..UAAGUCGGAAAUC
NZ_AADR01000029.1/1474-1588        UAGUAUUUUCUU.AUCA.CGAA.AGGU.GGAGGGA...CUG.G.CCCUUUGAA.GCCU.UAGCAACC.G.-GAA-........................UUUAU....................................................-UUUC.A...C..GGUG..CUAAUUCCAG...CAGU--....................AUAU...........--UCUG.AA.A..GA..UAAGUCGGAAAUC
NC_003210.1/1739604-1739484        UAAAUUGCUCUU.AUAA.UGAG.UGGU.AGAGGGA...CUG.G.CCCGUUGAA.ACC-.CGGCAACC.U.UUCAA........................UACG-....................................................UUGAA.A...A..GGUG..CUAAAUCCUG...CGAAGU....................GUGA..........uGCUUCG.AG.A..GA..UAAGAGAGACUUA
NZ_AADQ01000032.1/6592-6712        UAAAUUGCUCUU.AUAA.UGAG.UGGU.AGAGGGA...CUG.G.CCCGUUGAA.ACC-.CGGCAACC.U.UUCAA........................UACG-....................................................UUGAA.A...A..GGUG..CUAAAUCCUG...CGAAGU....................GUGA..........uGCUUCG.AG.A..GA..UAAGAGAGACUUA
NC_005957.1/768979-768860          AUUCGAUGUCUU.AUCA.AGAGcAGGU.GGAGGGA...UGA.G.CCCUACGAA.GCC-.CGGCAACC.G.ACCCA........................UUUA-....................................................UGGGC.A...C..GGUG..CUAAUUCUUA...CAACAC....................-AUU...........GUGUUG.AA.A..GA..UAAGAGUAAUAUG
NC_004722.1/755254-755135          AUCGGAUGUCUU.AUCA.AGAGcAGGU.GGAGGGA...UGA.G.CCCUACGAA.GCC-.CGGCAACC.G.ACCCA........................UUUA-....................................................UGGGC.A...C..GGUG..CUAAUUCUUA...CAACAC....................-AUU...........GUGUUG.AA.A..GA..UAAGAGUAAUAUG
NZ_AAEK01000017.1/12415-12297      UUUACUCAUUGU.AUCA.AGAG.AGGU.GGAGGGA...CUG.G.CCCUUUGAA.ACCU.CGGCAACA.G.GUUC-........................AUUUU....................................................-GAAU.A...C..UGUG..CCACCUCCUG...CAAGC-....................UUUG..........u-GCUUG.AA.A..GA..UAGAAUGAGGGAC
NC_003869.1/500236-500359          UAACACGCUCUU.AUCA.AGAG.AGGU.GGAGGGAa..AGA.G.CCCGAUGAA.ACC-.CGGCAACC.U.GUCCU........................UUUA-....................................................AGGAU.A...A..GGUG..CCAAUUCUCU...CAGAAGa...................UUUU.........uuCUUCUG.AA.A..GA..UGAGGGUAUGCCU
NC_004193.1/1319034-1319148        AUGAAAAUACUU.AUCA.AGAG.AGGU.GGAGGGA...CUG.G.CCCGCUGAA.ACCU.CAGCAACA.GaACG--........................CAUC-....................................................--UGU.-...C..UGUG..CUAAAUCCUG...CAAGC-....................AAUA...........-GCUUG.AA.A..GA..UAAGUUGAGGUUA
NC_003030.1/453556-453672          UAAUUGUUUCUU.AUCA.AGAG.UGAC.GGAGGGA...UAG.G.CCCUAUGAA.GUC-.CGGCAACA.U.-CCAA........................UUAUU....................................................UUGGA.G...A..UGUG..CUAAUUCCUA...CAGGU-....................-UUA...........-UCCUG.AG.A..GA..UGAGAAUGUUUUU
NC_004193.1/3466527-3466394        CUAAUAUCUCUU.AUUG.AGAG.UGGC.UGAGGGA...CUG.G.CCCUGUGAC.GCC-.CGGCAACC.G.UUCAUcg......................UAAUU..............................................ccagugAUGAA.U...A..GGUG..CUAAAUCCUG...CAAAAUacg.................GACA.........guAUUUUG.AG.A..AA..UAAGAGAGGUGAU
NC_006582.1/1563575-1563693        AAAAACACUCUU.AUAA.CGAG.AAGC.GGAGGGA...CUG.G.CCCAAUGAA.GCUU.CAGCAACC.A.UUCAU........................UGCG-....................................................AUGAA.A...A..GGUG..CUAAAUCCAG...CAAAG-....................GGAA...........-CUUUG.GC.A..GA..UAAGGGGAUUCAU
NC_000964.2/3996787-3996907        AAGUUGUACCUU.AUCA.AGAG.AGGU.GGAGGGA...CUG.G.CCCUAUGAU.ACC-.CGGCAACC.G.-CUGU........................UUCAA....................................................ACAGA.A...U..GGUG..CUAAAUCCUU...AAGAAC....................AUUG..........cGUUCUU.GC.A..GA..UGAGGCGGAGAUU
NZ_AADT03000017.1/30334-30203      AAUGAAACUCUU.AUCG.AGAG.UGGU.GGAGGGA...CUG.G.CCCGAUGAA.GCC-.CGGCAACC.-.-CGCUcuccugg.................UUUCU...............................................ccgggGGCGA.C...A..GGUG..CCAAUUCCUG...CAGGGC....................AGAA..........gGCCCUG.AG.A..GA..UAAGGGGGGUAAG
NC_000964.2/1629408-1629527        AUCUAAAAACUU.AUCA.AGAG.CGGC.UGAGGGA...CUG.G.ACCUAUGAA.GCC-.CGGCAACC.U.GCA--........................UAGUU....................................................--UGU.A...A..GGUG..CUACUUCCAG...CAAAAUg...................AAUU.........ccAUUUUG.AA.A..GA..UAAGGGCUGCAUG
NC_002939.4/1014089-1014209        ACGGCUUAACUU.AUCA.AGAG.CGAC.CGAGGGA...CAG.G.CCCGGUGAC.GUCG.CGGCAACC.U.CCCC-........................AUGG-....................................................-GGGG.A...A..GGUG..CCAAUUCCUG...CGAGACc...................GACA..........gGUUUCG.GG.A..GA..UAAGGAAGAGCGU
NC_003997.3/371136-371010          GAAUAAUUCUUU.AUCA.AGAG.AGGC.AGAGGGA...CCG.G.CCCUUUGAA.GCC-.CAGCAACC.U.--CAGu.......................UUAUA................................................caaaCUGAA.U...A..GGUG..CUAAUUCCUG...CAAAAUg...................CAUU.........gcAUUUUG.AA.A..GA..UAAAACGUAACUA
NC_005945.1/371149-371023          GAAUAAUUCUUU.AUCA.AGAG.AGGC.AGAGGGA...CCG.G.CCCUUUGAA.GCC-.CAGCAACC.U.--CAGu.......................UUAUA................................................caaaCUGAA.U...A..GGUG..CUAAUUCCUG...CAAAAUg...................CAUU.........gcAUUUUG.AA.A..GA..UAAAACGUAACUA
NC_005957.1/388370-388244          GAAUAAUUCUUU.AUCA.AGAG.AGGC.AGAGGGA...CCG.G.CCCUUUGAA.GCC-.CAGCAACC.U.--CAGu.......................UUAUA................................................caaaCUGAA.U...A..GGUG..CUAAUUCCUG...CAAAAUg...................CAUU.........gcAUUUUG.AA.A..GA..UAAAACGUAACUA
NC_006274.1/387529-387403          GAAUAAUUCUUU.AUCA.AGAG.AGGC.AGAGGGA...CCG.G.CCCUUUGAA.GCC-.CAGCAACC.U.--CAGu.......................UUAUA................................................caaaCUGAA.U...A..GGUG..CUAAUUCCUG...CAAAAUg...................CAUU.........gcAUUUUG.AA.A..GA..UAAAACGUAACUA
NC_007530.2/371136-371010          GAAUAAUUCUUU.AUCA.AGAG.AGGC.AGAGGGA...CCG.G.CCCUUUGAA.GCC-.CAGCAACC.U.--CAGu.......................UUAUA................................................caaaCUGAA.U...A..GGUG..CUAAUUCCUG...CAAAAUg...................CAUU.........gcAUUUUG.AA.A..GA..UAAAACGUAACUA
NZ_AAAC02000001.1/887948-887822    GAAUAAUUCUUU.AUCA.AGAG.AGGC.AGAGGGA...CCG.G.CCCUUUGAA.GCC-.CAGCAACC.U.--CAGu.......................UUAUA................................................caaaCUGAA.U...A..GGUG..CUAAUUCCUG...CAAAAUg...................CAUU.........gcAUUUUG.AA.A..GA..UAAAACGUAACUA
NZ_AAEN01000023.1/112222-112096    GAAUAAUUCUUU.AUCA.AGAG.AGGC.AGAGGGA...CCG.G.CCCUUUGAA.GCC-.CAGCAACC.U.--CAGu.......................UUAUA................................................caaaCUGAA.U...A..GGUG..CUAAUUCCUG...CAAAAUg...................CAUU.........gcAUUUUG.AA.A..GA..UAAAACGUAACUA
NZ_AAEO01000030.1/125666-125540    GAAUAAUUCUUU.AUCA.AGAG.AGGC.AGAGGGA...CCG.G.CCCUUUGAA.GCC-.CAGCAACC.U.--CAGu.......................UUAUA................................................caaaCUGAA.U...A..GGUG..CUAAUUCCUG...CAAAAUg...................CAUU.........gcAUUUUG.AA.A..GA..UAAAACGUAACUA
NZ_AAEP01000046.1/77590-77464      GAAUAAUUCUUU.AUCA.AGAG.AGGC.AGAGGGA...CCG.G.CCCUUUGAA.GCC-.CAGCAACC.U.--CAGu.......................UUAUA................................................caaaCUGAA.U...A..GGUG..CUAAUUCCUG...CAAAAUg...................CAUU.........gcAUUUUG.AA.A..GA..UAAAACGUAACUA
NZ_AAEQ01000027.1/15302-15428      GAAUAAUUCUUU.AUCA.AGAG.AGGC.AGAGGGA...CCG.G.CCCUUUGAA.GCC-.CAGCAACC.U.--CAGu.......................UUAUA................................................caaaCUGAA.U...A..GGUG..CUAAUUCCUG...CAAAAUg...................CAUU.........gcAUUUUG.AA.A..GA..UAAAACGUAACUA
NZ_AAER01000042.1/162558-162684    GAAUAAUUCUUU.AUCA.AGAG.AGGC.AGAGGGA...CCG.G.CCCUUUGAA.GCC-.CAGCAACC.U.--CAGu.......................UUAUA................................................caaaCUGAA.U...A..GGUG..CUAAUUCCUG...CAAAAUg...................CAUU.........gcAUUUUG.AA.A..GA..UAAAACGUAACUA
NZ_AAES01000043.1/77259-77133      GAAUAAUUCUUU.AUCA.AGAG.AGGC.AGAGGGA...CCG.G.CCCUUUGAA.GCC-.CAGCAACC.U.--CAGu.......................UUAUA................................................caaaCUGAA.U...A..GGUG..CUAAUUCCUG...CAAAAUg...................CAUU.........gcAUUUUG.AA.A..GA..UAAAACGUAACUA
NC_002570.2/3427474-3427348        ACGGAUACUCUU.AUCC.AGAGuUGGU.GGAGGGA...CAG.G.CCCGAAGAA.ACCC.CAGCAACC.-.AACACcug.....................UUAAA...............................................caaagGUGAA.A...A..GGUG..CUAA--CCUG...CAAGGC....................-GUU...........GCCUUG.AA.A..GA..UAAGAGGCGAAAG
NC_000964.2/1180114-1179983        AUAUCCGUUCUU.AUCA.AGAG.AAGC.AGAGGGA...CUG.G.CCCGACGAA.GCUU.CAGCAACC.-.GGU--g.......................UAAU-......................................ggcgaucagccaug--ACC.A...A..GGUG..CUAAAUCCAG...CAAGCUc...................-GAA..........cAGCUUG.GA.A..GA..UAAGAAGAGACAA
NC_002570.2/1348809-1348936        AUAAAAAGACUU.AUCG.AGAG.AGGC.AGAGGGA...CUG.A.CCCGAUGAU.GCC-.CGGCAACC.-.CGUUUg.......................UUAGC...............................................caagcAAACG.A...A..GGUG..CUAAUUUCAG...CAGAAUg...................AUUU..........cAUUCUG.GA.A..GA..UAAGCGAAGGCGA
NZ_AAEK01000047.1/24547-24421      UAAUAUAUCUUU.AUCA.AGAG.AGGC.AGAGGGA...CCG.G.CCCUUUGAA.GCC-.CAGCAACC.U.--CAGu.......................UUACA................................................caaaCUGAA.U...A..GGUG..CUAAUUCCUG...CAAAAUg...................CAUU.........gcAUUUUG.AA.A..GA..UAAAACAUAACUA
NC_003909.8/1084273-1084393        CAAACAAUUCUU.AUGU.UGAG.AAGU.GGAGGGA...CGG.G.CCCUAUGAA.ACUU.CGGCAACC.U.-CGU-........................AUGAG....................................................-ACGA.A...A..GGUG..CCAAAUCCUG...CAGGUGa...................AGAA..........aCACCUG.AA.A..GA..UAAGAGCGGUUCA
NC_003997.3/4074087-4073964        AAGACAACUCUU.AUUG.AGAG.CGGU.GGAGGGA...AAG.G.CCCUGUGAA.ACC-.CGGCAACC.U.-UCAAac......................GAAAU..................................................guUUGAA.A...C..GGUG..CUAAUACCUG...CAAAAC....................GAAU...........GUUUUG.CA.U..AA..UAAGAGGAGGAAC
NC_004722.1/4199517-4199394        AAGACAACUCUU.AUUG.AGAG.CGGU.GGAGGGA...AAG.G.CCCUGUGAA.ACC-.CGGCAACC.U.-UCAAac......................GAAAU..................................................guUUGAA.A...C..GGUG..CUAAUACCUG...CAAAAC....................GAAU...........GUUUUG.CA.U..AA..UAAGAGGAGGAAC
NC_005945.1/4074587-4074464        AAGACAACUCUU.AUUG.AGAG.CGGU.GGAGGGA...AAG.G.CCCUGUGAA.ACC-.CGGCAACC.U.-UCAAac......................GAAAU..................................................guUUGAA.A...C..GGUG..CUAAUACCUG...CAAAAC....................GAAU...........GUUUUG.CA.U..AA..UAAGAGGAGGAAC
NC_005957.1/4062044-4061921        AAGACAACUCUU.AUUG.AGAG.CGGU.GGAGGGA...AAG.G.CCCUGUGAA.ACC-.CGGCAACC.U.-UCAAac......................GAAAU..................................................guUUGAA.A...C..GGUG..CUAAUACCUG...CAAAAC....................GAAU...........GUUUUG.CA.U..AA..UAAGAGGAGGAAC
NC_006274.1/4116271-4116148        AAGACAACUCUU.AUUG.AGAG.CGGU.GGAGGGA...AAG.G.CCCUGUGAA.ACC-.CGGCAACC.U.-UCAAac......................GAAAU..................................................guUUGAA.A...C..GGUG..CUAAUACCUG...CAAAAC....................GAAU...........GUUUUG.CA.U..AA..UAAGAGGAGGAAC
NC_007530.2/4074214-4074091        AAGACAACUCUU.AUUG.AGAG.CGGU.GGAGGGA...AAG.G.CCCUGUGAA.ACC-.CGGCAACC.U.-UCAAac......................GAAAU..................................................guUUGAA.A...C..GGUG..CUAAUACCUG...CAAAAC....................GAAU...........GUUUUG.CA.U..AA..UAAGAGGAGGAAC
NZ_AAAC02000001.1/4519848-4519725  AAGACAACUCUU.AUUG.AGAG.CGGU.GGAGGGA...AAG.G.CCCUGUGAA.ACC-.CGGCAACC.U.-UCAAac......................GAAAU..................................................guUUGAA.A...C..GGUG..CUAAUACCUG...CAAAAC....................GAAU...........GUUUUG.CA.U..AA..UAAGAGGAGGAAC
NZ_AAEN01000013.1/328596-328473    AAGACAACUCUU.AUUG.AGAG.CGGU.GGAGGGA...AAG.G.CCCUGUGAA.ACC-.CGGCAACC.U.-UCAAac......................GAAAU..................................................guUUGAA.A...C..GGUG..CUAAUACCUG...CAAAAC....................GAAU...........GUUUUG.CA.U..AA..UAAGAGGAGGAAC
NZ_AAEO01000019.1/415689-415566    AAGACAACUCUU.AUUG.AGAG.CGGU.GGAGGGA...AAG.G.CCCUGUGAA.ACC-.CGGCAACC.U.-UCAAac......................GAAAU..................................................guUUGAA.A...C..GGUG..CUAAUACCUG...CAAAAC....................GAAU...........GUUUUG.CA.U..AA..UAAGAGGAGGAAC
NZ_AAEP01000031.1/31381-31504      AAGACAACUCUU.AUUG.AGAG.CGGU.GGAGGGA...AAG.G.CCCUGUGAA.ACC-.CGGCAACC.U.-UCAAac......................GAAAU..................................................guUUGAA.A...C..GGUG..CUAAUACCUG...CAAAAC....................GAAU...........GUUUUG.CA.U..AA..UAAGAGGAGGAAC
NZ_AAEQ01000030.1/63123-63000      AAGACAACUCUU.AUUG.AGAG.CGGU.GGAGGGA...AAG.G.CCCUGUGAA.ACC-.CGGCAACC.U.-UCAAac......................GAAAU..................................................guUUGAA.A...C..GGUG..CUAAUACCUG...CAAAAC....................GAAU...........GUUUUG.CA.U..AA..UAAGAGGAGGAAC
NZ_AAER01000035.1/586933-586810    AAGACAACUCUU.AUUG.AGAG.CGGU.GGAGGGA...AAG.G.CCCUGUGAA.ACC-.CGGCAACC.U.-UCAAac......................GAAAU..................................................guUUGAA.A...C..GGUG..CUAAUACCUG...CAAAAC....................GAAU...........GUUUUG.CA.U..AA..UAAGAGGAGGAAC
NZ_AAES01000022.1/579171-579294    AAGACAACUCUU.AUUG.AGAG.CGGU.GGAGGGA...AAG.G.CCCUGUGAA.ACC-.CGGCAACC.U.-UCAAac......................GAAAU..................................................guUUGAA.A...C..GGUG..CUAAUACCUG...CAAAAC....................GAAU...........GUUUUG.CA.U..AA..UAAGAGGAGGAAC
NC_006270.2/1291279-1291409        GAAGAGAUUCUU.AUCA.CGAG.AGGU.GGAGGGA...CUG.G.CCCUUUGAA.ACCU.CAGCAACC.-.GGUCUgcacugacgac.............GUCA-..................................................guGCACC.A...A..GGUG..CUAAAUCCAG...CAAGC-....................GGAU...........-GCUUG.GA.A..GA..UAAGAAGAAGCGA
NC_006322.1/1292141-1292271        GAAGAGAUUCUU.AUCA.CGAG.AGGU.GGAGGGA...CUG.G.CCCUUUGAA.ACCU.CAGCAACC.-.GGUCUgcacugacgac.............GUCA-..................................................guGCACC.A...A..GGUG..CUAAAUCCAG...CAAGC-....................GGAU...........-GCUUG.GA.A..GA..UAAGAAGAAGCGA
NC_003909.8/212933-213052          AGCAAUUUACUU.AUCC.AGAG.AGGU.AGAGGGA...CUG.G.CCCUAUGAC.ACCU.CAGCAGCG.G.GUUCUg.......................UAAUA....................................................GGAAC.A...C..CGUG..CUAAUUCCAG...CAAGC-....................-AAG...........-UCUUG.AA.A..GA..UAAGUGAUGGGCC
NC_003997.3/185577-185696          AGCAAUUUACUU.AUCC.AGAG.AGGU.AGAGGGA...CUG.G.CCCUAUGAC.ACCU.CAGCAGCG.G.GUUCUg.......................UAAUA....................................................GGAAC.A...C..CGUG..CUAAUUCCAG...CAAGC-....................-AAG...........-UCUUG.AA.A..GA..UAAGUGAUGGGCC
NC_004722.1/183057-183176          AGCAAUUUACUU.AUCC.AGAG.AGGU.AGAGGGA...CUG.G.CCCUAUGAC.ACCU.CAGCAGCG.G.GUUCUg.......................UAAUA....................................................GGAAC.A...C..CGUG..CUAAUUCCAG...CAAGC-....................-AAG...........-UCUUG.AA.A..GA..UAAGUGAUGGGCC
NC_005945.1/185578-185697          AGCAAUUUACUU.AUCC.AGAG.AGGU.AGAGGGA...CUG.G.CCCUAUGAC.ACCU.CAGCAGCG.G.GUUCUg.......................UAAUA....................................................GGAAC.A...C..CGUG..CUAAUUCCAG...CAAGC-....................-AAG...........-UCUUG.AA.A..GA..UAAGUGAUGGGCC
NC_006274.1/185411-185530          AGCAAUUUACUU.AUCC.AGAG.AGGU.AGAGGGA...CUG.G.CCCUAUGAC.ACCU.CAGCAGCG.G.GUUCUg.......................UAAUA....................................................GGAAC.A...C..CGUG..CUAAUUCCAG...CAAGC-....................-AAG...........-UCUUG.AA.A..GA..UAAGUGAUGGGCC
NC_007530.2/185577-185696          AGCAAUUUACUU.AUCC.AGAG.AGGU.AGAGGGA...CUG.G.CCCUAUGAC.ACCU.CAGCAGCG.G.GUUCUg.......................UAAUA....................................................GGAAC.A...C..CGUG..CUAAUUCCAG...CAAGC-....................-AAG...........-UCUUG.AA.A..GA..UAAGUGAUGGGCC
NZ_AAAC02000001.1/725026-725145    AGCAAUUUACUU.AUCC.AGAG.AGGU.AGAGGGA...CUG.G.CCCUAUGAC.ACCU.CAGCAGCG.G.GUUCUg.......................UAAUA....................................................GGAAC.A...C..CGUG..CUAAUUCCAG...CAAGC-....................-AAG...........-UCUUG.AA.A..GA..UAAGUGAUGGGCC
NZ_AAEK01000017.1/1885-2004        AGCAAUUUACUU.AUCC.AGAG.AGGU.AGAGGGA...CUG.G.CCCUAUGAC.ACCU.CAGCAGCG.G.GUUCUg.......................UAAUA....................................................GGAAC.A...C..CGUG..CUAAUUCCAG...CAAGC-....................-AAG...........-UCUUG.AA.A..GA..UAAGUGAUGGGCC
NZ_AAEN01000019.1/37393-37512      AGCAAUUUACUU.AUCC.AGAG.AGGU.AGAGGGA...CUG.G.CCCUAUGAC.ACCU.CAGCAGCG.G.GUUCUg.......................UAAUA....................................................GGAAC.A...C..CGUG..CUAAUUCCAG...CAAGC-....................-AAG...........-UCUUG.AA.A..GA..UAAGUGAUGGGCC
NZ_AAEO01000023.1/60376-60257      AGCAAUUUACUU.AUCC.AGAG.AGGU.AGAGGGA...CUG.G.CCCUAUGAC.ACCU.CAGCAGCG.G.GUUCUg.......................UAAUA....................................................GGAAC.A...C..CGUG..CUAAUUCCAG...CAAGC-....................-AAG...........-UCUUG.AA.A..GA..UAAGUGAUGGGCC
NZ_AAEP01000033.1/34974-35093      AGCAAUUUACUU.AUCC.AGAG.AGGU.AGAGGGA...CUG.G.CCCUAUGAC.ACCU.CAGCAGCG.G.GUUCUg.......................UAAUA....................................................GGAAC.A...C..CGUG..CUAAUUCCAG...CAAGC-....................-AAG...........-UCUUG.AA.A..GA..UAAGUGAUGGGCC
NZ_AAEQ01000020.1/59284-59165      AGCAAUUUACUU.AUCC.AGAG.AGGU.AGAGGGA...CUG.G.CCCUAUGAC.ACCU.CAGCAGCG.G.GUUCUg.......................UAAUA....................................................GGAAC.A...C..CGUG..CUAAUUCCAG...CAAGC-....................-AAG...........-UCUUG.AA.A..GA..UAAGUGAUGGGCC
NZ_AAER01000024.1/60381-60262      AGCAAUUUACUU.AUCC.AGAG.AGGU.AGAGGGA...CUG.G.CCCUAUGAC.ACCU.CAGCAGCG.G.GUUCUg.......................UAAUA....................................................GGAAC.A...C..CGUG..CUAAUUCCAG...CAAGC-....................-AAG...........-UCUUG.AA.A..GA..UAAGUGAUGGGCC
NZ_AAES01000019.1/35978-36097      AGCAAUUUACUU.AUCC.AGAG.AGGU.AGAGGGA...CUG.G.CCCUAUGAC.ACCU.CAGCAGCG.G.GUUCUg.......................UAAUA....................................................GGAAC.A...C..CGUG..CUAAUUCCAG...CAAGC-....................-AAG...........-UCUUG.AA.A..GA..UAAGUGAUGGGCC
NC_003909.8/4022659-4022536        AGACAAACUCUU.AUUG.AGAG.CGGU.GGAGGGA...AAG.G.CCCUGUGAA.ACC-.CGGCAACC.U.-UCAAac......................GAAAU..................................................guUUGAA.A...C..GGUG..CUAAUACCUG...CAAAAC....................GAAU...........GUUUUG.CA.U..AA..UAAGAGGAGGAUC
NZ_AAEK01000021.1/52636-52759      AGACAAACUCUU.AUUG.AGAG.CGGU.GGAGGGA...AAG.G.CCCUGUGAA.ACC-.CGGCAACC.U.-UCAAac......................GAAAU..................................................guUUGAA.A...C..GGUG..CUAAUACCUG...CAAAAC....................GAAU...........GUUUUG.CA.U..AA..UAAGAGGAGGAUC
NC_002745.2/875399-875516          GCGUAAACUCUU.AUCG.AGAG.UGGU.GGAGGGA...UGU.G.CCCUACGAA.GCC-.CGGCAACC.G.-UCU-........................UAUAU....................................................-AGAA.A...U..GGUG..CCAAUUCACA...UAAAGU....................UUUA...........ACUUUU.GA.A..GA..UGAGAGAAACAAU
NC_002758.2/907203-907320          GCGUAAACUCUU.AUCG.AGAG.UGGU.GGAGGGA...UGU.G.CCCUACGAA.GCC-.CGGCAACC.G.-UCU-........................UAUAU....................................................-AGAA.A...U..GGUG..CCAAUUCACA...UAAAGU....................UUUA...........ACUUUU.GA.A..GA..UGAGAGAAACAAU
NC_002951.2/900597-900714          GCGUAAACUCUU.AUCG.AGAG.UGGU.GGAGGGA...UGU.G.CCCUACGAA.GCC-.CGGCAACC.G.-UCU-........................UAUAU....................................................-AGAA.A...U..GGUG..CCAAUUCACA...UAAAGU....................UUUA...........ACUUUU.GA.A..GA..UGAGAGAAACAAU
NC_002952.2/908398-908515          GCGUAAACUCUU.AUCG.AGAG.UGGU.GGAGGGA...UGU.G.CCCUACGAA.GCC-.CGGCAACC.G.-UCU-........................UAUAU....................................................-AGAA.A...U..GGUG..CCAAUUCACA...UAAAGU....................UUUA...........ACUUUU.GA.A..GA..UGAGAGAAACAAU
NC_002953.3/861012-861129          GCGUAAACUCUU.AUCG.AGAG.UGGU.GGAGGGA...UGU.G.CCCUACGAA.GCC-.CGGCAACC.G.-UCU-........................UAUAU....................................................-AGAA.A...U..GGUG..CCAAUUCACA...UAAAGU....................UUUA...........ACUUUU.GA.A..GA..UGAGAGAAACAAU
NC_003923.1/877043-877160          GCGUAAACUCUU.AUCG.AGAG.UGGU.GGAGGGA...UGU.G.CCCUACGAA.GCC-.CGGCAACC.G.-UCU-........................UAUAU....................................................-AGAA.A...U..GGUG..CCAAUUCACA...UAAAGU....................UUUA...........ACUUUU.GA.A..GA..UGAGAGAAACAAU
NC_006582.1/604078-603961          AUACGAAUUCUU.AUUA.AGAG.GAGC.AGAGGGA...CUG.G.CCCAAUGAU.GCUU.CAGCAACC.-.CCGC-........................CAUGA....................................................-GCGG.A...A..GGUG..CUAAUUCCAG...CAGGAC....................-UAC...........GUCCUG.GG.A..GA..UAAGAGAUUGAAU
NZ_AAEK01000052.1/2958-3087        AAAUUAAUACUU.AUCC.AGAG.AGGU.GGAGGGA...CCG.G.CCCUAUGAA.ACCU.CAGCAACC.-.CCUAUg.......................UAAAU..................................................guAUAGG.A...A..GGUG..CUAAUUCC-G...CAGAGAacacg...............AUGU.........guUUUUUG.GA.A..GA..UAAGAGGAUUCUU
NC_000964.2/2024468-2024363        UCAAUAUUUUCU.AUCC.AGAG.AGGU.GGAGGGA...CUG.G.CCCUAUGAA.ACCU.CGGCAACA.-.-----........................UUAU-....................................................-----.-...-..UGUG..CCAAUUCCAG...CAAGC-....................GCUA...........-GCUUG.AA.A..GA..UAGGAAAGCAAGG
NC_004557.1/303331-303450          UAAAAAGCUCUU.AUCG.AGAG.AGGU.GGAGGGAa..AGG.G.CCCUAUGAA.ACC-.CGGCAACC.-.AAUAUu.......................UUUA-.................................................gaaGUAUU.A...A..GGUG..CCAAUUCCUG...CAGA--....................AAGU...........--UCUG.CA.A..GA..UAAGAGGGCUGGC
NC_004193.1/3200645-3200523        AUGAAAUAUCUU.AUCC.UGAG.AGGU.GGAGGGAa..AUG.G.CCCAAAGAA.GCCU.CGGCAACA.G.GUUC-........................UAGCU....................................................UGAAU.A...C..UGUG..CCAAAUCCAU...CAAGUA....................UUCU..........aUGCUUG.GU.A..GA..UAAGAGAAGUCGG
NC_006270.2/1734721-1734841        AAAAGCAAACUU.AUCA.AGAG.CGGU.GGAGGGA...CUG.G.UCCGAUGAA.ACC-.CGGCAACC.U.GCGU-........................GUGAA....................................................-GCGU.A...A..GGUG..CUACUUCCAG...CAAAAUg...................CCCU..........cAUUUUG.AG.A..GA..UAAGGAAUAGCGG
NC_006322.1/1735567-1735687        AAAAGCAAACUU.AUCA.AGAG.CGGU.GGAGGGA...CUG.G.UCCGAUGAA.ACC-.CGGCAACC.U.GCGU-........................GUGAA....................................................-GCGU.A...A..GGUG..CUACUUCCAG...CAAAAUg...................CCCU..........cAUUUUG.AG.A..GA..UAAGGAAUAGCGG
NZ_AABG04000106.1/1107-1226        ACAGGUAACCUU.AUCA.AGAG.AGGC.GGAGGGA...AUG.GgCCCUAUGAA.ACC-.CGGCAACC.G.-GCA-........................GAAU-....................................................-UGUA.U...C..GGUG..CCAAUUCCUA...CAGGAUg...................UAAA..........aGUCCUG.AC.A..GA..UGAGGAUAAAAAA
NC_006582.1/1705486-1705370        AUGUUUUUUCUU.AUCC.AGAG.AGAU.GGAGGGAu..UUG.G.CCCUUUGAA.GUCU.CAGCAACC.G.-GCC-........................-UUU-....................................................-GGCA.A...U..GGUG..CUAAUUCCAA...UAGGUA....................-AUG...........UACCUA.GG.A..GA..UAAGAAGUUCGUU
NC_004722.1/374997-374871          GAAUACUUCUUU.AUCA.AGAG.AGGC.AGAGGGA...CCG.G.CCCUUUGAA.GCC-.CAGCAACC.U.--CAGu.......................UUAUA................................................caaaCUGAA.U...A..GGUG..CUAAUUCCUG...CAAAAUg...................CAAU.........gcAUUUUG.GA.A..GA..UAAAACUCAACUA
NC_003909.8/2536316-2536445        AAAUUAAUACUU.AUCC.AGAG.AGGU.GGAGGGA...ACG.G.CCCUAUGAA.ACCU.CAGCAACC.-.CCUAUa.......................UAUAU..................................................uuAUAGG.A...A..GGUG..CUAAUUCCG....CAGAGAacacg...............AUGU.........guUUUUUG.GA.A..GA..UAAGAGGAUUCUU
NC_005957.1/2515869-2515998        AAAUUAAUACUU.AUCC.AGAG.AGGU.GGAGGGA...ACG.G.CCCUAUGAA.ACCU.CAGCAACC.-.CCUAUg.......................UAAAU..................................................gcAUAGG.A...A..GGUG..CUAAUUCCG....CAGAGAacacg...............UUGU.........guUUUUUG.GA.A..GA..UAAGAGGAUUCUU
NC_006274.1/2520375-2520504        AAAUUAAUACUU.AUCC.AGAG.AGGU.GGAGGGA...ACG.G.CCCUAUGAA.ACCU.CAGCAACC.-.CCUAUg.......................UAAAU..................................................gcAUAGG.A...A..GGUG..CUAAUUCCG....CAGAGAacacg...............UUGU.........guUUUUUG.GA.A..GA..UAAGAGGAUUCUU
NC_006270.2/969425-969552          ACUAUACUUCUU.AUUC.AGAG.AGGC.GGAGGGAa..UUG.G.CCCUGUGAA.ACCU.CGGCAGCG.G.GUUCUgc......................AUACA..................................................gcAGAAU.A...C..UGUG..CCACAUCCAA...CAAGCC....................GUAC..........gGGCUUG.GA.A..GA..UAAGAAGAGAGCG
NC_006322.1/969719-969846          ACUAUACUUCUU.AUUC.AGAG.AGGC.GGAGGGAa..UUG.G.CCCUGUGAA.ACCU.CGGCAGCG.G.GUUCUgc......................AUACA..................................................gcAGAAU.A...C..UGUG..CCACAUCCAA...CAAGCC....................GUAC..........gGGCUUG.GA.A..GA..UAAGAAGAGAGCG
NC_003909.8/471132-471006          GAAUAUACCUUU.AUCA.AGAG.AGGC.AGAGGGA...CCG.G.CCCUUUGAA.GCC-.CAGCAACC.U.--CAGu.......................UUAUA................................................caaaCUGAA.U...A..GGUG..CUAAUUCCUG...CAAAAUg...................CAUU.........gcAUUUUG.AA.A..GA..UAAAACGUAACUA
NC_006270.2/3302453-3302332        UAUGUUUCUCUU.AUCC.AGAG.AGGU.GGAGGGA...AGU.G.CCCUAUGAA.ACC-.CGGCAACC.A.-UCAAc.......................ACGU-...................................................gUUGAA.A...U..GGUG..CCAAUUCACG...CGAAGC....................GUUA..........uGCUUUG.AA.A..GA..UGAGAGAAAGGCC
NC_006322.1/3302623-3302502        UAUGUUUCUCUU.AUCC.AGAG.AGGU.GGAGGGA...AGU.G.CCCUAUGAA.ACC-.CGGCAACC.A.-UCAAc.......................ACGU-...................................................gUUGAA.A...U..GGUG..CCAAUUCACG...CGAAGC....................GUUA..........uGCUUUG.AA.A..GA..UGAGAGAAAGGCC
NC_000964.2/3363537-3363417        UAUAUUUCUCUU.AUCA.AGAG.AGGU.GGAGGGA...AGU.G.CCCUAUGAA.GCC-.CGGCAACC.A.-UCAA........................CACUG....................................................UUGAA.A...U..GGUG..CCAAUUCACA...CGAAGC....................GUUC..........aGCUUUG.AA.A..GA..UGAGAGAAAGGCA
NC_000964.2/1426177-1426291        CUAUAUUUUCUU.AUCA.AGAGcAGGC.AGAGGGA...CGA.G.CCCGAUGAA.GCC-.CGGCAACC.G.ACU--........................UAUAA....................................................--AGC.A...C..GGUG..CUAAUUCUUG...CAGCU-....................-AGC...........-GGCUG.AG.A..GA..UAAGAUUCGGACG
NC_005957.1/188037-188156          AGCAAUUUACUU.AUCC.AGAG.AGGU.AGAGGGA...CUG.G.CCCUAUGAC.ACCU.CAGCAGCG.G.GUUCUg.......................CAAGA....................................................UGAAC.A...C..CGUG..CUAAUUCCAG...CAAGC-....................-AAG...........-UCUUG.AA.A..GA..UAAGUGAUGGGCC
NC_006177.1/138150-138272          CCGAAUACUCUU.AUCA.AGAG.AAGC.GGAGGGAc..CUG.G.CCCGAUGAA.GCUU.CGGCAACC.A.GCCUGc.......................GUCAC....................................................CAGGC.A...A..GGUG..CCAAGUCCAG...CCGGGC....................-AUA...........CUACCG.GG.A..GA..UAAGAGGGAAGAG
NC_004193.1/2856872-2856750        UUAUUUUUCCUU.AUCA.AGAGuCGGG.GGAGGAAu..CUG.G.UCCAUUGAU.CCCG.CAGCAACC.A.GUUACa.......................AUGAA....................................................GUAAC.A...U..GGUG..CUCAUUCCAG...CAAGC-....................GUAG...........-GCUUG.AU.A..GA..UGAGAAAAGUGUU
NC_003997.3/2459353-2459482        AAAUUAAUACUU.AUCC.AGAG.AGGU.GGAGGGA...ACG.G.CCCUAUGAA.ACCU.CAGCAACC.-.CCUAUg.......................UAAAU..................................................gcAUAGG.A...A..GGUG..CUAAUUCCG....CAGAGAacacg...............UUGU.........guUUUUUG.GA.A..GA..UGAGAGGAUUCUU
NC_005945.1/2459405-2459534        AAAUUAAUACUU.AUCC.AGAG.AGGU.GGAGGGA...ACG.G.CCCUAUGAA.ACCU.CAGCAACC.-.CCUAUg.......................UAAAU..................................................gcAUAGG.A...A..GGUG..CUAAUUCCG....CAGAGAacacg...............UUGU.........guUUUUUG.GA.A..GA..UGAGAGGAUUCUU
NC_007530.2/2459477-2459606        AAAUUAAUACUU.AUCC.AGAG.AGGU.GGAGGGA...ACG.G.CCCUAUGAA.ACCU.CAGCAACC.-.CCUAUg.......................UAAAU..................................................gcAUAGG.A...A..GGUG..CUAAUUCCG....CAGAGAacacg...............UUGU.........guUUUUUG.GA.A..GA..UGAGAGGAUUCUU
NZ_AAAC02000001.1/2934219-2934348  AAAUUAAUACUU.AUCC.AGAG.AGGU.GGAGGGA...ACG.G.CCCUAUGAA.ACCU.CAGCAACC.-.CCUAUg.......................UAAAU..................................................gcAUAGG.A...A..GGUG..CUAAUUCCG....CAGAGAacacg...............UUGU.........guUUUUUG.GA.A..GA..UGAGAGGAUUCUU
NZ_AAEN01000016.1/757907-758036    AAAUUAAUACUU.AUCC.AGAG.AGGU.GGAGGGA...ACG.G.CCCUAUGAA.ACCU.CAGCAACC.-.CCUAUg.......................UAAAU..................................................gcAUAGG.A...A..GGUG..CUAAUUCCG....CAGAGAacacg...............UUGU.........guUUUUUG.GA.A..GA..UGAGAGGAUUCUU
NZ_AAEO01000022.1/417585-417714    AAAUUAAUACUU.AUCC.AGAG.AGGU.GGAGGGA...ACG.G.CCCUAUGAA.ACCU.CAGCAACC.-.CCUAUg.......................UAAAU..................................................gcAUAGG.A...A..GGUG..CUAAUUCCG....CAGAGAacacg...............UUGU.........guUUUUUG.GA.A..GA..UGAGAGGAUUCUU
NZ_AAEP01000025.1/557513-557642    AAAUUAAUACUU.AUCC.AGAG.AGGU.GGAGGGA...ACG.G.CCCUAUGAA.ACCU.CAGCAACC.-.CCUAUg.......................UAAAU..................................................gcAUAGG.A...A..GGUG..CUAAUUCCG....CAGAGAacacg...............UUGU.........guUUUUUG.GA.A..GA..UGAGAGGAUUCUU
NZ_AAEQ01000035.1/774145-774016    AAAUUAAUACUU.AUCC.AGAG.AGGU.GGAGGGA...ACG.G.CCCUAUGAA.ACCU.CAGCAACC.-.CCUAUg.......................UAAAU..................................................gcAUAGG.A...A..GGUG..CUAAUUCCG....CAGAGAacacg...............UUGU.........guUUUUUG.GA.A..GA..UGAGAGGAUUCUU
NZ_AAER01000040.1/190221-190350    AAAUUAAUACUU.AUCC.AGAG.AGGU.GGAGGGA...ACG.G.CCCUAUGAA.ACCU.CAGCAACC.-.CCUAUg.......................UAAAU..................................................gcAUAGG.A...A..GGUG..CUAAUUCCG....CAGAGAacacg...............UUGU.........guUUUUUG.GA.A..GA..UGAGAGGAUUCUU
NZ_AAES01000035.1/359808-359937    AAAUUAAUACUU.AUCC.AGAG.AGGU.GGAGGGA...ACG.G.CCCUAUGAA.ACCU.CAGCAACC.-.CCUAUg.......................UAAAU..................................................gcAUAGG.A...A..GGUG..CUAAUUCCG....CAGAGAacacg...............UUGU.........guUUUUUG.GA.A..GA..UGAGAGGAUUCUU
NZ_AAAS03000001.1/385327-385446    GAUUCAUUUCUU.AUCA.CGAG.CGAC.CGAGGGA...CUG.G.CCCUAUGAC.GUCG.CGGCAACC.-.CCCC-........................GCAA-....................................................-GGGG.A...C..GGUG..CCAAAUCCUG...CGGAACg...................GCAA..........cGUUCCG.GG.A..GA..UAAGGAAGAGCGU
NC_006582.1/951399-951519          AAAAAAGGACUU.AUCA.AGAG.CGAC.UGAGGGAu..UAG.G.CCCAAUGAC.GUC-.CAGCAACC.-.UCCC-........................GUUAC....................................................-GGGG.A...A..GGUG..CCAAUUCCUG...CAGAAUg...................GGAU..........cAUUCUG.AA.A..GA..UAAGCCGGAAAAA
NC_003997.3/3892924-3893045        UAAAUACUUCUU.AUCA.AGAGcAGGU.GGAGGGA...CGA.G.CCCGACGAA.ACC-.CGGCAACC.G.AUCUAc.......................AUAAU..................................................ugUAGAC.A...C..GGUG..CUAAUUCUCG...CAGCA-....................-UUA...........-CGCUG.AC.A..GA..UAAGGAGCUGGUU
NC_005945.1/3893424-3893545        UAAAUACUUCUU.AUCA.AGAGcAGGU.GGAGGGA...CGA.G.CCCGACGAA.ACC-.CGGCAACC.G.AUCUAc.......................AUAAU..................................................ugUAGAC.A...C..GGUG..CUAAUUCUCG...CAGCA-....................-UUA...........-CGCUG.AC.A..GA..UAAGGAGCUGGUU
NC_005957.1/3872406-3872527        UAAAUACUUCUU.AUCA.AGAGcAGGU.GGAGGGA...CGA.G.CCCGACGAA.ACC-.CGGCAACC.G.AUCUAc.......................AUAAU..................................................ugUAGAC.A...C..GGUG..CUAAUUCUCG...CAGCA-....................-UUA...........-CGCUG.AC.A..GA..UAAGGAGCUGGUU
NC_006274.1/3929424-3929545        UAAAUACUUCUU.AUCA.AGAGcAGGU.GGAGGGA...CGA.G.CCCGACGAA.ACC-.CGGCAACC.G.AUCUAc.......................AUAAU..................................................ugUAGAC.A...C..GGUG..CUAAUUCUCG...CAGCA-....................-UUA...........-CGCUG.AC.A..GA..UAAGGAGCUGGUU
NC_007530.2/3893051-3893172        UAAAUACUUCUU.AUCA.AGAGcAGGU.GGAGGGA...CGA.G.CCCGACGAA.ACC-.CGGCAACC.G.AUCUAc.......................AUAAU..................................................ugUAGAC.A...C..GGUG..CUAAUUCUCG...CAGCA-....................-UUA...........-CGCUG.AC.A..GA..UAAGGAGCUGGUU
NZ_AAAC02000001.1/4342578-4342699  UAAAUACUUCUU.AUCA.AGAGcAGGU.GGAGGGA...CGA.G.CCCGACGAA.ACC-.CGGCAACC.G.AUCUAc.......................AUAAU..................................................ugUAGAC.A...C..GGUG..CUAAUUCUCG...CAGCA-....................-UUA...........-CGCUG.AC.A..GA..UAAGGAGCUGGUU
NZ_AAEN01000013.1/147434-147555    UAAAUACUUCUU.AUCA.AGAGcAGGU.GGAGGGA...CGA.G.CCCGACGAA.ACC-.CGGCAACC.G.AUCUAc.......................AUAAU..................................................ugUAGAC.A...C..GGUG..CUAAUUCUCG...CAGCA-....................-UUA...........-CGCUG.AC.A..GA..UAAGGAGCUGGUU
NZ_AAEO01000019.1/234540-234661    UAAAUACUUCUU.AUCA.AGAGcAGGU.GGAGGGA...CGA.G.CCCGACGAA.ACC-.CGGCAACC.G.AUCUAc.......................AUAAU..................................................ugUAGAC.A...C..GGUG..CUAAUUCUCG...CAGCA-....................-UUA...........-CGCUG.AC.A..GA..UAAGGAGCUGGUU
NZ_AAEP01000031.1/212555-212434    UAAAUACUUCUU.AUCA.AGAGcAGGU.GGAGGGA...CGA.G.CCCGACGAA.ACC-.CGGCAACC.G.AUCUAc.......................AUAAU..................................................ugUAGAC.A...C..GGUG..CUAAUUCUCG...CAGCA-....................-UUA...........-CGCUG.AC.A..GA..UAAGGAGCUGGUU
NZ_AAEQ01000038.1/168819-168940    UAAAUACUUCUU.AUCA.AGAGcAGGU.GGAGGGA...CGA.G.CCCGACGAA.ACC-.CGGCAACC.G.AUCUAc.......................AUAAU..................................................ugUAGAC.A...C..GGUG..CUAAUUCUCG...CAGCA-....................-UUA...........-CGCUG.AC.A..GA..UAAGGAGCUGGUU
NZ_AAER01000035.1/405769-405890    UAAAUACUUCUU.AUCA.AGAGcAGGU.GGAGGGA...CGA.G.CCCGACGAA.ACC-.CGGCAACC.G.AUCUAc.......................AUAAU..................................................ugUAGAC.A...C..GGUG..CUAAUUCUCG...CAGCA-....................-UUA...........-CGCUG.AC.A..GA..UAAGGAGCUGGUU
NZ_AAES01000024.1/145437-145558    UAAAUACUUCUU.AUCA.AGAGcAGGU.GGAGGGA...CGA.G.CCCGACGAA.ACC-.CGGCAACC.G.AUCUAc.......................AUAAU..................................................ugUAGAC.A...C..GGUG..CUAAUUCUCG...CAGCA-....................-UUA...........-CGCUG.AC.A..GA..UAAGGAGCUGGUU
NC_002976.3/480760-480876          GCUUUAACUCUU.AUCG.AGAG.AGGU.GGAGGGA...UGU.G.CCCUAAGAA.GCC-.CGGCAACC.G.-UCU-........................AAAAU....................................................-AGAA.A...U..GGUG..CCAAUUCACA...UAAAGU....................-AUA...........ACUUUA.GA.A..GA..UGAGAGAAAGAAC
NC_004461.1/588088-588204          GCUUUAACUCUU.AUCG.AGAG.AGGU.GGAGGGA...UGU.G.CCCUAAGAA.GCC-.CGGCAACC.G.-UCU-........................AAAAU....................................................-AGAA.A...U..GGUG..CCAAUUCACA...UAAAGU....................-AUA...........ACUUUA.GA.A..GA..UGAGAGAAAGAAC
NC_006270.2/3063546-3063425        AAUAUGCAGCUU.AUAA.AGAG.AGAU.GGAGGGA...CUG.G.CCCGGUGAA.AUCU.CAGCAACC.U.GCA--........................GCAG-....................................................--UGC.A...A..GGUG..CUAAAUCCAG...CAGAAUg...................UCAG.......gcgcAUUCUG.AA.A..GA..UAAGUUGAACAAC
NC_006322.1/3063723-3063602        AAUAUGCAGCUU.AUAA.AGAG.AGAU.GGAGGGA...CUG.G.CCCGGUGAA.AUCU.CAGCAACC.U.GCA--........................GCAG-....................................................--UGC.A...A..GGUG..CUAAAUCCAG...CAGAAUg...................UCAG.......gcgcAUUCUG.AA.A..GA..UAAGUUGAACAAC
NC_004193.1/3162066-3162189        AGCAAAUCUCUU.AUCA.AGAG.UGGU.GGAGGGAa..UAG.G.CCCUGCGAA.GCC-.CGGCAACC.U.---GUagc.....................AAUU-.................................................gcuAUUGA.A...A..GGUG..CUAAAUCCUA...CAGACU....................UCAU...........CGUCUG.GA.A..GA..UAAGAGGAGGUUC
NC_003212.1/1772469-1772347        AAUUUAUCUCUU.AUCC.AGAG.CGGU.AGAGGGA...CUG.A.CCCUUUGAA.GCC-.CAGCAACC.U.ACACA........................UAUA-....................................................AGUGA.A...A..GGUG..CUAA--UCUGuugCAGGAGu...................AAUA..........uCUCCUG.AA.C..GA..UGAGAGCAAAGGU
NC_006510.1/974629-974751          GCAGGCUUUCUU.AUCA.AGAGcAGGC.GGAGGGA...CGA.G.CCCAAUGAA.GCC-.CGGCAACC.G.GCUUGg.......................CGCGC..................................................gcCAAGC.A...C..GGUG..CUAAUUCUUG...CAGCG-....................GAAA...........-CGCUG.AG.A..GA..UAAGAAGAGCGCC
NC_006510.1/883125-883249          CGUCCCAUUCUU.AUCA.AGAG.AAGC.GGAGGGAa..CUG.G.CCCAAUGAA.GCUU.CAGCAACC.A.GCCGC........................-CCG-....................................................GCGGC.C...A..GGUG..CUAAAUCCAG...CGAAUUgag.................CAUU..........cAAUUCG.GC.A..GA..UAAGAAGAAGCAU
NC_004722.1/4007990-4007836        UAUACAACUCUU.AUCA.AGAGcAGGU.GGAGGGAu..UUG.G.CCCGAUGAA.GCC-.CA-CAACC.G.ACCGUaauaccauugugaaauggggcg..UUUAU............................................uacgccaaAAGGC.A...C..GGUG..CUAAUUCCAG...CAGAAAg...................UAAA.........acUUUCUG.GC.A..GA..UAAGAGGGGAGAA
NC_003909.8/3836040-3836159        UAAAUACUUCUU.AUCA.AGAGcAGGU.GGAGGGA...CGA.G.CCCGACGAA.ACC-.CGGCAACC.G.AUCUAc.......................AAUU-...................................................gUAGAC.A...C..GGUG..CUAAUUCUCG...CAGCA-....................-UUA...........-CGCUG.AC.A..GA..UAAGGAGCUGGUU
NC_004722.1/4010169-4010288        UAAAUACUUCUU.AUCA.AGAGcAGGU.GGAGGGA...CGA.G.CCCGACGAA.ACC-.CGGCAACC.G.AUCUAc.......................AAUU-...................................................gUAGAC.A...C..GGUG..CUAAUUCUCG...CAGCA-....................-UUA...........-CGCUG.AC.A..GA..UAAGGAGCUGGUU
NZ_AAEK01000007.1/32025-31906      UAAAUACUUCUU.AUCA.AGAGcAGGU.GGAGGGA...CGA.G.CCCGACGAA.ACC-.CGGCAACC.G.AUCUAc.......................AAUU-...................................................gUAGAC.A...C..GGUG..CUAAUUCUCG...CAGCA-....................-UUA...........-CGCUG.AC.A..GA..UAAGGAGCUGGUU
NC_006270.2/1488837-1488950        AUCAAUAUUCUU.AUCA.AGAGcAGGC.AGAGGGA...CAA.G.CCCGAUGAA.GCC-.CGGCAACC.G.ACU--........................UUUUA....................................................--AGC.A...C..GGUG..CUAAUUCUUG...CAGC--....................UGAC...........--GCUG.AG.A..GA..UAAGGAUUCGAAC
NC_006322.1/1489698-1489811        AUCAAUAUUCUU.AUCA.AGAGcAGGC.AGAGGGA...CAA.G.CCCGAUGAA.GCC-.CGGCAACC.G.ACU--........................UUUUA....................................................--AGC.A...C..GGUG..CUAAUUCUUG...CAGC--....................UGAC...........--GCUG.AG.A..GA..UAAGGAUUCGAAC
NC_004193.1/2134373-2134257        AUUGAAUAACUU.AUCC.AGAG.UGAC.GGAGGGAa..CAG.G.ACCUACGAU.GUCA.CAGCAACC.U.ACC--........................UUUAC....................................................--GGA.G...U..GGUG..CUUCUUCCUG...CAGAA-....................UUUU...........-UUCUG.AA.A..GA..UAAGGUAAUGAUA
NC_004193.1/3200757-3200878        UUAAUACUUCUU.AUCG.AGAG.AAGC.UAAGGGAc..CUG.G.CCUGUUGAC.GCUU.CAGCAACC.U.-CUAU........................CUCCA....................................................UUAGA.A...A..GGUG..CUACCUCCAG...CAAGAU....................GUAU...........GUCUUG.AA.A..GA..UAAGAGUCCAGAU
NC_006582.1/1983205-1983318        GAAUAGGUUCUU.AUCA.AGAG.AAGU.GGAGGGA...AUG.G.CCCAAUGAA.GCUU.CAGCAACC.A.GCCA-........................ACCA-....................................................-UGGU.C...A..GGUG..CUAAAUCCAG...CAGU--....................-UUA...........--UCUG.CA.A..GA..UAAGAGAAGCAUG
NC_003366.1/2665238-2665061        UUAAUAAAUCUU.AUCA.AGAG.AGGU.GGAGGGA...CUG.G.CCCUGUGAA.ACC-.CAGCAACC.G.-GUAAuucuuugcgg..............UUAAAacaaugcugauuuuaaaauaaaaaaaucaguaguaauuuccuaugcaaagauUUAUA.G...C..GGUG..CUAAAUCCUG...CGGU--....................AGAA...........--ACUG.AG.A..GA..UAAGAAAGAGAGU
NC_002745.2/2381652-2381543        UAAGCAUCACUU.AUCU.AGAG.AGGU.GGAGGGA...CUG.G.CCCUAUGAA.GCCU.CGGCAACA.U.-----........................CUCGA....................................................-----.-...A..UGUG..CCAAUUCCAG...UAACCG....................-UAA...........UGGUUU.GA.A..GA..UAAGCAGGUAAAG
NC_002758.2/2451152-2451043        UAAGCAUCACUU.AUCU.AGAG.AGGU.GGAGGGA...CUG.G.CCCUAUGAA.GCCU.CGGCAACA.U.-----........................CUCGA....................................................-----.-...A..UGUG..CCAAUUCCAG...UAACCG....................-UAA...........UGGUUU.GA.A..GA..UAAGCAGGUAAAG
NC_002951.2/2381009-2380900        UAAGCAUCACUU.AUCU.AGAG.AGGU.GGAGGGA...CUG.G.CCCUAUGAA.GCCU.CGGCAACA.U.-----........................CUCGA....................................................-----.-...A..UGUG..CCAAUUCCAG...UAACCG....................-UAA...........UGGUUU.GA.A..GA..UAAGCAGGUAAAG
NC_002952.2/2480784-2480675        UAAGCAUCACUU.AUCU.AGAG.AGGU.GGAGGGA...CUG.G.CCCUAUGAA.GCCU.CGGCAACA.U.-----........................CUCGA....................................................-----.-...A..UGUG..CCAAUUCCAG...UAACCG....................-UAA...........UGGUUU.GA.A..GA..UAAGCAGGUAAAG
NC_002953.3/2372971-2372862        UAAGCAUCACUU.AUCU.AGAG.AGGU.GGAGGGA...CUG.G.CCCUAUGAA.GCCU.CGGCAACA.U.-----........................CUCGA....................................................-----.-...A..UGUG..CCAAUUCCAG...UAACCG....................-UAA...........UGGUUU.GA.A..GA..UAAGCAGGUAAAG
NC_003923.1/2393866-2393757        UAAGCAUCACUU.AUCU.AGAG.AGGU.GGAGGGA...CUG.G.CCCUAUGAA.GCCU.CGGCAACA.U.-----........................CUCGA....................................................-----.-...A..UGUG..CCAAUUCCAG...UAACCG....................-UAA...........UGGUUU.GA.A..GA..UAAGCAGGUAAAG
NZ_AADW02000012.1/72076-71959      UGACUUCUUUUU.AUCG.CGAG.AGAC.GGAGGGA...CUG.G.CCCGAUGAU.GUUU.CGGCAGCG.G.ACGA-........................UUAAA....................................................-UCGU.A...C..UGUG..CCAAAUCCAG...CAAGC-....................UGCG...........-GCUUG.AG.A..GA..UAAGAAGAGCGUC
NZ_AADW02000008.1/46455-46570      AAUUACAUUCUU.AUCC.AGAG.AGGU.GGAGGGA...CUG.G.CCCUUUGAA.GCCU.CAGCAACA.G.GUC--........................GAAA-....................................................--GAC.A...C..UGUG..CUAAUUCCUG...CGGGUG....................-UUG...........UACCCG.AU.C..GA..UAAGCUUCCUUUG
NC_004557.1/1456777-1456655        UAAAAAAAGCUU.AUUA.AGAG.CGGU.GGAGGGA...CUG.G.CCCUAUGAA.GCC-.CGGCAACC.U.GUA-Uaug.....................UGUUU................................................gcauAUUAU.A...A..GGUG..CUAAAUCCUG...CGGU--....................GUAA...........--ACCG.AG.A..GA..UGAGGAUUUGAAG
NC_002973.5/1697696-1697574        AAUUUAUCUCUU.AUCC.AGAG.CGGU.AGAGGGA...CUG.A.CCCUUUGAA.GCC-.CAGCAACC.U.ACACA........................UAUA-....................................................AGUGA.A...A..GGUG..CUAA--UCUGuugCAGGAGu...................AUUA..........uCUUCUG.AA.C..GA..UGAGAGCAAAGGU
NC_003210.1/1716658-1716536        AAUUUAUCUCUU.AUCC.AGAG.CGGU.AGAGGGA...CUG.A.CCCUUUGAA.GCC-.CAGCAACC.U.ACACA........................UAUA-....................................................AGUGA.A...A..GGUG..CUAA--UCUGuugCAGGAGu...................AUUA..........uCUUCUG.AA.C..GA..UGAGAGCAAAGGU
NZ_AADQ01000032.1/29537-29659      AAUUUAUCUCUU.AUCC.AGAG.CGGU.AGAGGGA...CUG.A.CCCUUUGAA.GCC-.CAGCAACC.U.ACACA........................UAUA-....................................................AGUGA.A...A..GGUG..CUAA--UCUGuugCAGGAGu...................AUUA..........uCUUCUG.AA.C..GA..UGAGAGCAAAGGU
NZ_AADR01000096.1/1559-1437        AAUUUAUCUCUU.AUCC.AGAG.CGGU.AGAGGGA...CUG.A.CCCUUUGAA.GCC-.CAGCAACC.U.ACACA........................UAUA-....................................................AGUGA.A...A..GGUG..CUAA--UCUGuugCAGGAGu...................AUUA..........uCUUCUG.AA.C..GA..UGAGAGCAAAGGU
NC_006582.1/1701642-1701766        GAAUAAGAACUU.AUCA.AGAG.UGGC.GGAGGGAc..CUG.A.CCCAAUGAA.GCC-.CGGCAACC.-.AGUUUa.......................UUUGU....................................................AAACC.A...C..GGUG..CUACAUUCAG...CAGAGCag..................CUUU..........uGUUCUG.AA.A..GA..UAAGUGAGGCGAA
NC_006582.1/3008456-3008335        CAUAACGCUUUU.AUCC.AGAGaUGGC.GGAGGGA...CAG.G.CCCGAAGAA.GCC-.CAGCAACC.-.AACAC........................GUAAC....................................................GUGUA.A...A..GGUG..CUAA--CCUG...CAGAAUg...................CUCG.........gcGUUCUG.GA.A..GA..UAAGAGGCGAAAG
NC_003212.1/871741-871851          ACAUAGUAACUU.AUCA.AGAA.AGGU.GGAGGGUu..CUG.G.CCCAGUGAA.GCCU.UGGCAACC.G.GA---........................CUUU-....................................................---UC.A...C..GGUG..CCAAAUCCAG...CAGU--....................-AUC...........--ACUG.AC.A..GA..UAAGGCACGCGAA
NC_004722.1/2587946-2588075        AAAUUAAUACUU.AUCC.AGAG.AGGU.GGAGGGA...ACG.G.CCCUAAAAA.ACCU.CAGCAACC.-.CCUAUgca.....................AUUUU....................................................AUAGG.A...A..GGUG..CUAAUUCC-G...CAGAGGacacg...............AUGU.........guUUUUUG.AA.A..GA..UAAGAGGAUUCUU
NZ_AAAH01000942.2/4682-4807        ACACACGCACUC.AUCC.AGAG.CGGU.GGAGGGA...CCG.G.CCCGUUGAA.ACCG.CAGCAACC.C.UCGUAugc.....................GUCGC................................................cgcaUACGA.A...C..GGUG..CUAAGUCCGG...CAGAG-....................-GUG...........-UUCUG.GA.A..GA..UGAGCGACGUGGA
NZ_AADW02000005.1/169417-169533    UAUAUGACUCUU.AUCG.UGAGuUGGC.AGAGGGAa..UUG.G.CCCGAAGAC.GCCG.CAGCAACC.G.ACC--........................AUCC-....................................................--GGC.A...C..GGUG..CUACAUCCAA...CAGAC-....................AUUC...........-GUCUG.AG.A..GA..UAAGAGGACGGAA
NZ_AADW02000008.1/73933-74052      CCAAUAAUUCUU.AUCA.AGAG.AAGU.CGAGGGA...ACG.G.CCCGAAGAC.ACUU.CAGCAACC.-.CCGC-........................GCGUA....................................................-GCGG.A...A..GGUG..CUACUUCCUA...AAAGGA....................AUUU..........uUCCUUU.GA.A..GA..UAAGAGCAGACAU
NC_002745.2/1844635-1844510        ACGGAUUCUCUU.AUCC.UGAG.UGGU.GGAGGGAc..AUG.GaCCCAAUGAA.ACC-.CAGCAACC.U.-CUUUu.......................UUUAU...................................................aAAAGA.A...A..GGUG..CCAAA-CCGUuugCAGACA....................AAUA...........GGUCUG.AA.C..GA..UAAGAGCGAAUGG
NC_002758.2/1922428-1922303        ACGGAUUCUCUU.AUCC.UGAG.UGGU.GGAGGGAc..AUG.GaCCCAAUGAA.ACC-.CAGCAACC.U.-CUUUu.......................UUUAU...................................................aAAAGA.A...A..GGUG..CCAAA-CCGUuugCAGACA....................AAUA...........GGUCUG.AA.C..GA..UAAGAGCGAAUGG
NC_002952.2/1959055-1958930        ACGGAUUCUCUU.AUCC.UGAG.UGGU.GGAGGGAc..AUG.GaCCCAAUGAA.ACC-.CAGCAACC.U.-CUUUu.......................UUUAU...................................................aAAAGA.A...A..GGUG..CCAAA-CCGUuugCAGACA....................AAUA...........GGUCUG.AA.C..GA..UAAGAGCGAAUGG
NC_002953.3/1860163-1860038        ACGGAUUCUCUU.AUCC.UGAG.UGGU.GGAGGGAc..AUG.GaCCCAAUGAA.ACC-.CAGCAACC.U.-CUUUu.......................UUUAU...................................................aAAAGA.A...A..GGUG..CCAAA-CCGUuugCAGACA....................AAUA...........GGUCUG.AA.C..GA..UAAGAGCGAAUGG
NC_003923.1/1880828-1880703        ACGGAUUCUCUU.AUCC.UGAG.UGGU.GGAGGGAc..AUG.GaCCCAAUGAA.ACC-.CAGCAACC.U.-CUUUu.......................UUUAU...................................................aAAAGA.A...A..GGUG..CCAAA-CCGUuugCAGACA....................AAUA...........GGUCUG.AA.C..GA..UAAGAGCGAAUGG
NC_002951.2/1892983-1892859        ACGGAUUCUCUU.AUCC.UGAG.UGGU.GGAGGGAc..AUG.GaCCCAAUGAA.ACC-.CAGCAACC.U.-CUUUu.......................UUAUA....................................................AAAGA.A...A..GGUG..CCAAA-CCGUuugCAGACA....................AAUA...........GGUCUG.AA.C..GA..UAAGAGCGAAUGG
NZ_AAIK01000012.1/37289-37166      UUUCAAGCUAUC.AUCC.AGAA.AGGU.GGAGGGA...CUG.G.CCCUGAGAA.GCCU.UGGCAACC.G.UCAUU........................GCUCU....................................................AAUGA.G...C..GGUG..CCAAUUCCAU...CCCGGCa...................UAAA..........gACCGGG.AA.U..GA..UGAUGGUAUGCAU
NC_006510.1/3025519-3025396        UGUUGCGCUCUU.AUCA.AGAG.AGGU.GGAGGGA...UGU.G.CCCAAUGAA.GCC-.CGGCAACC.G.-UCAGcg......................CAUGU...................................................gCUGAA.A...U..GGUG..CCAAUUCACA...CAAAGC....................GGCC..........uGCUUUG.AG.A..GA..UAAGAGACGGAAU
NC_003210.1/882763-882874          ACAUAGUAACUU.AUCA.AGAA.AGGU.GGAGGGUu..CUG.G.CCCCGUGAA.GCCU.UGGCAACC.G.GA---........................UUUU-....................................................---UC.A...C..GGUG..CCAAAUCCAG...CAGG--....................UAAC...........--ACUG.AC.A..GA..UAAGGCACGCGAA
NZ_AADQ01000002.1/79331-79220      ACAUAGUAACUU.AUCA.AGAA.AGGU.GGAGGGUu..CUG.G.CCCCGUGAA.GCCU.UGGCAACC.G.GA---........................UUUU-....................................................---UC.A...C..GGUG..CCAAAUCCAG...CAGG--....................UAAC...........--ACUG.AC.A..GA..UAAGGCACGCGAA
NC_006510.1/2876477-2876349        ACGGAUACUCUU.AUCC.CGAGcCGGU.GGAGGGA...CAG.G.CCCGAUGAA.GCC-.CAGCAACC.G.-UCACaacug...................UACAU..................................................guGUGAA.A...U..GGUG..CUAA--CCUGuggCAAGGC....................GCAG...........UCCUUG.AA.C..GA..UAAGAGUGAAAGG
NC_002976.3/1409744-1409621        ACGGAUUCUCUU.AUCC.UGAG.UGGU.GGAGGGAc..AUG.GaCCCAAUGAA.ACC-.CAGCAACC.U.-CUUU........................AUUU-....................................................AAAGA.A...A..GGUG..CCAAA-CCGUuugCAGAC-aa..................AUAU..........g-GUCUG.AA.C..GA..UAAGAGCGAAUGG
NC_004461.1/1508629-1508506        ACGGAUUCUCUU.AUCC.UGAG.UGGU.GGAGGGAc..AUG.GaCCCAAUGAA.ACC-.CAGCAACC.U.-CUUU........................AUUU-....................................................AAAGA.A...A..GGUG..CCAAA-CCGUuugCAGAC-aa..................AUAU..........g-GUCUG.AA.C..GA..UAAGAGCGAAUGG
NC_004193.1/2365520-2365396        ACGGAUACUCUU.AUUC.AGAGuUGGU.GGAGGGA...CAG.A.CCCGAUGAA.GCC-.CAGCAACC.-.AUCAC........................UACUG....................................................GUGAA.A...A..GGUG..CUAA--UCUGaugCAAGGAu...................AAUA.........guUCCUUG.AA.C..AA..UAAGAGCGAAAGG
NC_002939.4/2700111-2700227        GUAGACCUUCUU.AUCA.AGAG.UGGU.GGAGGGA...AAG.G.CCCUGUGAA.ACCA.CAGCAACC.G.GUCCG........................GUAG-....................................................CGGAC.G...CcaGGUG..CUAAAUCCUG...CCC---....................GAAA...........---GGG.AG.C..GA..UGAGAGGGAGCUU
NC_002745.2/15949-16061            UUCAUAUUUCUU.AUUG.UGAG.AAGU.UGAGGGAc..UUG.G.CCCUGUGAU.ACUU.CAGCAACC.G.ACU--........................UUAU-....................................................--AGC.A...C..GGUG..CUAAAACCAA...CGAG--....................-UUA...........--CUCG.AA.U..GA..UAAGUAUAAAGAC
NC_002758.2/15949-16061            UUCAUAUUUCUU.AUUG.UGAG.AAGU.UGAGGGAc..UUG.G.CCCUGUGAU.ACUU.CAGCAACC.G.ACU--........................UUAU-....................................................--AGC.A...C..GGUG..CUAAAACCAA...CGAG--....................-UUA...........--CUCG.AA.U..GA..UAAGUAUAAAGAC
NC_002951.2/15968-16080            UUCAUAUUUCUU.AUUG.UGAG.AAGU.UGAGGGAc..UUG.G.CCCUGUGAU.ACUU.CAGCAACC.G.ACU--........................UUAU-....................................................--AGC.A...C..GGUG..CUAAAACCAA...CGAG--....................-UUA...........--CUCG.AA.U..GA..UAAGUAUAAAGAC
NC_002952.2/15932-16044            UUCAUAUUUCUU.AUUG.UGAG.AAGU.UGAGGGAc..UUG.G.CCCUGUGAU.ACUU.CAGCAACC.G.ACU--........................UUAU-....................................................--AGC.A...C..GGUG..CUAAAACCAA...CGAG--....................-UUA...........--CUCG.AA.U..GA..UAAGUAUAAAGAC
NC_002953.3/15942-16054            UUCAUAUUUCUU.AUUG.UGAG.AAGU.UGAGGGAc..UUG.G.CCCUGUGAU.ACUU.CAGCAACC.G.ACU--........................UUAU-....................................................--AGC.A...C..GGUG..CUAAAACCAA...CGAG--....................-UUA...........--CUCG.AA.U..GA..UAAGUAUAAAGAC
NC_003923.1/15942-16054            UUCAUAUUUCUU.AUUG.UGAG.AAGU.UGAGGGAc..UUG.G.CCCUGUGAU.ACUU.CAGCAACC.G.ACU--........................UUAU-....................................................--AGC.A...C..GGUG..CUAAAACCAA...CGAG--....................-UUA...........--CUCG.AA.U..GA..UAAGUAUAAAGAC
NC_006177.1/278265-278396          CCGUUGACUCUU.AUCC.AGAGuAGGC.UGAGGGA...CUG.G.CCCGAUGAC.GCCA.CGGCAACC.G.-GCACg.......................UCUCC..............................................ccaggcGUGCA.G...C..GGUG..CCAAUUCCUG...GGGAGGg...................CUCC.........gcCCUCCC.GA.A..GA..UGAGAGGCAGCCG
NZ_AAEB02000051.1/4037-3902        GCGCGAACCCGC.AUCA.AGAG.CGGU.GGAGGGAa..CUG.G.CCCAGCGAA.GCCG.CGGCAACC.G.GCGGGgggcc...................CUUAC...................................................cCCCGU.G...A..GGUG..CCAAUUCCAG...CAGGUCuccc................CGAG........gggGGCCUG.AA.A..GA..UGUGGGGGAGAGC
NC_003997.3/4553691-4553556        GGAUACUCUCUU.AUCC.CGAGcUGGC.GGAGGGA...CAG.G.CCCGAUGAA.GCC-.CAGCAACC.U.--CACuuguagugg...............UAAAU................................................acagGUGAA.U...A..GGUG..CUAAAACCUGug.CGAGGC....................UACA..........gGUCUCG.AA.C..GA..UAAGAGCGAAGGG
NC_004722.1/4695817-4695682        GGAUACUCUCUU.AUCC.CGAGcUGGC.GGAGGGA...CAG.G.CCCGAUGAA.GCC-.CAGCAACC.U.--CACuuguagugg...............UAAAU................................................acagGUGAA.U...A..GGUG..CUAAAACCUGug.CGAGGC....................UACA..........gGUCUCG.AA.C..GA..UAAGAGCGAAGGG
NC_005945.1/4554911-4554776        GGAUACUCUCUU.AUCC.CGAGcUGGC.GGAGGGA...CAG.G.CCCGAUGAA.GCC-.CAGCAACC.U.--CACuuguagugg...............UAAAU................................................acagGUGAA.U...A..GGUG..CUAAAACCUGug.CGAGGC....................UACA..........gGUCUCG.AA.C..GA..UAAGAGCGAAGGG
NC_006274.1/4612836-4612701        GGAUACUCUCUU.AUCC.CGAGcUGGC.GGAGGGA...CAG.G.CCCGAUGAA.GCC-.CAGCAACC.U.--CACuuguagugg...............UAAAU................................................acagGUGAA.U...A..GGUG..CUAAAACCUGug.CGAGGC....................UACA..........gGUCUCG.AA.C..GA..UAAGAGCGAAGGG
NC_007530.2/4553818-4553683        GGAUACUCUCUU.AUCC.CGAGcUGGC.GGAGGGA...CAG.G.CCCGAUGAA.GCC-.CAGCAACC.U.--CACuuguagugg...............UAAAU................................................acagGUGAA.U...A..GGUG..CUAAAACCUGug.CGAGGC....................UACA..........gGUCUCG.AA.C..GA..UAAGAGCGAAGGG
NZ_AAAC02000001.1/4997429-4997294  GGAUACUCUCUU.AUCC.CGAGcUGGC.GGAGGGA...CAG.G.CCCGAUGAA.GCC-.CAGCAACC.U.--CACuuguagugg...............UAAAU................................................acagGUGAA.U...A..GGUG..CUAAAACCUGug.CGAGGC....................UACA..........gGUCUCG.AA.C..GA..UAAGAGCGAAGGG
NZ_AAEK01000003.1/182682-182547    GGAUACUCUCUU.AUCC.CGAGcUGGC.GGAGGGA...CAG.G.CCCGAUGAA.GCC-.CAGCAACC.U.--CACuuguagugg...............UAAAU................................................acagGUGAA.U...A..GGUG..CUAAAACCUGug.CGAGGC....................UACA..........gGUCUCG.AA.C..GA..UAAGAGCGAAGGG
NZ_AAEN01000027.1/165370-165235    GGAUACUCUCUU.AUCC.CGAGcUGGC.GGAGGGA...CAG.G.CCCGAUGAA.GCC-.CAGCAACC.U.--CACuuguagugg...............UAAAU................................................acagGUGAA.U...A..GGUG..CUAAAACCUGug.CGAGGC....................UACA..........gGUCUCG.AA.C..GA..UAAGAGCGAAGGG
NZ_AAEO01000031.1/165015-164880    GGAUACUCUCUU.AUCC.CGAGcUGGC.GGAGGGA...CAG.G.CCCGAUGAA.GCC-.CAGCAACC.U.--CACuuguagugg...............UAAAU................................................acagGUGAA.U...A..GGUG..CUAAAACCUGug.CGAGGC....................UACA..........gGUCUCG.AA.C..GA..UAAGAGCGAAGGG
NZ_AAEP01000032.1/98186-98321      GGAUACUCUCUU.AUCC.CGAGcUGGC.GGAGGGA...CAG.G.CCCGAUGAA.GCC-.CAGCAACC.U.--CACuuguagugg...............UAAAU................................................acagGUGAA.U...A..GGUG..CUAAAACCUGug.CGAGGC....................UACA..........gGUCUCG.AA.C..GA..UAAGAGCGAAGGG
NZ_AAEQ01000031.1/164836-164701    GGAUACUCUCUU.AUCC.CGAGcUGGC.GGAGGGA...CAG.G.CCCGAUGAA.GCC-.CAGCAACC.U.--CACuuguagugg...............UAAAU................................................acagGUGAA.U...A..GGUG..CUAAAACCUGug.CGAGGC....................UACA..........gGUCUCG.AA.C..GA..UAAGAGCGAAGGG
NZ_AAER01000035.1/1067862-1067727  GGAUACUCUCUU.AUCC.CGAGcUGGC.GGAGGGA...CAG.G.CCCGAUGAA.GCC-.CAGCAACC.U.--CACuuguagugg...............UAAAU................................................acagGUGAA.U...A..GGUG..CUAAAACCUGug.CGAGGC....................UACA..........gGUCUCG.AA.C..GA..UAAGAGCGAAGGG
NZ_AAES01000022.1/98965-99100      GGAUACUCUCUU.AUCC.CGAGcUGGC.GGAGGGA...CAG.G.CCCGAUGAA.GCC-.CAGCAACC.U.--CACuuguagugg...............UAAAU................................................acagGUGAA.U...A..GGUG..CUAAAACCUGug.CGAGGC....................UACA..........gGUCUCG.AA.C..GA..UAAGAGCGAAGGG
NC_003909.8/4541309-4541174        GGAUACUCUCUU.AUCC.CGAGcUGGC.GGAGGGA...CAG.G.CCCGAUGAA.GCC-.CAGCAACC.-.UCACUuguauug.................GUAAA................................................cacaAGUGA.A..uA..GGUG..CUAAAACCUGug.CGAGGC....................UACA..........gGUCUCG.AA.C..GA..UAAGAGCGAAGGG
NC_005957.1/4553311-4553176        GGAUACUCUCUU.AUCC.CGAGcUGGC.GGAGGGA...CAG.G.CCCGAUGAA.GCC-.CAGCAACC.-.UCACUuguauug.................GUAAA................................................cacaAGUGA.A..uA..GGUG..CUAAAACCUGug.CGAGGC....................UACA..........gGUCUCG.AA.C..GA..UAAGAGCGAAGGG
NC_006270.2/1486652-1486495        UUGAUUUCUCUU.AUCG.AGAGuUGGG.UGAAGGA...CUG.G.CCUAAUGAU.CCCAaCAGCAACC.G.ACCGUaauacc..................AUUGU........................gaaauggggcgcgaaucucugcgccgcuAGGGC.A...C..GGUG..CUAAUUCCAU...CAGACU....................UUGA...........AUUCUG.AG.A..GA..UAAGAGAGGCGUA
NC_006322.1/1487513-1487356        UUGAUUUCUCUU.AUCG.AGAGuUGGG.UGAAGGA...CUG.G.CCUAAUGAU.CCCAaCAGCAACC.G.ACCGUaauacc..................AUUGU........................gaaauggggcgcgaaucucugcgccgcuAGGGC.A...C..GGUG..CUAAUUCCAU...CAGACU....................UUGA...........AUUCUG.AG.A..GA..UAAGAGAGGCGUA
NZ_AAIB01000001.1/59869-59747      UUUUACGCUGUC.AUCG.AGAA.AGGU.GGAGGGA...CUG.G.CCCUGAGAA.ACCU.UGGCAACC.G.UCAU-........................UGCAA....................................................UAUGA.U...U..GGUG..CCAAUUCCAU...CCCGGAu...................UACU..........gGCCGGG.AG.A..GA..UGAUGGUAUGCAU
NC_002976.3/1935508-1935398        AUUCAAUAACUU.AUCA.AGAG.AAGU.GGAGGGA...CUG.G.CCCAAAGAA.GCUU.CGGCAACA.U.U----........................GUAUC....................................................-----.-...A..UGUG..CCAAUUCCAG...UAACCG....................-AGA...........AGGUUA.GA.A..GA..UAAGGUUAAACAC
NC_004461.1/1940505-1940395        AUUCAAUAACUU.AUCA.AGAG.AAGU.GGAGGGA...CUG.G.CCCAAAGAA.GCUU.CGGCAACA.U.U----........................GUAUC....................................................-----.-...A..UGUG..CCAAUUCCAG...UAACCG....................-AGA...........AGGUUA.GA.A..GA..UAAGGUUAAACAC
NC_006270.2/3080583-3080432        GCGGAUACUCUU.AUCC.CGAGcUGGU.GGAGGGA...CAG.G.CCCAAUGAA.ACC-.CAGCAACC.G.GUUUCucuua...................UUAAU...............................ggaaaaaaacaguuucugagaCAACU.A...C..GGUG..CUAA--CCUGaugCAAGGUgu..................UCAA..........uACCUUG.AG.C..GA..UAAGAGUGAAAGG
NC_006322.1/3080760-3080609        GCGGAUACUCUU.AUCC.CGAGcUGGU.GGAGGGA...CAG.G.CCCAAUGAA.ACC-.CAGCAACC.G.GUUUCucuua...................UUAAU...............................ggaaaaaaacaguuucugagaCAACU.A...C..GGUG..CUAA--CCUGaugCAAGGUgu..................UCAA..........uACCUUG.AG.C..GA..UAAGAGUGAAAGG
NC_002932.3/606182-606302          UUUCGAGCUAUC.AUCC.AGAA.AGGC.GGAGGGA...CUG.G.CCCUGCGAA.GCCU.UGGCAACC.U.UCAU-........................UCCAC....................................................-AUGA.G...C..GGUG..CCAAAUCCAU...CCCGGA....................GGAA..........aUCCGGG.AA.A..GA..UGAUGUAUGCAUU
NZ_AADW02000002.1/57116-57233      GCAUAUCUACUU.AUCG.AGAG.CGAC.CGAGGGAu..UAG.G.CCCAACGAC.GUC-.CGGCAACC.-.ACC--........................UUUAA....................................................--GGA.A...C..GGUG..CCACAUCCUA...CAGAAU....................GUUU..........cAUUCUG.AG.A..GA..UAAGUUACGAAAU
NC_006510.1/972366-972184          AUCGGUACUCUU.AUCA.AGAGuUGGC.UGAGGGAa..UUG.G.CCCAAUGAA.GCC-.CAGCAACC.G.ACCGUaa......................UACUAucgugagauagggcgcacgccaagggcggcgccggaagcgucaugcuuccgcAGGGC.A...C..GGUG..CUAAGUCCAA...CAGAAAgaccg...............AUGU..........cUUUCUG.AA.A..GA..UAAGAGGCGCGAA
NZ_AAIC01000627.1/953-830          AACAAUUCAUUU.AUCA.AGAA.AGGU.GGAGGGU...AAG.G.CCCGUUGAA.ACCU.UAGCAACC.-.CUGAUgg......................UAAUA...................................................cAUCAG.U...A..GGUG..CUAAUUCCUG...CUUCAU....................UUUC...........AUGAAG.AA.A..GA..UAAAUCACACUGC
NC_002973.5/882830-882941          ACAUAGCAACUU.AUCA.AGAA.AGGU.GGAGGGUu..CUG.G.CCCCGUGAA.GCCU.UGGCAACC.G.GA---........................AGUU-....................................................---UC.A...C..GGUG..CCAAAUCCAG...CAGG--....................UAAC...........--ACUG.AC.A..GA..UAAGGCACGCGAA
NZ_AADR01000005.1/26707-26818      ACAUAGCAACUU.AUCA.AGAA.AGGU.GGAGGGUu..CUG.G.CCCCGUGAA.GCCU.UGGCAACC.G.GA---........................AGUU-....................................................---UC.A...C..GGUG..CCAAAUCCAG...CAGG--....................UAAC...........--ACUG.AC.A..GA..UAAGGCACGCGAA
NZ_AAHJ01000010.1/33494-33373      UUUAACGCUAUC.AUCG.AGAA.AGGU.GGAGGGA...CUG.G.CCCUGAGAA.GCCU.UGGCAACC.G.UCAC-........................GCACA....................................................-GUGA.U...U..GGUG..CCAAUUCCAU...CCCGGAc...................UGCG..........aGCCGGG.AG.A..GA..UGAUGGUAUGUCU
NC_000964.2/3128389-3128237        GCGGAUACUCUU.AUCC.CGAGcUGGC.GGAGGGA...CAG.G.CCCUAUGAA.GCC-.CAGCAACC.-.GGUUUcucuguua................UUUAU.................................uauguucaacugagugagaCAACC.A...A..GGUG..CUAA--CCUGuugCAAGGUu...................GUAU........gauUCCUUG.AG.C..GA..UAAGAGUGAAAGG
NZ_AADW02000005.1/169223-169108    CAUCCAAUUCUU.AUCA.AGAGcAGAC.GGAGGGA...CGA.G.CCCUACGAU.GUCG.CAGCAACC.G.ACC--........................ACUU-....................................................--GGC.A...C..GGUG..CUAAUUCUUG...CAGCU-....................AUUA...........-CGCUG.AC.A..GA..UAAGAGUCCACGC
NC_000964.2/1385204-1385035        ACAUUUUCUCUU.AUCG.AGAGuUGGG.CGAGGGA...UUG.G.CCUUUUGAC.CCCAaCAGCAACC.G.ACCGUaauacc..................AUUGU.........gaaauggggcgcacugcuuuucgcgccgagacugaugucucauAAGGC.A...C..GGUG..CUAAUUCCAU...CAGAU-....................-UGU...........-GUCUG.AG.A..GA..UGAGAGAGGCAGU
NC_006177.1/1830599-1830728        CGGCGGGCUCUU.AUCC.AGAG.AGGU.GGAGGGAa..CUG.G.CCCGAUGAA.ACC-.CGGCAACC.C.AGGACg.......................CUGC-...............................................ggggcGUCCG.A...A..GGUG..CCAACUCCAC...CGGCGGc...................CUCA.........cgCCGCCG.GA.A..GA..UAAGAGAGCGGAC
NZ_AAIJ01000018.1/24135-24016      UUUUAAGCUGUC.AUCC.AGAA.AGGU.GGAGGGA...CUG.G.CCCUGAGAA.GCCU.UGGCAACC.G.UCA--........................UUCG-....................................................--UGA.U...U..GGUG..CCAAUUCCAA...CCCGGAg...................AGCU..........gUCCGGGaAA.A..GA..UGAUGGUAUGUGC
NC_002976.3/2600726-2600612        UUACCUAACCUU.AUUU.UGAG.AAGC.AGAGGGAu..UUG.G.CCCGUAGAA.GCUU.CAGCAACC.G.ACU--........................UUAAA....................................................-UAGC.A...C..GGUG..CUAAUACCAA...CGAG--....................-CAA...........--CUCG.AA.U..GA..UAAGUACGAUAAG
NC_004461.1/15964-16078            UUACCUAACCUU.AUUU.UGAG.AAGC.AGAGGGAu..UUG.G.CCCGUAGAA.GCUU.CAGCAACC.G.ACU--........................UUAAA....................................................-UAGC.A...C..GGUG..CUAAUACCAA...CGAG--....................-CAA...........--CUCG.AA.U..GA..UAAGUACGAUAAG
NC_003212.1/172391-172507          UUACAAUUUCUU.AUCC.AGAG.UGGU.GGAGGGAa..UCG.G.CCCAGUGAA.ACC-.CGGCAGCG.G.AGC--........................GCAA-....................................................--GUU.-...C..UAUG..CUAAUUCCGAu..CAGAAG....................UAAU...........AUUCUG.GC.A..GA..UAAGUAGUAGCUU
NC_003210.1/137126-137242          UUACGUUUUCUU.AUCA.AGAG.UGGU.GGAGGGAa..UCG.G.CCCAGUGAA.ACC-.CAGCAGCG.G.AGC--........................GCAA-....................................................--GUU.-...C..UAUG..CUAAUUCCGAu..CAGAAG....................UAAU...........AUUCUG.GC.A..GA..UAAGUAGUAGCUU
NZ_AAIC01000009.1/45881-46000      UUUCAAGCUAUC.AUCC.AGAA.AGGU.GGAGGGA...GUG.G.CCCUGAGAA.GCCU.UGGCAACC.G.UCA--........................GUAG-....................................................--UGA.U...U..GGUG..CCAAUUCCAA...CCCGGAca..................AGCA..........gUGCGGG.GA.A..GA..UGAUUGUAUAUGC
NC_002973.5/148864-148980          UUACGUUUUCUU.AUCA.AGAG.CGGU.GGAGGGAa..UCG.G.CCCAGUGAA.GCC-.CAGCAGCG.G.AGC--........................GCAA-....................................................--GUU.-...C..UAUG..CUAAUUCCGAu..CAGAAG....................UAAU...........AUUCUG.GC.A..GA..UAAGUAGUAGCUU
NC_006510.1/1382529-1382647        AGCAUACGUCUU.AUCA.AGAG.UGGG.CGAGAGAa..CGG.G.CUUGAUGAC.CCCA.CAGCAACC.U.GCC--........................-GCA-....................................................--GGC.A...A..GGUG..CUAACACCCG...CAAAGCg...................GUUU..........cGCUUUG.GA.U..GA..UAAGAACGGCUCA
NC_005125.1/2730833-2730707        GUCUCUUGACUU.AUCC.AGAGcAGGC.GUAGGGAa..CAG.G.CCCGGUGAC.GCCA.CGGCAACC.G.--CCCac......................UAGCA..................................................acGGGAA.A...A..GGUG..CCAAUUCCUG...CGGUUCc...................-UCA..........cGAACCG.GA.A..GA..UAAGUCAGGCAUC
NZ_AADW02000019.1/7529-7669        ACGGAUACUCUU.AUUC.UGAGcAGGU.GGAGGGAac.AAG.G.CCCGAAGAA.ACC-.CGGCAACC.G.-UCUUaua.....................UUAAU......................................uucaucauuaauguAGGAA.A...A..GGUG..CU--CUCCUGaagCGAAGU....................AAAC...........ACUUCG.AA.C..GA..UAAGAGGGUAAAG
NC_003888.3/4708429-4708590        UUCAUACCGCUC.AUCC.AGAG.GGGC.AGAGGGAu..ACG.G.CCCGAUGAA.GCCC.CGGCAACC.C.UCC-Agucgg...................UUCUU........................gucacacggacguggcgaggcucccggcUAGGG.A...A..GGUG..CCAAAUCCGU...CUCACGgcg.................AGAU.......gcguCGUGAG.GA.A..GA..UGAGGAGAAAGGG
NZ_AAAQ02000005.1/25541-25695      UUGAGAUUGCUC.AUCC.AGAG.GGGU.GGAGGGAc..ACG.G.CCCUGUGAA.GCCC.CGGCAACC.A.UCCCGguggacg.................UUGCU..................................cgucaggugcgaggcggcCGGGA.C...A..GGUG..CCAACUCCGU...CCCACUg...................UCAA.....gguggcAGUGGG.GA.A..GA..UGAGGGGAGAACG
NC_006177.1/2688761-2688642        CCCGCCCGGUUC.AUCG.AGAG.UGGC.GGAGGGA...CUG.G.CCCCAUGAU.GCCA.CGGCAACC.U.-CUCC........................CGCGG....................................................GGAGA.A...C..GGUG..CCAAAUCCAG...CGGAC-....................ACUC..........g-GUCCG.AG.A..GA..UGAAGCGUGCGCA
NC_003454.1/1317660-1317560        AAAUAAAUAACC.AUCC.AGAG.AAAC.GGAGGGA...CUG.G.CCCAAUGAU.GUUU.CAGCAACC.U.ACU--........................UAAA-....................................................--UGU.G...U..GGUG..CUAAUUCCAG...------....................----...........------.AG.A..GA..UGGAGAGGAAAAU
NC_000964.2/1423998-1423828        AUAUAUUCUCUU.AUCG.AGAGuUGGG.CGAGGGAu..UUG.G.CCUUUUGAC.CCCAaAAGCAACC.G.ACCGUaauuccauugugaaauggggcgcaUUUUU............................uucgcgccgagacgcuggucucuuAAGGC.A...C..GGUG..CUAAUUCCAUu..CAGAU-....................-CUG...........-AUCUG.AG.A..GA..UAAGAGAGGCGGA
NZ_AAEB02000044.1/15380-15505      UUCCGGGCGCUC.AUCG.AGAG.CGGU.GGAGGGA...CGG.G.CCCUGCGAA.GCCG.CGGCAACC.G.GCGGGcggcg...................GACGC...................................................cCGCGC.C...A..GGUG..CCAAUUCCCG...CGGAG-....................GAGA...........-CUCCG.AG.A..GA..UGAGCCGGCAGCC
NC_003155.3/4858633-4858473        CGAAUACCGCUC.AUCC.AGAG.GGGC.AGAGGGAu..ACG.G.CCCGAUGAA.GCCC.CGGCAACC.C.UCCAGccggucuugucacg..........UUGAU...................................guggcgaggcucccggcUCGGG.A...A..GGUG..CCAAAUCCGU...CUCACGg...................CGAA.....gugcguCGUGAG.GA.A..GA..UGAGGAGAAAGGG
NZ_AAAC02000001.1/716908-716780    NNNNNNNNNNNN.NNNN.NNAG.UGGC.GGAGGGA...CUG.G.CCCUCUGAU.GCC-.CGGCAACC.G.AGCUUaugac...................GUAU-....................................................AAGCU.A...A..GGUG..CUAAUUCCUG...CAAAAUgag.................UUUU..........cGUUUUG.GA.A..GA..UAAGAGAGGAUCC
NZ_AABF02000063.1/3018-3118        AAAUAAAUAACC.AUCC.AGAG.AAAC.UGAGGGA...CUG.G.CCCUAUGAU.GUUU.CAGCAACC.U.ACU--........................UAAA-....................................................--UGU.G...U..GGUG..CUAAUUCCAG...------....................----...........------.AG.A..GA..UGGAAAGGUCAAU
NZ_AAEW01000066.1/3421-3300        GACAACCGUGUU.AUCA.CGAG.UGGU.GGAGGGA...AUG.G.CCCUUUGAA.ACCA.CAGCAACC.G.GUCCUgacg....................UUCA-..................................................ggAUGAC.-...A..GGUG..CUAAUUCCAC...CCCC--....................GCAA...........--GGGG.AC.A..GA..UGAGACGGCGUCU
NZ_AADT03000039.1/9873-9756        AUCCCACGGCUU.AUCG.CGAG.AGGU.GGAGGG-...AGG.GcCCCGAUGAA.ACC-.CGGCAACC.-.CCGCU........................AUUUA....................................................GCCGG.A...A..GGUG..CCAAGUGCCG...CAGGA-....................AACC...........-UCCUG.GA.A..GA..UAAGUUGACUCUU
NC_003454.1/987493-987392          UGGAAAUAAACC.AUCA.AGAG.AGAU.UGAGGGA...CAG.G.CCCGUUGAG.AUCU.CAGCAACC.U.ACG--........................UAAAA....................................................--UGU.G...U..GGUG..CUAAUUCCUG...------....................----...........------.AU.A..GA..UGGAAAAGAUUAU
NC_005835.1/397567-397417          GCCCGUUCUCUU.AUCC.AGAG.CGGU.GGAGGGU...ACG.G.CCCUGUGAA.GCCG.CGGCAACC.U.-CCCGccccuuccg...............UUCCA......................................uggccggaugcgggCGGGG.C...U..GGUG..CCAACGCCGG...CCCGGGcgggg...............GAAA.........cgCCCGGG.GA.C..GA..UAAGAGAGGGGGG
NC_006461.1/728132-727982          GCCCGUUCUCUU.AUCC.AGAG.CGGU.GGAGGGU...ACG.G.CCCUGUGAA.GCCG.CGGCAACC.U.-CCCGccccuuccg...............UUCCA......................................uggccggaugcgggCGGGG.C...U..GGUG..CCAACGCCGG...CCCGGGcgggg...............GAAA.........cgCCCGGG.GA.C..GA..UAAGAGAGGGGGG
NZ_AABF02000062.1/1992-1888        UAGAAAUGAACC.AUCA.AGAG.AGAU.UGAGGGA...CAG.G.CCCGUUGAG.AUCU.CAGCAACC.U.ACAUU........................AAUU-....................................................AUUGU.G...U..GGUG..CUAAUUCCUG...------....................----...........------.AU.A..GA..UGGAAAAGGUUAU
NZ_AAII01000013.1/63749-63882      UUCAUCUGGCUC.AUCC.AGAG.GGGC.AGAGGGA...ACG.G.CCCAGCGAA.GCCC.CGGCAACC.-.ACCGUcgc.....................AUCCA.................................................ugcGCGGC.A...-..GGUG..CUAAUUCCGA...CCCGGGac..................GCAG.....ccggcuCCCGGG.AA.A..GA..UGAGGAGUUCCGC
NZ_AAAS03000004.1/72829-72686      AAACGCAUUCUU.AUCA.AGAG.UGGU.GGAGGGA...AAG.G.CCCUGCGAA.GCCA.CAGCAACC.G.GUCUUccgggucgca..............UUCGA................................gcacgaaggcgaaccggaagGUGAC.-...A..GGUG..CUAAAUCCU-...--GCC-....................GGGA...........-GGC--.AA.A..GA..UGAGAACGGCGCU
NZ_AAIE01000003.1/136778-136908    UUCAUCUGGCUC.AUCC.AGAG.GGGC.AGAGGGA...ACG.G.CCCAGCGAA.GCCC.CGGCAACC.-.ACC--cgc.....................AUCCC..............................................gugcgc--GGC.A...-..GGUG..CUAAUUCCGG...CCUGGUggca................GACU.........gcCCCGGG.AA.A..GA..UGAGGAGCUUCUU
NC_003919.1/3558028-3557894        CCUAGCCUCACC.AUCG.AGAC.CGGC.GGAGGGA...CAG.G.CCCUUUGAU.GCCG.GGGCAGCC.A.GCG-Gagcgcg..................CAAGC.................................................gucCGCGU.U...U..GGUG..CCAAAUCCUG...CGGGGAc...................CUCC.......gcguCCGCCG.AA.A..GA..UGGUUCGAAUCGU
NZ_AADW02000005.1/146206-146089    CAUAUAACACUU.AUCA.AGAGuGGAC.CGAGAGAu..CUG.G.AUCGAUGAC.GUCC.CAGCAACC.U.GC---........................GCACA....................................................---GC.A...A..GGUG..CUACGACCAG...CAAAGC....................GAAA...........GCUUUG.GU.U..GA..UAAAAAGCGGCGA
NC_003902.1/3379779-3379645        CGUAGCCUCACC.AUCG.AGAC.CGGC.GGAGGGA...CAG.G.CCCUUUGAU.GCCG.GGGCAGCC.A.GCG-Gagcgcg..................CAAGC.................................................gccCGCGU.U...U..GGUG..CCAAAUCCUG...CGGGGAc...................CUCC.......gcguCCGCCG.AA.A..GA..UGGUUCGAAUCGU
NC_007086.1/1531032-1531166        CGUAGCCUCACC.AUCG.AGAC.CGGC.GGAGGGA...CAG.G.CCCUUUGAU.GCCG.GGGCAGCC.A.GCG-Gagcgcg..................CAAGC.................................................gccCGCGU.U...U..GGUG..CCAAAUCCUG...CGGGGAc...................CUCC.......gcguCCGCCG.AA.A..GA..UGGUUCGAAUCGU
NZ_AADW02000002.1/259178-259295    CCUAUACGAUAU.AUCA.AGAG.UGGA.CGAGAGAc..CUG.G.CUCUAGGAC.UCCA.CGGCAACC.U.GCC--........................GAUC-....................................................--GGC.A...A..GGUG..CUCCGACCAG...CAAAGC....................AGUU...........GCUUUG.GA.U..GA..UACACACGAGAAA
NC_006834.1/1911391-1911524        CUUAGCCUCACC.AUCG.AGAC.CGGC.GGAGGGA...CAG.G.CCCUUUGAU.GCCG.GGGCAGCC.A.GCG-Gagcgcg..................CAAGC.................................................gucCGCGU.U...U..GGUG..CCAAAUCCUG...CGGGGAccc.................CGCG..........uCCGCCG.AA.A..GA..UGGUUCGACUCGU
NZ_AADQ01000086.1/1-112            UUUU-----CUU.AUCA.AGAG.CGGU.GGAGGGAa..UCG.G.CCCAGUGAA.GCC-.CAGCAGCG.G.AGC--........................GCAA-....................................................--GUU.-...C..UAUG..CUAAUUCCGAu..CAGAAG....................UAAU...........AUUCUG.GC.A..GA..UAAGUAGUAGCUU
NZ_AABD03000014.1/41139-41016      AGUAGUUGAUUU.AUAA.AGAA.GAGG.GGAGAGAa..CGG.G.CUCUUUGAA.CCUC.UAGCAACC.U.-CCGGgag.....................CAAAU....................................................CCAGA.A...A..GGUG..CUAAUUCCUGa..CCUGA-....................AUAA...........-ACAGG.GC.A..UA..UAAAUUAAUUGCA
NZ_AABN02000002.1/621382-621261    AAAAGACAACUC.AUGA.AGAG.GACG.AGAGGGGu..CUG.G.CCCGAUGAC.CGUC.CGGCAACC.U.GCC--........................CGCAA....................................................--GGC.A...A..GGUG..CCAAAGCCAG...CCACGGug..................AGAU..........gCCGCGG.UG.C..CA..UGAGGUCGACAGC
NC_001263.1/1363053-1363199        AGGGUCACCUUU.AUCC.AGAGuCGGC.GCAGGGAc..CUG.G.CCCCAUGACcGCCG.CAGCAACC.G.-GCCCuc......................AUCA-....................................................CGGCA.G...C..GGUG..CU--UUCCAGa..CCCGCGcgagcagcgcccga......CGAU..gggcggcgcCGCGGG.AA.C..GA..UAAAGGAAGGCGG
NZ_AAEB02000006.1/49815-49938      UCUGGCCCGUAC.AUCG.AGAG.AGGCgCGAGGGAa..CUG.G.CCCAAAGACcGCC-.CGGCAACC.U.GGCUU........................CUCCG....................................................GAGCC.A...A..GGUG..CCAAUGCCAG...CCCGCC....................GAGA...........GACGGG.GA.C..GA..UGUAGCUCGAAAC
NZ_AAIC01000108.1/4619-4742        AUGUAGUGAUUU.AUAA.AGAA.GGGC.GGAGAGAu..UAG.G.CUCAAGGAA.ACCC.UGGCAACC.U.--GC-........................UGCAA....................................................-GGAA.A...A..GGUG..CCAAAACCUAa..CCUGCUca..................AUAU..........gAGCCGG.AA.A.uGA..UAAAUUAAUUGAU
NZ_AAHE01000003.1/65030-64890      UGGAGCGACCUC.AUCC.AGAG.CGCC.CGAGAGAu..CUG.G.CUCGUUGAC.GGCG.CGGCAACC.G.GACCU........................CAUC-....................................................ACGUC.A...C..GGUG..CCAAGGCCAG...CCCAGCgcaagagg............UCAAcgauggccgcgUGUGGG.AA.C..GA..UCAGGGAAGGUCA
NZ_AABD03000001.1/130314-130212    CGCACAGCAUUU.AUAC.AGAA.UAGG.GAAGAGAg..CAG.G.CUCAAUGAU.CCUA.UAGCAACC.G.AC---........................UUAAA....................................................---GA.A...C..GGUG..CUAAA-CCUG...------....................-CCC...........------.AA.A..AA..UAAAAGGGAACUA
NC_002937.3/1264327-1264192        CCUGCGUCACUC.AUGA.CGAG.GGUG.CGAGGGAc..UUG.G.CCCGAUGAC.CACC.CGGCAACC.U.-GUGCaggcgagacgcc............GUCA-................................................gccaGCACA.A...C..GGUG..CCAA--CCAG...CCGCG-ac..................GGGA..........a-CGCGG.GA.A..CA..UGAGGCCAGGCUU
NZ_AAIA01000001.1/71466-71350      AGCUUCAAAAAC.AUUA.AGAG.UGGCgUGAGGGUu..CUG.A.CCCGAUGACcGCC-.CGGCAACC.U.GGCG-........................AAGC-....................................................-CGCC.A...A..GGUG..CCAAGGUCAG...CCCG--....................GAAA...........--CGGG.GA.C..GA..UGUGGCGAACGAC
NZ_AABD03000005.1/216932-217045    GGGUCGUGUAUU.AUAC.AGAAcGAAG.GGAGAGAu..UAG.G.CUCUAUGAA.CUUC.UGGCAACC.U.GCCC-........................ACCA-....................................................-AAGC.A...A..GGUG..CUAAUUCCUA...CCC---....................-AUG...........---UGG.AA.C..UA..UAAAAAGUACGAC
NC_006510.1/460747-460629          UUGCAUACGUUG.CUCG.GGAG.UGAG.GGAGGAA...UUG.G.CUCAAUGAA.CUC-.CGUCAACC.U.GCCG-........................CCUA-....................................................-UAGC.A...A..AGUG..CCAAUUCCAG...CUAAAG....................AAGA..........uCUUUAG.UA.A..AA..UAAGGGGCACCCU
NZ_AAEF02000160.1/414-313          CCGGCAACAC-C.AUCC.AGAG.UGGC.CGAGAGAc..CUG.G.CUCGACGAC.GCCA.CAGCAACC.-.ACCGC........................-GCA-....................................................GCGGC.A...-..GGUG..CUCCCGCCAGG..................................................GG.C..GA..UG-GAGGAACGCA
NC_005364.1/557978-558087          AAAUAAUAUCUU.AUUA.AGAA.CCAU.GGAGAGAu..AAA.A.CUUAAUGAA.GUGG.UAGCAACC.U.A----........................UUAGA....................................................----U.U...A..GGUG..CUUAAAUAAG...GGCU--....................-UUA...........--AGCU.AA.C..AA..UGAGAUUGUCUUA
NZ_AAIK01000053.1/11876-11737      UCCAUUGCUCAUcAUCA.AAAA.AGGC.UGAGGGAa..UAG.A.CCCGGUGAA.GCCU.UGACAACC.G.ACUCCg.......................UUCAA................................................agacGGAAC.A...C..GGUG..ACACAUUCUU...UUAAACgcgc................UAUU......caugaGUUUUC.AG.AcuGA..UACGAUUCACGCC
NZ_AAEF02000010.1/52121-52019      ACUUGACUCGCC.AUCC.AGAG.CGGC.CGAGAGAc..CCG.G.CUCGUCGAC.GCCG.CAGCAACC.U.CCC--........................CCCG-....................................................--GGG.C...A..GGUG..CUCCCGCCGGG..................................................AC.C..GA..UGGGAAGGGGACG
NZ_AAEF02000050.1/6416-6521        UCGAACCACACC.AUCC.AGAG.CGGC.CGAGAGUc..CUG.G.CUCGACGAC.GCCG.CAGCAACC.-.CCCCG........................AGCCC....................................................GGGCG.A...G..GGUG..CUAAAGCCAG...------....................----...........------.GC.C..GA..UGGAGUUCGUGAU
NZ_AAEF02000035.1/11882-11779      CUGGACCCAC-C.AUCC.AGAG.CGGC.CGAGAGAc..CUG.G.CUCGUCGAC.GCCG.CAGCAACC.G.CCCCC........................-UCG-....................................................GGGGU.G...U..GGUG..CUCACGCCAGG..................................................AC.C..GA..UG-GAGGACGACC
NC_001263.1/886190-886055          AGCCACCCACUU.---C.AGAG.CGCC.CGAGAGAc..CUG.G.CUCGACGAC.GGCG.CGGCAACC.G.GAC--ccc.....................AUCAC....................................................--GUC.A...C..GGUG..CCAAGGCCAG...CCCCCUgggcgug.............UCAAcgaugagccgcCGGGCG.GG.A..-C..CAAGCGGGAAGGC
NZ_AAEF02000040.1/10779-10892      GCUGGCCCGACC.AUCC.AGAG.CGGC.CGAGAGAc..CUG.G.CUCGUCGAC.GCCG.CAGCAACC.A.UCCCCcgc.....................CGCCC.................................................cggCGGGG.A...G..GGUG..CUCACGCCAGG..................................................AC.C..GA..UGGGAGGAAGAAG
NZ_AABJ03000007.1/4799-4696        CAGUUAAAACCU.AUUC.AGAGcGUAA.UGAGGGAu..ACC.A.CCCGAUGAG.CUAC.CGGCAACC.U.GCU--........................UUUU-....................................................--UGC.A...A..GGUG..CCCCAGuGGUA...........................................------.AG.C..GA..UGGGUCUAAGUCU
NZ_AAHE01000002.1/179586-179456    CUCGGCACGGUC.AUCC.UGAG.CGCC.CGAGGGAauucCA.GACCCACUGAC.GGCG.CGGCAACC.G.GCCCU........................CAUC-....................................................ACGGC.A...C..GGUG..CCCCGUCUGG...AAGGCCccgcgc..............GCAA.........gaCGCC--.GA.C..GA..UGGCGUGAGAGCG
NZ_AABH02000008.1/48171-48031      UUUAAAACAGCU.AUCA.AGAG.UAGG.CGAGUGAu..ACA.G.CACAAUGAC.CCUG.CACCAACC.G.G-CAAa.......................AUAAC..................gaaaagcagcuacgagaguguauuuucaucaguuUUGAC.A...U..GGUG..GUCCAUCUGU............................................------.AC.A..GA..UAGUCGUCACGUU
NZ_AAHG01000001.1/499488-499600    UAAGAGUGACCC.AUCC.CGAG.CGGC.CGAGAGAc..CUG.G.AUCGUUGAC.GCCG.CAGCAACC.C.UGG--........................AAACC....................................................--UCG.G...U..GGUGgaCGUAGUCCAG...C-----....................GGCA...........-----G.AA.G..GAcgUGGGCAUCGACAU
NZ_AAAP01003574.1/1026-908         UCCGAGCCAACC.AUCC.GGAG.CGGC.CGAGUGAc..GUG.G.CACGUCGAC.GCCG.CAGCAACC.-.-CCCCggaccgc.................CUCG-.............................................gcggccgGGCGC.A...G..GGUG..CUACUGCCAC............................................-----G.AU.C..GA..UGGAGGAGGACUC
NC_001263.1/980694-980823          CCGUGCGCGGUC.AUCC.AGAGuCGCC.CCAGGGUguuuCC.UGCCCGCCUAC.GGCG.CAGCAACC.G.-GCC-........................UUCAU..................................................caCGGUC.A...C..GGUG..CU-UUCAGGaa..AGGGCCg...................UUUA.........ggUGCGCC.GA.C..GA..UGGCGCGAGCGGC
AAGA01012172.1/587-471             AUUGAAACUGUU.AUAA.AGAA.AGGC.AGAGGGAu..UAG.A.CCCGAUGAA.GCCU.UAGCAACC.-.CUUUA........................CUAU-....................................................UAAAG.A...A..GGUG..CUAAAUUCUA...CCAA--....................UUUU...........--UUGG.AU.A..GA..UAACAAAAAUGAA
AAFX01049186.1/415-546             AUCAACGGUCUC.AUUC.AGAG.UGGC.AGAGGGA...CUG.G.CCCGAUGAA.GCCA.CGGCAACC.G.GCCUCg.......................AUAAU.................................................uucGAGGU.GaccA..GGUG..CCAAUUCCAG...CUCGAGc...................GAAA..........gUUCGGGaAA.A..AA..UGAGAAGAGCAGU
AAGA01004112.1/794-937             UCAUGCAUUCUC.AUCA.AGAA.AGGU.GGAGGGAu..CAG.G.UCCUUUGAA.GCCU.UGGCAACC.A.UCUAGuac.....................UUAAU..............................................uaagugCUAGA.A...A..GGUG..CUACAUCCUG...CUUAGUac..................UUAA.aaacuuauguGCUGAG.AA.A..GA..UGAGUGCGAAGAG
AAFX01048923.1/825-710             CUGCAGACGCUU.AUCC.AGAG.UGGC.UGAGGGAa..CAG.G.CCCGUCGAA.GCCA.CAGCAACC.A.GGC--........................GCAA-....................................................--GCC.C...A..GGUG..CUACUUCCUG...CCCGA-....................UAAA...........-CCGGG.AG.A..GA..UAAGAGCCUCGGC
AACY01426272.1/132-241             AGUUUAUUACUU.AUCA.AGAA.AGGU.GGAGGGA...CAG.G.CCCUGUGAA.GCCU.UGGCAACC.U.-----........................UUGAC....................................................-----.-...U..GGUG..CCAAUUCCUGau.UUCCA-....................-AUG...........-UGGAA.UA.A..GA..UAAGUUAAAAGAG
AAFX01098755.1/483-341             UACCGUUUACUU.AUCA.AGAA.AGGC.UGAGGGUa..AUG.G.CCCUGCGAA.GCCU.UGACAACC.U.-CCUUc.......................UACAA...................................cuccuggcggacuugggAAGGA.A...A..GGUG..CCAAAUCCAU...CCUUGCcg..................CGUU..........uGCGGGG.AA.A..GA..UAAGUCAGAUCAC
AAFX01054820.1/1101-968            CGGGACGCUCUU.AUCG.AGAG.UGGU.GGAGGGA...CUG.G.CCCGACGAA.GCC-.CGGCAACC.C.GCCGAacc.....................GUCAA................................................cgguUCGGG.C...G..GGUG..CCAAGUCCGA...CCUCAUucc.................GCAG........cggAUGGGG.AG.A..GA..UGAGAGUUCGAAA
AACY01080826.1/330-455             UUGCAUAAACUU.AUGA.AGAA.AGGU.GGAGGGA...UUG.G.CCCUUUGAA.ACCU.UGGCAACC.-.CUUAG........................CUAAU....................................................AUAAA.A.guA..GGUG..CUAAAUCCAA...UUUCGAuu..................UUUA..........aUUGAAA.UA.A..GA..UAAGUGUGGUUUU
AAFY01008477.1/792-654             GACUCCGUGCUU.AUCA.AGAA.AGGU.GGAGGGAa..UAG.G.CCCUGCGAA.ACCU.UGGCAACC.-.AACUAuaagucccg...............AAUGU.............................................ucgggauUGGAA.A...AucGGUG..CUAAAUCCUA...UUCGCU....................-UUA...........AGCGGA.AA.A..GA..UAAGUAGAAAAAU
AAFX01081827.1/80-234              UGAAUACCGCUC.AUCC.AGAG.GGGU.GGAGGGA...CCG.G.CCCUGCGAA.GCCC.CGGCAACC.A.-CCCGgcuguggcgcgucgcg........AUCCU.........................................gcgaggccggcCGGGAgA...U..GGUG..CCAACUCCGG...CCUGCGa...................CCAA......gguggCGCAGG.GA.A..GA..UGGGGAGAAAGGC
AAFZ01018340.1/187-305             UUGAGAAUCGAU.AUCG.AGAG.CGACgUGAGGGUu..CUG.G.CCCAGUGAAcGUC-.CGGCAACC.U.GCCC-........................CAUG-....................................................-GGGC.A...A..GGUG..CCAAUGCCAG...CCCGG-....................GAAA...........-CCGGG.AA.C..GA..UGUGGUCCACAUG
AAGA01023434.1/7-144               UACUGAAAUGUU.AUCA.AGAA.AGGU.GGAGGGAu..UAG.A.CCCAUUGAA.GCCU.UAGCAACC.-.CUUAG........................ACUUA....................................................CUAAG.A...A..GGUG..CUAAAUUCUA...CUUAAUuuucgauuca..........UUAA....ucgauacAUU-GG.AU.A..GA..UAACUAAAAACUA
AAFX01122557.1/18-159              CCCUGGCUGCUC.AUCC.AGAG.AGGU.GGAGGGA...CCG.G.CCCUGAGAA.ACCU.CGGCAACC.G.CGAA-........................GCGCA....................................................-GUCG.C...U..GGUG..CCAAAUCCGG...CAGAAGuucuccggcaggguggccggGAGA.........caUUUCUG.GA.A..GA..UGAGGAAAUUCGC
AAFX01071693.1/989-870             GGGCGAGCACUU.AUCCcAGAG.UGGC.UGAGGGAa..CAG.GgCCCGCUGAA.GCCA.CAGCAACCaG.GCGC-........................GAGA-....................................................-GCCC.C...C..GGUG..CUACUUCCUG...CCCGA-....................-UCA...........-ACGGG.AG.A..GA..UAAGAGCCUCGGU
AAFX01104703.1/201-32              CCGCGCGCUUUC.AUCA.AGAG.UGAC.UGAGGGA...CUG.G.CCCGUUGAA.GUCA.CGGCAACC.-.GCUCAaagguuggucgaccgcg.......AAAUA...............................gcgcggcagaucagucgauggGGACC.A...-..GGUG..CCAAAUCCAG...CUUCGGugu.................UGUU..ccgacaacaUCGAGG.GA.A..GA..UGAGAGGAUCCGU
AACY01585427.1/646-519             ACGUUUAUUUGU.AUCG.AGAUgAUAC.UGAGGGAu..CUG.G.CCCUUUGAA.GUGUcGAGCAGCC.U.UUU--........................CAGC-....................................................--AUA.A...A..GGUG..CUAAUGCCAG...CCCAACcggc................AAAU........gucGGUGGG.AGuC..GA..UGCGACUUGAUUG
AACY01775498.1/574-468             UCCAUUGUGUUC.AUCA.AGAG.AGUG.UGAGGGUu..CUG.G.CCCUAUGAC.CAUU.CACCAACC.G.GCCCU........................UUCG-....................................................GGGGC.A...C..GGUG..GUAACGCCAG...------....................AUUC...........------.--.-..GA..UGAGGAGAAACCA
AACY01520571.1/680-806             UACGAAAUUGGU.AUCG.AGAUgACAC.UGAGGGAu..CUG.G.CCCUUUGAA.GUGAcGAGCAGCC.U.UUU--........................UCAGC....................................................--AUA.A...A..GGUG..CUAAUGCCAG...CCCAACcgga................AUAU..........aGGUGGG.AGuC..GA..UGCGACUUGAUUG
AACY01438816.1/560-676             UCAGGGGCGUUC.AUCA.AGAG.AGUG.UGAGGGUu..CUG.G.CCCUAUGAC.CAUU.CACCAACC.G.GCCCC........................UUCG-....................................................GGGGC.A...C..GGUG..GUAACGCCAG...AUUC--....................-GAU...........--GAGG.AG.A..AA..UCAUGGUCAUGUC
AACY01675808.1/610-483             ACUAUUAUAUGU.AUCA.CGAUgACAC.UGAGGGAu..CUG.G.CCCUUUGAA.GUGUcGAGCAUCC.U.UUU--........................CAGC-....................................................--AUA.A...A..GGUG..CUAAUGCCAG...CCCAUCgggu................AGUU........gacGGUGGG.AGuC..GA..UGCGACUCGAUUC
AACY01111288.1/617-741             AAAAGUUAAUGC.AUCG.AGAUgACAC.GGAGGGAu..CUG.G.CCCUUUGAU.GUGUcAAGCAGCC.U.UUU--........................CAGC-....................................................--CUG.A...A..GGUG..CUAAAGCCAG...UCUCUUc...................CUAA.......guggGAGGGA.AU.C..GA..UGCGACUCGAAGG
AACY01470187.1/42-170              GCACUAUUAUGU.AUCA.AGAUgACAC.UGAGGGAu..CUG.G.CCCUUUGAA.GUGUcGAGCAGCC.U.UUU--........................CAGC-....................................................--GUA.U...A..GGUG..CUAAUGCCAG...CCCAAUcggc................UAAU.......ugucGGUGGG.AGuC..GA..UGCGACUCGAUUC
AACY01379654.1/207-340             UUUGCCUUGCUU.AUCA.AGAA.AGAC.CGAGGGA...UUG.GgCCCGCUGAC.GUCU.UAGCAACC.-.UUCUGguagg...................AUUUC.............................cgagcaaagcucggcaaccucccCGGUU.U...C..GGUG..CUACCUCCCA...------....................----...........------.CC.A..GA..UGAGCUAAUCUCU
AAFZ01007634.1/875-1007            UCAUGCAUUCUC.CAUC.AGAA.CGGU.GGAGGCAu..CAG.GuCCUUUUGAA.GCCU.UGGCAAAC.-.--AUCugguacuu................AUUAA..................................................guGCUAA.A...A..GGUG..-UACAUCCUG...CUGGUAca..................AUAU..........uUGUCUG.AA.A..AG..UGAUUCAAGAGUU
#=GC SS_cons                       ....<<<<<<<<.<<<.....<.<<<<.[[[<<<....AAA.A.>>>...]]].>>>>.><<<..<<.<.<<<<<.................................................................................>>>>>.....>..>>.>..>>...<aaaa...<<<<<<...................................>>>>>>....>..>>..>>>>>>>>>....
#=GC SS_label                      ....=====P1=====.....--P2--....P2a....=P2b=.P2a.......--P2--=======P3======.................................................................................=========P3==========....P2b=...--P4--...................................--P4--.......======P1=====....
#=GC predicted_pair_1              ............................[.......................]..............................................................................................................................................................................................................
#=GC predicted_pair_2              ....................................................................................................................................................................................<..........................................................>...................
#=GC RF                            auaaaaucUCUU.AUCa.AGAG.AGGu.GGAGGGA...CUG.G.CCCuAUGAA.aCCU.CaGCAACC.g.gccua........................uUuaa....................................................uaggu.A...c..GGUG..CuAAUUCCuG...CAaaac....................auaa...........guuuUG.AA.A..GA..UAAGAgaaggauu
#=GC SS_align                      ::::((((((((.(((,.,,,<.<<<<.---<<<_...___._.>>>------.>>>>.><<<<-<<.<.<<<<<........................_____....................................................>>>>>.-...>..>>>>..>>,,,,,,,,...<<<<<<....................____...........>>>>>>.,,.,..))..)))))))))::::
//
