# Supplementary material for: The distributions, mechanisms, and structures of metabolite-binding riboswitches
Source: Genome Biol. 2007 Nov 12;8(11):R239. doi: 10.1186/gb-2007-8-11-r239 (PMC2258182; doi:10.1186/gb-2007-8-11-r239)
Supplement: Additional data file 1 — Sequence alignments of the riboswitch aptamer data sets annotated with new base-base interactions in Stockholm format. [file gb-2007-8-11-r239-S1.zip › Stockholm/SAM-II.stk]

# STOCKHOLM 1.0

#=GS NC_004463.1/1219779-1219703        organism  Bradyrhizobium japonicum USDA 110
#=GS NC_003047.1/580190-580115          organism  Sinorhizobium meliloti 1021
#=GS NC_003062.1/429234-429159          organism  Agrobacterium tumefaciens str. C58
#=GS NC_003304.1/429434-429359          organism  Agrobacterium tumefaciens str. C58
#=GS NZ_AAED02000008.1/69660-69735      organism  Mesorhizobium sp. BNC1
#=GS NC_003047.1/3461765-3461839        organism  Sinorhizobium meliloti 1021
#=GS NZ_AAIS01000001.1/1100106-1100182  organism  Nitrobacter hamburgensis X14
#=GS NC_005296.1/5380768-5380844        organism  Rhodopseudomonas palustris CGA009
#=GS NC_003317.1/1664139-1664215        organism  Brucella melitensis 16M
#=GS NC_004310.3/318161-318085          organism  Brucella suis 1330
#=GS NC_006932.1/340054-339978          organism  Brucella abortus biovar 1 str. 9-941
#=GS NC_003062.1/2703249-2703322        organism  Agrobacterium tumefaciens str. C58
#=GS NC_003304.1/2703360-2703433        organism  Agrobacterium tumefaciens str. C58
#=GS NC_004463.1/1515208-1515284        organism  Bradyrhizobium japonicum USDA 110
#=GS NZ_AAED02000001.1/195270-195344    organism  Mesorhizobium sp. BNC1
#=GS NZ_AAAG02000001.1/970178-970105    organism  Rhodospirillum rubrum
#=GS NZ_AAAP01003864.1/43187-43112      organism  Magnetospirillum magnetotacticum MS-1
#=GS NC_005296.1/5009666-5009590        organism  Rhodopseudomonas palustris CGA009
#=GS NC_002678.2/4543370-4543296        organism  Mesorhizobium loti MAFF303099
#=GS NC_002678.2/2853662-2853736        organism  Mesorhizobium loti MAFF303099
#=GS NZ_AAIS01000002.1/212898-212822    organism  Nitrobacter hamburgensis X14
#=GS NZ_AAFG02000012.1/39305-39230      organism  Silicibacter sp. TM1040
#=GS NZ_AAIG01000004.1/111515-111590    organism  Jannaschia sp. CCS1
#=GS NC_002927.3/4852882-4852805        organism  Bordetella bronchiseptica RB50
#=GS NC_002929.2/48077-48154            organism  Bordetella pertussis Tohama I
#=GS NC_002928.3/4417695-4417618        organism  Bordetella parapertussis 12822
#=GS NZ_AAAE01000150.1/27828-27755      organism  Rhodobacter sphaeroides 2.4.1
#=GS NC_004463.1/7516215-7516140        organism  Bradyrhizobium japonicum USDA 110
#=GS NC_002971.2/1955256-1955185        organism  Coxiella burnetii RSA 493
#=GS NC_002971.2/99863-99938            organism  Coxiella burnetii RSA 493
#=GS NC_006677.1/1829617-1829541        organism  Gluconobacter oxydans 621H
#=GS NC_003911.11/1410075-1410149       organism  Silicibacter pomeroyi DSS-3
#=GS NZ_AAFQ02000001.1/189270-189342    organism  Polaromonas sp. JS666
#=GS NZ_AAEM01000014.1/96194-96122      organism  Rubrivivax gelatinosus PM1
#=GS NZ_AADF01000001.1/1218407-1218335  organism  Dechloromonas aromatica RCB
#=GS NZ_AAFH01000003.1/273404-273480    organism  Thiobacillus denitrificans ATCC 25259
#=GS NZ_AADX02000016.1/28968-29052      organism  Methylobacillus flagellatus KT
#=GS NC_006513.1/1668391-1668465        organism  Azoarcus sp. EbN1
#=GS NC_005085.1/1718551-1718478        organism  Chromobacterium violaceum ATCC 12472
#=GS NZ_AAAG02000001.1/82642-82568      organism  Rhodospirillum rubrum
#=GS NC_004663.1/4108971-4109044        organism  Bacteroides thetaiotaomicron VPI-5482
#=GS NC_003228.3/69588-69660            organism  Bacteroides fragilis NCTC 9343
#=GS NC_006347.1/64055-64127            organism  Bacteroides fragilis YCH46
#=GS NC_002950.2/1994573-1994644        organism  Porphyromonas gingivalis W83
#=GS NC_006570.1/167445-167367          organism  Francisella tularensis subsp. tularensis SCHU S4
#=GS NZ_AADF01000001.1/1281606-1281530  organism  Dechloromonas aromatica RCB
#=GS NZ_AAFQ02000002.1/263441-263518    organism  Polaromonas sp. JS666

#=GS NC_004463.1/1219779-1219703        taxonomy  Bacteria; Proteobacteria; Alphaproteobacteria; Rhizobiales; Bradyrhizobiaceae; Bradyrhizobium; japonicum USDA 110
#=GS NC_003047.1/580190-580115          taxonomy  Bacteria; Proteobacteria; Alphaproteobacteria; Rhizobiales; Rhizobiaceae; Sinorhizobium/Ensifer group; Sinorhizobium; meliloti
#=GS NC_003062.1/429234-429159          taxonomy  Bacteria; Proteobacteria; Alphaproteobacteria; Rhizobiales; Rhizobiaceae; Rhizobium/Agrobacterium group; Agrobacterium; tumefaciens str. C58
#=GS NC_003304.1/429434-429359          taxonomy  Bacteria; Proteobacteria; Alphaproteobacteria; Rhizobiales; Rhizobiaceae; Rhizobium/Agrobacterium group; Agrobacterium; tumefaciens str. C58
#=GS NZ_AAED02000008.1/69660-69735      taxonomy  Bacteria; Proteobacteria; Alphaproteobacteria; Rhizobiales; Phyllobacteriaceae; Mesorhizobium; sp.
#=GS NC_003047.1/3461765-3461839        taxonomy  Bacteria; Proteobacteria; Alphaproteobacteria; Rhizobiales; Rhizobiaceae; Sinorhizobium/Ensifer group; Sinorhizobium; meliloti
#=GS NZ_AAIS01000001.1/1100106-1100182  taxonomy  Bacteria; Proteobacteria; Alphaproteobacteria; Rhizobiales; Bradyrhizobiaceae; Nitrobacter; hamburgensis
#=GS NC_005296.1/5380768-5380844        taxonomy  Bacteria; Proteobacteria; Alphaproteobacteria; Rhizobiales; Bradyrhizobiaceae; Rhodopseudomonas; palustris
#=GS NC_003317.1/1664139-1664215        taxonomy  Bacteria; Proteobacteria; Alphaproteobacteria; Rhizobiales; Brucellaceae; Brucella; melitensis
#=GS NC_004310.3/318161-318085          taxonomy  Bacteria; Proteobacteria; Alphaproteobacteria; Rhizobiales; Brucellaceae; Brucella; suis
#=GS NC_006932.1/340054-339978          taxonomy  Bacteria; Proteobacteria; Alphaproteobacteria; Rhizobiales; Brucellaceae; Brucella; abortus biovar 1 str. 9-941
#=GS NC_003062.1/2703249-2703322        taxonomy  Bacteria; Proteobacteria; Alphaproteobacteria; Rhizobiales; Rhizobiaceae; Rhizobium/Agrobacterium group; Agrobacterium; tumefaciens str. C58
#=GS NC_003304.1/2703360-2703433        taxonomy  Bacteria; Proteobacteria; Alphaproteobacteria; Rhizobiales; Rhizobiaceae; Rhizobium/Agrobacterium group; Agrobacterium; tumefaciens str. C58
#=GS NC_004463.1/1515208-1515284        taxonomy  Bacteria; Proteobacteria; Alphaproteobacteria; Rhizobiales; Bradyrhizobiaceae; Bradyrhizobium; japonicum USDA 110
#=GS NZ_AAED02000001.1/195270-195344    taxonomy  Bacteria; Proteobacteria; Alphaproteobacteria; Rhizobiales; Phyllobacteriaceae; Mesorhizobium; sp.
#=GS NZ_AAAG02000001.1/970178-970105    taxonomy  Bacteria; Proteobacteria; Alphaproteobacteria; Rhodospirillales; Rhodospirillaceae; Rhodospirillum; rubrum
#=GS NZ_AAAP01003864.1/43187-43112      taxonomy  Bacteria; Proteobacteria; Alphaproteobacteria; Rhodospirillales; Rhodospirillaceae; Magnetospirillum; magnetotacticum MS-1
#=GS NC_005296.1/5009666-5009590        taxonomy  Bacteria; Proteobacteria; Alphaproteobacteria; Rhizobiales; Bradyrhizobiaceae; Rhodopseudomonas; palustris
#=GS NC_002678.2/4543370-4543296        taxonomy  Bacteria; Proteobacteria; Alphaproteobacteria; Rhizobiales; Phyllobacteriaceae; Mesorhizobium; loti
#=GS NC_002678.2/2853662-2853736        taxonomy  Bacteria; Proteobacteria; Alphaproteobacteria; Rhizobiales; Phyllobacteriaceae; Mesorhizobium; loti
#=GS NZ_AAIS01000002.1/212898-212822    taxonomy  Bacteria; Proteobacteria; Alphaproteobacteria; Rhizobiales; Bradyrhizobiaceae; Nitrobacter; hamburgensis
#=GS NZ_AAFG02000012.1/39305-39230      taxonomy  Bacteria; Proteobacteria; Alphaproteobacteria; Rhodobacterales; Rhodobacteraceae; Silicibacter; sp.
#=GS NZ_AAIG01000004.1/111515-111590    taxonomy  Bacteria; Proteobacteria; Alphaproteobacteria; Rhodobacterales; Rhodobacteraceae; Jannaschia; sp.
#=GS NC_002927.3/4852882-4852805        taxonomy  Bacteria; Proteobacteria; Betaproteobacteria; Burkholderiales; Alcaligenaceae; Bordetella; bronchiseptica
#=GS NC_002929.2/48077-48154            taxonomy  Bacteria; Proteobacteria; Betaproteobacteria; Burkholderiales; Alcaligenaceae; Bordetella; pertussis Tohama I
#=GS NC_002928.3/4417695-4417618        taxonomy  Bacteria; Proteobacteria; Betaproteobacteria; Burkholderiales; Alcaligenaceae; Bordetella; parapertussis
#=GS NZ_AAAE01000150.1/27828-27755      taxonomy  Bacteria; Proteobacteria; Alphaproteobacteria; Rhodobacterales; Rhodobacteraceae; Rhodobacter; sphaeroides 2.4.1
#=GS NC_004463.1/7516215-7516140        taxonomy  Bacteria; Proteobacteria; Alphaproteobacteria; Rhizobiales; Bradyrhizobiaceae; Bradyrhizobium; japonicum USDA 110
#=GS NC_002971.2/1955256-1955185        taxonomy  Bacteria; Proteobacteria; Gammaproteobacteria; Legionellales; Coxiellaceae; Coxiella; burnetii RSA 493
#=GS NC_002971.2/99863-99938            taxonomy  Bacteria; Proteobacteria; Gammaproteobacteria; Legionellales; Coxiellaceae; Coxiella; burnetii RSA 493
#=GS NC_006677.1/1829617-1829541        taxonomy  Bacteria; Proteobacteria; Alphaproteobacteria; Rhodospirillales; Acetobacteraceae; Gluconobacter; oxydans
#=GS NC_003911.11/1410075-1410149       taxonomy  Bacteria; Proteobacteria; Alphaproteobacteria; Rhodobacterales; Rhodobacteraceae; Silicibacter; pomeroyi DSS-3
#=GS NZ_AAFQ02000001.1/189270-189342    taxonomy  Bacteria; Proteobacteria; Betaproteobacteria; Burkholderiales; Comamonadaceae; Polaromonas; sp.
#=GS NZ_AAEM01000014.1/96194-96122      taxonomy  Bacteria; Proteobacteria; Betaproteobacteria; Burkholderiales; Rubrivivax; gelatinosus
#=GS NZ_AADF01000001.1/1218407-1218335  taxonomy  Bacteria; Proteobacteria; Betaproteobacteria; Rhodocyclales; Rhodocyclaceae; Dechloromonas; aromatica
#=GS NZ_AAFH01000003.1/273404-273480    taxonomy  Bacteria; Proteobacteria; Betaproteobacteria; Hydrogenophilales; Hydrogenophilaceae; Thiobacillus; denitrificans ATCC 25259
#=GS NZ_AADX02000016.1/28968-29052      taxonomy  Bacteria; Proteobacteria; Betaproteobacteria; Methylophilales; Methylophilaceae; Methylobacillus; flagellatus
#=GS NC_006513.1/1668391-1668465        taxonomy  Bacteria; Proteobacteria; Betaproteobacteria; Rhodocyclales; Rhodocyclaceae; Azoarcus; sp.
#=GS NC_005085.1/1718551-1718478        taxonomy  Bacteria; Proteobacteria; Betaproteobacteria; Neisseriales; Neisseriaceae; Chromobacterium; violaceum ATCC 12472
#=GS NZ_AAAG02000001.1/82642-82568      taxonomy  Bacteria; Proteobacteria; Alphaproteobacteria; Rhodospirillales; Rhodospirillaceae; Rhodospirillum; rubrum
#=GS NC_004663.1/4108971-4109044        taxonomy  Bacteria; Bacteroidetes; Bacteroidetes (class); Bacteroidales; Bacteroidaceae; Bacteroides; thetaiotaomicron VPI-5482
#=GS NC_003228.3/69588-69660            taxonomy  Bacteria; Bacteroidetes; Bacteroidetes (class); Bacteroidales; Bacteroidaceae; Bacteroides; fragilis NCTC 9343
#=GS NC_006347.1/64055-64127            taxonomy  Bacteria; Bacteroidetes; Bacteroidetes (class); Bacteroidales; Bacteroidaceae; Bacteroides; fragilis
#=GS NC_002950.2/1994573-1994644        taxonomy  Bacteria; Bacteroidetes; Bacteroidetes (class); Bacteroidales; Porphyromonadaceae; Porphyromonas; gingivalis
#=GS NC_006570.1/167445-167367          taxonomy  Bacteria; Proteobacteria; Gammaproteobacteria; Thiotrichales; Francisellaceae; Francisella; tularensis subsp.
#=GS NZ_AADF01000001.1/1281606-1281530  taxonomy  Bacteria; Proteobacteria; Betaproteobacteria; Rhodocyclales; Rhodocyclaceae; Dechloromonas; aromatica
#=GS NZ_AAFQ02000002.1/263441-263518    taxonomy  Bacteria; Proteobacteria; Betaproteobacteria; Burkholderiales; Comamonadaceae; Polaromonas; sp.

NC_004463.1/1219779-1219703        UCACUUAUCCCGUGGU...GAUUUGAGCC........GGCC.GGCUUGC.AGCCACG..UUAAAUAAGUC.GCUAAACA..GGCCGGGGACCUCU
NC_003047.1/580190-580115          AGCUUUAUCCCGUGGU...GAUUUGGCC.........GGUC.GGCUUGC.AGCCACG..UUAAACAAGUA.GCUAAAAA..GGCCGGGUGUCAAA
NC_003062.1/429234-429159          AAGCUUAUCCCGUGGU...GAUUUGGCC.........GGUC.GGCUUGC.AGCCACG..UUAAACAAGUG.GCUAAAAA..GACCGGGUGCUAGG
NC_003304.1/429434-429359          AAGCUUAUCCCGUGGU...GAUUUGGCC.........GGUC.GGCUUGC.AGCCACG..UUAAACAAGUG.GCUAAAAA..GACCGGGUGCUAGG
NZ_AAED02000008.1/69660-69735      ACUUUAUCCCCGUGGU...GAUUUGGCC.........GGUC.GGCUUGC.AGCCACG..UUAAAGAAGUC.GCUAAAAA..GGCCGUGCUCGAAG
NC_003047.1/3461765-3461839        UCAAAUGAUCCGUGGU...GAUUUGGCC.........GGCC.GGCUUGC.AGCCACG..UUAAAGAAGUC.GCUAAAG...GGCCGAGGGAACAA
NZ_AAIS01000001.1/1100106-1100182  UGACCUGUCCCGUGGU...GAUUUGAGCC........GGCC.GGCUUGC.AGCCACG..UUAAAUAAGUU.GCUAAACA..GGCCGGGGACAAUG
NC_005296.1/5380768-5380844        CGACUUAUCCCGUGGU...GAUUUGAGCC........GGCC.GGCUUGC.AGCCACG..UUAAACAAGUC.GCUAAACA..GGCCGGGGACGUUG
NC_003317.1/1664139-1664215        AAACCUGUUCCGUGGU...GAUUUGGCC.........GGCC.GGCUUGC.AGCCACG..UUAAAGAAUUC.GCUAAAUAA.GGCCGCGGUUCGUU
NC_004310.3/318161-318085          AAACCUGUUCCGUGGU...GAUUUGGCC.........GGCC.GGCUUGC.AGCCACG..UUAAAGAAUUC.GCUAAAUAA.GGCCGCGGUUCGUU
NC_006932.1/340054-339978          AAACCUGUUCCGUGGU...GAUUUGGCC.........GGCC.GGCUUGC.AGCCACG..UUAAAGAAUUC.GCUAAAUAA.GGCCGCGGUUCGUU
NC_003062.1/2703249-2703322        GAAACGCCUCAGUGGU...GAUUUGCC..........GACC.GGCUUGC.AGCCACU..UUAAAGAAGUC.GCUAAAG...GGUCGAGGAAAAGG
NC_003304.1/2703360-2703433        GAAACGCCUCAGUGGU...GAUUUGCC..........GACC.GGCUUGC.AGCCACU..UUAAAGAAGUC.GCUAAAG...GGUCGAGGAAAAGG
NC_004463.1/1515208-1515284        UUGCCUGUUCCGUGGU...CAUUUGAGCC........GGCC.GGCUUGC.AGCCACG..UUAAAAAACUC.GCUAAACA..GGCCGGGGACGCUU
NZ_AAED02000001.1/195270-195344    CAGGCGAACCCGUGGU...GAUUUGGCC.........GGUC.GGCUUGC.AGCCACG..UAAAAGAAGUC.GCUAAAA...GGCCGUGGAUACCA
NZ_AAAG02000001.1/970178-970105    GCCCCAGAUUCGUGGG...GAUUUGA...........GACC.GGCUUGC.GCCCACG..UUAAACAAACA.GCUAAAAG..GGUCGUGUGACGAA
NZ_AAAP01003864.1/43187-43112      UGUCUUGGUCCGUGGU...GAUUUGUCC.........GACC.GGAUUGC.GGCCACG..UUAAACAUCCC.GCUAAAGA..GGUCCGAGCGCUCC
NC_005296.1/5009666-5009590        AACCAGAACUCGUGGU...CAUUUGAGCC........GGCC.GGCUUGC.AGCCACG..UUAAACAACUC.GCUAAACA..GGCCGGGGACAGUU
NC_002678.2/4543370-4543296        GUCGUUAUCCCGUGGU...GAUUUGGCC.........GGUC.GGCUUGC.AGCCACG..UUAAACAAGUC.GCUAAAG...GACCGUUGGCCGCG
NC_002678.2/2853662-2853736        GCAACAGUUCCGUGGU...GAUUUGGCC.........GGUC.GGCUUGC.AGCCACG..UUAAACAAUUC.GCUAAAG...GGCCGUUUGCGUGA
NZ_AAIS01000002.1/212898-212822    CCGAUCAUUCCGUGGU...CAUUUGAGCC........GGCC.GGCUUGC.AGCCACG..UUAAACAACUC.GCUAAACA..GGCCGGGGACAGCA
NZ_AAFG02000012.1/39305-39230      AUCAAGACCCCGUGGC...GAUUUGUUU..........ACC.GGAUUGCGGGCCACG..UAAAACAAGCC.GCUAAAGA..GGUCAGGACGACGG
NZ_AAIG01000004.1/111515-111590    AGCCAAGGGCCGUGGC...GAUUUGUGA..........ACC.GGAUUGCGGGCCACG..UUAAACAUACC.GCUAAAGA..GGUCGAGGCCGCUG
NC_002927.3/4852882-4852805        CACAUUGUUCGGCGCC...GAUUUGCCU.........GAUC.CGCUUGC.GGGCGCCUCUUAUAAAUCCA.GCUAAAGA..GGUCUGAAUGACCA
NC_002929.2/48077-48154            CACAUUGUUCGGCGCC...GAUUUGCCU.........GAUC.CGCUUGC.GGGCGCCUCUUAUAAAUCCA.GCUAAAGA..GGUCUGAAUGACCA
NC_002928.3/4417695-4417618        CACAUUGUUCGGCGCC...GAUUUGCCU.........GAUC.CGCUUGC.GGGCGCCUCUUAUAAAUCCA.GCUAAAGA..GGUCUGAAUGACCA
NZ_AAAE01000150.1/27828-27755      GGGCAAAAGCCGUGGU...GCUUUGU............GCC.GGAUUGCGGGCCACG..UUAAAGAAACC.GCUAAAGA..GGCGAGGGCCCGCC
NC_004463.1/7516215-7516140        GCGUUCGUCCAGCGCC...GAUUUGAUC..........CUC.AGCUUGC.GGGCGCU.UCUAAAAAUGCA.GCUAAAGA..GACCCGCUAUCCCU
NC_002971.2/1955256-1955185        AUAUUAAAAACAUGCC...GAUUUGAUA..........AUC.AGCUUGC.GGGCAU....UAAAA.AACA.GCUAAAGC..GGUGCACUUAGUUA
NC_002971.2/99863-99938            UGUAAGAUUUUGCGCC...GAUUUGAGC..........CUC.AGCUUGC.GGGCGCA.UCAAUAAAUACA.GCUAAAGC..GGGAGUGCAGAUCU
NC_006677.1/1829617-1829541        CGUGCCUGACCCUCGU...GAUUUGAGC.........GGCC.GGCUUGC.GGCGAGGCUAAAGAACUGC..GCUAAAGA..GGCCCUGCGUCGUU
NC_003911.11/1410075-1410149       UCAGGAACCACGUGGC...GAUUUGUU...........ACC.GGAUUGCGGGCCACG.CUAAACAUCACC.GCUAAAA...GGUCAGGAUGAAAG
NZ_AAFQ02000001.1/189270-189342    UACUUGCCGCAGCGCC...GAUUUG.............CUC.AGCUUGC.GGGCGCU..UAAAAAGUACC.GCUAAAGAC.GAACAUCCAUGAAC
NZ_AAEM01000014.1/96194-96122      UUCCGCCCACAGCGCC...GAUUUGA............UCC.GGAUUGC.GGGCGCU..CAACAAAUGCA.GCUAAAGA..GGGGCCCUCGACCG
NZ_AADF01000001.1/1218407-1218335  GCACUUCAGCGGCGCC...GAUUUGA...........GCUC.UGAUUGC.GGGCGC...UUAUAAAUACA.GCUAAAAC..GGGAACCACCCAGU
NZ_AAFH01000003.1/273404-273480    UUCGGCCGGACGCGCC...GAUUUGAA..........UCCC.AGCUUGC.GGGCGC..UUGAAAAAUACG.GCUAAAGCGAGGCGACGGAAACCC
NZ_AADX02000016.1/28968-29052      UAUCAAUCCAUGCGCC...GAUUUGAGGAGAAGUAGCACUC.AGCUUGC.GGGCGCA..AUAUAAAUACU.GCUAAAGC..GAGUUGAUAUUGAU
NC_006513.1/1668391-1668465        UUCGCCUCCACGCGCC...GAUUUGAA..........CCAC.AGCUUGC.GGGCGC..UCAAUAAAUCCG.GCUAAAGC..GAGGGCGACCCAGU
NC_005085.1/1718551-1718478        CUAAUGUUCAUGCGCC...GAUUUGA............CAC.AGCUUGC.GGGCGC..UCGAUAAAUGCCAGCUAAAGC..GUAUCCGGAUCAAC
NZ_AAAG02000001.1/82642-82568      GGUCACACUACGCGCC...GAUUUGCU..........CCUC.AGCUUGC.GGGCGCG..CAACAAAUGCG.GCUAAAGC..GGGGGGCGUCGGGU
NC_004663.1/4108971-4109044        GAAAUGAAAGUGUGG.ACAGAUUUG.............AGC.AGCUUGC.AACCACG..GAAAA.AAAU..GCUAAAACACGUCUUGUUGACGCC
NC_003228.3/69588-69660            UGAAAUGAAAUGUGG.AAAGAUUUG.............AGU.AGCUUGC.AACCACA..GAAAA.AAAU..GCUAAAACA.ACAUUCCCUUCUGU
NC_006347.1/64055-64127            UGAAAUGAAAUGUGG.AAAGAUUUG.............AGU.AGCUUGC.AACCACA..GAAAA.AAAU..GCUAAAACA.ACAUUCCCUUCUGU
NC_002950.2/1994573-1994644        AACCAAUCAGCGUGG.AAGGAUUUGU............AAU..GCUUGC.AACCACG..AGAAA.AAAU..GCUAAAAC..AUUUCUUCUUAGAA
NC_006570.1/167445-167367          UAAUAGCGCAAGUCGCUG.UAUUUAAC...........AAACAACUUGCUUGCGACA..UUAAAUAAUAA.GCUAAAGC.AUUUCUACCAAAUUU
NZ_AADF01000001.1/1281606-1281530  AUAUUAUCCGUUCGCC...GAGUUAAAC.........AGAC.AACUUGCGGGGCGAC..UAAUAAAUUCU.GCUAAAGC..GUCACCUGCUCGUG
NZ_AAFQ02000002.1/263441-263518    UAAUGCAAGGGUCGCC...GAGUUACU..........GAAC.AACUUGCAGGGCGACAUUAAACCAAACU.GCUAAAGC..GUUCGCCGAGGCAC
AACY01634724.1/748-819             AAAAUUUUUGUGCGCU...GAUUUA.............ACU.GAAUUGC.GAGCGC..UUUAAAAAAACC.GCUAAAAA..AGUUUUUUUCUCAC
AACY01020306.1/1313-1384           AAAUAAUAUUUGCGCU...GAUUUA.............ACU.GAAUUGC.GAGCGC..UAUAAAAAAACC.GCUAAAAA..AGUUUUUUUUACCU
AACY01690877.1/295-223             AAACAUUAUUUGCGCU...GAUUUA............AACU.GAAUUGC.GAGCGC..UUAAAAAAAACC.GCUAAAUA..AGUUUUUUUUCUCC
AACY01230350.1/532-461             ACAAAAAUUAUGCGCU...GAUUUA.............ACU.GAAUUGC.GAGCGC..UUUAAAAAAACC.GCUAAAAA..AGUUUUUUUUCUCA
AACY01250056.1/665-736             ACAAAAUUUGUGCGCU...GAUUUA.............ACU.GAAUUGC.GAGCGC..UUUAAAAAAACC.GCUAAAAA..AGUUUUUUUUCUCA
AACY01016228.1/577-649             AAAUAUUACUUGCGCU...GAUUUA............AACU.GAAUUGC.GAGCGC..UUAAAAAAAACC.GCUAAAUA..AGUUUUUUUUCUCC
AACY01253705.1/33-104              ACAAAAUUUAUGCGCU...GAUUUA.............ACU.GAAUUGC.GAGCGC..UUUAAAAAAACC.GCUAAAGA..AGUUUUUUUUCUCA
AACY01751567.1/295-224             AAAUAAUUUAUGCGCU...GAUUUA.............ACU.GAAUUGC.GAGCGC..UUUAAAAAAACC.GCUAAAUA..AGUUUUUUUACCUC
AACY01278945.1/193-122             ACAUAAAAAGAGCGCU...GAUUUA.............ACU.GAAUUGC.GAGCGCU..UUAAAAAAACC.GCUAAAUA..AGUUUUUUUACCUC
AACY01457158.1/852-781             ACAUAAAAAGAGCGCU...GAUUUA.............ACU.GAAUUGC.GAGCGCU..UUAAAAAAACC.GCUAAAUA..AGUUUUUUUACCUC
AACY01569318.1/164-93              ACAUAAAAAGAGCGCU...GAUUUA.............ACU.GAAUUGC.GAGCGCU..UUAAAAAAACC.GCUAAAUA..AGUUUUUUUACCUC
AACY01600729.1/120-191             ACAUAAAAAGAGCGCU...GAUUUA.............ACU.GAAUUGC.GAGCGCU..UUAAAAAAACC.GCUAAAUA..AGUUUUUUUACCUC
AACY01634414.1/716-645             ACAUAAAAAGAGCGCU...GAUUUA.............ACU.GAAUUGC.GAGCGCU..UUAAAAAAACC.GCUAAAUA..AGUUUUUUUACCUC
AACY01303516.1/372-301             CAAAACUCAGUGCGCU...GAUUUA.............ACU.GAAUUGC.GAGCGC..UUUAAAAAAACC.GCUAAAAA..AGUUUUUUUCUCAC
AACY01321748.1/123-51              AAAAGCUUUUUGCGCU...GAUUUA............AACU.GAAUUGC.GAGCGC..UUUAAAAAACCU.GCUAAAAA..AGUUUUUUACCUCA
AACY01043753.1/215-286             ACAAAAUUUAUGCGCU...GAUUUA.............CCU.GAAUUGC.GAGCGC..UUUAAAAAAACC.GCUAAAAA..AGUUUUUUUUCUCA
AACY01049918.1/968-897             ACAAAAUUUAUGCGCU...GAUUUA.............CCU.GAAUUGC.GAGCGC..UUUAAAAAAACC.GCUAAAAA..AGUUUUUUUUCUCA
AACY01101458.1/5923-5852           ACAAAAUUUAUGCGCU...GAUUUA.............CCU.GAAUUGC.GAGCGC..UUUAAAAAAACC.GCUAAAAA..AGUUUUUUUUCUCA
AACY01128340.1/608-537             ACAAAAUUUAUGCGCU...GAUUUA.............CCU.GAAUUGC.GAGCGC..UUUAAAAAAACC.GCUAAAAA..AGUUUUUUUUCUCA
AACY01411038.1/144-215             ACAAAAUUUAUGCGCU...GAUUUA.............CCU.GAAUUGC.GAGCGC..UUUAAAAAAACC.GCUAAAAA..AGUUUUUUUUCUCA
AACY01525434.1/163-234             ACAAAAUUUAUGCGCU...GAUUUA.............CCU.GAAUUGC.GAGCGC..UUUAAAAAAACC.GCUAAAAA..AGUUUUUUUUCUCA
AACY01547195.1/159-230             ACAAAAUUUAUGCGCU...GAUUUA.............CCU.GAAUUGC.GAGCGC..UUUAAAAAAACC.GCUAAAAA..AGUUUUUUUUCUCA
AACY01549185.1/26-97               ACAAAAUUUAUGCGCU...GAUUUA.............CCU.GAAUUGC.GAGCGC..UUUAAAAAAACC.GCUAAAAA..AGUUUUUUUUCUCA
AACY01267576.1/737-808             UACAAAAUUCUGCGCU...GAUUUA.............CCU.GAAUUGC.GAGCGCU..UUAAAAAAACC.GCUAAAAA..AGUUUUUUAUCUCA
AACY01000458.1/1109-1038           AAACAAUAUUUGCGCU...GAUUUA............AACU.GAAUUGC.GAGCGC...UUAAAAAAACC.GCUAAACA..AGUUUUUUUCCUCC
AACY01357550.1/480-552             AAAUACUACUUGCGCU...GAUUUA............AACU.GAAUUGC.GAGCGC..UUAAAAAAAACC.GCUAAAUA..AGUUUUUUUUCUCC
AACY01789429.1/402-473             ACAAAAUUUAUGCGCU...GAUUUA.............CCU.GAAUUGC.GAGCGC..UUUAAAAAAACC.GCUAAAAA..AGUUUUUUUUUCUC
AACY01453671.1/551-480             ACAAAAUUUGUGCGCU...GAUUUA.............ACU.GAAUUGC.GAGCGC..UUUAAAAAAACA.GCUAAAAA..AGUUUUUUUUCCUC
AACY01619100.1/399-470             AAAAAAAAUAUGCGCU...GAUUUA.............ACU.GAAUUGC.GAGCGC..UUAAAAAAAACC.GCUAAACA..AGUUUUUUUCUCAC
AACY01372079.1/297-368             ACAAAAAUUCUGCGCU...GAUUUA.............ACU.GAAUUGC.GAGCGC..UUUAAAAAAACC.GCUAAAUA..AGUUUUUUUUCUCA
AACY01023421.1/538-467             AAAUAAUUUAUGCGCU...GAUUUA.............ACU.GAAUUGC.GAGCGC..UAUAAAAAAACC.GCUAAAUA..AGUUUUUUUUACCU
AACY01098502.1/378-449             ACAAAAAUUAUGCGCU...GAUUUA.............ACU.GAAUUGC.GAGCGC..UUUAAAAAAACA.GCUAAAAA..AGUUUUUUUUUCUC
AACY01309385.1/706-635             ACAAAAUUUAUGCGCU...GAUUUA.............ACU.GAAUUGC.GAGCGC..UUUAAAAAAACC.GCUAAAAA..UGUUUUUUUUCUCA
AACY01329816.1/133-62              AAAUAAUUUAUGCGCU...GAUUUA.............ACU.GAAUUGC.GAGCGC..UAUAAAAAAACC.GCUAAACA..AGUUUUUUUACCUC
AACY01556347.1/767-696             AAACAUUUCUUGCGCU...GAUUUA.............ACU.GAAUUGC.GAGCGC..UAUAAAAAAACC.GCUAAAUA..AGUUUUUUUACCUC
AACY01803609.1/388-459             AAACAUUUCUUGCGCU...GAUUUA.............ACU.GAAUUGC.GAGCGC..UAUAAAAAAACC.GCUAAAUA..AGUUUUUUUACCUC
AACY01035837.1/1123-1194           AAAUAAUUUAUGCGCU...GAUUUA.............ACU.GAAUUGC.GAGCGC..UAUAAAAAAACC.GCUAAAUA..AGUUUUUUUACCUC
AACY01090575.1/963-892             AAAUAAUUUAUGCGCU...GAUUUA.............ACU.GAAUUGC.GAGCGC..UAUAAAAAAACC.GCUAAAUA..AGUUUUUUUACCUC
AACY01187448.1/143-72              AAAUAAUUUAUGCGCU...GAUUUA.............ACU.GAAUUGC.GAGCGC..UAUAAAAAAACC.GCUAAAUA..AGUUUUUUUACCUC
AACY01401139.1/473-402             AAAAGAUUUUUGCGCU...GAUUUA.............ACU.GAAUUGC.GAGCGC..UUUAAAAAAACC.GCUAAAUA..AGUUUUUUUUCCUC
AACY01403391.1/151-80              AAAUAAUUUAUGCGCU...GAUUUA.............ACU.GAAUUGC.GAGCGC..UAUAAAAAAACC.GCUAAAUA..AGUUUUUUUACCUC
AACY01216447.1/336-264             AAAAGUUUCCUGCGCU...GAUUUA............AACU.GAAUUGC.GAGCGC..UUUAAAAAACCU.GCUAAACA..AGUUUUUUUACCUC
AACY01078968.1/463-391             AGACAUAACUUGCGCU...GAUUUA............AACU.GAAUUGC.GAGCGC..UUAAAAAAAACC.GCUAAAUA..AGUUUUUUUUCUCC
AACY01103224.1/794-723             AAACAUUUAUUGCGCU...GAUUUA.............ACU.GAAUUGC.GAGCGC..UAUAAAAAAACC.GCUAAAUA..AGUUUUUUUUCCUC
AACY01352090.1/439-368             AAAUGAUUUAUGCGCU...GAUUUA.............ACU.GAAUUGC.GAGCGC..UAUAAAAAAACC.GCUAAAAA..AGUUUUUUUUCCUC
AACY01006340.1/302-231             ACAAAAAAAACGCGCU...GAUUUA.............ACU.GAAUUGC.GAGCGC..UUAAAAAAAACC.GCUAAAUA..AGUUUUUUUCUCAC
AACY01552650.1/556-627             AAAAAAUUAAUGCGCU...GAUUUA.............UCU.GAAUUGC.GAGCGC..UUUAAAAAAACC.GCUAAAUA..AGUUUUUUUACCUC
AACY01557027.1/302-373             AAAUAAUUUAUGCGCU...GAUUUA.............ACU.GAAUUGC.GAGCGC..UAUAAAAAAACC.GCUAAACA..AGUUUUUUUGCCUC
AACY01771905.1/714-786             AAAAUGUUUAUGCGCU...GAUUUA............AACU.GAAUUGC.GAGCGCU..UUAAAAAACCU.GCUAAAUA..AGUUUUUUGCCUCA
AACY01696123.1/51-123              AAAAGUUUUCUGCGCU...GAUUUA............AACU.GAAUUGC.GAGCGC..UAUAAAAAACCU.GCUAAACA..AGUUUUUUUACCUC
AACY01152763.1/713-784             AAAUAAUUUAUGCGCU...GAUUUA.............ACU.GAAUUGC.GAGCGC..UAUAAAAAAACC.GCUAAAUA..AGUUUUUUUUAUCU
AACY01024941.1/302-231             AAACAAUAUUUGCGCU...GAUUUA.............ACU.GAAUUGC.GAGCGC..UAUAAAAAAACC.GCUAAAAU..AGUUUUUUUACCUC
AACY01019662.1/983-1055            AAAACGUUUAUGCGCU...GAUUUA............AACU.GAAUUGC.GAGCGCU..UUAAAAAACCU.GCUAAACA..AGUUUUUUACCUCA
AACY01634508.1/636-565             AAAUAAUUUAUGCGCU...GAUUUA.............ACU.GAAUUGC.GAGCGC..UAUAAAAAAACC.GCUAAAUA..AGUUUUUUUGCCUC
AACY01759351.1/647-576             AAAAAAUUUAUGCGCU...GAUUUA.............ACU.GAAUUGC.GAGCGC..UUAAAAAAAACC.GCUAAAAU..AGUUUUUUUUCUCA
AACY01151208.1/524-595             AAAAAAAAUAUGCGCU...GAUUUA.............ACU.GAAUUGC.GAGCGC..UUAAAAAAAACC.GCUAAAAU..AGUUUUUUUUCUCA
AACY01287505.1/389-318             AAAAAAAAUAUGCGCU...GAUUUA.............ACU.GAAUUGC.GAGCGC..UUAAAAAAAACC.GCUAAAAU..AGUUUUUUUUCUCA
AACY01710010.1/269-340             ACAAAAUUUCUGCGCU...GAUUUA.............UCU.GAAUUGC.GAGCGC..UAUAAAAAAACC.GCUAAAAA..AGUUUUUUUCUCAC
AACY01038093.1/570-641             ACAAAAUUUACGCGCU...GAUUUA.............ACU.GAAUUGC.GAGCGC..UUAAAAAAAACC.GCUAAAAU..AGUUUUUUUUCUCA
AACY01409674.1/452-523             ACAAAAAAAGCGCGCU...GAUUUA.............ACU.GAAUUGC.GAGCGC..UUAAAAAAAACC.GCUAAAUA..AGUUUUUUUCCUCA
AACY01103076.1/1426-1355           AAAAGAAUUCUGCGCU...GAUUUA.............ACU.GAAUUGC.GAGCGC..UAUAAAAAAACC.GCUAAAUA..AGUUUUUUUACCUC
AACY01288676.1/93-164              AAAAAAAUUAUGCGCU...GAUUUA.............UCU.GAAUUGC.GAGCGCA..UAAAAAAAACC.GCUAAAAU..AGUUUUUUUUCUCA
AACY01612046.1/164-92              AAAAGUUUUUUGCGCU...GAUUUA............AACU.GAAUUGC.GAGCGC..UAUAAAAAACCU.GCUAAACA..AGUUUUUUUCCUCG
AACY01595931.1/61-133              ACAAAAUUUAUGCGCU...GAUUUA.............CCU.GAAUUGC.GAGCGC..UUUAAAAAAACC.GCUAAAAAA.AGUUUUUUUUCUCA
AACY01095680.1/2003-1931           AAAACCUUUUUGCGCU...GAUUUA............AACU.GAAUUGC.GAGCGC..UAUAAAAAACCU.GCUAAACA..AGUUUUUUGCCUCA
AACY01347653.1/528-600             AAAACCUUUUUGCGCU...GAUUUA............AACU.GAAUUGC.GAGCGC..UAUAAAAAACCU.GCUAAACA..AGUUUUUUGCCUCA
AACY01135886.1/289-217             AAGAACAACUUGCGCU...GAUUUA............AACU.GAAUUGC.GAGCGC..UUAAAAAAAACC.GCUAAAUA..AGUUUUUUUUCUCC
AACY01015025.1/1610-1539           AAAAAAAUUAUGCGCU...GAUUUA.............ACU.GAAUUGC.GAGCGC..UUAAAAAAAACC.GCUAAAAU..AGUUUUUUUUCUCA
AACY01139406.1/681-610             AAAAAAAUUAUGCGCU...GAUUUA.............ACU.GAAUUGC.GAGCGC..UUAAAAAAAACC.GCUAAAAU..AGUUUUUUUUCUCA
AACY01186057.1/452-381             AAAAAAAUUAUGCGCU...GAUUUA.............ACU.GAAUUGC.GAGCGC..UUAAAAAAAACC.GCUAAAAU..AGUUUUUUUUCUCA
AACY01222687.1/727-656             AAAAAAAUUAUGCGCU...GAUUUA.............ACU.GAAUUGC.GAGCGC..UUAAAAAAAACC.GCUAAAAU..AGUUUUUUUUCUCA
AACY01252690.1/347-418             AAAAAAAUUAUGCGCU...GAUUUA.............ACU.GAAUUGC.GAGCGC..UUAAAAAAAACC.GCUAAAAU..AGUUUUUUUUCUCA
AACY01261492.1/258-329             AAAAAAAUUAUGCGCU...GAUUUA.............ACU.GAAUUGC.GAGCGC..UUAAAAAAAACC.GCUAAAAU..AGUUUUUUUUCUCA
AACY01307878.1/393-464             AAAAAAAUUAUGCGCU...GAUUUA.............ACU.GAAUUGC.GAGCGC..UUAAAAAAAACC.GCUAAAAU..AGUUUUUUUUCUCA
AACY01311740.1/446-375             AAAAAAAUUAUGCGCU...GAUUUA.............ACU.GAAUUGC.GAGCGC..UUAAAAAAAACC.GCUAAAAU..AGUUUUUUUUCUCA
AACY01325303.1/446-375             AAAAAAAUUAUGCGCU...GAUUUA.............ACU.GAAUUGC.GAGCGC..UUAAAAAAAACC.GCUAAAAU..AGUUUUUUUUCUCA
AACY01381678.1/518-447             AAAAAAAUUAUGCGCU...GAUUUA.............ACU.GAAUUGC.GAGCGC..UUAAAAAAAACC.GCUAAAAU..AGUUUUUUUUCUCA
AACY01431937.1/505-434             AAAAAAAUUAUGCGCU...GAUUUA.............ACU.GAAUUGC.GAGCGC..UUAAAAAAAACC.GCUAAAAU..AGUUUUUUUUCUCA
AACY01656529.1/297-226             AAAAAAAUUAUGCGCU...GAUUUA.............ACU.GAAUUGC.GAGCGC..UUAAAAAAAACC.GCUAAAAU..AGUUUUUUUUCUCA
AACY01674707.1/58-129              AAAAAAAUUAUGCGCU...GAUUUA.............ACU.GAAUUGC.GAGCGC..UUAAAAAAAACC.GCUAAAAU..AGUUUUUUUUCUCA
AACY01751701.1/424-353             AAAAAAAUUAUGCGCU...GAUUUA.............ACU.GAAUUGC.GAGCGC..UUAAAAAAAACC.GCUAAAAU..AGUUUUUUUUCUCA
AACY01764037.1/482-411             AAAAAAAUUAUGCGCU...GAUUUA.............ACU.GAAUUGC.GAGCGC..UUAAAAAAAACC.GCUAAAAU..AGUUUUUUUUCUCA
AACY01803750.1/456-385             AAAAAAAUUAUGCGCU...GAUUUA.............ACU.GAAUUGC.GAGCGC..UUAAAAAAAACC.GCUAAAAU..AGUUUUUUUUCUCA
AACY01647873.1/746-818             AAAAGCUUCUUGCGCU...GAUUUA............AACU.GAAUUGC.GAGCGC..UAUAAAAAAACU.GCUAAACA..AGUUUUUUACCUCA
AACY01806452.1/87-159              CUAUUUAAAUAGCGCU...GAUUUAA............GUC.GAAUUGC.GGGCGCU..UAAAAAAACCU.GCUAAAUA..GAUGUUUCUAGUGA
AACY01017409.1/3149-3078           AAAAGAAUUCUGCGCU...GAUUUA.............ACU.GAAUUGC.GAGCGC..UAUAAAAAAACC.GCUAAAUA..AGUUUUUUUUCCUC
AACY01693958.1/435-507             AUUAUUUACAAGCGCU...GAUUUAA............AUC.GAAUUGCA.GGCGCU..AUAAAAAACCU.GCUAAAUA..GAUGUUUCUUGUGA
AACY01069488.1/656-584             ACAAAAAUUAUGCGCU...GAUUUA.............ACU.GAAUUGC.GAGCGC..UUAAAAAAAACC.GCUAAAAAU.AGUUUUUUUUCUCA
AACY01750731.1/534-606             GUUAUUUACAAGCGCU...GAUUUAA............GUC.AAAUUGC.GGGCGCU..UUAAAAAACCU.GCUAAAUA..GAUGUUUCCUAUGA
AACY01759550.1/203-132             AAAAGCUUUUUGCGCU...GAUUUA.............ACU.GAAUUGC.GAGCGC..UUUAAAAAACCU.GCUAAAUA..AGUUUUUUACCUCA
AACY01093006.1/89-160              ACAAAAUUUAUGCGCU...GAUUUA.............ACU.GAAUUGC.GAGCGC..UUAAAAAAAACC.GCUAAAAU..AGUUUUUUUUCUCA
AACY01475878.1/463-534             AAGUAAUUUAUGCGCU...GAUUUA.............ACU.GAAUUGC.GAGCGCU..AUAAAAAAACC.GCUAAAUA..AGUUUUUUUACCUC
AACY01026421.1/107-178             ACAAAAUUUAUGCGCU...GAUUUA.............CCU.GAAUUGC.GAGCGC..UCUAAAAAAACC.GCUAAAAA..AGUUUUUUUUCUCA
AACY01076684.1/1377-1448           ACAAAAAAUAUGCGCU...GAUUUA.............ACU.GAAUUGC.GAGCGC..UUAAAAAAAACC.GCUAAAAU..AGUUUUUUUUCUCA
AACY01121792.1/126-55              ACAAAAAAUAUGCGCU...GAUUUA.............ACU.GAAUUGC.GAGCGC..UUAAAAAAAACC.GCUAAAAU..AGUUUUUUUUCUCA
AACY01270769.1/600-529             ACAAAAAAUAUGCGCU...GAUUUA.............ACU.GAAUUGC.GAGCGC..UUAAAAAAAACC.GCUAAAAU..AGUUUUUUUUCUCA
AACY01544803.1/247-318             AAAAAAAAUAUGCGCU...GAUUUA.............UCU.GAAUUGC.GAGCGC..UUAAAAAAAACC.GCUAAAUA..AGUUUUUUUCUCAC
AACY01133972.1/673-600             AAAAGUUCAAUGCGCU...GAUUUA............AACU.GAAUUGC.GAGCGC..UAUAAAAAAACCUGCUAAACA..AGUUUUUUGCCUCA
AACY01356025.1/786-714             GUUAUUUACAAGCGCU...GAUUUAA............AUC.GAAUUGC.GGGCGCU..AUAAAAAACCU.GCUAAAUA..GAUGUUUCUAGUGA
AACY01299846.1/161-90              AAAAAAAUUAUGCGCU...GAUUUA.............ACU.GAAUUGC.GAGCGC..UUAAAAAAAACC.GCUAAAAU..AGUUUUUUUUUCUC
AACY01233132.1/462-391             AAAAAAAUUAUGCGCU...GAUUUA.............ACU.GAAUUGC.GAGCGC..UUAAAAAAAACC.GCUAAAAU..AGUUUUUUUUCUCU
AACY01052136.1/1852-1781           AAAAGCUUUUUGCGCU...GAUUUA.............ACU.GAAUUGC.GAGCGC..UUUAAAAAACCU.GCUAAAUA..AGUUUUUUUUCUCA
AACY01057936.1/2947-2876           AAAAGCUUUUUGCGCU...GAUUUA.............ACU.GAAUUGC.GAGCGC..UUUAAAAAACCU.GCUAAAUA..AGUUUUUUUUCUCA
AACY01057937.1/461-390             AAAAGCUUUUUGCGCU...GAUUUA.............ACU.GAAUUGC.GAGCGC..UUUAAAAAACCU.GCUAAAUA..AGUUUUUUUUCUCA
AACY01411248.1/316-245             AAAAGCUUUUUGCGCU...GAUUUA.............ACU.GAAUUGC.GAGCGC..UUUAAAAAACCU.GCUAAAUA..AGUUUUUUUUCUCA
AACY01588110.1/38-109              AAAAGCUUUUUGCGCU...GAUUUA.............ACU.GAAUUGC.GAGCGC..UUUAAAAAACCU.GCUAAAUA..AGUUUUUUUUCUCA
AACY01473560.1/452-523             AAAAGCUUUUUGCGCU...GAUUUA.............ACU.GAAUUGC.GAGCGC..UUUAAAAAACCU.GCUAAAUA..AGUUUUUUUCUCAC
AACY01440642.1/413-342             AAAUAUAAUUUGCGCU...GAUUUA.............ACC.AUAUUGC.AAGCGCA..UAAUAAAUAUA.GCUAAAAA..GGGGAUGCCCAGUU
AACY01041938.1/982-1053            AUUAAACGAAUGCGCU...GAUUUA.............ACU.GAAUUGC.GAGCGC..UAUAAAAAAACC.GCUAAAUA..AGUUUUUUUACCUC
AACY01628642.1/707-778             AUUAAACGAAUGCGCU...GAUUUA.............ACU.GAAUUGC.GAGCGC..UAUAAAAAAACC.GCUAAAUA..AGUUUUUUUACCUC
AACY01076967.1/2589-2515           AUACAUGAAUUGCGCC...GAUUUGAG...........CAC.AGCUUGC.GGGCGCA..AUAAAAAUGCA.GCUAAAGAG.GUAGUUGAAACCGC
AACY01142769.1/543-472             ACAAAAUUUAUGCGCU...GAUUUA.............ACU.GAAUUGC.GAGCGC..UUAAAAAAAACC.GCUAAAAU..AGUUUUUUUUCUCU
AACY01048433.1/2436-2364           GUUAUUUACAAGCGCU...GAUUUAA............GUC.GAAUUGC.GGGCGCU..AUAAAAAACCU.GCUAAAUA..GAUGUUUCAUGUGA
AACY01070137.1/415-487             GUUAUUUACAAGCGCU...GAUUUAA............GUC.GAAUUGC.GGGCGCU..AUAAAAAACCU.GCUAAAUA..GAUGUUUCAUGUGA
AACY01103401.1/2299-2228           ACAAAAAUUAUGCGCU...GAUUUA.............ACU.GAAUUGC.GAGCGC..UUAAAAAAAACC.GCUAAAAU..AGUUUUUUUUCUCA
AACY01195436.1/662-591             ACAAAAAUUAUGCGCU...GAUUUA.............ACU.GAAUUGC.GAGCGC..UUAAAAAAAACC.GCUAAAAU..AGUUUUUUUUCUCA
AACY01498054.1/304-232             AUUAUUUACAAGCGCU...GAUUUAA............GUC.GAAUUGC.GGGCGCU..CUAAAAAACCU.GCUAAAUA..GAUGUUUCAUGAGA
AACY01493270.1/405-334             AGAAGCUUAUUGCGCU...GAUUUA.............ACU.GAAUUGC.GAGCGC..UAUAAAAAAACC.GCUAAAUA..AGUUUUUUUUCCUC
AACY01348042.1/437-509             ACAAGAAAACCGCGCU...GAUUUA............ACUU.AAAUUGC.GAGCGC..AUUAAAAAAACA.GCUAAAAA..AGGUUUUUGCCCAG
AACY01445262.1/234-162             ACAAGAAAAACGCGCU...GAUUUA............ACUU.AAAUUGC.GAGCGC..UUUAAAAAAACA.GCUAAAAA..AGGUUUUUUGCCCA
AACY01086877.1/617-545             ACAAGAAAAUCGCGCU...GAUUUA............ACUU.AAAUUGC.GAGCGC..AUUAAAAAAACA.GCUAAAAA..AGGUUUUUGCCCAG
AACY01178195.1/758-830             ACAAGAAAAACGCGCU...GAUUUA............ACUU.AAAUUGC.GAGCGC..AUUAAAAAAACA.GCUAAAAA..AGGUUUUUGCCCAG
AACY01108759.1/4017-3940           UUUUACGGAAUGUGGU...GAUUUGAGCC........AGUC.GGCUUGC.GGCCACA..UAAAAAAAGUC.GCUAAAAAA.GGCUGGGAGAGACC
AACY01570886.1/484-561             UUUUACGGAAUGUGGU...GAUUUGAGCC........AGUC.GGCUUGC.GGCCACA..UAAAAAAAGUC.GCUAAAAAA.GGCUGGGAGAGACC
AACY01585882.1/131-54              UUUUACGGAAUGUGGU...GAUUUGAGCC........AGUC.GGCUUGC.GGCCACA..UAAAAAAAGUC.GCUAAAAAA.GGCUGGGAGAGACC
AACY01619791.1/218-141             UUUUACGGAAUGUGGU...GAUUUGAGCC........AGUC.GGCUUGC.GGCCACA..UAAAAAAAGUC.GCUAAAAAA.GGCUGGGAGAGACC
AACY01644470.1/665-737             GUUAUUUACAAGCGCU...GAUUUAA............GUC.GAAUUGC.GGGCGCU..AUAAAAAACCU.GCUAAAUA..GAUGUUUCUUGUGA
AACY01534516.1/549-620             ACAAAAAAAACGCGCU...GAUUUA.............UCU.GAAUUGC.GAGCGC..UUAAAAAAAACC.GCUAAAUA..AGUUUUUUUCUCUC
AACY01804136.1/192-119             UAAUUUCUUCUGUCGU...GAUUUGC............ACC.AUAUUGC.CGCGACA.AUAAAUAAAAGC.GCUAAAAC..GGAAUUUAAACAAG
AACY01120549.1/935-863             AAAAGGUUUAUGCGCU...GAUUUAA............ACU.GAAUUGC.GAGCGC..UUUAAAAAACCU.GCUAAACA..AGUUUUUUGCCUCA
AACY01029331.1/580-509             AAAACGUUUUUGCGCU...GAUUUA.............ACU.GAAUUGC.GAGCGCU..AUAAAAAACCU.GCUAAAUA..AGUUUUUUUUCUCA
AACY01064827.1/1110-1039           AAAACGUUUUUGCGCU...GAUUUA.............ACU.GAAUUGC.GAGCGCU..AUAAAAAACCU.GCUAAAUA..AGUUUUUUUUCUCA
AACY01076673.1/120-191             AAACAUUAAUCGCGCU...GAUUUA.............ACC.GUAUUGC.AAGCGCG..UGAUAAAUGUA.GCUAAAAA..GGGGAUGCCCAGUU
AACY01381865.1/20-91               AAAACGUUUUUGCGCU...GAUUUA.............ACU.GAAUUGC.GAGCGCU..AUAAAAAACCU.GCUAAAUA..AGUUUUUUUUCUCA
AACY01643985.1/166-95              ACAAAAAAAGCGCGCU...GAUUUA.............UCU.GAAUUGC.GAGCGC..UUAAAAAAAACC.GCUAAAUA..AGUUUUUUUCUCAC
AACY01265380.1/385-313             ACAAGAAAAGUGCGCU...GAUUUAA............CUU.AAAUUGC.GAGCGCA..UUAAAAAAACA.GCUAAAAA..AGGUUUUUGCCCGG
AACY01121489.1/446-523             UUUUACAGAAUGUGGU...GAUUUGAGCC........AGUC.GGCUUGC.GGCCACA..UAAAAGAAAUC.GCUAAAAAA.GGCUGGGAGAGACC
AACY01441579.1/355-284             AAACAUUAUUCGCGCU...GAUUUA.............ACC.AUAUUGC.AAGCGC..AUAAUAAAUGUA.GCUAAAAA..GGGGAUGCCCAGUU
AACY01073927.1/447-376             AGUAAUUUUGGGCGCU...GAUUUA.............UCU.GAAUUGC.GAGCGC..AAUAAAAAAACC.GCUAAAAA..AGUUUUUUUUCUCA
AACY01439621.1/376-447             ACAAAAUUUAUGCGCU...GAUUUA.............CAU.GAAUUGC.GAGCGC..UCUAAAAAAACC.GCUAAAAA..GUUUUUUUCUCCCA
AACY01433405.1/386-314             AUUGAUACAUAGCGCU...GAUUUGA............AUC.AGAUUGC.GGGCGCU..UUAAAAAUCCU.GCUAAAGC..GACAUUUUUAUGCC
AACY01044026.1/185-257             UUUCAAAAUUAGCGCU...GAUUUAA............GAC.AAAUUGC.GAGCGCU..UUAAAAAAUCC.GCUAAAGC..GUUUAAUCUUUCGA
AACY01718172.1/291-221             ACAUAAAAAACGCGCU...GAUUUA.............UCU.GAAUUGC.GAGCGC...UUAAAAAAACC.GCUAAAUA..AGUUUUUUUCUCAC
AACY01116235.1/1088-1017           AAACAUUACUCGCGCU...GAUUUA.............ACC.AUAUUGC.AAGCGC..AUAAUAAAUGUA.GCUAAAAA..GGGGAUGCCCAGUU
AACY01785307.1/562-633             AAACAUUACUCGCGCU...GAUUUA.............ACC.AUAUUGC.AAGCGC..AUAAUAAAUGUA.GCUAAAAA..GGGGAUGCCCAGUU
AACY01075589.1/2317-2394           AUUUACGGAAUGUGGU...GAUUUGAGCC........AGUC.GGCUUGC.GGCCAC..AUAAAAGAAAUC.GCUAAAAAA.GGCUGGGAGAGACC
AACY01293033.1/916-845             AAACAUAAUUCGCGCU...GAUUUA.............ACC.AUAUUGC.AAGCGC..AUAAUAAAUGUA.GCUAAAAA..GGGGAUGCCCAGUU
AACY01181281.1/450-378             AAAAGCUGCAUGCGCU...GAUUUAU.............ACUGAAUUGC.GAGCGC..UAUAAAAAAACC.GCUAAAAC..GUUUUUUUUCUCAC
AACY01431623.1/281-353             UUUCAGAAUUAGCGCU...GAUUUAA............GAC.AAAUUGC.GAGCGCU..UUAAAAAAUCC.GCUAAAGC..GUUUAAUCUUUCGA
AACY01773448.1/601-529             ACAAGAAAAGCGCGCU...GAUUUAA............CUU.AAAUUGC.GAGCGC..AUUAAAAAAACA.GCUAAAAA..AGGUUUUUCGCCCG
AACY01013609.1/1545-1622           UUUUACGGAAUGUGGU...GAUUUGAGCC........AGUC.GGCUUGC.GGCCACA..UAAAAGAAGUC.GCUAAAAAA.GGCUGGGAGAGACC
AACY01078288.1/1112-1189           UUUUACGGAAUGUGGU...GAUUUGAGCC........AGUC.GGCUUGC.GGCCACA..UAAAAGAAGUC.GCUAAAAAA.GGCUGGGAGAGACC
AAFY01004711.1/584-660             AUGCGCUGCUCGUGGU...GAUUUGGCC.........GGCC.GGCUUGC.AGCCAC..GUAAAACAAGUC.GCUAAAAAG.GGCCGCGCGCAGGA
AACY01241674.1/566-637             AGUAAUUUCAGGCGCU...GAUUUA.............UCU.GAAUUGC.GAGCGCA..AUAAAAAAACC.GCUAAAUA..AGUUUUUUUUCUCA
AACY01331632.1/615-543             UUUUAAAAUUAGCGCU...GAUUUAA............GAC.AAAUUGC.GAGCGCU..UUAAAAAAUCC.GCUAAAGC..GUUAAAUCUUUCGA
AACY01185668.1/368-292             AUUUUCUAAUUGUGGU...GAUUUGAGCC........GACC.GGCUUGC.GGCCACA..GAAAAUAUGCA.GCUUAAAA..GGUCGGAUGCUCAU
AACY01775319.1/125-53              ACUAAUUUCUGGCGCU...GAUUUA.............UCU.GAAUUGC.GAGCGCA..AUAAAAAAACC.GCUAAAAAA.AGUUUUUUUACUCA
AACY01565142.1/308-380             ACUAAUUUUUGGCGCU...GAUUUA.............UCU.GAAUUGC.GAGCGCA..AUAAAAAAACC.GCUAAAAAA.AGUUUUUUUUCUCA
AACY01536804.1/771-698             UUAUAAAACACGUCGU...GAUUUGC............ACC.CUAUUGC.CGCGAC.AAUAAAUAAAAGU.GCUAAAAA..GGAUUUGACCCUAA
AACY01209727.1/708-780             AUUAGUACAUAGCGCC...GAUUUGA............AUC.AGAUUGC.GGGCGCU..UUAAAAAUCCA.GCUAAAGC..GACAUGUCUUGACC
AACY01035686.1/4473-4545           AAAAGCUGCAUGCGCU...GAUUUA.............UACUGAAUUGC.GAGCGC..UAUAAAAAAACC.GCUAAAAU..GUUUUUUUUCUCAC
AACY01077171.1/822-750             AAAAGCUGCAUGCGCU...GAUUUA.............UACUGAAUUGC.GAGCGC..UAUAAAAAAACC.GCUAAAAU..GUUUUUUUUCUCAC
AACY01361486.1/365-437             AAAAGCUGCAUGCGCU...GAUUUA.............UACUGAAUUGC.GAGCGC..UAUAAAAAAACC.GCUAAAAU..GUUUUUUUUCUCAC
AACY01007478.1/2896-2825           AAAUAGAUAUCGCGCU...GAUUUA.............ACC.AUAUUGC.AAGCGCA..UAAUAAAUGUA.GCUAAAAA..GGGAGAUGCCCAGU
AACY01748608.1/641-569             AAUUAUACAUAGCGCU...GAGUUGA............AUC.AGAUUGC.GGGCGCU..UUAAAAAUCCA.GCUAAAGC..GACAGUUCUACACC
AACY01273405.1/367-439             AAAAGCUGCAUGCGCU...GAUUUA.............UACUGAAUUGC.GAGCGC..UAUAAAAAAACC.GCUAAAAU..GUUUUUUUCCUCAC
AACY01080761.1/1072-998            AACUUAAGUAAGCGCU...GAUUUGAGC..........UCC.AGCUUGC.GAGCGCU..AUAUAAAUACU.GCUAAAGA..GGUGGUUAGGAAAC
AACY01304150.1/463-390             AAUCCUUUGAAGUCGU...GAUUUG.............GACAGUAUUGC.AGCGACA..UUAAAAAAAUU.GCUAAAAUG.GUUGAAAACUAGAA
AACY01363007.1/302-231             ACUAAUUUGAAGCGCU...GAUUUA.............ACC.AAAUUGC.AAGCGCU..AAAUAAAUUUU.GCUAAAAA..GGGUAUAUGCCCAG
AACY01705186.1/762-834             AAACAUAUCUCGCGCU...GAUUUA.............ACC.AUAUUGC.AAGCGCA..UAAUAAAUGUA.GCUAAAAAA.GGGGAUGCCCAGUU
AACY01048873.1/705-779             AUACAGUGACUGCGCC...GAUUUGAG...........CAC.AGCUUGC.GGGCGC..UGUAAAAAUGCA.GCUAAAGAG.GUAUAUAAACCACC
AACY01078841.1/1470-1539           ACAAAACUUCUGCGCU...GAUUUA.............ACU.GAAUUGC.GAGCGCU..UAAAAAAACCC.GCUAAAU...AGUUUUUUUUCUC.
AACY01503107.1/95-168              AUUAAUCUACAGUCGU...GAUUUGA............ACC.CUAUUGC.CGCGACA..UAAAAUAAUGGUGCUAAAAA..GGUCAAUAAGCCCG
AACY01406742.1/517-588             AAAAGAAAGCAGCGCU...GAUUUA.............ACU.UAAUUGC.GAGCGCU..UAAAAAAAACA.GCUAAAAA..AGGUUUUGGCCCGG
AACY01257470.1/768-696             GAUAUUAAUUAGCGCC...GAUUUAA............GUU.AAAUUGC.GGGCGCU..UAAAAAAUCCA.GCUAAAGC..GACAUAUCAACCAC
AACY01012229.1/926-854             GUUAUUUACAAGCGCU...GAUUUAA............GUC.GAAUUGC.GGGCGCU..UUACAAAACCU.GCUAAAUA..GAUGUUUCUUAUGA
AACY01374712.1/241-312             AUUUCUUCAAAGCGCC...GAUUUA.............ACC.AAAUUGC.AGGCGCU..UUAUAAAUGUA.GCUAAACA..GGAGAUAGCCCAGU
AACY01268978.1/672-743             AAAACGUUUUUGCGCU...GAUUUA.............ACU.GAAUUGC.GAGCGCU..UUAAAAAACCCUGCUAAUA...AGUUUUUUUUCUCA
AACY01404705.1/733-805             ACAAGAAAAGCGCGCU...GAUUUA.............ACU.AAAUUGC.GAGCGC..AUUAAAAAAACA.GCUAAAGUA.GGUUUUUGCCCAGC
AACY01206430.1/327-401             AUUUAAAUAAAGCGCU...GAUUUGAGC..........UCC.AGCUUGC.GAGCGCU..AUAUAAAUAUU.GCUAAAGA..GGGUGGUAAGGAAC
AACY01299030.1/820-892             UUAUUUCAUUAGCACC...GAUUUGA............ACC.AGCUUGC.GGGUGCU..UUAUAAAUACU.GCUAAAGA..GGAUUCUUCUGAAA
AACY01637175.1/180-251             AUUAAUUAAAGGCGCC...GAUUUA.............ACC.AAAUUGC.GGGCGC..UUUAUAAAUGUA.GCUAAACA..GGAGAUAGCCCAGU
AACY01485766.1/35-108              UAAUUUUGCAUGUCGU...GAUUUAC............UCC.GUAUUGC.UGCGACA..AUAAAUAAAAGUGCUAAAAA..GGAUUAAUACCCCG
AACY01593967.1/296-369             AAUUAUCUACAGUCGU...GAUUUGA............ACC.CUAUUGC.CGCGACA..AAAAAUAAUGGUGCUAAAAA..GGUUAAUAAGCCCG
AACY01344345.1/903-829             GAUAAUGUGUGUCGCU...GAUUUGACA..........GUC.AGAUUGC.GAGCGAU..UUAUAAAUACU.GCUAAAGA..GGUGUAUCAUAAAA
AACY01001152.1/1307-1234           AUAAUAAUCGUGUCGU...GUUUUGU............GCC.GUAUUGC.CGCGACA..AAAAAUAAAGUUGCUAAAAA..GGUUUAUAACCCCG
AACY01001150.1/214-141             ACAAUAAUCGUGUCGU...GUUUUGU............GCC.GUAUUGC.CGCGACA..AAAAAUAAAGUUGCUAAAAA..GGUUUGUAACCCCG
AACY01607341.1/463-536             AAUUUAAUUAUGUCGU...GAUUUAG............ACC.AAAUUGC.CGCGACG.UUAAACUAGAGU.GCUAAAAA..GGAGUAGGCCCGAU
AACY01029422.1/740-811             AUUUCCCUAAAGCGCC...GAUUUA.............ACC.AAAUUGC.AGGCGCU..UUAUAAAUGUA.GCUAAACA..GGAGAUAGCCCAGU
AACY01369203.1/279-351             GAUAUUGGUCAGCGCC...GAUUUAA............GUU.AAAUUGC.GGGCGCU..UAAAAAAUCCA.GCUAAAGC..GACAUAUCAACCAC
AACY01143447.1/807-879             AAAUGCCCUAAGUCGU...GAUUUGG............AUA.GUAUUGC.AGCGACU..UAAAAUAAAUU.GCUAAAAU..GGUAAAUUAUAUGA
AACY01208105.1/656-583             UUAUAUUUAUAGCGCU...GAUUUAAA...........UAC.AAAUUGC.GAGCGCU..CUAAAAAAUCC.GCUAAAGC..GUUCAAUCUUUCGA
AACY01015393.1/1526-1453           AUUUAAUAACAGUCGU...GUUUUGC............ACC.AUAUUGC.CGCGAC.GUAAAAAAAAUGU.GCUAAAAA..GGUAAAUAGUAAUA
AACY01063684.1/832-903             AAACAUUAAGGGCGCU...GAUUUA.............ACC.AUAUUGC.AAGCGC..AUAAUAAAUUUA.GCUAAAAA..GGGGUUCGCCCAGU
AACY01096380.1/1858-1786           CAUAUUAGUUAGCGCC...GAUUUAA............GUU.AAAUUGC.GGGCGCU..UUAAAAAUCCA.GCUAAAGC..GACUCUUCAACCAC
AACY01348412.1/728-657             AAACACUAAUCGCGCU...GAUUUA.............ACC.AUAUUGC.AAGCGC..AUAAUAAAUGUA.GCUAAAAA..GGGCACGCCCAGUU
AACY01731488.1/627-700             UGUAUUUACAAGCGCU...GAUUUAA............GUC.AAAUUGCGGGGCGCU..UUAAAAAACCU.GCUAAAUA..GAUGCUUCUUGUGA
AACY01060962.1/1608-1534           UUAUUUAUAUAACGCC...GAUUUGAAA..........AAC.AGAUUGC.GGGCGUU..UUAAAAGUGCA.GCUAAAGA..GUUGGGAUCGCCCC
AACY01093264.1/245-318             UUAGACUAAAUGUCGU...GAUUUGC............ACC.CUAUUGC.CGCGAC.ACAAAAUAAAAGU.GCUAAAAA..GGAUUUGACCCUAA
AACY01137881.1/882-812             UCGAUUCCAUAGCGUU...GAUUUA.............ACC.GACUUGC.UGACGCU..UUAAAAAUUA..GCUAAACA..GGACUUUUUAAACC
AACY01733748.1/700-628             CAUAUUAGUUAGCGCC...GAUUUAA............GUU.AAAUUGC.GGGCGCU..UAAAAAAUCCA.GCUAAAGC..GACACUUCAACCAC
AACY01717922.1/636-564             UUUCAUUCAUAGCGCU...GAUUUAA............AAC.AAAUUGC.GAGCGCU..UUAUAAAACCC.GCUAAAGC..GUAAAAUCUUCGUC
AACY01728866.1/235-164             AAACAUUAGGGGCGCU...GAUUUA.............ACC.AUAUUGC.AAGCGC..AUAAUAAAUUUG.GCUAAAAA..GGGGUUCGCCCAGU
AACY01083180.1/106-178             CAUAUUAGUUAGCGCC...GAUUUAA............GUU.AAAUUGC.GGGCGCU..UAAAAAAUCCA.GCUAAAGC..GACGCUUCAACCAC
AAFX01060896.1/134-59              AUCAAUCAGUAGCGCC...GAUUUGAGCG.........AUC.AGCUUGC.GGGCGCU..UAAUAAAUGCA.GCUAAAGC..GUUGGCGCCCAUCA
AACY01803676.1/412-340             AUUUCUAAAUAGCGCU...GAUUUAA............UAC.AAAUUGC.GAGCGCU..UUAUAAAAUCC.GCUAAAGC..GUUAAAUCUUUCGA
AACY01003120.1/597-670             AAGAAAAUAAUGUCGU...GUUUUGC............ACC.AUAUUGC.CGCGACA..AAAAAUAAUGUUGCUAAAAA..GGUAUACAUACCCC
AACY01021379.1/450-378             UUAUUCAUAAAGCACC...GAUUUGA............ACC.AGAUUGC.GGGUGCU..UUAUAAAUACU.GCUAAAUA..GGACACUCAAAGAC
AACY01387396.1/186-115             AUUUCCUUAAGGCGCC...GAUUUA.............ACC.AAAUUGC.AGGCGC..UUUAUAAAUGUA.GCUAAACA..GGAGGUAGCCCAGU
AACY01064046.1/354-425             AUCAACGUAAGGCGCC...GAUUUA.............ACC.AAAUUGC.AGGCGCU..UUAUAAAUAUA.GCUAAAUA..GGAGAUAGCCCAGU
AACY01205026.1/629-558             AUAUAUGCGAAGCGCU...GAUUUA.............ACC.GAAUUGC.GAGCGCU..AAGUAAAUGCA.GCUAAACA..GGUUUUUGCCUGGU
AACY01555644.1/376-305             AUUUCCUCAAGGCGCC...GAUUUA.............ACC.AAAUUGC.AGGCGCU..UUAUAAAUGUA.GCUAAACA..GGAGGUAGCCCAGU
AACY01112290.1/822-751             UUUCAACAUUAGCGCU...GAUUUAA............AAC.AAAUUGC.GAGCGCU..UUAAAAAUCC..GCUAAAGC..GUUAAAUCUUUCGA
AACY01619688.1/590-517             UAAAGUGCUCAUCGCU...GAUUUAA............UAC.AACUUGC.GGGCGAU..UAAUAAAAACA.GCUAAAGC.GGUCGUAGUCGUCUC
AACY01135370.1/405-334             AUUCUCGAAAGGCGCC...GAUUUA.............ACC.AAAUUGC.AGGCGC..UUUAUAAAUGUA.GCUAAACA..GGAGGUAGCCCAGU
AACY01657037.1/580-506             UAAGUUUGUCAGCGCC...GAUUUGAAG..........CAC.AGAUUGC.GGGCGCU..UAAUAAAUGCA.GCUAAAGC..GCAGGGGUCACCCA
AACY01767229.1/536-607             UAAUUAAUUUAAUCGU...GAUUUG.............AUC.CUAUUGC.CGCGAUU..UAAAAGAAGGC.GCUAAAAC..GGAAAUUUUUCCCA
AACY01232127.1/830-758             AUUCAUAAAUAGCGCU...GAGUUGA............AUC.AGAUUGC.GGGCGCU..UUAUAAAUCCA.GCUAAAGC..GACAUUUCGUAACC
AACY01015394.1/1301-1228           AUUUAUUUGUGGUCGU...GCUUUGC............ACC.AUAUUGC.CGCGACG..UAAAAAAAAUGUGCUAAAAA..GGUAAAUAGAAAUA
AACY01805754.1/590-661             AUUUCCCUAAGGCGCC...GAUUUA.............ACC.AAAUUGC.AGGCGCU..UUAUAAAUGUA.GCUAAACA..GGAGGUAGCCCAGU
AACY01262165.1/92-20               UAUUUAAUUAAGCGCU...GAUUUAA............UUC.AAAUUGC.GAGCGCU..UUAUAAAUCCU.GCUAAAGC..GAUACUCUUAAUAG
AAFZ01015352.1/161-235             AUAUGGGUUCAGCGCC...GAUUUGAUU..........UUC.AGCUUGC.GGGCGCU..CUAAAAAUACA.GCUAAAGC..GGCGGCAAUUUCAA
AACY01443998.1/251-180             UAAUAUACUUAAUCGU...GAUUUGA............UCC..UAUUGC.UGCGAUU..UAAAAGAAAGU.GCUAAAAC..GGAAUUAUUCCCAG
AACY01810462.1/352-423             AAGUUAAUUAAGCACU...GAUUUGA............ACC..UAUUGC.GAGUGCU..AUAUAAAUGCA.GCUAAAAC..GGUGAAUAUUUAAU
AACY01274729.1/277-349             UAAAUGAAUUUGCGCC...GAUUUAA............GUU.AAAUUGC.GGGCGCU..UUAUAAAUCCA.GCUAAAGC..GACAAUUCGACCAC
AACY01805250.1/232-160             UAGUUAAUUGAGCGCU...GAUUUAA............UUC.AAAUUGC.GAGCGCU..UUAUAAAUCCU.GCUAAAGC..GAUAAUCUUAAUAG
AACY01328616.1/715-643             UUUUACUUGUAGCGCU...GAUUUAA............UAC.AAAUUGC.GAGCGCU..UUAUAAAAUCC.GCUAAAGC..GUUAAAUCUUUCGA
AACY01618212.1/708-780             UAAAAUUUGAAGCGCU...AAUUUGAA..........ACUC.AGCUUGC.GAGCGCA..UUAAAAAAG...GCUAAAGC..GGGUCGAUUCCUGU
AACY01071221.1/1003-932            UAAUAUAUUUAAUCGU...GAUUUG.............AUC.CUAUUGC.UACGAUU..UAAAAGAAAGU.GCUAAAAC..GGAAUUAUUCCCAG
AACY01411598.1/527-597             UAAUAAAUUAAUUCGU...GAUUUG.............GUC.CUAUUGC.AGCGAAU..UAAAAGAAUU..GCUAAAAC..GGAAUAUUUUCCCA
AAFY01022252.1/320-391             UGUCAUGUUUCGUGG....GAUUUGUAG..........ACC.GGCUUGC.GGCCACG..UUAAAA.ACC..GCUAAAGA..GGACAGGAUGGCAU
AACY01739744.1/798-726             UAUAUUUACAAGCGCU...GAUUUAA............UUC.AAAUUGC.GAGCGCU..UUACAAAUCCA.GCUAAAGC..GAAUUAUCAUAGAU
AACY01336805.1/605-675             AUUUGUACAUAGCGCU...GAUUUAA............UAC.AAAUUGC.GAGCGCU..UUAUAAAACCC.GCUAAAGC..GAUUAAUCUUUU..
AACY01577166.1/700-774             AUCUCAACAUAGCGCU...GAUUUAA............GUC.AAAUUGCUGAGCGCU..UUAAAAAAUCCAGCUAAAGC..GAUCAAGUCUUAAG
AACY01711975.1/649-723             CGAUUGGGCUGACGCC...GAUUUGAA..........AAAC.AGAUUGC.GGGCGUU..UUAAAAAUGCA.GCUAAAGA..GUUGGGACCGCCCC
AACY01450288.1/942-870             UUUCACUCAUAGCGCU...GAUUUAA............AAC.AAAUUGC.GAGCGCU..UUAUAAAACCC.GCUAAAGC..GCAAAAUCUUCGUC
AACY01796596.1/410-338             CUAAGUUAAUAGCGCC...AUUUUGA............AUC.AGAUUGC.GGGCGC..UUUAAAAAUCUA.GCUAAAGC..GACCUUUGUAGACC
AACY01048420.1/1231-1159           UUUUGAUUGUAGCGCU...GAUUUAA............UAC.AAAUUGC.GAGCGCU..UUAUAAAAUCC.GCUAAAGC..GUUAAAUCUUUCGA
AACY01795422.1/192-263             UACAUCCUCUAGCGCU...GAUUUA.............ACC.AAAUUGC.GAGCGCU..GAGUAAAUGCA.GCUAAACA..GGGAUUUUUUGCCC
AACY01563135.1/653-579             UCUUUUCAUUAGCGCU...GAUUUAA............GUC.GAAUUGCGGGGCGCU..AUAUAAAAUCCUGCUAAAUA..GAUGCUUCUAUGUG
AACY01494096.1/177-249             UGGCCCCCGAAGUGGU...GAUUUGC............GGC.AUAUUGC.AGCCACU..CUAAAAAACGC.GCUAAAAA..GCCCUGCUCCUCCU
AACY01343213.1/325-253             UAAUUUGUUUAGCGCU...GAGUUAA............GAC.AAAUUGC.GGGCGCU..UAAUAAAUCCA.GCUAAAGC..GUUUAAGUCUAAUG
AACY01742267.1/298-227             AUUCUCAAAAGGCGCC...GAUUUA.............ACC.AAAUUGC.AGGCGC..UUGAUAAAUGUA.GCUAAACA..GGAGGUAGCCCAGU
AACY01009558.1/369-440             UUAAUUGUUACAUCGU...GAUUUG.............AUC.CUAUUGC.CGCGAUG..CUAAAGAAAGU.GCUAAAAC..GGAAUUUUUUUCCC
AACY01035068.1/423-495             UUUCACUUGUAGCGCU...GAUUUAA............UAC.AAAUUGC.GAGCGCU..UUAUAAAAUCC.GCUAAAGC..GUCAAAUCUUUCGA
AACY01005012.1/3996-3922           AAUGAAACAUAUCGCU...AAUUUGAUA..........GUC.AGAUUGC.GGGCGAU..UUAUAAAUACA.GCUAAAGA..GAUAUACCUAAAAA
AACY01138226.1/394-468             AGCUUUUUAACGCGCU...GAUUUAAU...........AUC.AACUUGCAGAGCGC...UUAAAAAAUCCUGCUAAAGC..GGAAUAUAAACACA
AACY01065007.1/3819-3890           ACAUUCGCAUUGCGCU...GAUUUA.............ACC.AAAUUGC.GAGCGCA..GAGUAAAUGCA.GCUAAACA..GGGUUUUUGCCCAG
AACY01810614.1/469-395             AUUUGUAUUAUUCGCC...GAUUUGAUA..........GUC.AGAUUGC.GGGCGA..UUAAUAAAUACU.GCUAAAGA..GAUGGCAUUUCCAA
AACY01641010.1/498-569             ACAUCCGCUUAGCGCU...GAUUUA.............ACC.GAAUUGC.GAGCGCU..ACGUAAAUGCA.GCUAAACA..GGGUUUUUUUGCCC
AACY01420045.1/260-332             CUUAAGUAAUAGCGCC...GAGUUGA............AUC.AGAUUGC.GGGCGCU..UUAUAAAUCCA.GCUAAAGC..GACAUUUCUAGACC
AACY01079367.1/220-149             AUAUUCGCAUUGCGCU...GAUUUA.............ACC.GAAUUGC.GAGCGC..UGAGUAAAUGCA.GCUAAACA..GGGUUUUUGCCCAG
AACY01144579.1/372-300             AAUCAUAAUUAGCGCU...GAGUUA............AGAC.AACUUGC.GGGCGCU..AUAUAAAUCCA.GCUAAAGC..GUUUAAGUCAUAAG
AAFY01000804.1/399-325             UCUUAUCGAACGCGCC...GAUUUGCUC..........CUC.AGCUUGC.GGGCGCG..AUAAAAAUGCG.GCUAAAGC..GAGAGGGCGUGCAC
AACY01114116.1/334-263             UUAAUACAAGAGUCGU...GAUUUGA............UCC..UAUUGC.AACGACU.UUUAAAUAAAU..GCUAAAAC..GGAAAAGGAAAUUC
AACY01598367.1/520-591             UUAAUACAAGAGUCGU...GAUUUGA............UCC..UAUUGC.AACGACU.UUUAAAUAAAU..GCUAAAAC..GGAAAAGGAAAUUC
AAFX01003096.1/692-764             CGAGUCUGUUCGUGGU...GAGUUAA............UGC.GACUUGC.GACCAC..GUUAAAUAAACU.GCUAAACA..GCGUUAGGACAAUU
AACY01363695.1/458-530             GAUAUUGAUUAGCGUC...GAUUUAA............GUU.AAAUUGC.GGGCGCU..UAAUAAAUCCA.GCUAAAGC..GACAUAUCAACCAC
AACY01344986.1/476-404             UUUGAUUUUUAGCGCU...GAUUUAA............UAC.AAAUUGC.GAGCGCU..UUACAAAAUCC.GCUAAAGC..GAAUCUUUCGAGAC
AACY01439837.1/368-440             UAAUAAAUACAGCGCC...GAUUUGUU...........UUC.AGCUUGC.GGGCGCA..AAAGAAAUUCA.GCUAAAA...GGUUUAGUCCGCCC
AACY01110626.1/1268-1196           UUUGUUUAAUAGCGCU...GAUUUAA............UAC.AAAUUGC.GAGCGCU..UUACAAAAUCC.GCUAAAGC..GACAAUCUUUCGAG
AACY01694218.1/380-452             UUUGUUCUUUAGCGCU...GAUUUAA............UAC.AAAUUGC.GAGCGCU..UUACAAAAUCC.GCUAAAGC..GACAAUCUUUCGAG
AACY01743318.1/80-8                UAUUUAAAACAGCGCU...GAGUUAA............AGC.AACUUGC.GGGCGCU..UUAUAAAUCCU.GCUAAAGC..GCAUAAGUCAUUCU
AACY01068451.1/1141-1212           AUAUUCGCCUAGCGCU...GAUUUA.............ACC.AAAUUGC.GAGCGCU..GAGUAAAUGCA.GCUAAACA..GGGAUUUUUUUUAC
AACY01036105.1/707-634             UCACUCCUAUAGCGCU...GAUUUAA............GUC.AAAUUGCUGAGCGCU..UUAAAAAUCCA.GCUAAAGC..GAUUAAGUCUUUAG
AACY01037785.1/1399-1326           UUCUUGCCUCAUCGCC...GAUUUAAC..........GAUC.AACUUGC.GGGCGAU..UAAAAA.UACA.GCUAAAGC..GCUCAAGGCCAGCA
AACY01017218.1/767-696             ACAUUCGCAUUGCGCU...GAUUUA.............ACC.GAAUUGC.GAGCGC..UGAGUAAAUGCA.GCUAAACA..GGGUUUUUGCCCAG
AACY01020820.1/548-477             AUAAUUGAUUCGUCGU...CAUUUAA............CUC.UACUUGC.AGCGAC..CUUAAAUAACU..GCUAAACA..GAGCAAAGACAUAC
AACY01186534.1/705-632             UAAAAAAGAAAUCGCU...GAUUUAAG...........AGC.AAAUUGC.GGGCGAU..UAAUAAAUACA.GCUAAAGC..GUUGGCAGUCGUUU
AACY01295864.1/258-330             UUUGAACUUUAGCGCU...GAUUUAA............UAC.AAAUUGC.GAGCGCU..UUACAAAAUCC.GCUAAAGC..GAAUCUUUCGAGAC
AACY01054701.1/930-1002            AUAUUUAAUUAGCGCU...GAGUUAU............AAC.AACUUGC.GGGCGCU..UAAUAAAUCCA.GCUAAAGC..GUUAAGUCUCAGAC
AACY01086722.1/474-400             GUUCGUACAUAGCGCU...GAUUUAA............AUC.AAAUUGCGGAGCGCU..UAAAAAAUUCCUGCUAAAGC..GACUAGAUCAUAUG
AACY01162985.1/784-713             UUAUUAUCAAAACGCC...GAUUUG.............UCU.GGCUUGC.GGGCGUU..UAAUAAAUUCA.GCUAAAUA..AGGUCCCAAUCUUA
AACY01746239.1/641-569             UAUUUUUUAAAGCGCU...GAGUUAA............GAC.AACUUGC.GGGCGCU..AUACAAAUCCA.GCUAAAGC..GUUUAAGUCAAAUG
AACY01398489.1/88-16               UAAAUUCACUAGCGCU...GAGUUAA............AGC.AACUUGC.GGGCGCU..UAAUAAAUCCU.GCUAAAGC..GCAAUAGUCAUUCA
AACY01759909.1/903-831             ACAUCCGCGUAGCGCU...GAUUUA.............ACC.GAAUUGC.GAGCGCU..AAGUAAAUGCA.GCUAAACAU.GGAUUUUUUGCCCA
AACY01046906.1/484-410             AUUAUCCCAUUGCGCC...GAUUUGAG..........CUUC.AGCUUGC.GGGCGCA..UAAAAAGUGCC.GCUAAAGC..GUGGGAGGUUAUCC
AACY01178840.1/179-107             AAGAUUAAUCAGCGCC...GAGUUAA............GAC.AACUUGC.GGGCGCU..UAAUAAAUCCU.GCUAAAGC..GUAUAAGUCAUUUA
AACY01607831.1/443-515             UAAAUCCCUCAGCGCU...GAGUUAA............GGC.AACUUGC.GGGCGCU..UUAUAAAUCCU.GCUAAAGC..GCAUAAGUCAUCUA
AACY01012558.1/1352-1280           AUAUUUAUUUAGCGCU...GAGUUAU............AAC.AACUUGC.GGGCGCU..UAAUAAAUCCA.GCUAAAGC..GUUAAGUCUUAGAC
AACY01046191.1/615-688             AUCACUAUAUAGCGCU...GAUUUAA............GUC.AAAUUGCUGAGCGCU..UAAAAAAUCCA.GCUAAAGC..GAAUAAGUCUUUAG
AACY01609258.1/665-738             GUUCAAAUUGAGCGCC...GAUUUAG............AUC.AACUUGCGGGGCGCU..UAAUAAAUCCU.GCUAAAAA..GAUGCUUCUUAUGA
AACY01717520.1/773-837             ACAAAAUUUAUGCGCU...GAUUUA.............ACU.GAAUUGC.GAGCGC..UUAAAAAAAACC.GCUAAAAU..AGUUUUU.......
AADL01000262.1/155-228             CAAUCGACCCGGUGG.AGUGAUUUGA............GAC..GAUUGC.AACCACCUUAAAAAAAAGU..GCUAAAA...GUCCAGGAUGCGAG
AACY01147536.1/376-305             UUAAUGACUACGUCGU...GAUUUG.............AUC.CUAUUGC.UACGACU..UUAAAAUAAGA.GCUAAAAC..GGAAAAUGAUUUUC
AACY01083158.1/801-872             AAUUCAUAGAAGUCGU...GAUUUAA............CUC.UAAUUGC.AGCGACU.UUAAAUUAACU..GCUAAAC...GGAGAAAAGACUUA
AACY01210929.1/147-75              AUUAGUACAUAGCGCC...GAGUUGA............AUC.AGAUUGC.GGGCGCU..UUAGAAAUCCA.GCUAAAGC..GACAUUAUAGACCA
AACY01546156.1/191-118             UUUUGGGAAAUGCGCC...GAUUUGAA...........AUC.AGCUUGC.GGGCGCA..AUAGAAAUACC.GCUAAAGA..GACAACCUGCUUUA
AACY01398829.1/645-717             AUAUUCGCCUAGCGCU...GAUUUA.............ACCAAAAUUGC.GAGCGCU..AAGUAAAUGCA.GCUAAACA..GGGAUUUUUUUGCC
AAFZ01007814.1/393-464             CUGCGCACUUCGUGG....GAUUUGUCG..........ACC.GGCUUGCGA.CCAC..G.UAAAA.AAUC.GCUAAAGA..GGGGAUACAUGGCU
AAFX01086593.1/823-750             AAACUCAGAUCGUGGU...GAUUUAC............GGC.AACUUGCGGGCCACG..CUAAACAAACU.GCUAAAGC..GCCGGCCCGGCGCC
AACY01518342.1/652-581             AAAUUUAGAUCGCACC...GAUUUGA............UCC.AGCUUGC.GGGUGC..UCUAUAAAUACU.GCUAAAC...GGUGCUCUUAUAGA
AACY01257615.1/242-166             UUAAUUAAUGAGCACC...GAUUUACUA..........CUCAAUAUUGC.GGGUGCU..UUAUAAAUGCA.GCUAAAACG.GAGAUAUUAACUUC
AACY01133850.1/178-250             AUAAGCACUUAGCGCC...GAGUUAA............GAC.AACUUGC.GGGCGCU..UAAUAAAUCCA.GCUAAAGC..GUUCUAGUCACAUG
AACY01382442.1/386-458             AUUAUUUUAUAGCGCC...GAGUUAA............AAC.AAAUUGC.GGGCGCU..UAACAAAUCCA.GCUAAAGC..GUCAAGUCUCAGAC
AAFX01013962.1/23-97               CAUCGCCCUCAGUGGU...GAUUUGGCC.........GGUC.UGGUUGC.AGCCACU..UUAAAUAAAUG.GCUAAGA...GACCGUUCAACCGG
AACY01686919.1/581-653             UAAAUCUCUAAGCGCC...GAGUUAA............GGC.AACUUGC.GGGCGCU..UUAUAAAUCCU.GCUAAAGC..GCAUUAGUCAUUUA
AAFY01015686.1/315-244             UUAUUAUUUCUGUGG.AAGGAUUUG.............AUU..GAUUGC.AGCCACA..CUAAACAAAU..GCUAAAAC..AAUAUUUAGCCAGC
AACY01485965.1/521-447             AUGAUGUAAUUGUCCU...GAUUUAGAU.........ACUC.UAAUUGC.UGGGACA.UUAAACAAGUA..GCUAAAG...GAGAAAACAUGCCU
AACY01339997.1/454-380             UCGUCAAAUCAUCGCC...GAUUUAAC..........GAUC.AACUUGC.GGGCGAU..CAAGAAAUACA.GCUAAAGC..GCUCAAGGCCAGCA
AACY01303559.1/517-441             AUUAUUAACCUGUCCU...GAUUUAGAAAUA.......CUC.UACUUGC.UGGGACG..UUAAAUACAAC.GCUAAAG...GAGGCAAUAUGGAC
AACY01040684.1/56-126              AUAAUUAAAUUGUCGU...CAUUUAA............CUC.UACUUGC.AACGAC..UUAAAAUAAAU..GCUAAAC...GGAGUUAAGAUUUU
AACY01324379.1/719-793             AAAUUAUAAAUGUCCC...GAUUUAGACA.........CUC.UAAUUGC.UAGGACA..AUAAAUAAAAA.GCUAAAG...GAGCUAAAAUGACC
AADL01000001.1/82341-82269         AAAAAGGCAGGGUGG.AUUGAUUUGA............GGU.AUAUUGC.AACCACC..UAAAAAAAGU..GCUAAAA...GUCCAGGUCAUUUA
AADL01000760.1/79-7                AAAAAGGCAGGGUGG.AUUGAUUUGA............GGU.AUAUUGC.AACCACC..UAAAAAAAGU..GCUAAAA...GUCCAGGUCAUUUA
AACY01716874.1/390-462             UAAAUUUUUAAGCGCC...GAGUUAA............GAC.AACUUGC.GGGCGCU..AUACAAAUCCA.GCUAAAGC..GCAAAGUCAAUCUG
AACY01568908.1/196-123             AUAAGAAAAUUGUCCU...GAUUUAGAUA.........CUC.UAAUUGC.UGGGAC..AUUAAACAAGUA.GCUAAA....GGAGAGAAAAUGUC
AACY01708361.1/406-485             UAAUGUUACUAGUCCU...GAUUUAGAACCUA......ACUCUACUUGC.UAGGACU..UUAAACAAAAC.GCUAAAGG..AGGCAUAUGAAACU
AACY01194872.1/433-508             AAAAUAAUAUUGUCCU...GAUUUAGAU..........ACUCUAAUUGC.UGGGACU..CAAAACAAAAC.GCUAAAGG..AGAUAUUAUGUUCA
AAFX01007833.1/535-461             GGCGGCACCAUGCGCC...GAUUUGAG..........CACC.AGCUUGC.GGGCGC..GUAACAAAUGCA.GCUAAAGC..GGCGGCGAGAAUCG
AACY01629239.1/834-761             CUCUCUAAGACGCGCC...GAUUUGAC...........UAC.AGCUUGC.GGGCGC..AAAACAAAUGCA.GCUAAAGC..GUUGGGACCGUCCC
AACY01726413.1/603-677             GGAUUCCCUUAGCGCC...GAUUUGAAC..........AUC.AGCUUGC.GGGCGCU..UUACAAGUACG.GCUAAAGC..GAGGUGCAAGUGAA
AACY01804053.1/537-465             AUUAAUUUAUAGCGCC...GAGUUAA............UAC.AAAUUGC.GGGCGCU..UAACAAAUCCA.GCUAAAGC..GUUAAGUCUCAGAC
AACY01640652.1/678-752             AAAAUAAUAUCGUCCU...GAUUUAGAUA.........CUC.UAAUUGC.UGGGACU..CAAAACAAAAC.GCUAAAG...GAGAUAUAAUGAUC
AACY01059804.1/1-72                .AAAUCCCUCAGCGCU...GAGUUAA............GGC.AACUUGC.GGGCGC..UUUAUAAAUCCU.GCUAAAGC..GCAUAAGUCAUCUA
AACY01030883.1/1285-1207           UAAAUUUAUUAGUCCU...GAUUUAGAACUUAG.....CUC.UACUUGC.UGGGACU..UUAAACACAAC.GCUAAAG...GAGAAAACAUGGCA
AACY01407375.1/161-83              UAUUUAAAUUAGUCCU...GAUUUAGAACUUAA.....CUC.UACUUGC.UGGGACU..UUAAACACAAC.GCUAAAG...GAGGCAAAUGACUA
AACY01052066.1/732-656             UUAUUAAAUUAGUCCU...GAUUUAAAAAAA.......CUU.UACUUGC.UAGGACU..AUAAACAAAAC.GCUAAAG...GAGAAAAAUGAAAC
AACY01104951.1/3509-3438           AUAAUCUAUAUGUCGU...CAUUUAA............CUC.UAAUUGC.AGCGAC...UCAAAAUAAUU.GCUAAAUA..GAGCAAGGACAUUG
AACY01471089.1/280-210             AAAUGGCCUAGUUCGU...GAUUUG.............AUC.CUAUUGC.UGCGAAU..UAAAAGAAUU..GCUAAAAC..GGAAUAUUUUCCCA
AACY01152099.1/841-780             ..........UGCGCU...GAUUUA.............ACU.GAAUUGC.GAGCGC..UUAAAAAAAACC.GCUAAAAU..AGUUUUUUUUCUCA
AACY01412809.1/636-558             AUAAUUAUUUAGUCCU...GAUUUAGAAAUUAA.....CUC.UACUUGC.UGGGACU..UUAAACACAAC.GCUAAAG...GAGGCAAAUGAAAC
AACY01204343.1/389-316             UGAUUCUUCAUGCGCC...GAUUUGC............UUC.UGCUUGC.GGGCGC..UUUAUAAAUCCA.GCUAAAGAC.GACACCAGAGAACC
AACY01751094.1/701-623             UAAUCUAAAUAGUCCU...GAUUUAGAAAAAAA.....CUC.UACUUGC.UGGGACU..UUAAACACAAC.GCUAAAG...GAGGCAAAUGAAAA
AACY01010400.1/730-652             AAGAUUAAUUAGUCCU...GAUUUAGAACAUAA.....CUC.UACUUGC.UAGGACU..UAAAAUAAAAC.GCUAAAG...GAGAAACAUGAAAA
AACY01211012.1/340-412             UAAGCCAUCCAGCGCC...GAGUUAA............GGC.AACUUGC.GGGCGCU..UAAUAAAUCCA.GCUAAAGC..GCAAAAGUCUUCAG
AACY01447866.1/139-67              AUAAGGUCUUAGCGCC...GAGUUAA............GGC.AACUUGC.GGGCGCU..UAAUAAAUCCU.GCUAAAGC..GUCAAAGUCUUAUG
AACY01740961.1/860-789             UAAGAAUAAACGAGG.AUCGAUUUG.............ACU..GAUUGC.AACCUC..UUUAAAAAAGU..GCUAAAGC..AGAUGCUUUCCCAC
AACY01228944.1/817-741             AUAAUUAAUUAGUCCU...GAUUUAAAAAAA.......CUU.UACUUGC.UGGGACU..UUAAACACAAC.GCUAAAG...GAGAAAAAUGAGAC
AACY01330004.1/585-646             AUGUAACUCCUGCGCU...GAUUUA.............ACU.GAAUUGC.GAGCGCU..UAAAAAAAACC.GCUAAAUA..AGUU..........
AACY01468151.1/8-78                AAAUAUGCGCUAUCGU...GCUUUG.............AUC.CUAUUGC.AGCGAUG..UAAAAAAACG..GCUAAAUC..GGAAAGUGUUUUAA
AACY01472192.1/508-583             GUGCCCAAACAUCGCU...GAUUUAAGU..........AAC.AACUUGCAGAGCGAU..UCAUAAAUCCU.GCUAAAGC..GUUGGUUUCUCAAU
AACY01803857.1/95-173              UAAAAUUAAUAGUCCU...GAUUUAGAACUUAA.....CUC.UACUUGC.UGGGACU..UUAAACACAAC.GCUAAAG...GAGAAAACAUGGCA
AACY01280263.1/756-678             UAAUUAAAUAAGUCCU...GAUUUAGAAAAUAA.....CUC.UACUUGC.UGGGACU..UUAAAAACAAC.GCUAAAG...GAGGAAUAUGGUUA
AACY01606755.1/379-455             GUAUUAAAUUAGUCCU...GAUUUAAAAAAA.......CUU.UACUUGC.UAGGACU..AUAAACAAAAC.GCUAAAG...GAGAAAAAUGAAAC
AACY01108391.1/1205-1276           UGUUUUAAACAGAGG.AAGGAUUUG.............ACU..GAUUGCAA.CCUCU..UAAAAAAAUU..GCUAAAGC..AGUAAUUCUUUUAC
AACY01566954.1/260-332             AUACACCGUUAGCGCC...GAGUUAA............GGC.AACUUGC.GGGCGC..UUAAUAAAUCCU.GCUAAAGC..GUCUAAGUCUUAUG
AACY01322558.1/490-563             AAGUGUUAUUAGCGCU...GAUUUAA............UUC.AAAUUGCUGAGCGCU..UAAUAAAUCCA.GCUAAAGC..GACAAAGUCUAAUG
AACY01169741.1/775-697             AAUUAAAAACAGUCCU...GAUUUAGAAAUCAA.....CUC.UACUUGC.UGGGACU..AUAAAAACAAC.GCUAAAG...GAGGAAAAUGACCA
AACY01030532.1/300-371             UGUCUUAAACAGAGG.AAGGAUUUG.............ACU..GAUUGCAA.CCUCU..UAAAAAAAUU..GCUAAAGC..AGUAAUUCUUUUAC
AACY01532354.1/406-333             AAGUGUUUAUAGCGCU...GAUUUA............AUUC.AAAUUGCUGAGCGCU..UAACAAAUCCA.GCUAAAGC..GAUUAAGUCUCAUG
AACY01407622.1/759-824             GUAAAAAAGAUAUGCC...GAUUUG............AUCC..UAUUGC.GGGCAU.......AAAACU..GCUAAAAA..GGAUUUUUCUAAAA
AAFZ01001716.1/526-599             AUGCAGCUUGCGUGGC...GAUUUGUA...........ACC.GGAUUGUGGGCCACG..UUAAUCUUACC.GCUAAAA...GGUCGAGGGCAGAG
AAFZ01015569.1/388-461             AGACAGCGCGCGUGGC...GAUUUGUU...........GCC.GGAUUGCGGGCCACA..GGAAAGAUACC.GCUAAAA...GGCCAGUCGUCGGG
AACY01128039.1/113-187             UACUUGUGUUGGCUCC...GAUUUGA............UCC.AGAUUGCGGGGAGCU..UUAUAAAUACCAGCUAAACC..GGACAGACUUCUGA
AACY01524439.1/369-440             ACAAAUUAAACGAGG.AUCGAUUUG.............UCU..GAUUGC.AACCUC..UAUAAAAAAGU..GCUAAAGC..AGUUGCUUUCACUA
AACY01299425.1/796-723             AAAAGAGAGUAGUCCU...GAUUUAGAUA.........CUC.UAAUUGC.UGGGAC..AUUAAAC.AAAC.GCUAAAG...GAGAUAAAAUGCCU
AACY01138517.1/127-198             UUUUACCCUCAGAGG.AACGAUUUG.............ACU..GAUUGC.AACCUCU..UUAAAAAAGU..GCUAAAGC..AGUAGCUUUCACUU
AACY01350058.1/153-224             CAAACUGUUAAGAGG.AAGGAUUUG.............ACU..GAUUGC.AACCUC..AUAAAAAAAAU..GCUAAAGC..AGUGUUGCUUUCCA
AACY01302267.1/417-495             AAGAUUAGUAAGUCCU...GAUUUAGAACAUAA.....CUC.UACUUGC.UAGGACU..UAAAAUAAAAC.GCUAAAG...GAGAAACAUGAAAA
AACY01111178.1/1961-2029           UAUCAAUAAGAACACC...GAUUUAA............GCC.GACUUGC.AGGUGU.....AUAAAAAU..GCUAAAUA..GGCAGUUAGAAAUA
AACY01026002.1/1144-1066           UAUUUAAUUCAGUCCU...GAUUUAGAAAUUAA.....CUC.UACUUGC.UGGGACU..AUAAAAACAAC.GCUAAAG...GAGGAAUAUGGUUA
AACY01114769.1/340-262             UAAUUAAAUUAGUCCU...GAUUUAGAAAAUAA.....CUC.UACUUGC.UGGGACU..AUAAAAACAAC.GCUAAAG...GAGGAAUAUGGUUA
AACY01781441.1/330-408             AUAAAUUAUUAGUCCU...GAUUUAGAAAAAAA.....CUC.UACUUGC.UGGGAC..UUUAAACACAAC.GCUAAAG...GAGCAAAAUGAAAA
AACY01116221.1/1249-1171           UAAUUAAAAAAGUCCU...GAUUUAGAAAUCAA.....CUC.UACUUGC.UGGGACU..AUAAAAACAAC.GCUAAAG...GAGGAAUAUGGUUA
AACY01238576.1/409-482             AAGUGUUUAUAGCGCU...GAUUUAA............UUC.AAAUUGCUGAGCGCU..UAACAAAUCCA.GCUAAAGC..GAUUAAGUCUUAUG
AACY01195056.1/317-393             ACAAUUGACUUGUCCU...GAUUUAGAUUAA.......CUC.UACUUGC.UGGGAC..UUUAAACAUAAC.GCUAAAG...GAGAAAAAUGAAAC
AACY01703360.1/373-298             GUGCCCGAAAAUCGCU...GAUUUAAG..........UAAC.AACUUGCAGAGCGAU..UCAUAAAUCCU.GCUAAAGC..GUUGGUUUCUCAAU
AACY01592380.1/740-672             UAUGUAUAAGAACACC...GAUUUAA............GCC.GACUUGC.AGGUGU.....AUAAAAAU..GCUAAAUA..GGCAGUUAGAAAUA
AACY01059543.1/138-216             UUAUACAUUUAGUCCU...GAUUUAGAAAUUAA.....CUC.UACUUGC.UGGGACU..UUAAACACAAC.GCUAAAG...GAGGCAAAUGAAAC
AACY01587812.1/691-765             AAUCCUUACCUGCUCC...GAUUUGA............UCC.AGAUUGCGGGGAGC..UCUAUAAAUACCAGCUAAACC..GGACAGACUUCUGA
AACY01015163.1/1170-1092           ACUAUUUAUUAGUCCU...GAUUUAGAACAUAA.....CUC.UACUUGC.UAGGACU..AUAAACAAAAC.GCUAAAG...GAGAAACAUGAAAA
AACY01239580.1/17-95               UAAAUUAAUCAGUCUU...GAUUUAUAACAUAA.....CUC.UACUUGC.UAGGACU..AUAAAAAAAAC.GCUAAAG...GAGAAACAUGAAAA
AACY01753623.1/390-312             UAUAAAAAGCAGUCCU...GAUUUAGAAAUCAA.....CUC.UACUUGC.UGGGACU..UUAAACACAAC.GCUAAAG...GAGGAAAAUGACUA
AACY01043176.1/165-87              AAAGAAAAAUAGUCCU...GAUUUAGAACUAAA.....CUC.UACUUGC.UGGGACU..UAAAAAACAAC.GCUAAAG...GAGACAAAUGAAAA
AACY01179457.1/26-103              UUAUCAAUUUAGUCUU...GAUUUAGAAAAAA......CUC.UACUUGC.UAGGACU..UUAAACAUAAC.GCUAAAG...GAGGCAUAUGAAAC
AACY01723843.1/78-6                AUUAUUUUAUAGCGCC...GAGUUAA............UAC.AAAUUGC.GGGCGCU..CAACAAAUCCU.GCUAAAGC..GUCAAAUCUUUACU
AAFY01010936.1/515-586             GUCGAGUCGAUGUGG.AAAGAUUUG.............ACU..GAUUGC.AACCACG..GUAAAAAAAU..GCUAAAAC..AGGCGCUUAUCGAC
AACY01262154.1/487-414             AAGUAUGGGUAGCGCU...GAUUUAA............UUC.AAAUUGCUGAGCGCU..UAACAAAUCCA.GCUAAAGC..GACUAAGUCUAAUG
AACY01076595.1/1125-1054           UUGAUGCAACAGAGG.AAGGAUUUG.............ACU..GAUUGC.AACCUCA..UUAAAAAAUU..GCUAAAGC..AGUAUUUUUUUUGC
AACY01323302.1/378-455             AAGAAAUAAUAGUCCU...GAUUUAGAACUAAA.....CUC.UACUUGC.UGGGACU..UUAAAAACAAC.GCUAAAG...GAGACAAAUGAAA.
AACY01577149.1/58-136              AUUUUAUUUUAGUCCU...GAUUUAGAAAAUAA.....CUC.UACUUGC.UGGGACU..UUAAACACAAU.GCUAAAG...GAGGCAAAUGAAAA
AACY01441539.1/121-199             UAGUUUAAAUAGUCCU...GAUUUAGAAAUUA.....UCUC.UACUUGC.UGGGACU..AUAAAAACAAC.GCUAAAG...GAGGAAUAUGGUUA
AACY01119923.1/2403-2336           GAUUAAAAGUAACACC...GAUUUAA............ACC.AACUUGC.AGGUGU.....AUA.AAAAC.GCUAAAA...GGGAGUUAAAAAAU
AACY01618939.1/62-1                AAAACGUUAUUGCGCU...GAUUUAA.............ACAAAAUUGC.GAGCGCU..AUAAAAAAACU.GCUAAACAA.GU............
AACY01071586.1/1538-1459           AAAUAAAACUAGUCCU...GAUUUAGAAAAUUA....UCUC.UACUUGC.UAGGACU..AUAAAAAUAAC.GCUAAAG...GAGGAAUAUGGUUA
AACY01295782.1/28-104              AUAAUAAAAAUGUCUU...GAUUUAGAAAUU......ACUC.UACUUGC.UGGGACA..UUAAA.CAAAC.GCUAAAG...GAGAAUAUAAUGAA
AACY01357055.1/846-768             CAAUUUAAUUAGUCCU...GAUUUAGAAAAUAA.....CUC.UACUUGC.UGGGACU..UUAAACUUAAC.GCUAAAG...GAGGAACAUGUCUU
AACY01802493.1/257-335             AUAUUAAGUCUGUCCU...GAUUUAGAAAAUAA.....CUC.UACUUGC.UGGGAC..UUUAAACACAAC.GCUAAAG...GAGGCAAAUGAAAA
AACY01083726.1/233-311             AUAUUAAGUCAGUCCU...GAUUUAGAAAUUAA.....CUC.UACUUGC.UGGGACU..AUAAAAACAAC.GCUAAAG...GAGGAAUAUGGUUA
AACY01703360.1/474-401             GACUUACAAAAACGCC...GAUUUGA............CUC.AGCUUUCAGGGCGUU..UCACAAAUACU.GCUAAAGA..GAGGGUAACCUGCU
AACY01218646.1/619-554             UAAAUUUAAUUUUGCC...GAUUUGA............UCC..UAUUGC.GGGCAU........AUAACU.GCUAAACA..GGAAUUUUCAUAAC
AACY01601258.1/406-484             AUAAUCAAAUUGUCCU...GAUUUAGAAAAUAA.....CUC.UACUUGC.UGGGAC..UUAAAACAUAAC.GCUAAAG...GAGAAAAAUGAAAC
AACY01647250.1/391-469             AUAUUAAAUUAGUCCU...GAUUUAGAAAAUAA.....CUC.UACUUGC.UGGGACU..UAAAACACAAC.GCUAAAG...GAGAAAAAUGAAAC
AACY01663926.1/254-333             AAAUAAAUUUAGUCCU...GAUUUAGAAAAUUA....UCUC.UACUUGC.UGGGACU..AUAAAAACAAC.GCUAAAG...GAGGAAUAUGGUUA
AACY01013355.1/513-591             AUAAUAAACCUGUCCU...GAUUUAGAAAAUAA.....CUC.UACUUGC.UGGGAC..UUUAAACACAAC.GCUAAAG...GAGAAAAAUGAAAC
AACY01173581.1/866-788             AUGAUUAACUAGUCUU...GAUUUAGAACAUGC.....CUC.UACUUGC.UAAGACU..UUAAAUAAAAC.GCUAAAG...GAGAAACAUGAAAA
AAFY01001997.1/156-229             GUACCAGUUAAGUGGA.UAAAUUUGA...........GAUU..GAUUGC.AACCAC..AUAAAAAAAAU..GCUAAAGC..AAUCGCUGCAUGCA
AACY01193535.1/762-685             AUAAUUAAAUUGUCCU...GAUUUAGAAUUAC......CUC.UACUUGC.UGGGAC..UUUAAACACAAC.GCUAAAG...GAGAAAAAUGAAAC
AACY01505952.1/544-622             AAUAUCAAUUAGUCCU...GAUUUAGAAAUUAA.....CUC.UACUUGC.UGGGACU..UAAAACACAAC.GCUAAAG...GAGAAACAUGAAAC
AACY01472192.1/408-481             GACUUAUAAAAACGCC...GAUUUGA............CUC.AGCUUUCAGGGCGUU..AAACAAAUACU.GCUAAAGA..GAGGGCGACCUGCU
AACY01387303.1/645-569             AUAAUUAUAUAGUCCU...GAUUUAGAAAAA.......CUC.UACUUGC.UUGGACU..UAAAACACAAC.GCUAAAG...GAGAAAAAUGAAAC
AACY01512031.1/547-469             AUUAUAAAUUUGUCCU...GAUUUAGAAAAUAA.....CUC.UACUUGC.UGGGAC..UUUAAACACAAC.GCUAAAG...GAGAAAAAUGAAGC
AACY01718476.1/775-839             UAAAUUUUAAAUUGCC...GAUUUG.............AUC.CUAUUGC.GGGCAA.........AAACU.GCUAAACA..GGAAUUUUUCAUUA
AACY01546227.1/632-554             AACUGAAAUUAGUCCU...GAUUUAGAAAUCAA.....CUC.UACUUGC.UGGGACU..AUAAAAACAAC.GCUAAAG...GAGGAAUAUGGUUA
AACY01014734.1/627-706             UAACGAGAUCAGUCCU...GAUUUAGAAAAUUA....UCUC.UACUUGC.UAGGACU..AUAAAAAUAAC.GCUAAAG...GAGGAAUAUGGUUA
AACY01105960.1/959-1023            AUAUAUUUAACCUGCC...GAUUUGA............UCC..UAUUGC.GGGCAU.........AAACU.GCUAAAAC..GGAAUUCCCAUAAU
AACY01555600.1/333-259             UAAUUGUUACUUCGCC...GAUUUGA............GAC.AGCUUGC.GGGCGUUUAAUUGAAAUACA.GCUAAUGC..AUUGAAUUAAACCU
AACY01089416.1/2291-2358           UCAUAUAGAUAUCGCC...GAUUUGAU...........UUC.AGCUUGC.CGGCGU......AAAAUA...GCUAAAGC..GAUCGGUAAACCAC
AACY01091224.1/333-410             AAUUUAAAUAAGUCCU...GAUUUAGAAAUU......ACUC.UACUUGC.UUGGACU..UUAAACACAAC.GCUAAAG...GAGAAAUAUGAAAA
AACY01301409.1/171-106             UAUUUAUCUAAUUGCC...GAUUUGA............UCC..UAUUGC.GGGCACU........AAACU.GCUAAAAA..GGAGAUUUCAUUGA
AACY01006291.1/1818-1744           UAAUUAUAAAUUCGCC...GAUUUGA............GAC.AGCUUGC.GGGCGUUUAAUUGAAAUACA.GCUAAUGC..AUUGAAUUAAACCU
AACY01038517.1/807-878             AAUAAGCAUCUACACC...GAUUUGA............AAC.AGCUUGC.GGGUGUG...UAUCGAAACA.GCUAAAGC..GUGAUACUCCCCCC
AACY01139746.1/133-69              ACAACAUGCAAGUGCC...GAUUUA.............GCC.AAAUUGC.AGGCAU.........AAACU.GCUAAAAA..GGAAAUCGUACAAA
AACY01048443.1/2035-1964           UGUUGAUAACAGAGG.AAGGAUUUG.............ACU..GAUUGC.AACCUC...UCAAAAAAAUU.GCUAAAGC..AGUAAUUCUUUUAC
AACY01565532.1/733-665             AAUACAUAAAUACACC...GAUUUGAG...........AUC.AGCUUGC.GGGUGU.......UAAAACA.GCUAAAGC..GAAUUUUAUGUUUU
AACY01273759.1/177-248             AAUAGCUCUCUACACC...GAUUUGA............AAC.AGCUUGC.GGGUGU..G.UAUCGAAACA.GCUAAAGC..GUGAUACUCCACAC
AACY01530672.1/841-918             UAUAAAUAGUUGUCCU...GAUUUAGAAAAAAA....CUCU..ACUUGC.UGGGAC..UUUAAAACACAC.GCUAAA....GGAGAAACAUGAAA
AACY01124935.1/63-128              CUAGAAAUCUCAUGCC...GAUUUGA............UCC..UAUUGC.GGGCGU........AAAACU.GCUAAAAA..GGAAUUUUCUAUAA
AACY01190081.1/659-724             CUAAAAAUUAUAAGCC...GAUUUGA............UCC..UAUUGC.GGGCUU........AUAACU.GCUAAAAA..GGAAGUUUCAUAAA
AACY01519817.1/635-567             GUAAUAACGGUACGCC...GUUUUGAAA..........UUC.AGCUUGC.CGGCGU......UAAAUA...GCUAAAGC..GAUCGGUAAACCAC
#=GC SS_cons                       ..........<<<<<<........[............BBBB..]...AAAA>>>>>>...........aa.aa........bbbb..........
#=GC SS_label                      ..........==P1==.....................-P2-..........==P1==........................-P2-..........
#=GC pair_prediction_1             ........................[..................]...................................................
#=GC pair_prediction_2             ..................................................<.................>..........................
#=GC RF                            uAaauuaucccGUGgu...GAUUUGA...........GACC.GGCUUGC.ggcCACg..UUAAAAAAauc.GCUAAAAA..GGUcuuuuuaccac
#=GC SS_align                      ..........<<<<<<...................................>>>>>>......................................

//
