# Supplementary material for: The distributions, mechanisms, and structures of metabolite-binding riboswitches
Source: Genome Biol. 2007 Nov 12;8(11):R239. doi: 10.1186/gb-2007-8-11-r239 (PMC2258182; doi:10.1186/gb-2007-8-11-r239)
Supplement: Additional data file 1 — Sequence alignments of the riboswitch aptamer data sets annotated with new base-base interactions in Stockholm format. [file gb-2007-8-11-r239-S1.zip › Stockholm/TPP.stk]

# STOCKHOLM 1.0

#=GS NC_006510.1/643262-643362          organism  Geobacillus kaustophilus HTA426
#=GS NC_004193.1/678921-678825          organism  Oceanobacillus iheyensis HTE831
#=GS NC_006510.1/411989-412095          organism  Geobacillus kaustophilus HTA426
#=GS NZ_AAEK01000033.1/47712-47810      organism  Bacillus cereus G9241
#=GS NC_003909.8/2504738-2504836        organism  Bacillus cereus ATCC 10987
#=GS NC_003997.3/2433591-2433689        organism  Bacillus anthracis str. Ames
#=GS NC_005945.1/2433643-2433741        organism  Bacillus anthracis str. Sterne
#=GS NC_006274.1/2490752-2490850        organism  Bacillus cereus E33L
#=GS NC_007530.2/2433715-2433813        organism  Bacillus anthracis str. 'Ames Ancestor'
#=GS NZ_AAAC02000001.1/2908503-2908601  organism  Bacillus anthracis str. A2012
#=GS NZ_AAEN01000016.1/732146-732244    organism  Bacillus anthracis str. CNEVA-9066
#=GS NZ_AAEP01000025.1/531751-531849    organism  Bacillus anthracis str. Vollum
#=GS NZ_AAEQ01000035.1/799909-799811    organism  Bacillus anthracis str. Kruger B
#=GS NZ_AAER01000040.1/164459-164557    organism  Bacillus anthracis str. Western North America USA6153
#=GS NZ_AAES01000035.1/334046-334144    organism  Bacillus anthracis str. Australia 94
#=GS NZ_AAEO01000022.1/391822-391920    organism  Bacillus anthracis str. A1055
#=GS NC_005957.1/2481747-2481845        organism  Bacillus thuringiensis serovar konkukian str. 97-27
#=GS NC_003366.1/1581046-1580944        organism  Clostridium perfringens str. 13
#=GS NC_006582.1/829775-829683          organism  Bacillus clausii KSM-K16
#=GS NC_005835.1/302202-302304          organism  Thermus thermophilus HB27
#=GS NC_006461.1/640042-640144          organism  Thermus thermophilus HB8
#=GS NC_002689.2/1310823-1310722        organism  Thermoplasma volcanium GSS1
#=GS NZ_AAAP01003877.1/60656-60551      organism  Magnetospirillum magnetotacticum MS-1
#=GS NC_006270.2/4036920-4036823        organism  Bacillus licheniformis ATCC 14580
#=GS NC_006322.1/4037034-4036937        organism  Bacillus licheniformis ATCC 14580
#=GS NC_004722.1/2525752-2525850        organism  Bacillus cereus ATCC 14579
#=GS NZ_AAIT01000006.1/234799-234703    organism  Paracoccus denitrificans PD1222
#=GS NC_003869.1/2140374-2140279        organism  Thermoanaerobacter tengcongensis MB4
#=GS NC_004310.3/228052-227953          organism  Brucella suis 1330
#=GS NC_006932.1/229609-229510          organism  Brucella abortus biovar 1 str. 9-941
#=GS NC_004193.1/505048-504940          organism  Oceanobacillus iheyensis HTE831
#=GS NC_002947.3/5596334-5596235        organism  Pseudomonas putida KT2440
#=GS NC_002976.3/1744175-1744084        organism  Staphylococcus epidermidis RP62A
#=GS NC_004461.1/1749151-1749060        organism  Staphylococcus epidermidis ATCC 12228
#=GS NZ_AABG04000011.1/50728-50630      organism  Clostridium thermocellum ATCC 27405
#=GS NC_004557.1/877068-877169          organism  Clostridium tetani E88
#=GS NC_000853.1/809942-810044          organism  Thermotoga maritima MSB8
#=GS NC_003869.1/1524796-1524701        organism  Thermoanaerobacter tengcongensis MB4
#=GS NC_003869.1/1681524-1681429        organism  Thermoanaerobacter tengcongensis MB4
#=GS NC_003366.1/2917472-2917377        organism  Clostridium perfringens str. 13
#=GS NC_006177.1/179294-179392          organism  Symbiobacterium thermophilum IAM 14863
#=GS NC_002947.3/3613932-3614039        organism  Pseudomonas putida KT2440
#=GS NZ_AADW02000001.1/280183-280091    organism  Exiguobacterium sp. 255-15
#=GS NC_003909.8/4930919-4930811        organism  Bacillus cereus ATCC 10987
#=GS NC_003997.3/4953502-4953394        organism  Bacillus anthracis str. Ames
#=GS NC_004722.1/5132191-5132083        organism  Bacillus cereus ATCC 14579
#=GS NC_005945.1/4954839-4954731        organism  Bacillus anthracis str. Sterne
#=GS NC_005957.1/4959383-4959275        organism  Bacillus thuringiensis serovar konkukian str. 97-27
#=GS NC_006274.1/5012926-5012818        organism  Bacillus cereus E33L
#=GS NC_007530.2/4953628-4953520        organism  Bacillus anthracis str. 'Ames Ancestor'
#=GS NZ_AAAC02000001.1/294704-294596    organism  Bacillus anthracis str. A2012
#=GS NZ_AAEK01000055.1/27008-26900      organism  Bacillus cereus G9241
#=GS NZ_AAEN01000018.1/105729-105837    organism  Bacillus anthracis str. CNEVA-9066
#=GS NZ_AAEO01000027.1/105777-105885    organism  Bacillus anthracis str. A1055
#=GS NZ_AAEP01000037.1/118492-118384    organism  Bacillus anthracis str. Vollum
#=GS NZ_AAEQ01000042.1/148927-148819    organism  Bacillus anthracis str. Kruger B
#=GS NZ_AAER01000038.1/21678-21570      organism  Bacillus anthracis str. Western North America USA6153
#=GS NZ_AAES01000020.1/147582-147474    organism  Bacillus anthracis str. Australia 94
#=GS NZ_AAED02000003.1/319670-319780    organism  Mesorhizobium sp. BNC1
#=GS NC_006270.2/941742-941843          organism  Bacillus licheniformis ATCC 14580
#=GS NC_006322.1/942035-942136          organism  Bacillus licheniformis ATCC 14580
#=GS NC_000964.2/954991-955091          organism  Bacillus subtilis subsp. subtilis str. 168
#=GS NZ_AABH02000002.1/41536-41631      organism  Leuconostoc mesenteroides subsp. mesenteroides ATCC 8293
#=GS NC_003030.1/3058129-3058029        organism  Clostridium acetobutylicum ATCC 824
#=GS NZ_AAFG02000005.1/77783-77879      organism  Silicibacter sp. TM1040
#=GS NC_003078.1/1192148-1192053        organism  Sinorhizobium meliloti 1021
#=GS NC_003062.1/2541734-2541630        organism  Agrobacterium tumefaciens str. C58
#=GS NC_003304.1/2541847-2541743        organism  Agrobacterium tumefaciens str. C58
#=GS NC_002570.2/902230-902322          organism  Bacillus halodurans C-125
#=GS NC_002689.2/1109576-1109677        organism  Thermoplasma volcanium GSS1
#=GS NC_002952.2/2254059-2253964        organism  Staphylococcus aureus subsp. aureus MRSA252
#=GS NC_002505.1/59789-59880            organism  Vibrio cholerae O1 biovar eltor str. N16961
#=GS NZ_AAAU03000010.1/6051-6148        organism  Azotobacter vinelandii AvOP
#=GS NC_003317.1/1774842-1774941        organism  Brucella melitensis 16M
#=GS NC_004193.1/861147-861053          organism  Oceanobacillus iheyensis HTE831
#=GS NC_006177.1/3180655-3180556        organism  Symbiobacterium thermophilum IAM 14863
#=GS NC_003063.1/1761990-1761895        organism  Agrobacterium tumefaciens str. C58
#=GS NC_003305.1/312766-312861          organism  Agrobacterium tumefaciens str. C58
#=GS NC_005877.1/117694-117789          organism  Picrophilus torridus DSM 9790
#=GS NC_006512.1/821519-821630          organism  Idiomarina loihiensis L2TR
#=GS NC_002976.3/2096235-2096337        organism  Staphylococcus epidermidis RP62A
#=GS NC_004461.1/2101479-2101581        organism  Staphylococcus epidermidis ATCC 12228
#=GS NZ_AABG04000052.1/21103-21003      organism  Clostridium thermocellum ATCC 27405
#=GS NC_002745.2/2150153-2150058        organism  Staphylococcus aureus subsp. aureus N315
#=GS NC_002758.2/2226585-2226490        organism  Staphylococcus aureus subsp. aureus Mu50
#=GS NC_002951.2/2151694-2151599        organism  Staphylococcus aureus subsp. aureus COL
#=GS NC_002953.3/2155766-2155671        organism  Staphylococcus aureus subsp. aureus MSSA476
#=GS NC_003923.1/2176661-2176566        organism  Staphylococcus aureus subsp. aureus MW2
#=GS NZ_AAAT03000001.1/215607-215705    organism  Pseudomonas fluorescens PfO-1
#=GS NZ_AADT03000012.1/69323-69421      organism  Moorella thermoacetica ATCC 39073
#=GS NC_006582.1/1860935-1861039        organism  Bacillus clausii KSM-K16
#=GS NC_003911.11/45973-46070           organism  Silicibacter pomeroyi DSS-3
#=GS NC_006270.2/1270341-1270442        organism  Bacillus licheniformis ATCC 14580
#=GS NC_006322.1/1271200-1271301        organism  Bacillus licheniformis ATCC 14580
#=GS NZ_AADT03000042.1/1588-1492        organism  Moorella thermoacetica ATCC 39073
#=GS NC_006370.1/106620-106710          organism  Photobacterium profundum SS9
#=GS NZ_AADT03000011.1/45261-45169      organism  Moorella thermoacetica ATCC 39073
#=GS NC_002678.2/4674022-4673913        organism  Mesorhizobium loti MAFF303099
#=GS NC_002976.3/212280-212188          organism  Staphylococcus epidermidis RP62A
#=GS NC_004461.1/328039-327947          organism  Staphylococcus epidermidis ATCC 12228
#=GS NC_002570.2/2025553-2025660        organism  Bacillus halodurans C-125
#=GS NC_004578.1/5648734-5648637        organism  Pseudomonas syringae pv. tomato str. DC3000
#=GS NC_007005.1/614914-615011          organism  Pseudomonas syringae pv. syringae B728a
#=GS NC_004347.1/2834965-2834863        organism  Shewanella oneidensis MR-1
#=GS NC_004722.1/729288-729384          organism  Bacillus cereus ATCC 14579
#=GS NC_002578.1/1238734-1238634        organism  Thermoplasma acidophilum DSM 1728
#=GS NZ_AADW02000004.1/123130-123027    organism  Exiguobacterium sp. 255-15
#=GS NC_002939.4/640928-640834          organism  Geobacter sulfurreducens PCA
#=GS NC_002696.2/2234291-2234193        organism  Caulobacter crescentus CB15
#=GS NC_003909.8/828950-829045          organism  Bacillus cereus ATCC 10987
#=GS NC_002678.2/3104122-3104015        organism  Mesorhizobium loti MAFF303099
#=GS NC_003869.1/2399659-2399563        organism  Thermoanaerobacter tengcongensis MB4
#=GS NC_003030.1/3060579-3060672        organism  Clostridium acetobutylicum ATCC 824
#=GS NC_004603.1/3232562-3232471        organism  Vibrio parahaemolyticus RIMD 2210633
#=GS NC_004460.1/1577318-1577227        organism  Vibrio vulnificus CMCP6
#=GS NC_005140.1/303695-303604          organism  Vibrio vulnificus YJ016
#=GS NZ_AAEF02000181.1/1367-1270        organism  Kineococcus radiotolerans SRS30216
#=GS NC_003366.1/843540-843634          organism  Clostridium perfringens str. 13
#=GS NZ_AAAW03000127.1/1179-1284        organism  Desulfitobacterium hafniense DCB-2
#=GS NC_006582.1/730609-730710          organism  Bacillus clausii KSM-K16
#=GS NZ_AABH02000001.1/81245-81153      organism  Leuconostoc mesenteroides subsp. mesenteroides ATCC 8293
#=GS NC_000964.2/1606664-1606758        organism  Bacillus subtilis subsp. subtilis str. 168
#=GS NC_004557.1/1866897-1866795        organism  Clostridium tetani E88
#=GS NC_003997.3/752271-752367          organism  Bacillus anthracis str. Ames
#=GS NC_005945.1/752167-752263          organism  Bacillus anthracis str. Sterne
#=GS NC_005957.1/743219-743315          organism  Bacillus thuringiensis serovar konkukian str. 97-27
#=GS NC_006274.1/742233-742329          organism  Bacillus cereus E33L
#=GS NC_007530.2/752272-752368          organism  Bacillus anthracis str. 'Ames Ancestor'
#=GS NZ_AAAC02000001.1/1254262-1254358  organism  Bacillus anthracis str. A2012
#=GS NZ_AAEN01000010.1/401318-401222    organism  Bacillus anthracis str. CNEVA-9066
#=GS NZ_AAEO01000033.1/441744-441648    organism  Bacillus anthracis str. A1055
#=GS NZ_AAEP01000028.1/4061-4157        organism  Bacillus anthracis str. Vollum
#=GS NZ_AAEQ01000022.1/6623-6719        organism  Bacillus anthracis str. Kruger B
#=GS NZ_AAER01000025.1/6128-6224        organism  Bacillus anthracis str. Western North America USA6153
#=GS NZ_AAES01000021.1/6137-6233        organism  Bacillus anthracis str. Australia 94
#=GS NZ_AAAS03000003.1/34417-34515      organism  Geobacter metallireducens GS-15
#=GS NC_006461.1/1687922-1687836        organism  Thermus thermophilus HB8
#=GS NC_000964.2/1241574-1241675        organism  Bacillus subtilis subsp. subtilis str. 168
#=GS NC_003366.1/1876370-1876274        organism  Clostridium perfringens str. 13
#=GS NC_004459.1/971218-971127          organism  Vibrio vulnificus CMCP6
#=GS NC_002745.2/1056072-1055979        organism  Staphylococcus aureus subsp. aureus N315
#=GS NC_002758.2/1132400-1132307        organism  Staphylococcus aureus subsp. aureus Mu50
#=GS NC_002951.2/1097387-1097294        organism  Staphylococcus aureus subsp. aureus COL
#=GS NC_002952.2/1098290-1098197        organism  Staphylococcus aureus subsp. aureus MRSA252
#=GS NC_002953.3/1086434-1086341        organism  Staphylococcus aureus subsp. aureus MSSA476
#=GS NC_003923.1/1057711-1057618        organism  Staphylococcus aureus subsp. aureus MW2
#=GS NC_006371.1/809805-809715          organism  Photobacterium profundum SS9
#=GS NC_000913.2/4194303-4194210        organism  Escherichia coli K12
#=GS NC_002655.2/5073851-5073758        organism  Escherichia coli O157:H7 EDL933
#=GS NC_002695.1/5005105-5005012        organism  Escherichia coli O157:H7
#=GS NC_004337.1/4215114-4215021        organism  Shigella flexneri 2a str. 301
#=GS NC_004431.1/4727487-4727394        organism  Escherichia coli CFT073
#=GS NC_004741.1/3558106-3558199        organism  Shigella flexneri 2a str. 2457T
#=GS NC_006582.1/1760187-1760096        organism  Bacillus clausii KSM-K16
#=GS NZ_AACK01000018.1/30420-30505      organism  Actinobacillus pleuropneumoniae serovar 1 str. 4074
#=GS NC_003078.1/1633734-1633838        organism  Sinorhizobium meliloti 1021
#=GS NC_006841.1/350580-350670          organism  Vibrio fischeri ES114
#=GS NC_006274.1/5014662-5014554        organism  Bacillus cereus E33L
#=GS NC_004463.1/7330682-7330803        organism  Bradyrhizobium japonicum USDA 110
#=GS NC_006582.1/2048185-2048277        organism  Bacillus clausii KSM-K16
#=GS NZ_AAIU01000039.1/3212-3305        organism  Shewanella denitrificans OS-217
#=GS NZ_AAAP01001729.1/337-237          organism  Magnetospirillum magnetotacticum MS-1
#=GS NZ_AAEB02000012.1/19501-19604      organism  Rubrobacter xylanophilus DSM 9941
#=GS NC_005139.1/3296358-3296267        organism  Vibrio vulnificus YJ016
#=GS NZ_AAEB02000025.1/11366-11280      organism  Rubrobacter xylanophilus DSM 9941
#=GS NZ_AAAH01000406.2/303-410          organism  Chloroflexus aurantiacus
#=GS NZ_AAEK01000002.1/10137-10233      organism  Bacillus cereus G9241
#=GS NC_004350.1/666170-666077          organism  Streptococcus mutans UA159
#=GS NZ_AAIO01000035.1/17703-17821      organism  Shewanella baltica OS155
#=GS NZ_AADW02000007.1/27974-27879      organism  Exiguobacterium sp. 255-15
#=GS NC_004547.2/4296609-4296698        organism  Erwinia carotovora subsp. atroseptica SCRI1043
#=GS NZ_AAED02000001.1/28783-28688      organism  Mesorhizobium sp. BNC1
#=GS NC_003030.1/1541773-1541868        organism  Clostridium acetobutylicum ATCC 824
#=GS NZ_AABN02000006.1/6172-6268        organism  Desulfovibrio desulfuricans G20
#=GS NC_006840.1/37315-37420            organism  Vibrio fischeri ES114
#=GS NC_004347.1/2560962-2560871        organism  Shewanella oneidensis MR-1
#=GS NC_002570.2/1519534-1519635        organism  Bacillus halodurans C-125
#=GS NZ_AADV02000002.1/103942-103854    organism  Crocosphaera watsonii WH 8501
#=GS NC_000964.2/1391158-1391053        organism  Bacillus subtilis subsp. subtilis str. 168
#=GS NC_003062.1/2700139-2700036        organism  Agrobacterium tumefaciens str. C58
#=GS NC_003304.1/2700250-2700147        organism  Agrobacterium tumefaciens str. C58
#=GS NC_004193.1/1325497-1325599        organism  Oceanobacillus iheyensis HTE831
#=GS NZ_AAIP01000001.1/41886-41990      organism  Sphingopyxis alaskensis RB2256
#=GS NC_004369.1/1190813-1190915        organism  Corynebacterium efficiens YS-314
#=GS NC_005835.1/1376155-1376069        organism  Thermus thermophilus HB27
#=GS NC_003366.1/1623314-1623411        organism  Clostridium perfringens str. 13
#=GS NC_006351.1/1490584-1490486        organism  Burkholderia pseudomallei K96243
#=GS NZ_AAEB02000005.1/53165-53264      organism  Rubrobacter xylanophilus DSM 9941
#=GS NZ_AAHS01000090.1/13480-13578      organism  Burkholderia pseudomallei 1710a
#=GS NZ_AAHT01000002.1/93633-93535      organism  Burkholderia pseudomallei 1710b
#=GS NZ_AAHU01000006.1/169192-169290    organism  Burkholderia pseudomallei 668
#=GS NZ_AAHV01000011.1/10644-10546      organism  Burkholderia pseudomallei Pasteur
#=GS NZ_AAHW01000054.1/13454-13552      organism  Burkholderia pseudomallei S13
#=GS NC_006526.1/155239-155341          organism  Zymomonas mobilis subsp. mobilis ZM4
#=GS NC_002976.3/658547-658452          organism  Staphylococcus epidermidis RP62A
#=GS NC_004461.1/766031-765936          organism  Staphylococcus epidermidis ATCC 12228
#=GS NZ_AAAQ02000002.1/19834-19932      organism  Thermobifida fusca
#=GS NZ_AAFQ02000001.1/130106-130002    organism  Polaromonas sp. JS666
#=GS NZ_AAIS01000001.1/575165-575037    organism  Nitrobacter hamburgensis X14
#=GS NC_004557.1/222874-222767          organism  Clostridium tetani E88
#=GS NC_006512.1/2529689-2529598        organism  Idiomarina loihiensis L2TR
#=GS NZ_AAFG02000004.1/195897-195800    organism  Silicibacter sp. TM1040
#=GS NC_003155.3/7332955-7332849        organism  Streptomyces avermitilis MA-4680
#=GS NZ_AAHE01000005.1/33477-33587      organism  Deinococcus geothermalis DSM 11300
#=GS NZ_AAHE01000109.1/458-348          organism  Deinococcus geothermalis DSM 11300
#=GS NZ_AAIV01000034.1/37602-37510      organism  Shewanella frigidimarina NCIMB 400
#=GS NC_004547.2/273692-273562          organism  Erwinia carotovora subsp. atroseptica SCRI1043
#=GS NZ_AAAP01000319.1/234-137          organism  Magnetospirillum magnetotacticum MS-1
#=GS NC_005070.1/134905-135006          organism  Synechococcus sp. WH 8102
#=GS NC_003112.1/2190524-2190620        organism  Neisseria meningitidis MC58
#=GS NC_005126.1/527145-527027          organism  Photorhabdus luminescens subsp. laumondii TTO1
#=GS NZ_AAIV01000019.1/28422-28522      organism  Shewanella frigidimarina NCIMB 400
#=GS NZ_AABK03000021.1/78082-78171      organism  Trichodesmium erythraeum IMS101
#=GS NC_004193.1/1419474-1419570        organism  Oceanobacillus iheyensis HTE831
#=GS NC_001264.1/178388-178282          organism  Deinococcus radiodurans R1
#=GS NZ_AAHZ01000002.1/307891-308018    organism  Chromohalobacter salexigens DSM 3043
#=GS NC_003888.3/2264719-2264823        organism  Streptomyces coelicolor A3(2)
#=GS NC_003454.1/862422-862326          organism  Fusobacterium nucleatum subsp. nucleatum ATCC 25586
#=GS NZ_AAEV01000019.1/5894-5796        organism  Pediococcus pentosaceus ATCC 25745
#=GS NZ_AAIU01000009.1/25457-25355      organism  Shewanella denitrificans OS-217
#=GS NC_003450.3/2150221-2150328        organism  Corynebacterium glutamicum ATCC 13032
#=GS NC_006958.1/2120271-2120378        organism  Corynebacterium glutamicum ATCC 13032
#=GS NC_002976.3/2366921-2367015        organism  Staphylococcus epidermidis RP62A
#=GS NC_004461.1/250277-250183          organism  Staphylococcus epidermidis ATCC 12228
#=GS NZ_AAIN01000009.1/67996-68094      organism  Shewanella amazonensis SB2B
#=GS NZ_AAAG02000003.1/373081-373206    organism  Rhodospirillum rubrum
#=GS NZ_AAIN01000016.1/37471-37380      organism  Shewanella amazonensis SB2B
#=GS NC_003116.1/339009-338913          organism  Neisseria meningitidis Z2491
#=GS NZ_AAHG01000006.1/50490-50589      organism  Arthrobacter sp. FB24
#=GS NZ_AAAS03000003.1/7626-7721        organism  Geobacter metallireducens GS-15
#=GS NC_002978.6/463803-463708          organism  Wolbachia endosymbiont of Drosophila melanogaster
#=GS NC_006085.1/186523-186619          organism  Propionibacterium acnes KPA171202
#=GS NC_002663.1/444121-444206          organism  Pasteurella multocida subsp. multocida str. Pm70
#=GS NC_003228.3/2983140-2983225        organism  Bacteroides fragilis NCTC 9343
#=GS NC_006347.1/2909526-2909611        organism  Bacteroides fragilis YCH46
#=GS NC_006155.1/350736-350618          organism  Yersinia pseudotuberculosis IP 32953
#=GS NC_000911.1/2999078-2999166        organism  Synechocystis sp. PCC 6803
#=GS NC_002937.3/2184870-2184777        organism  Desulfovibrio vulgaris subsp. vulgaris str. Hildenborough
#=GS NC_003143.1/4190343-4190461        organism  Yersinia pestis CO92
#=GS NC_004088.1/555372-555254          organism  Yersinia pestis KIM
#=GS NC_005810.1/3451026-3451144        organism  Yersinia pestis biovar Medievalis str. 91001
#=GS NC_004431.1/2476104-2476015        organism  Escherichia coli CFT073
#=GS NZ_AAIT01000010.1/164659-164535    organism  Paracoccus denitrificans PD1222
#=GS NC_006087.1/1470316-1470213        organism  Leifsonia xyli subsp. xyli str. CTCB07
#=GS NC_002737.1/482956-482867          organism  Streptococcus pyogenes M1 GAS
#=GS NC_003485.1/531498-531409          organism  Streptococcus pyogenes MGAS8232
#=GS NC_004070.1/464992-464903          organism  Streptococcus pyogenes MGAS315
#=GS NC_004606.1/1431750-1431839        organism  Streptococcus pyogenes SSI-1
#=GS NC_006086.1/510790-510701          organism  Streptococcus pyogenes MGAS10394
#=GS NZ_AAFV01000105.1/879-968          organism  Streptococcus pyogenes M49 591
#=GS NC_004113.1/322901-322992          organism  Thermosynechococcus elongatus BP-1
#=GS NC_005085.1/3448483-3448396        organism  Chromobacterium violaceum ATCC 12472
#=GS NC_003030.1/3156266-3156125        organism  Clostridium acetobutylicum ATCC 824
#=GS NC_000913.2/2183454-2183365        organism  Escherichia coli K12
#=GS NC_002655.2/2929184-2929095        organism  Escherichia coli O157:H7 EDL933
#=GS NC_002695.1/2858965-2858876        organism  Escherichia coli O157:H7
#=GS NC_004337.1/2190955-2190866        organism  Shigella flexneri 2a str. 301
#=GS NC_004741.1/2172479-2172390        organism  Shigella flexneri 2a str. 2457T
#=GS NZ_AABF02000046.1/7226-7130        organism  Fusobacterium nucleatum subsp. vincentii ATCC 49256
#=GS NC_004605.1/128021-127921          organism  Vibrio parahaemolyticus RIMD 2210633
#=GS NC_004445.1/16666-16554            organism  Erwinia pyrifoliae
#=GS NC_004834.1/16639-16527            organism  Erwinia sp. Ejp 556
#=GS NZ_AAGP01000030.1/25584-25483      organism  Brevibacterium linens BL2
#=GS NZ_AAGR01000021.1/43-133           organism  Lactobacillus casei ATCC 334
#=GS NC_003028.1/684648-684729          organism  Streptococcus pneumoniae TIGR4
#=GS NC_003098.1/639235-639316          organism  Streptococcus pneumoniae R6
#=GS NZ_AAGY01000076.1/7650-7569        organism  Streptococcus pneumoniae TIGR4
#=GS NZ_AABO02000004.1/138142-138225    organism  Haemophilus somnus 129PT
#=GS NZ_AACJ01000007.1/47296-47213      organism  Haemophilus somnus 2336
#=GS NC_002946.2/1981304-1981207        organism  Neisseria gonorrhoeae FA 1090
#=GS NC_006905.1/120814-120722          organism  Salmonella enterica subsp. enterica serovar Choleraesuis str. SC-B67
#=GS NC_005966.1/278008-277886          organism  Acinetobacter sp. ADP1
#=GS NZ_AAFA01000059.1/1464-1552        organism  Streptococcus suis 89/1591
#=GS NC_005126.1/705796-705699          organism  Photorhabdus luminescens subsp. laumondii TTO1
#=GS NC_004547.2/3578493-3578404        organism  Erwinia carotovora subsp. atroseptica SCRI1043
#=GS NZ_AAEH02000055.1/48245-48360      organism  Burkholderia vietnamiensis G4
#=GS NC_002516.1/5583870-5583741        organism  Pseudomonas aeruginosa PAO1
#=GS NZ_AABQ07000004.1/314259-314130    organism  Pseudomonas aeruginosa UCBPP-PA14
#=GS NC_003047.1/3532865-3532971        organism  Sinorhizobium meliloti 1021
#=GS NC_004722.1/413885-413980          organism  Bacillus cereus ATCC 14579
#=GS NZ_AAHI01000026.1/52217-52333      organism  Burkholderia cenocepacia AU 1054
#=GS NZ_AAHL01000010.1/79414-79298      organism  Burkholderia cenocepacia HI2424
#=GS NC_005042.1/1627739-1627644        organism  Prochlorococcus marinus subsp. marinus str. CCMP1375
#=GS NZ_AADX02000003.1/7710-7806        organism  Methylobacillus flagellatus KT
#=GS NC_002663.1/1459568-1459472        organism  Pasteurella multocida subsp. multocida str. Pm70
#=GS NC_003450.3/741181-741081          organism  Corynebacterium glutamicum ATCC 13032
#=GS NC_006958.1/742654-742554          organism  Corynebacterium glutamicum ATCC 13032
#=GS NC_002570.2/2798924-2799023        organism  Bacillus halodurans C-125
#=GS NC_003909.8/506312-506407          organism  Bacillus cereus ATCC 10987
#=GS NZ_AAEK01000015.1/88953-88858      organism  Bacillus cereus G9241
#=GS NZ_AAHG01000017.1/15030-14894      organism  Arthrobacter sp. FB24
#=GS NC_002578.1/470047-469948          organism  Thermoplasma acidophilum DSM 1728
#=GS NC_002977.5/2895493-2895583        organism  Methylococcus capsulatus str. Bath
#=GS NC_003997.3/399319-399414          organism  Bacillus anthracis str. Ames
#=GS NC_005945.1/399332-399427          organism  Bacillus anthracis str. Sterne
#=GS NC_005957.1/423300-423395          organism  Bacillus thuringiensis serovar konkukian str. 97-27
#=GS NC_006274.1/416692-416787          organism  Bacillus cereus E33L
#=GS NC_007530.2/399319-399414          organism  Bacillus anthracis str. 'Ames Ancestor'
#=GS NZ_AAAC02000001.1/916207-916302    organism  Bacillus anthracis str. A2012
#=GS NZ_AAEN01000023.1/140442-140537    organism  Bacillus anthracis str. CNEVA-9066
#=GS NZ_AAEO01000030.1/153881-153976    organism  Bacillus anthracis str. A1055
#=GS NZ_AAEP01000046.1/105771-105866    organism  Bacillus anthracis str. Vollum
#=GS NZ_AAEQ01000043.1/88646-88551      organism  Bacillus anthracis str. Kruger B
#=GS NZ_AAER01000042.1/134375-134280    organism  Bacillus anthracis str. Western North America USA6153
#=GS NZ_AAES01000043.1/105441-105536    organism  Bacillus anthracis str. Australia 94
#=GS NZ_AABJ03000005.1/70020-69938      organism  Oenococcus oeni PSU-1
#=GS NC_002677.1/377385-377489          organism  Mycobacterium leprae TN
#=GS NZ_AABJ03000002.1/60299-60213      organism  Oenococcus oeni PSU-1
#=GS NC_003197.1/126801-126709          organism  Salmonella typhimurium LT2
#=GS NC_003198.1/128216-128124          organism  Salmonella enterica subsp. enterica serovar Typhi str. CT18
#=GS NC_004631.1/128207-128115          organism  Salmonella enterica subsp. enterica serovar Typhi Ty2
#=GS NC_006511.1/128305-128213          organism  Salmonella enterica subsp. enterica serovar Paratyphi A str. ATCC 9150
#=GS NC_003143.1/3197151-3197054        organism  Yersinia pestis CO92
#=GS NC_004088.1/1522876-1522973        organism  Yersinia pestis KIM
#=GS NC_005810.1/3027837-3027740        organism  Yersinia pestis biovar Medievalis str. 91001
#=GS NC_006155.1/3340719-3340622        organism  Yersinia pseudotuberculosis IP 32953
#=GS NZ_AAHZ01000012.1/105220-105319    organism  Chromohalobacter salexigens DSM 3043
#=GS NC_003112.1/2161704-2161612        organism  Neisseria meningitidis MC58
#=GS NC_004369.1/1474220-1474117        organism  Corynebacterium efficiens YS-314
#=GS NZ_AADW02000009.1/20239-20140      organism  Exiguobacterium sp. 255-15
#=GS NC_002946.2/2011274-2011366        organism  Neisseria gonorrhoeae FA 1090
#=GS NC_003116.1/365583-365675          organism  Neisseria meningitidis Z2491
#=GS NZ_AAGP01000036.1/47955-48057      organism  Brevibacterium linens BL2
#=GS NC_005072.1/1543261-1543170        organism  Prochlorococcus marinus subsp. pastoris str. CCMP1986
#=GS NC_004459.1/721886-721768          organism  Vibrio vulnificus CMCP6
#=GS NC_005139.1/427793-427911          organism  Vibrio vulnificus YJ016
#=GS NC_002678.2/1469030-1468924        organism  Mesorhizobium loti MAFF303099
#=GS NZ_AABH02000001.1/36465-36384      organism  Leuconostoc mesenteroides subsp. mesenteroides ATCC 8293
#=GS NZ_AAAQ02000006.1/124647-124559    organism  Thermobifida fusca
#=GS NZ_AABN02000006.1/6333-6432        organism  Desulfovibrio desulfuricans G20
#=GS NC_003997.3/752098-752203          organism  Bacillus anthracis str. Ames
#=GS NC_005945.1/751994-752099          organism  Bacillus anthracis str. Sterne
#=GS NC_006274.1/742060-742165          organism  Bacillus cereus E33L
#=GS NC_007530.2/752099-752204          organism  Bacillus anthracis str. 'Ames Ancestor'
#=GS NZ_AAAC02000001.1/1254089-1254194  organism  Bacillus anthracis str. A2012
#=GS NZ_AAEK01000002.1/9964-10069       organism  Bacillus cereus G9241
#=GS NZ_AAEN01000010.1/401491-401386    organism  Bacillus anthracis str. CNEVA-9066
#=GS NZ_AAEP01000028.1/3888-3993        organism  Bacillus anthracis str. Vollum
#=GS NZ_AAEQ01000022.1/6450-6555        organism  Bacillus anthracis str. Kruger B
#=GS NZ_AAER01000025.1/5955-6060        organism  Bacillus anthracis str. Western North America USA6153
#=GS NZ_AAES01000021.1/5964-6069        organism  Bacillus anthracis str. Australia 94
#=GS NZ_AABI03000001.1/462754-462853    organism  Microbulbifer degradans 2-40
#=GS NZ_AAAI03000001.1/1128627-1128721  organism  Ralstonia metallidurans CH34
#=GS NC_003909.8/500911-501015          organism  Bacillus cereus ATCC 10987
#=GS NC_003454.1/254989-254891          organism  Fusobacterium nucleatum subsp. nucleatum ATCC 25586
#=GS NZ_AABF02000072.1/5040-5138        organism  Fusobacterium nucleatum subsp. vincentii ATCC 49256
#=GS NC_006570.1/1057441-1057347        organism  Francisella tularensis subsp. tularensis SCHU S4
#=GS NC_005706.1/14680-14568            organism  Erwinia amylovora
#=GS NZ_AAEW01000047.1/10879-10783      organism  Desulfuromonas acetoxidans DSM 684
#=GS NC_005957.1/743046-743151          organism  Bacillus thuringiensis serovar konkukian str. 97-27
#=GS NC_005071.1/178356-178452          organism  Prochlorococcus marinus str. MIT 9313
#=GS NC_003098.1/636353-636434          organism  Streptococcus pneumoniae R6
#=GS NZ_AABO02000010.1/6026-5934        organism  Haemophilus somnus 129PT
#=GS NC_006300.1/631611-631525          organism  Mannheimia succiniciproducens MBEL55E
#=GS NZ_AAAJ03000018.1/64881-64997      organism  Burkholderia fungorum LB400
#=GS NZ_AAAE01000114.1/14764-14856      organism  Rhodobacter sphaeroides 2.4.1
#=GS NZ_AAEW01000027.1/7802-7895        organism  Desulfuromonas acetoxidans DSM 684
#=GS NZ_AAAH01000537.2/1730-1638        organism  Chloroflexus aurantiacus
#=GS NZ_AADW02000010.1/84489-84391      organism  Exiguobacterium sp. 255-15
#=GS NC_003028.1/681818-681899          organism  Streptococcus pneumoniae TIGR4
#=GS NZ_AAGY01000143.1/77-158           organism  Streptococcus pneumoniae TIGR4
#=GS NZ_AAAH01000604.2/794-688          organism  Chloroflexus aurantiacus
#=GS NC_004722.1/729116-729220          organism  Bacillus cereus ATCC 14579
#=GS NC_006300.1/1517793-1517707        organism  Mannheimia succiniciproducens MBEL55E
#=GS NC_006300.1/1375924-1376007        organism  Mannheimia succiniciproducens MBEL55E
#=GS NZ_AAAQ02000002.1/568740-568635    organism  Thermobifida fusca
#=GS NC_000962.2/510326-510223          organism  Mycobacterium tuberculosis H37Rv
#=GS NC_002755.2/511775-511672          organism  Mycobacterium tuberculosis CDC1551
#=GS NC_002945.3/511345-511242          organism  Mycobacterium bovis AF2122/97
#=GS NC_003450.3/1371746-1371643        organism  Corynebacterium glutamicum ATCC 13032
#=GS NC_006958.1/1373213-1373110        organism  Corynebacterium glutamicum ATCC 13032
#=GS NC_006513.1/996439-996533          organism  Azoarcus sp. EbN1
#=GS NC_003155.3/8583516-8583429        organism  Streptomyces avermitilis MA-4680
#=GS NC_007146.1/1130519-1130599        organism  Haemophilus influenzae 86-028NP
#=GS NZ_AADO01000001.1/138090-138010    organism  Haemophilus influenzae R2846
#=GS NC_000907.1/1082633-1082713        organism  Haemophilus influenzae Rd KW20
#=GS NZ_AADP01000001.1/500097-500177    organism  Haemophilus influenzae R2866
#=GS NC_003997.3/393915-394017          organism  Bacillus anthracis str. Ames
#=GS NC_005945.1/393928-394030          organism  Bacillus anthracis str. Sterne
#=GS NC_005957.1/417897-417999          organism  Bacillus thuringiensis serovar konkukian str. 97-27
#=GS NC_006274.1/410331-410433          organism  Bacillus cereus E33L
#=GS NC_007530.2/393915-394017          organism  Bacillus anthracis str. 'Ames Ancestor'
#=GS NZ_AAAC02000001.1/910803-910905    organism  Bacillus anthracis str. A2012
#=GS NZ_AAEN01000023.1/135034-135136    organism  Bacillus anthracis str. CNEVA-9066
#=GS NZ_AAEO01000030.1/148478-148580    organism  Bacillus anthracis str. A1055
#=GS NZ_AAEP01000046.1/100367-100469    organism  Bacillus anthracis str. Vollum
#=GS NZ_AAEQ01000043.1/94049-93947      organism  Bacillus anthracis str. Kruger B
#=GS NZ_AAER01000042.1/139779-139677    organism  Bacillus anthracis str. Western North America USA6153
#=GS NZ_AAES01000043.1/100037-100139    organism  Bacillus anthracis str. Australia 94
#=GS NC_006270.2/3124875-3124967        organism  Bacillus licheniformis ATCC 14580
#=GS NC_006322.1/3125049-3125141        organism  Bacillus licheniformis ATCC 14580
#=GS NC_004668.1/2676348-2676265        organism  Enterococcus faecalis V583
#=GS NZ_AAEK01000015.1/94340-94237      organism  Bacillus cereus G9241
#=GS NC_006370.1/420522-420400          organism  Photobacterium profundum SS9
#=GS NC_004663.1/2977734-2977823        organism  Bacteroides thetaiotaomicron VPI-5482
#=GS NC_003197.1/4382698-4382480        organism  Salmonella typhimurium LT2
#=GS NC_003198.1/3569836-3570054        organism  Salmonella enterica subsp. enterica serovar Typhi str. CT18
#=GS NC_004631.1/3555495-3555713        organism  Salmonella enterica subsp. enterica serovar Typhi Ty2
#=GS NC_006511.1/4155004-4154786        organism  Salmonella enterica subsp. enterica serovar Paratyphi A str. ATCC 9150
#=GS NC_006905.1/4316273-4316055        organism  Salmonella enterica subsp. enterica serovar Choleraesuis str. SC-B67
#=GS NC_005296.1/4039380-4039511        organism  Rhodopseudomonas palustris CGA009
#=GS NZ_AAIE01000001.1/426279-426180    organism  Frankia sp. CcI3
#=GS NZ_AABI03000001.1/653146-653038    organism  Microbulbifer degradans 2-40
#=GS NC_006348.1/2819412-2819288        organism  Burkholderia mallei ATCC 23344
#=GS NC_006350.1/3753517-3753393        organism  Burkholderia pseudomallei K96243
#=GS NZ_AAHM01000003.1/36830-36954      organism  Burkholderia mallei 10229
#=GS NZ_AAHN01000018.1/56991-57115      organism  Burkholderia mallei 10399
#=GS NZ_AAHO01000029.1/57210-57086      organism  Burkholderia mallei GB8 horse 4
#=GS NZ_AAHP01000027.1/54004-53880      organism  Burkholderia mallei NCTC 10247
#=GS NZ_AAHQ01000008.1/301091-300967    organism  Burkholderia mallei SAVP1
#=GS NZ_AAHR01000026.1/57397-57521      organism  Burkholderia pseudomallei 1655
#=GS NZ_AAHS01000013.1/78189-78065      organism  Burkholderia pseudomallei 1710a
#=GS NZ_AAHT01000001.1/4046928-4046804  organism  Burkholderia pseudomallei 1710b
#=GS NZ_AAHU01000011.1/55834-55958      organism  Burkholderia pseudomallei 668
#=GS NZ_AAHV01000012.1/55322-55446      organism  Burkholderia pseudomallei Pasteur
#=GS NZ_AAHW01000028.1/42908-42784      organism  Burkholderia pseudomallei S13
#=GS NZ_AAIQ01000725.1/1168-1044        organism  Burkholderia mallei FMH
#=GS NC_006677.1/1475626-1475504        organism  Gluconobacter oxydans 621H
#=GS NC_003197.1/2241973-2241884        organism  Salmonella typhimurium LT2
#=GS NC_003198.1/2207556-2207467        organism  Salmonella enterica subsp. enterica serovar Typhi str. CT18
#=GS NC_004631.1/796380-796469          organism  Salmonella enterica subsp. enterica serovar Typhi Ty2
#=GS NC_005363.1/1319798-1319709        organism  Bdellovibrio bacteriovorus HD100
#=GS NC_006511.1/789113-789202          organism  Salmonella enterica subsp. enterica serovar Paratyphi A str. ATCC 9150
#=GS NC_006905.1/2264491-2264402        organism  Salmonella enterica subsp. enterica serovar Choleraesuis str. SC-B67
#=GS NC_006840.1/270635-270740          organism  Vibrio fischeri ES114
#=GS NZ_AAEI01000033.1/52065-52181      organism  Burkholderia cepacia R18194
#=GS NC_004116.1/815866-815775          organism  Streptococcus agalactiae 2603V/R
#=GS NC_004337.1/73452-73360            organism  Shigella flexneri 2a str. 301
#=GS NC_004368.1/860304-860213          organism  Streptococcus agalactiae NEM316
#=GS NC_004431.1/79951-79859            organism  Escherichia coli CFT073
#=GS NC_004741.1/72938-72846            organism  Shigella flexneri 2a str. 2457T
#=GS NC_003450.3/1126306-1126408        organism  Corynebacterium glutamicum ATCC 13032
#=GS NC_004369.1/2042066-2042172        organism  Corynebacterium efficiens YS-314
#=GS NC_006958.1/1127774-1127876        organism  Corynebacterium glutamicum ATCC 13032
#=GS NC_006085.1/133010-133097          organism  Propionibacterium acnes KPA171202
#=GS NC_007146.1/447771-447852          organism  Haemophilus influenzae 86-028NP
#=GS NC_007146.1/504664-504745          organism  Haemophilus influenzae 86-028NP
#=GS NZ_AADO01000002.1/152193-152274    organism  Haemophilus influenzae R2846
#=GS NZ_AADO01000002.1/209232-209313    organism  Haemophilus influenzae R2846
#=GS NZ_AADP01000002.1/290569-290650    organism  Haemophilus influenzae R2866
#=GS NZ_AAET01000009.1/11922-12003      organism  Haemophilus influenzae 86-028NP
#=GS NZ_AAET01000129.1/2519-2438        organism  Haemophilus influenzae 86-028NP
#=GS NZ_AADP01000002.1/232211-232292    organism  Haemophilus influenzae R2866
#=GS NC_000964.2/3178144-3178238        organism  Bacillus subtilis subsp. subtilis str. 168
#=GS NZ_AAIJ01000033.1/7510-7598        organism  Prosthecochloris aestuarii DSM 271
#=GS NZ_AAGG01000003.1/256001-256102    organism  Erythrobacter litoralis HTCC2594
#=GS NC_005877.1/1024953-1025050        organism  Picrophilus torridus DSM 9790
#=GS NC_004567.1/99249-99347            organism  Lactobacillus plantarum WCFS1
#=GS NZ_AABH02000033.1/15589-15689      organism  Leuconostoc mesenteroides subsp. mesenteroides ATCC 8293
#=GS NC_005085.1/243048-243188          organism  Chromobacterium violaceum ATCC 12472
#=GS NC_003909.8/828777-828882          organism  Bacillus cereus ATCC 10987
#=GS NZ_AABH02000005.1/43062-42980      organism  Leuconostoc mesenteroides subsp. mesenteroides ATCC 8293
#=GS NZ_AAAV02000002.1/122459-122360    organism  Novosphingobium aromaticivorans DSM 12444
#=GS NZ_AAEV01000013.1/25-129           organism  Pediococcus pentosaceus ATCC 25745
#=GS NC_006085.1/962710-962816          organism  Propionibacterium acnes KPA171202
#=GS NC_006814.1/563420-563503          organism  Lactobacillus acidophilus NCFM
#=GS NC_002936.3/713568-713480          organism  Dehalococcoides ethenogenes 195
#=GS NC_000907.1/380481-380562          organism  Haemophilus influenzae Rd KW20
#=GS NC_000913.2/75610-75518            organism  Escherichia coli K12
#=GS NC_002655.2/80430-80338            organism  Escherichia coli O157:H7 EDL933
#=GS NC_002695.1/80429-80337            organism  Escherichia coli O157:H7
#=GS NC_002935.2/922838-922962          organism  Corynebacterium diphtheriae NCTC 13129
#=GS NC_002940.2/462086-462171          organism  Haemophilus ducreyi 35000HP
#=GS NC_002973.5/353205-353303          organism  Listeria monocytogenes str. 4b F2365
#=GS NC_003210.1/340086-340184          organism  Listeria monocytogenes EGD-e
#=GS NC_003212.1/354876-354974          organism  Listeria innocua Clip11262
#=GS NZ_AAAK03000012.1/14294-14389      organism  Enterococcus faecium DO
#=GS NZ_AADQ01000022.1/1288-1386        organism  Listeria monocytogenes str. 1/2a F6854
#=GS NZ_AADR01000001.1/100039-99941     organism  Listeria monocytogenes str. 4b H7858
#=GS NC_000907.1/437548-437629          organism  Haemophilus influenzae Rd KW20
#=GS NZ_AAAJ03000001.1/436731-436842    organism  Burkholderia fungorum LB400
#=GS NZ_AAAW03000022.1/37348-37249      organism  Desulfitobacterium hafniense DCB-2
#=GS NC_002935.2/27456-27558            organism  Corynebacterium diphtheriae NCTC 13129
#=GS NZ_AADF01000001.1/790769-790680    organism  Dechloromonas aromatica RCB
#=GS NC_006085.1/574374-574270          organism  Propionibacterium acnes KPA171202
#=GS NZ_AAHI01000013.1/143883-143774    organism  Burkholderia cenocepacia AU 1054
#=GS NZ_AAHL01000040.1/51293-51402      organism  Burkholderia cenocepacia HI2424
#=GS NC_003295.1/132458-132364          organism  Ralstonia solanacearum GMI1000
#=GS NC_003909.8/4579444-4579538        organism  Bacillus cereus ATCC 10987
#=GS NC_003997.3/4589425-4589519        organism  Bacillus anthracis str. Ames
#=GS NC_005945.1/4590648-4590742        organism  Bacillus anthracis str. Sterne
#=GS NC_005957.1/4590278-4590372        organism  Bacillus thuringiensis serovar konkukian str. 97-27
#=GS NC_007530.2/4589552-4589646        organism  Bacillus anthracis str. 'Ames Ancestor'
#=GS NZ_AAAC02000001.1/5032772-5032866  organism  Bacillus anthracis str. A2012
#=GS NZ_AAEN01000027.1/201119-201213    organism  Bacillus anthracis str. CNEVA-9066
#=GS NZ_AAEO01000031.1/200753-200847    organism  Bacillus anthracis str. A1055
#=GS NZ_AAEP01000032.1/62456-62362      organism  Bacillus anthracis str. Vollum
#=GS NZ_AAEQ01000031.1/200575-200669    organism  Bacillus anthracis str. Kruger B
#=GS NZ_AAER01000035.1/1103594-1103688  organism  Bacillus anthracis str. Western North America USA6153
#=GS NC_002937.3/2184704-2184611        organism  Desulfovibrio vulgaris subsp. vulgaris str. Hildenborough
#=GS NZ_AAEH02000046.1/12413-12522      organism  Burkholderia vietnamiensis G4
#=GS NZ_AAEI01000002.1/246834-246943    organism  Burkholderia cepacia R18194
#=GS NZ_AAEK01000023.1/6859-6953        organism  Bacillus cereus G9241
#=GS NC_004307.2/141008-140907          organism  Bifidobacterium longum NCC2705
#=GS NZ_AABM02000032.1/6293-6394        organism  Bifidobacterium longum DJO10A
#=GS NC_003212.1/1469336-1469233        organism  Listeria innocua Clip11262
#=GS NC_006369.1/2751384-2751288        organism  Legionella pneumophila str. Lens
#=GS NC_002950.2/1999857-1999751        organism  Porphyromonas gingivalis W83
#=GS NZ_AABH02000002.1/41403-41321      organism  Leuconostoc mesenteroides subsp. mesenteroides ATCC 8293
#=GS NC_006348.1/3183744-3183854        organism  Burkholderia mallei ATCC 23344
#=GS NC_006350.1/1504234-1504124        organism  Burkholderia pseudomallei K96243
#=GS NZ_AAHM01000002.1/231434-231324    organism  Burkholderia mallei 10229
#=GS NZ_AAHN01000013.1/82526-82416      organism  Burkholderia mallei 10399
#=GS NZ_AAHO01000004.1/47444-47554      organism  Burkholderia mallei GB8 horse 4
#=GS NZ_AAHP01000041.1/2137-2027        organism  Burkholderia mallei NCTC 10247
#=GS NZ_AAHQ01000006.1/333585-333695    organism  Burkholderia mallei SAVP1
#=GS NZ_AAHR01000046.1/47623-47733      organism  Burkholderia pseudomallei 1655
#=GS NZ_AAHS01000042.1/25865-25755      organism  Burkholderia pseudomallei 1710a
#=GS NZ_AAHT01000001.1/1617092-1616982  organism  Burkholderia pseudomallei 1710b
#=GS NZ_AAHU01000022.1/46157-46267      organism  Burkholderia pseudomallei 668
#=GS NZ_AAHV01000021.1/67575-67465      organism  Burkholderia pseudomallei Pasteur
#=GS NZ_AAHW01000017.1/67486-67376      organism  Burkholderia pseudomallei S13
#=GS NZ_AAIQ01000205.1/870-980          organism  Burkholderia mallei FMH
#=GS NC_000962.2/501047-501150          organism  Mycobacterium tuberculosis H37Rv
#=GS NC_002755.2/502496-502599          organism  Mycobacterium tuberculosis CDC1551
#=GS NC_002945.3/502066-502169          organism  Mycobacterium bovis AF2122/97
#=GS NC_002932.3/1352467-1352566        organism  Chlorobium tepidum TLS
#=GS NC_004722.1/404776-404881          organism  Bacillus cereus ATCC 14579
#=GS NZ_AAEO01000033.1/441917-441812    organism  Bacillus anthracis str. A1055
#=GS NC_004432.1/850847-850757          organism  Mycoplasma penetrans HF-2
#=GS NC_002505.1/1374773-1375014        organism  Vibrio cholerae O1 biovar eltor str. N16961
#=GS NZ_AABC04000004.1/17978-18070      organism  Ferroplasma acidarmanus Fer1
#=GS NZ_AAAY02000005.1/107734-107823    organism  Nostoc punctiforme PCC 73102
#=GS NZ_AAII01000108.1/2417-2534        organism  Frankia sp. EAN1pec
#=GS NC_004307.2/1479373-1479284        organism  Bifidobacterium longum NCC2705
#=GS NZ_AABM02000012.1/4492-4581        organism  Bifidobacterium longum DJO10A
#=GS NC_002935.2/924778-924883          organism  Corynebacterium diphtheriae NCTC 13129
#=GS NZ_AAGR01000002.1/53677-53759      organism  Lactobacillus casei ATCC 334
#=GS NC_004556.1/1114851-1114760        organism  Xylella fastidiosa Temecula1
#=GS NC_002939.4/622727-622582          organism  Geobacter sulfurreducens PCA
#=GS NC_004663.1/803776-803688          organism  Bacteroides thetaiotaomicron VPI-5482
#=GS NZ_AADX02000003.1/216169-216260    organism  Methylobacillus flagellatus KT
#=GS NC_003272.1/1148842-1148753        organism  Nostoc sp. PCC 7120
#=GS NC_006274.1/4650744-4650838        organism  Bacillus cereus E33L
#=GS NC_006908.1/640062-639979          organism  Mycoplasma mobile 163K
#=GS NZ_AAEA01000014.1/162663-162752    organism  Anabaena variabilis ATCC 29413
#=GS NC_004369.1/1672895-1672802        organism  Corynebacterium efficiens YS-314
#=GS NC_002971.2/296476-296576          organism  Coxiella burnetii RSA 493
#=GS NZ_AAAP01002426.1/1018-1133        organism  Magnetospirillum magnetotacticum MS-1
#=GS NC_004603.1/311584-311713          organism  Vibrio parahaemolyticus RIMD 2210633
#=GS NC_004668.1/2683651-2683570        organism  Enterococcus faecalis V583
#=GS NZ_AAAE01000158.1/124945-125035    organism  Rhodobacter sphaeroides 2.4.1
#=GS NC_006368.1/2917610-2917514        organism  Legionella pneumophila str. Paris
#=GS NZ_AAHG01000036.1/843-933          organism  Arthrobacter sp. FB24
#=GS NZ_AAEF02000119.1/829-736          organism  Kineococcus radiotolerans SRS30216
#=GS NC_002942.5/2815239-2815143        organism  Legionella pneumophila subsp. pneumophila str. Philadelphia 1
#=GS NZ_AAEM01000015.1/101013-101109    organism  Rubrivivax gelatinosus PM1
#=GS NC_003902.1/3943402-3943312        organism  Xanthomonas campestris pv. campestris str. ATCC 33913
#=GS NC_007086.1/1019813-1019903        organism  Xanthomonas campestris pv. campestris str. 8004
#=GS NC_004722.1/4732664-4732758        organism  Bacillus cereus ATCC 14579
#=GS NZ_AAGP01000035.1/48781-48695      organism  Brevibacterium linens BL2
#=GS NZ_AAGQ01000091.1/1491-1402        organism  Lactobacillus delbrueckii subsp. bulgaricus ATCC BAA-365
#=GS NC_002944.2/4377204-4377101        organism  Mycobacterium avium subsp. paratuberculosis str. k10
#=GS NC_002973.5/1441096-1440993        organism  Listeria monocytogenes str. 4b F2365
#=GS NC_003210.1/1461273-1461170        organism  Listeria monocytogenes EGD-e
#=GS NZ_AADQ01000006.1/70500-70603      organism  Listeria monocytogenes str. 1/2a F6854
#=GS NZ_AADR01000012.1/27875-27978      organism  Listeria monocytogenes str. 4b H7858
#=GS NC_003030.1/3250063-3249964        organism  Clostridium acetobutylicum ATCC 824
#=GS NC_004829.1/307393-307491          organism  Mycoplasma gallisepticum R
#=GS NC_002488.3/1794752-1794843        organism  Xylella fastidiosa 9a5c
#=GS NZ_AAAP01002670.1/1241-1361        organism  Magnetospirillum magnetotacticum MS-1
#=GS NC_002163.1/418411-418510          organism  Campylobacter jejuni subsp. jejuni NCTC 11168
#=GS NC_002942.5/1731103-1731189        organism  Legionella pneumophila subsp. pneumophila str. Philadelphia 1
#=GS NC_006368.1/1697015-1697101        organism  Legionella pneumophila str. Paris
#=GS NC_006369.1/1628895-1628809        organism  Legionella pneumophila str. Lens
#=GS NZ_AADY01000001.1/3083387-3083482  organism  Ralstonia eutropha JMP134
#=GS NZ_AADI01000001.1/564249-564365    organism  Psychrobacter sp. 273-4
#=GS NC_006361.1/5617005-5617123        organism  Nocardia farcinica IFM 10152
#=GS NZ_AABH02000001.1/81417-81335      organism  Leuconostoc mesenteroides subsp. mesenteroides ATCC 8293
#=GS NC_004307.2/903290-903189          organism  Bifidobacterium longum NCC2705
#=GS NZ_AABM02000002.1/62177-62076      organism  Bifidobacterium longum DJO10A
#=GS NZ_AABD03000002.1/101602-101703    organism  Cytophaga hutchinsonii
#=GS NZ_AABH02000007.1/21975-21892      organism  Leuconostoc mesenteroides subsp. mesenteroides ATCC 8293
#=GS NC_002944.2/4362946-4363048        organism  Mycobacterium avium subsp. paratuberculosis str. k10
#=GS NC_003912.7/456570-456667          organism  Campylobacter jejuni RM1221
#=GS NC_003317.1/300282-300119          organism  Brucella melitensis 16M
#=GS NC_004310.3/1688971-1689134        organism  Brucella suis 1330
#=GS NC_006932.1/1705893-1706056        organism  Brucella abortus biovar 1 str. 9-941
#=GS NC_005362.1/98337-98254            organism  Lactobacillus johnsonii NCC 533
#=GS NZ_AAHE01000001.1/84923-85029      organism  Deinococcus geothermalis DSM 11300
#=GS NC_002950.2/2221774-2221671        organism  Porphyromonas gingivalis W83
#=GS NZ_AAHG01000004.1/103859-103747    organism  Arthrobacter sp. FB24
#=GS NZ_AAFL01000004.1/14344-14245      organism  Campylobacter coli RM2228
#=GS NC_001263.1/263411-263503          organism  Deinococcus radiodurans R1
#=GS NC_005125.1/1196873-1196972        organism  Gloeobacter violaceus PCC 7421
#=GS NC_006138.1/2597706-2597616        organism  Desulfotalea psychrophila LSv54
#=GS NZ_AABM02000001.1/92628-92752      organism  Bifidobacterium longum DJO10A
#=GS NC_004567.1/202700-202614          organism  Lactobacillus plantarum WCFS1
#=GS NZ_AAGP01000021.1/48014-47918      organism  Brevibacterium linens BL2
#=GS NZ_AAIG01000001.1/839539-839431    organism  Jannaschia sp. CCS1
#=GS NZ_AADX02000003.1/7519-7416        organism  Methylobacillus flagellatus KT
#=GS NZ_AAFH01000002.1/218425-218332    organism  Thiobacillus denitrificans ATCC 25259
#=GS NZ_AAES01000022.1/63230-63136      organism  Bacillus anthracis str. Australia 94
#=GS NC_003919.1/4064445-4064355        organism  Xanthomonas axonopodis pv. citri str. 306
#=GS NZ_AAIB01000009.1/20700-20816      organism  Chlorobium phaeobacteroides DSM 266
#=GS NC_000921.1/1342953-1343056        organism  Helicobacter pylori J99
#=GS NC_006360.1/440660-440745          organism  Mycoplasma hyopneumoniae 232
#=GS NZ_AAHJ01000019.1/40611-40497      organism  Chlorobium limicola DSM 245
#=GS NC_004307.2/885146-885050          organism  Bifidobacterium longum NCC2705
#=GS NZ_AABM02000002.1/44302-44206      organism  Bifidobacterium longum DJO10A
#=GS NZ_AAFK01000001.1/198490-198586    organism  Campylobacter lari RM2100
#=GS NC_004663.1/2992117-2992206        organism  Bacteroides thetaiotaomicron VPI-5482
#=GS NZ_AAFJ01000002.1/92245-92344      organism  Campylobacter upsaliensis RM3195
#=GS NC_003450.3/1543022-1542923        organism  Corynebacterium glutamicum ATCC 13032
#=GS NC_006958.1/1544489-1544390        organism  Corynebacterium glutamicum ATCC 13032
#=GS NC_006834.1/976621-976711          organism  Xanthomonas oryzae pv. oryzae KACC10331
#=GS NZ_AAII01000023.1/12326-12220      organism  Frankia sp. EAN1pec
#=GS NC_003028.1/691439-691348          organism  Streptococcus pneumoniae TIGR4
#=GS NC_003098.1/646024-645933          organism  Streptococcus pneumoniae R6
#=GS NZ_AAGY01000044.1/5769-5860        organism  Streptococcus pneumoniae TIGR4
#=GS NZ_AAIK01000014.1/26448-26562      organism  Pelodictyon phaeoclathratiforme BU-1
#=GS NC_003028.1/2121372-2121274        organism  Streptococcus pneumoniae TIGR4
#=GS NC_003098.1/1998929-1998831        organism  Streptococcus pneumoniae R6
#=GS NZ_AAGY01000028.1/10179-10277      organism  Streptococcus pneumoniae TIGR4
#=GS NC_003228.3/674336-674248          organism  Bacteroides fragilis NCTC 9343
#=GS NC_006347.1/726511-726423          organism  Bacteroides fragilis YCH46
#=GS NC_006576.1/505864-505954          organism  Synechococcus elongatus PCC 6301
#=GS NZ_AADZ01000001.1/403560-403470    organism  Synechococcus elongatus PCC 7942
#=GS NZ_AAAM01000091.1/22-114           organism  Xylella fastidiosa Ann-1
#=GS NC_002505.1/2722537-2722407        organism  Vibrio cholerae O1 biovar eltor str. N16961
#=GS NC_003888.3/6144164-6144262        organism  Streptomyces coelicolor A3(2)
#=GS NZ_AABI03000003.1/144613-144706    organism  Microbulbifer degradans 2-40
#=GS NZ_AAGP01000002.1/42193-42095      organism  Brevibacterium linens BL2
#=GS NC_006055.1/49483-49401            organism  Mesoplasma florum L1
#=GS NZ_AABH02000042.1/6885-6802        organism  Leuconostoc mesenteroides subsp. mesenteroides ATCC 8293
#=GS NC_004116.1/835190-835272          organism  Streptococcus agalactiae 2603V/R
#=GS NZ_AADX02000002.1/87805-87702      organism  Methylobacillus flagellatus KT
#=GS NC_003143.1/567326-567067          organism  Yersinia pestis CO92
#=GS NC_004088.1/4051276-4051535        organism  Yersinia pestis KIM
#=GS NC_005810.1/4158441-4158700        organism  Yersinia pestis biovar Medievalis str. 91001
#=GS NC_006155.1/793826-793567          organism  Yersinia pseudotuberculosis IP 32953
#=GS NZ_AAIJ01000013.1/35033-35121      organism  Prosthecochloris aestuarii DSM 271
#=GS NC_004368.1/879269-879351          organism  Streptococcus agalactiae NEM316
#=GS NC_003155.3/5233835-5233686        organism  Streptomyces avermitilis MA-4680
#=GS NZ_AAAK03000126.1/343-246          organism  Enterococcus faecium DO
#=GS NZ_AAAO02000018.1/46087-46170      organism  Lactobacillus gasseri
#=GS NZ_AAGO01000046.1/1311-1404        organism  Lactococcus lactis subsp. cremoris SK11
#=GS NZ_AACK01000016.1/3405-3316        organism  Actinobacillus pleuropneumoniae serovar 1 str. 4074
#=GS NC_002662.1/1295999-1295904        organism  Lactococcus lactis subsp. lactis Il1403
#=GS NC_004757.1/50120-50220            organism  Nitrosomonas europaea ATCC 19718
#=GS NZ_AAFG02000010.1/9567-9682        organism  Silicibacter sp. TM1040
#=GS NC_000915.1/1365303-1365405        organism  Helicobacter pylori 26695
#=GS NZ_AAGP01000045.1/33544-33448      organism  Brevibacterium linens BL2
#=GS NZ_AAIT01000029.1/31441-31318      organism  Paracoccus denitrificans PD1222
#=GS NC_003155.3/2682986-2683159        organism  Streptomyces avermitilis MA-4680
#=GS NC_002662.1/316896-316804          organism  Lactococcus lactis subsp. lactis Il1403
#=GS NZ_AAGO01000024.1/6143-6051        organism  Lactococcus lactis subsp. cremoris SK11
#=GS NZ_AAEM01000003.1/29437-29332      organism  Rubrivivax gelatinosus PM1
#=GS NC_006448.1/1388168-1388281        organism  Streptococcus thermophilus LMG 18311
#=GS NC_006449.1/1395814-1395927        organism  Streptococcus thermophilus CNRZ1066
#=GS NZ_AAGS01000029.1/13241-13128      organism  Streptococcus thermophilus LMD-9
#=GS NC_006677.1/2443327-2443454        organism  Gluconobacter oxydans 621H
#=GS NZ_AAAL01000314.1/2413-2504        organism  Xylella fastidiosa Dixon
#=GS NC_003155.3/3220543-3220445        organism  Streptomyces avermitilis MA-4680
#=GS NZ_AABC04000003.1/16557-16647      organism  Ferroplasma acidarmanus Fer1
#=GS NC_004342.1/985973-985882          organism  Leptospira interrogans serovar Lai str. 56601
#=GS NC_005823.1/3246289-3246380        organism  Leptospira interrogans serovar Copenhageni str. Fiocruz L1-130
#=GS NZ_AAIC01000014.1/46052-46148      organism  Chlorobium phaeobacteroides BS1
#=GS NZ_AAIE01000020.1/29148-29042      organism  Frankia sp. CcI3
#=GS NC_002771.1/260054-259955          organism  Mycoplasma pulmonis UAB CTIP
#=GS NC_002771.1/592855-592951          organism  Mycoplasma pulmonis UAB CTIP
#=GS NC_002967.9/164049-164158          organism  Treponema denticola ATCC 35405
#=GS NC_002677.1/382806-382675          organism  Mycobacterium leprae TN
#=GS NZ_AAAH01000041.2/857-973          organism  Chloroflexus aurantiacus
#=GS NC_006138.1/530514-530601          organism  Desulfotalea psychrophila LSv54
#=GS NC_002927.3/309269-309165          organism  Bordetella bronchiseptica RB50
#=GS NC_002928.3/313922-313818          organism  Bordetella parapertussis 12822
#=GS NC_002929.2/209596-209700          organism  Bordetella pertussis Tohama I
#=GS NC_004307.2/586429-586268          organism  Bifidobacterium longum NCC2705
#=GS NC_007164.1/1018781-1018675        organism  Corynebacterium jeikeium K411
#=GS NZ_AAGQ01000121.1/1452-1532        organism  Lactobacillus delbrueckii subsp. bulgaricus ATCC BAA-365
#=GS NC_003888.3/4321574-4321756        organism  Streptomyces coelicolor A3(2)
#=GS NC_003071.3/12677052-12677172      organism  Arabidopsis thaliana
#=GS NT_079919.2/649058-649185          organism  Oryza sativa (japonica cultivar-group)
#=GS NC_006070.1/2512526-2512613        organism  Yarrowia lipolytica CLIB99
#=GS NT_086521.1/5532753-5532901        organism  Gibberella zeae PH-1
#=GS NW_059769.1/5012-5160              organism  Gibberella zeae PH-1
#=GS NW_047327.1/60049-60237            organism  Neurospora crassa
#=GS NC_006047.1/1857284-1857401        organism  Debaryomyces hansenii CBS767
#=GS NT_086111.1/2225580-2225449        organism  Magnaporthe grisea 70-15
#=GS NT_086521.1/7918916-7918765        organism  Gibberella zeae PH-1
#=GS NW_059802.1/177061-176910          organism  Gibberella zeae PH-1
#=GS NT_107005.1/483188-483088          organism  Aspergillus nidulans FGSC A4
#=GS NW_101379.1/33974-33874            organism  Aspergillus nidulans FGSC A4
#=GS NC_006071.1/3315128-3315263        organism  Yarrowia lipolytica CLIB99
#=GS NC_006691.1/115117-114870          organism  Cryptococcus neoformans var. neoformans JEC21
#=GS NW_047250.1/306784-306920          organism  Neurospora crassa
#=GS NC_007198.1/638478-638267          organism  Aspergillus fumigatus Af293
#=GS NW_876230.1/565679-565890          organism  Aspergillus fumigatus Af293
#=GS NC_007199.1/1957931-1958111        organism  Aspergillus fumigatus Af293
#=GS NW_876235.1/639308-639488          organism  Aspergillus fumigatus Af293
#=GS NT_107011.1/735091-734959          organism  Aspergillus nidulans FGSC A4
#=GS NW_101319.1/187659-187527          organism  Aspergillus nidulans FGSC A4
#=GS NT_107012.1/1442025-1441862        organism  Aspergillus nidulans FGSC A4
#=GS NW_101305.1/78704-78541            organism  Aspergillus nidulans FGSC A4
#=GS NT_086557.1/3013249-3013412        organism  Gibberella zeae PH-1
#=GS NW_060038.1/131818-131981          organism  Gibberella zeae PH-1
#=GS NC_007195.1/768693-768840          organism  Aspergillus fumigatus Af293
#=GS NW_876233.1/768693-768840          organism  Aspergillus fumigatus Af293
#=GS NT_086058.1/2166869-2166683        organism  Magnaporthe grisea 70-15
#=GS NC_006692.1/1194180-1194306        organism  Cryptococcus neoformans var. neoformans JEC21
#=GS NW_047277.1/476778-476997          organism  Neurospora crassa

#=GS NC_006510.1/643262-643362          taxonomy  Bacteria; Firmicutes; Bacillales; Bacillaceae; Geobacillus; kaustophilus
#=GS NC_004193.1/678921-678825          taxonomy  Bacteria; Firmicutes; Bacillales; Bacillaceae; Oceanobacillus; iheyensis
#=GS NC_006510.1/411989-412095          taxonomy  Bacteria; Firmicutes; Bacillales; Bacillaceae; Geobacillus; kaustophilus
#=GS NZ_AAEK01000033.1/47712-47810      taxonomy  Bacteria; Firmicutes; Bacillales; Bacillaceae; Bacillus; Bacillus; cereus group; Bacillus; cereus
#=GS NC_003909.8/2504738-2504836        taxonomy  Bacteria; Firmicutes; Bacillales; Bacillaceae; Bacillus; Bacillus; cereus group; Bacillus; cereus ATCC 10987
#=GS NC_003997.3/2433591-2433689        taxonomy  Bacteria; Firmicutes; Bacillales; Bacillaceae; Bacillus; Bacillus; cereus group; Bacillus; anthracis str. Ames
#=GS NC_005945.1/2433643-2433741        taxonomy  Bacteria; Firmicutes; Bacillales; Bacillaceae; Bacillus; Bacillus; cereus group; Bacillus; anthracis str. Sterne
#=GS NC_006274.1/2490752-2490850        taxonomy  Bacteria; Firmicutes; Bacillales; Bacillaceae; Bacillus; Bacillus; cereus group; Bacillus; cereus
#=GS NC_007530.2/2433715-2433813        taxonomy  Bacteria; Firmicutes; Bacillales; Bacillaceae; Bacillus; Bacillus; cereus group; Bacillus; anthracis str. 'Ames Ancestor'
#=GS NZ_AAAC02000001.1/2908503-2908601  taxonomy  Bacteria; Firmicutes; Bacillales; Bacillaceae; Bacillus; Bacillus; cereus group; Bacillus; anthracis str. A2012
#=GS NZ_AAEN01000016.1/732146-732244    taxonomy  Bacteria; Firmicutes; Bacillales; Bacillaceae; Bacillus; Bacillus; cereus group; Bacillus; anthracis str. CNEVA-9066
#=GS NZ_AAEP01000025.1/531751-531849    taxonomy  Bacteria; Firmicutes; Bacillales; Bacillaceae; Bacillus; Bacillus; cereus group; Bacillus; anthracis str. Vollum
#=GS NZ_AAEQ01000035.1/799909-799811    taxonomy  Bacteria; Firmicutes; Bacillales; Bacillaceae; Bacillus; Bacillus; cereus group; Bacillus; anthracis str. Kruger B
#=GS NZ_AAER01000040.1/164459-164557    taxonomy  Bacteria; Firmicutes; Bacillales; Bacillaceae; Bacillus; Bacillus; cereus group; Bacillus; anthracis str. Western North America USA6153
#=GS NZ_AAES01000035.1/334046-334144    taxonomy  Bacteria; Firmicutes; Bacillales; Bacillaceae; Bacillus; Bacillus; cereus group; Bacillus; anthracis str. Australia 94
#=GS NZ_AAEO01000022.1/391822-391920    taxonomy  Bacteria; Firmicutes; Bacillales; Bacillaceae; Bacillus; Bacillus; cereus group; Bacillus; anthracis str. A1055
#=GS NC_005957.1/2481747-2481845        taxonomy  Bacteria; Firmicutes; Bacillales; Bacillaceae; Bacillus; Bacillus; cereus group; Bacillus; thuringiensis serovar konkukian str. 97-27
#=GS NC_003366.1/1581046-1580944        taxonomy  Bacteria; Firmicutes; Clostridia; Clostridiales; Clostridiaceae; Clostridium; perfringens str. 13
#=GS NC_006582.1/829775-829683          taxonomy  Bacteria; Firmicutes; Bacillales; Bacillaceae; Bacillus; clausii KSM-K16
#=GS NC_005835.1/302202-302304          taxonomy  Bacteria; Deinococcus-Thermus; Deinococci; Thermales; Thermaceae; Thermus; thermophilus
#=GS NC_006461.1/640042-640144          taxonomy  Bacteria; Deinococcus-Thermus; Deinococci; Thermales; Thermaceae; Thermus; thermophilus
#=GS NC_002689.2/1310823-1310722        taxonomy  Archaea; Euryarchaeota; Thermoplasmata; Thermoplasmatales; Thermoplasmataceae; Thermoplasma; volcanium
#=GS NZ_AAAP01003877.1/60656-60551      taxonomy  Bacteria; Proteobacteria; Alphaproteobacteria; Rhodospirillales; Rhodospirillaceae; Magnetospirillum; magnetotacticum MS-1
#=GS NC_006270.2/4036920-4036823        taxonomy  Bacteria; Firmicutes; Bacillales; Bacillaceae; Bacillus; licheniformis ATCC 14580
#=GS NC_006322.1/4037034-4036937        taxonomy  Bacteria; Firmicutes; Bacillales; Bacillaceae; Bacillus; licheniformis ATCC 14580
#=GS NC_004722.1/2525752-2525850        taxonomy  Bacteria; Firmicutes; Bacillales; Bacillaceae; Bacillus; Bacillus; cereus group; Bacillus; cereus ATCC 14579
#=GS NZ_AAIT01000006.1/234799-234703    taxonomy  Bacteria; Proteobacteria; Alphaproteobacteria; Rhodobacterales; Rhodobacteraceae; Paracoccus; denitrificans
#=GS NC_003869.1/2140374-2140279        taxonomy  Bacteria; Firmicutes; Clostridia; Thermoanaerobacteriales; Thermoanaerobacteriaceae; Thermoanaerobacter; tengcongensis
#=GS NC_004310.3/228052-227953          taxonomy  Bacteria; Proteobacteria; Alphaproteobacteria; Rhizobiales; Brucellaceae; Brucella; suis
#=GS NC_006932.1/229609-229510          taxonomy  Bacteria; Proteobacteria; Alphaproteobacteria; Rhizobiales; Brucellaceae; Brucella; abortus biovar 1 str. 9-941
#=GS NC_004193.1/505048-504940          taxonomy  Bacteria; Firmicutes; Bacillales; Bacillaceae; Oceanobacillus; iheyensis
#=GS NC_002947.3/5596334-5596235        taxonomy  Bacteria; Proteobacteria; Gammaproteobacteria; Pseudomonadales; Pseudomonadaceae; Pseudomonas; putida
#=GS NC_002976.3/1744175-1744084        taxonomy  Bacteria; Firmicutes; Bacillales; Staphylococcus; epidermidis
#=GS NC_004461.1/1749151-1749060        taxonomy  Bacteria; Firmicutes; Bacillales; Staphylococcus; epidermidis ATCC 12228
#=GS NZ_AABG04000011.1/50728-50630      taxonomy  Bacteria; Firmicutes; Clostridia; Clostridiales; Clostridiaceae; Clostridium; thermocellum ATCC 27405
#=GS NC_004557.1/877068-877169          taxonomy  Bacteria; Firmicutes; Clostridia; Clostridiales; Clostridiaceae; Clostridium; tetani
#=GS NC_000853.1/809942-810044          taxonomy  Bacteria; Thermotogae; Thermotogales; Thermotogaceae; Thermotoga; maritima
#=GS NC_003869.1/1524796-1524701        taxonomy  Bacteria; Firmicutes; Clostridia; Thermoanaerobacteriales; Thermoanaerobacteriaceae; Thermoanaerobacter; tengcongensis
#=GS NC_003869.1/1681524-1681429        taxonomy  Bacteria; Firmicutes; Clostridia; Thermoanaerobacteriales; Thermoanaerobacteriaceae; Thermoanaerobacter; tengcongensis
#=GS NC_003366.1/2917472-2917377        taxonomy  Bacteria; Firmicutes; Clostridia; Clostridiales; Clostridiaceae; Clostridium; perfringens str. 13
#=GS NC_006177.1/179294-179392          taxonomy  Bacteria; Actinobacteria; Symbiobacterium; thermophilum IAM 14863
#=GS NC_002947.3/3613932-3614039        taxonomy  Bacteria; Proteobacteria; Gammaproteobacteria; Pseudomonadales; Pseudomonadaceae; Pseudomonas; putida
#=GS NZ_AADW02000001.1/280183-280091    taxonomy  Bacteria; Firmicutes; Bacillales; Bacillaceae; Exiguobacterium; sp.
#=GS NC_003909.8/4930919-4930811        taxonomy  Bacteria; Firmicutes; Bacillales; Bacillaceae; Bacillus; Bacillus; cereus group; Bacillus; cereus ATCC 10987
#=GS NC_003997.3/4953502-4953394        taxonomy  Bacteria; Firmicutes; Bacillales; Bacillaceae; Bacillus; Bacillus; cereus group; Bacillus; anthracis str. Ames
#=GS NC_004722.1/5132191-5132083        taxonomy  Bacteria; Firmicutes; Bacillales; Bacillaceae; Bacillus; Bacillus; cereus group; Bacillus; cereus ATCC 14579
#=GS NC_005945.1/4954839-4954731        taxonomy  Bacteria; Firmicutes; Bacillales; Bacillaceae; Bacillus; Bacillus; cereus group; Bacillus; anthracis str. Sterne
#=GS NC_005957.1/4959383-4959275        taxonomy  Bacteria; Firmicutes; Bacillales; Bacillaceae; Bacillus; Bacillus; cereus group; Bacillus; thuringiensis serovar konkukian str. 97-27
#=GS NC_006274.1/5012926-5012818        taxonomy  Bacteria; Firmicutes; Bacillales; Bacillaceae; Bacillus; Bacillus; cereus group; Bacillus; cereus
#=GS NC_007530.2/4953628-4953520        taxonomy  Bacteria; Firmicutes; Bacillales; Bacillaceae; Bacillus; Bacillus; cereus group; Bacillus; anthracis str. 'Ames Ancestor'
#=GS NZ_AAAC02000001.1/294704-294596    taxonomy  Bacteria; Firmicutes; Bacillales; Bacillaceae; Bacillus; Bacillus; cereus group; Bacillus; anthracis str. A2012
#=GS NZ_AAEK01000055.1/27008-26900      taxonomy  Bacteria; Firmicutes; Bacillales; Bacillaceae; Bacillus; Bacillus; cereus group; Bacillus; cereus
#=GS NZ_AAEN01000018.1/105729-105837    taxonomy  Bacteria; Firmicutes; Bacillales; Bacillaceae; Bacillus; Bacillus; cereus group; Bacillus; anthracis str. CNEVA-9066
#=GS NZ_AAEO01000027.1/105777-105885    taxonomy  Bacteria; Firmicutes; Bacillales; Bacillaceae; Bacillus; Bacillus; cereus group; Bacillus; anthracis str. A1055
#=GS NZ_AAEP01000037.1/118492-118384    taxonomy  Bacteria; Firmicutes; Bacillales; Bacillaceae; Bacillus; Bacillus; cereus group; Bacillus; anthracis str. Vollum
#=GS NZ_AAEQ01000042.1/148927-148819    taxonomy  Bacteria; Firmicutes; Bacillales; Bacillaceae; Bacillus; Bacillus; cereus group; Bacillus; anthracis str. Kruger B
#=GS NZ_AAER01000038.1/21678-21570      taxonomy  Bacteria; Firmicutes; Bacillales; Bacillaceae; Bacillus; Bacillus; cereus group; Bacillus; anthracis str. Western North America USA6153
#=GS NZ_AAES01000020.1/147582-147474    taxonomy  Bacteria; Firmicutes; Bacillales; Bacillaceae; Bacillus; Bacillus; cereus group; Bacillus; anthracis str. Australia 94
#=GS NZ_AAED02000003.1/319670-319780    taxonomy  Bacteria; Proteobacteria; Alphaproteobacteria; Rhizobiales; Phyllobacteriaceae; Mesorhizobium; sp.
#=GS NC_006270.2/941742-941843          taxonomy  Bacteria; Firmicutes; Bacillales; Bacillaceae; Bacillus; licheniformis ATCC 14580
#=GS NC_006322.1/942035-942136          taxonomy  Bacteria; Firmicutes; Bacillales; Bacillaceae; Bacillus; licheniformis ATCC 14580
#=GS NC_000964.2/954991-955091          taxonomy  Bacteria; Firmicutes; Bacillales; Bacillaceae; Bacillus; subtilis subsp.
#=GS NZ_AABH02000002.1/41536-41631      taxonomy  Bacteria; Firmicutes; Lactobacillales; Leuconostoc; mesenteroides subsp.
#=GS NC_003030.1/3058129-3058029        taxonomy  Bacteria; Firmicutes; Clostridia; Clostridiales; Clostridiaceae; Clostridium; acetobutylicum ATCC 824
#=GS NZ_AAFG02000005.1/77783-77879      taxonomy  Bacteria; Proteobacteria; Alphaproteobacteria; Rhodobacterales; Rhodobacteraceae; Silicibacter; sp.
#=GS NC_003078.1/1192148-1192053        taxonomy  Bacteria; Proteobacteria; Alphaproteobacteria; Rhizobiales; Rhizobiaceae; Sinorhizobium/Ensifer group; Sinorhizobium; meliloti
#=GS NC_003062.1/2541734-2541630        taxonomy  Bacteria; Proteobacteria; Alphaproteobacteria; Rhizobiales; Rhizobiaceae; Rhizobium/Agrobacterium group; Agrobacterium; tumefaciens str. C58
#=GS NC_003304.1/2541847-2541743        taxonomy  Bacteria; Proteobacteria; Alphaproteobacteria; Rhizobiales; Rhizobiaceae; Rhizobium/Agrobacterium group; Agrobacterium; tumefaciens str. C58
#=GS NC_002570.2/902230-902322          taxonomy  Bacteria; Firmicutes; Bacillales; Bacillaceae; Bacillus; halodurans C-125
#=GS NC_002689.2/1109576-1109677        taxonomy  Archaea; Euryarchaeota; Thermoplasmata; Thermoplasmatales; Thermoplasmataceae; Thermoplasma; volcanium
#=GS NC_002952.2/2254059-2253964        taxonomy  Bacteria; Firmicutes; Bacillales; Staphylococcus; aureus subsp.
#=GS NC_002505.1/59789-59880            taxonomy  Bacteria; Proteobacteria; Gammaproteobacteria; Vibrionales; Vibrionaceae; Vibrio; cholerae O1 biovar eltor str. N16961
#=GS NZ_AAAU03000010.1/6051-6148        taxonomy  Bacteria; Proteobacteria; Gammaproteobacteria; Pseudomonadales; Pseudomonadaceae; Azotobacter; vinelandii
#=GS NC_003317.1/1774842-1774941        taxonomy  Bacteria; Proteobacteria; Alphaproteobacteria; Rhizobiales; Brucellaceae; Brucella; melitensis
#=GS NC_004193.1/861147-861053          taxonomy  Bacteria; Firmicutes; Bacillales; Bacillaceae; Oceanobacillus; iheyensis
#=GS NC_006177.1/3180655-3180556        taxonomy  Bacteria; Actinobacteria; Symbiobacterium; thermophilum IAM 14863
#=GS NC_003063.1/1761990-1761895        taxonomy  Bacteria; Proteobacteria; Alphaproteobacteria; Rhizobiales; Rhizobiaceae; Rhizobium/Agrobacterium group; Agrobacterium; tumefaciens str. C58
#=GS NC_003305.1/312766-312861          taxonomy  Bacteria; Proteobacteria; Alphaproteobacteria; Rhizobiales; Rhizobiaceae; Rhizobium/Agrobacterium group; Agrobacterium; tumefaciens str. C58
#=GS NC_005877.1/117694-117789          taxonomy  Archaea; Euryarchaeota; Thermoplasmata; Thermoplasmatales; Picrophilaceae; Picrophilus; torridus DSM 9790
#=GS NC_006512.1/821519-821630          taxonomy  Bacteria; Proteobacteria; Gammaproteobacteria; Alteromonadales; Idiomarinaceae; Idiomarina; loihiensis
#=GS NC_002976.3/2096235-2096337        taxonomy  Bacteria; Firmicutes; Bacillales; Staphylococcus; epidermidis
#=GS NC_004461.1/2101479-2101581        taxonomy  Bacteria; Firmicutes; Bacillales; Staphylococcus; epidermidis ATCC 12228
#=GS NZ_AABG04000052.1/21103-21003      taxonomy  Bacteria; Firmicutes; Clostridia; Clostridiales; Clostridiaceae; Clostridium; thermocellum ATCC 27405
#=GS NC_002745.2/2150153-2150058        taxonomy  Bacteria; Firmicutes; Bacillales; Staphylococcus; aureus subsp.
#=GS NC_002758.2/2226585-2226490        taxonomy  Bacteria; Firmicutes; Bacillales; Staphylococcus; aureus subsp.
#=GS NC_002951.2/2151694-2151599        taxonomy  Bacteria; Firmicutes; Bacillales; Staphylococcus; aureus subsp.
#=GS NC_002953.3/2155766-2155671        taxonomy  Bacteria; Firmicutes; Bacillales; Staphylococcus; aureus subsp.
#=GS NC_003923.1/2176661-2176566        taxonomy  Bacteria; Firmicutes; Bacillales; Staphylococcus; aureus subsp.
#=GS NZ_AAAT03000001.1/215607-215705    taxonomy  Bacteria; Proteobacteria; Gammaproteobacteria; Pseudomonadales; Pseudomonadaceae; Pseudomonas; fluorescens PfO-1
#=GS NZ_AADT03000012.1/69323-69421      taxonomy  Bacteria; Firmicutes; Clostridia; Thermoanaerobacteriales; Thermoanaerobacteriaceae; Moorella group; Moorella; thermoacetica ATCC 39073
#=GS NC_006582.1/1860935-1861039        taxonomy  Bacteria; Firmicutes; Bacillales; Bacillaceae; Bacillus; clausii KSM-K16
#=GS NC_003911.11/45973-46070           taxonomy  Bacteria; Proteobacteria; Alphaproteobacteria; Rhodobacterales; Rhodobacteraceae; Silicibacter; pomeroyi DSS-3
#=GS NC_006270.2/1270341-1270442        taxonomy  Bacteria; Firmicutes; Bacillales; Bacillaceae; Bacillus; licheniformis ATCC 14580
#=GS NC_006322.1/1271200-1271301        taxonomy  Bacteria; Firmicutes; Bacillales; Bacillaceae; Bacillus; licheniformis ATCC 14580
#=GS NZ_AADT03000042.1/1588-1492        taxonomy  Bacteria; Firmicutes; Clostridia; Thermoanaerobacteriales; Thermoanaerobacteriaceae; Moorella group; Moorella; thermoacetica ATCC 39073
#=GS NC_006370.1/106620-106710          taxonomy  Bacteria; Proteobacteria; Gammaproteobacteria; Vibrionales; Vibrionaceae; Photobacterium; profundum
#=GS NZ_AADT03000011.1/45261-45169      taxonomy  Bacteria; Firmicutes; Clostridia; Thermoanaerobacteriales; Thermoanaerobacteriaceae; Moorella group; Moorella; thermoacetica ATCC 39073
#=GS NC_002678.2/4674022-4673913        taxonomy  Bacteria; Proteobacteria; Alphaproteobacteria; Rhizobiales; Phyllobacteriaceae; Mesorhizobium; loti
#=GS NC_002976.3/212280-212188          taxonomy  Bacteria; Firmicutes; Bacillales; Staphylococcus; epidermidis
#=GS NC_004461.1/328039-327947          taxonomy  Bacteria; Firmicutes; Bacillales; Staphylococcus; epidermidis ATCC 12228
#=GS NC_002570.2/2025553-2025660        taxonomy  Bacteria; Firmicutes; Bacillales; Bacillaceae; Bacillus; halodurans C-125
#=GS NC_004578.1/5648734-5648637        taxonomy  Bacteria; Proteobacteria; Gammaproteobacteria; Pseudomonadales; Pseudomonadaceae; Pseudomonas; syringae pv. tomato str. DC3000
#=GS NC_007005.1/614914-615011          taxonomy  Bacteria; Proteobacteria; Gammaproteobacteria; Pseudomonadales; Pseudomonadaceae; Pseudomonas; syringae pv. syringae B728a
#=GS NC_004347.1/2834965-2834863        taxonomy  Bacteria; Proteobacteria; Gammaproteobacteria; Alteromonadales; Shewanellaceae; Shewanella; oneidensis MR-1
#=GS NC_004722.1/729288-729384          taxonomy  Bacteria; Firmicutes; Bacillales; Bacillaceae; Bacillus; Bacillus; cereus group; Bacillus; cereus ATCC 14579
#=GS NC_002578.1/1238734-1238634        taxonomy  Archaea; Euryarchaeota; Thermoplasmata; Thermoplasmatales; Thermoplasmataceae; Thermoplasma; acidophilum DSM 1728
#=GS NZ_AADW02000004.1/123130-123027    taxonomy  Bacteria; Firmicutes; Bacillales; Bacillaceae; Exiguobacterium; sp.
#=GS NC_002939.4/640928-640834          taxonomy  Bacteria; Proteobacteria; Deltaproteobacteria; Desulfuromonadales; Geobacteraceae; Geobacter; sulfurreducens
#=GS NC_002696.2/2234291-2234193        taxonomy  Bacteria; Proteobacteria; Alphaproteobacteria; Caulobacterales; Caulobacteraceae; Caulobacter; crescentus
#=GS NC_003909.8/828950-829045          taxonomy  Bacteria; Firmicutes; Bacillales; Bacillaceae; Bacillus; Bacillus; cereus group; Bacillus; cereus ATCC 10987
#=GS NC_002678.2/3104122-3104015        taxonomy  Bacteria; Proteobacteria; Alphaproteobacteria; Rhizobiales; Phyllobacteriaceae; Mesorhizobium; loti
#=GS NC_003869.1/2399659-2399563        taxonomy  Bacteria; Firmicutes; Clostridia; Thermoanaerobacteriales; Thermoanaerobacteriaceae; Thermoanaerobacter; tengcongensis
#=GS NC_003030.1/3060579-3060672        taxonomy  Bacteria; Firmicutes; Clostridia; Clostridiales; Clostridiaceae; Clostridium; acetobutylicum ATCC 824
#=GS NC_004603.1/3232562-3232471        taxonomy  Bacteria; Proteobacteria; Gammaproteobacteria; Vibrionales; Vibrionaceae; Vibrio; parahaemolyticus RIMD 2210633
#=GS NC_004460.1/1577318-1577227        taxonomy  Bacteria; Proteobacteria; Gammaproteobacteria; Vibrionales; Vibrionaceae; Vibrio; vulnificus
#=GS NC_005140.1/303695-303604          taxonomy  Bacteria; Proteobacteria; Gammaproteobacteria; Vibrionales; Vibrionaceae; Vibrio; vulnificus
#=GS NZ_AAEF02000181.1/1367-1270        taxonomy  Bacteria; Actinobacteria; Actinobacteridae; Actinomycetales; Frankineae; Kineosporiaceae; Kineococcus; radiotolerans
#=GS NC_003366.1/843540-843634          taxonomy  Bacteria; Firmicutes; Clostridia; Clostridiales; Clostridiaceae; Clostridium; perfringens str. 13
#=GS NZ_AAAW03000127.1/1179-1284        taxonomy  Bacteria; Firmicutes; Clostridia; Clostridiales; Peptococcaceae; Desulfitobacterium; hafniense DCB-2
#=GS NC_006582.1/730609-730710          taxonomy  Bacteria; Firmicutes; Bacillales; Bacillaceae; Bacillus; clausii KSM-K16
#=GS NZ_AABH02000001.1/81245-81153      taxonomy  Bacteria; Firmicutes; Lactobacillales; Leuconostoc; mesenteroides subsp.
#=GS NC_000964.2/1606664-1606758        taxonomy  Bacteria; Firmicutes; Bacillales; Bacillaceae; Bacillus; subtilis subsp.
#=GS NC_004557.1/1866897-1866795        taxonomy  Bacteria; Firmicutes; Clostridia; Clostridiales; Clostridiaceae; Clostridium; tetani
#=GS NC_003997.3/752271-752367          taxonomy  Bacteria; Firmicutes; Bacillales; Bacillaceae; Bacillus; Bacillus; cereus group; Bacillus; anthracis str. Ames
#=GS NC_005945.1/752167-752263          taxonomy  Bacteria; Firmicutes; Bacillales; Bacillaceae; Bacillus; Bacillus; cereus group; Bacillus; anthracis str. Sterne
#=GS NC_005957.1/743219-743315          taxonomy  Bacteria; Firmicutes; Bacillales; Bacillaceae; Bacillus; Bacillus; cereus group; Bacillus; thuringiensis serovar konkukian str. 97-27
#=GS NC_006274.1/742233-742329          taxonomy  Bacteria; Firmicutes; Bacillales; Bacillaceae; Bacillus; Bacillus; cereus group; Bacillus; cereus
#=GS NC_007530.2/752272-752368          taxonomy  Bacteria; Firmicutes; Bacillales; Bacillaceae; Bacillus; Bacillus; cereus group; Bacillus; anthracis str. 'Ames Ancestor'
#=GS NZ_AAAC02000001.1/1254262-1254358  taxonomy  Bacteria; Firmicutes; Bacillales; Bacillaceae; Bacillus; Bacillus; cereus group; Bacillus; anthracis str. A2012
#=GS NZ_AAEN01000010.1/401318-401222    taxonomy  Bacteria; Firmicutes; Bacillales; Bacillaceae; Bacillus; Bacillus; cereus group; Bacillus; anthracis str. CNEVA-9066
#=GS NZ_AAEO01000033.1/441744-441648    taxonomy  Bacteria; Firmicutes; Bacillales; Bacillaceae; Bacillus; Bacillus; cereus group; Bacillus; anthracis str. A1055
#=GS NZ_AAEP01000028.1/4061-4157        taxonomy  Bacteria; Firmicutes; Bacillales; Bacillaceae; Bacillus; Bacillus; cereus group; Bacillus; anthracis str. Vollum
#=GS NZ_AAEQ01000022.1/6623-6719        taxonomy  Bacteria; Firmicutes; Bacillales; Bacillaceae; Bacillus; Bacillus; cereus group; Bacillus; anthracis str. Kruger B
#=GS NZ_AAER01000025.1/6128-6224        taxonomy  Bacteria; Firmicutes; Bacillales; Bacillaceae; Bacillus; Bacillus; cereus group; Bacillus; anthracis str. Western North America USA6153
#=GS NZ_AAES01000021.1/6137-6233        taxonomy  Bacteria; Firmicutes; Bacillales; Bacillaceae; Bacillus; Bacillus; cereus group; Bacillus; anthracis str. Australia 94
#=GS NZ_AAAS03000003.1/34417-34515      taxonomy  Bacteria; Proteobacteria; Deltaproteobacteria; Desulfuromonadales; Geobacteraceae; Geobacter; metallireducens GS-15
#=GS NC_006461.1/1687922-1687836        taxonomy  Bacteria; Deinococcus-Thermus; Deinococci; Thermales; Thermaceae; Thermus; thermophilus
#=GS NC_000964.2/1241574-1241675        taxonomy  Bacteria; Firmicutes; Bacillales; Bacillaceae; Bacillus; subtilis subsp.
#=GS NC_003366.1/1876370-1876274        taxonomy  Bacteria; Firmicutes; Clostridia; Clostridiales; Clostridiaceae; Clostridium; perfringens str. 13
#=GS NC_004459.1/971218-971127          taxonomy  Bacteria; Proteobacteria; Gammaproteobacteria; Vibrionales; Vibrionaceae; Vibrio; vulnificus
#=GS NC_002745.2/1056072-1055979        taxonomy  Bacteria; Firmicutes; Bacillales; Staphylococcus; aureus subsp.
#=GS NC_002758.2/1132400-1132307        taxonomy  Bacteria; Firmicutes; Bacillales; Staphylococcus; aureus subsp.
#=GS NC_002951.2/1097387-1097294        taxonomy  Bacteria; Firmicutes; Bacillales; Staphylococcus; aureus subsp.
#=GS NC_002952.2/1098290-1098197        taxonomy  Bacteria; Firmicutes; Bacillales; Staphylococcus; aureus subsp.
#=GS NC_002953.3/1086434-1086341        taxonomy  Bacteria; Firmicutes; Bacillales; Staphylococcus; aureus subsp.
#=GS NC_003923.1/1057711-1057618        taxonomy  Bacteria; Firmicutes; Bacillales; Staphylococcus; aureus subsp.
#=GS NC_006371.1/809805-809715          taxonomy  Bacteria; Proteobacteria; Gammaproteobacteria; Vibrionales; Vibrionaceae; Photobacterium; profundum
#=GS NC_000913.2/4194303-4194210        taxonomy  Bacteria; Proteobacteria; Gammaproteobacteria; Enterobacteriales; Enterobacteriaceae; Escherichia; coli
#=GS NC_002655.2/5073851-5073758        taxonomy  Bacteria; Proteobacteria; Gammaproteobacteria; Enterobacteriales; Enterobacteriaceae; Escherichia; coli O157:H7 EDL933
#=GS NC_002695.1/5005105-5005012        taxonomy  Bacteria; Proteobacteria; Gammaproteobacteria; Enterobacteriales; Enterobacteriaceae; Escherichia; coli O157:H7
#=GS NC_004337.1/4215114-4215021        taxonomy  Bacteria; Proteobacteria; Gammaproteobacteria; Enterobacteriales; Enterobacteriaceae; Shigella; flexneri 2a str. 301
#=GS NC_004431.1/4727487-4727394        taxonomy  Bacteria; Proteobacteria; Gammaproteobacteria; Enterobacteriales; Enterobacteriaceae; Escherichia; coli
#=GS NC_004741.1/3558106-3558199        taxonomy  Bacteria; Proteobacteria; Gammaproteobacteria; Enterobacteriales; Enterobacteriaceae; Shigella; flexneri 2a str. 2457T
#=GS NC_006582.1/1760187-1760096        taxonomy  Bacteria; Firmicutes; Bacillales; Bacillaceae; Bacillus; clausii KSM-K16
#=GS NZ_AACK01000018.1/30420-30505      taxonomy  Bacteria; Proteobacteria; Gammaproteobacteria; Pasteurellales; Pasteurellaceae; Actinobacillus; pleuropneumoniae serovar 1 str. 4074
#=GS NC_003078.1/1633734-1633838        taxonomy  Bacteria; Proteobacteria; Alphaproteobacteria; Rhizobiales; Rhizobiaceae; Sinorhizobium/Ensifer group; Sinorhizobium; meliloti
#=GS NC_006841.1/350580-350670          taxonomy  Bacteria; Proteobacteria; Gammaproteobacteria; Vibrionales; Vibrionaceae; Vibrio; fischeri
#=GS NC_006274.1/5014662-5014554        taxonomy  Bacteria; Firmicutes; Bacillales; Bacillaceae; Bacillus; Bacillus; cereus group; Bacillus; cereus
#=GS NC_004463.1/7330682-7330803        taxonomy  Bacteria; Proteobacteria; Alphaproteobacteria; Rhizobiales; Bradyrhizobiaceae; Bradyrhizobium; japonicum USDA 110
#=GS NC_006582.1/2048185-2048277        taxonomy  Bacteria; Firmicutes; Bacillales; Bacillaceae; Bacillus; clausii KSM-K16
#=GS NZ_AAIU01000039.1/3212-3305        taxonomy  Bacteria; Proteobacteria; Gammaproteobacteria; Alteromonadales; Shewanellaceae; Shewanella; denitrificans OS-217
#=GS NZ_AAAP01001729.1/337-237          taxonomy  Bacteria; Proteobacteria; Alphaproteobacteria; Rhodospirillales; Rhodospirillaceae; Magnetospirillum; magnetotacticum MS-1
#=GS NZ_AAEB02000012.1/19501-19604      taxonomy  Bacteria; Actinobacteria; Rubrobacteridae; Rubrobacterales; Rubrobacterineae; Rubrobacteraceae; Rubrobacter; xylanophilus DSM 9941
#=GS NC_005139.1/3296358-3296267        taxonomy  Bacteria; Proteobacteria; Gammaproteobacteria; Vibrionales; Vibrionaceae; Vibrio; vulnificus
#=GS NZ_AAEB02000025.1/11366-11280      taxonomy  Bacteria; Actinobacteria; Rubrobacteridae; Rubrobacterales; Rubrobacterineae; Rubrobacteraceae; Rubrobacter; xylanophilus DSM 9941
#=GS NZ_AAAH01000406.2/303-410          taxonomy  Bacteria; Chloroflexi; Chloroflexales; Chloroflexaceae; Chloroflexus; aurantiacus
#=GS NZ_AAEK01000002.1/10137-10233      taxonomy  Bacteria; Firmicutes; Bacillales; Bacillaceae; Bacillus; Bacillus; cereus group; Bacillus; cereus
#=GS NC_004350.1/666170-666077          taxonomy  Bacteria; Firmicutes; Lactobacillales; Streptococcaceae; Streptococcus; mutans
#=GS NZ_AAIO01000035.1/17703-17821      taxonomy  Bacteria; Proteobacteria; Gammaproteobacteria; Alteromonadales; Shewanellaceae; Shewanella; baltica
#=GS NZ_AADW02000007.1/27974-27879      taxonomy  Bacteria; Firmicutes; Bacillales; Bacillaceae; Exiguobacterium; sp.
#=GS NC_004547.2/4296609-4296698        taxonomy  Bacteria; Proteobacteria; Gammaproteobacteria; Enterobacteriales; Enterobacteriaceae; Pectobacterium; Erwinia; carotovora subsp.
#=GS NZ_AAED02000001.1/28783-28688      taxonomy  Bacteria; Proteobacteria; Alphaproteobacteria; Rhizobiales; Phyllobacteriaceae; Mesorhizobium; sp.
#=GS NC_003030.1/1541773-1541868        taxonomy  Bacteria; Firmicutes; Clostridia; Clostridiales; Clostridiaceae; Clostridium; acetobutylicum ATCC 824
#=GS NZ_AABN02000006.1/6172-6268        taxonomy  Bacteria; Proteobacteria; Deltaproteobacteria; Desulfovibrionales; Desulfovibrionaceae; Desulfovibrio; desulfuricans
#=GS NC_006840.1/37315-37420            taxonomy  Bacteria; Proteobacteria; Gammaproteobacteria; Vibrionales; Vibrionaceae; Vibrio; fischeri
#=GS NC_004347.1/2560962-2560871        taxonomy  Bacteria; Proteobacteria; Gammaproteobacteria; Alteromonadales; Shewanellaceae; Shewanella; oneidensis MR-1
#=GS NC_002570.2/1519534-1519635        taxonomy  Bacteria; Firmicutes; Bacillales; Bacillaceae; Bacillus; halodurans C-125
#=GS NZ_AADV02000002.1/103942-103854    taxonomy  Bacteria; Cyanobacteria; Chroococcales; Crocosphaera; watsonii WH 8501
#=GS NC_000964.2/1391158-1391053        taxonomy  Bacteria; Firmicutes; Bacillales; Bacillaceae; Bacillus; subtilis subsp.
#=GS NC_003062.1/2700139-2700036        taxonomy  Bacteria; Proteobacteria; Alphaproteobacteria; Rhizobiales; Rhizobiaceae; Rhizobium/Agrobacterium group; Agrobacterium; tumefaciens str. C58
#=GS NC_003304.1/2700250-2700147        taxonomy  Bacteria; Proteobacteria; Alphaproteobacteria; Rhizobiales; Rhizobiaceae; Rhizobium/Agrobacterium group; Agrobacterium; tumefaciens str. C58
#=GS NC_004193.1/1325497-1325599        taxonomy  Bacteria; Firmicutes; Bacillales; Bacillaceae; Oceanobacillus; iheyensis
#=GS NZ_AAIP01000001.1/41886-41990      taxonomy  Bacteria; Proteobacteria; Alphaproteobacteria; Sphingomonadales; Sphingomonadaceae; Sphingopyxis; alaskensis
#=GS NC_004369.1/1190813-1190915        taxonomy  Bacteria; Actinobacteria; Actinobacteridae; Actinomycetales; Corynebacterineae; Corynebacteriaceae; Corynebacterium; efficiens YS-314
#=GS NC_005835.1/1376155-1376069        taxonomy  Bacteria; Deinococcus-Thermus; Deinococci; Thermales; Thermaceae; Thermus; thermophilus
#=GS NC_003366.1/1623314-1623411        taxonomy  Bacteria; Firmicutes; Clostridia; Clostridiales; Clostridiaceae; Clostridium; perfringens str. 13
#=GS NC_006351.1/1490584-1490486        taxonomy  Bacteria; Proteobacteria; Betaproteobacteria; Burkholderiales; Burkholderiaceae; Burkholderia; pseudomallei group; Burkholderia; pseudomallei
#=GS NZ_AAEB02000005.1/53165-53264      taxonomy  Bacteria; Actinobacteria; Rubrobacteridae; Rubrobacterales; Rubrobacterineae; Rubrobacteraceae; Rubrobacter; xylanophilus DSM 9941
#=GS NZ_AAHS01000090.1/13480-13578      taxonomy  Bacteria; Proteobacteria; Betaproteobacteria; Burkholderiales; Burkholderiaceae; Burkholderia; pseudomallei group; Burkholderia; pseudomallei
#=GS NZ_AAHT01000002.1/93633-93535      taxonomy  Bacteria; Proteobacteria; Betaproteobacteria; Burkholderiales; Burkholderiaceae; Burkholderia; pseudomallei group; Burkholderia; pseudomallei
#=GS NZ_AAHU01000006.1/169192-169290    taxonomy  Bacteria; Proteobacteria; Betaproteobacteria; Burkholderiales; Burkholderiaceae; Burkholderia; pseudomallei group; Burkholderia; pseudomallei
#=GS NZ_AAHV01000011.1/10644-10546      taxonomy  Bacteria; Proteobacteria; Betaproteobacteria; Burkholderiales; Burkholderiaceae; Burkholderia; pseudomallei group; Burkholderia; pseudomallei
#=GS NZ_AAHW01000054.1/13454-13552      taxonomy  Bacteria; Proteobacteria; Betaproteobacteria; Burkholderiales; Burkholderiaceae; Burkholderia; pseudomallei group; Burkholderia; pseudomallei
#=GS NC_006526.1/155239-155341          taxonomy  Bacteria; Proteobacteria; Alphaproteobacteria; Sphingomonadales; Sphingomonadaceae; Zymomonas; mobilis subsp.
#=GS NC_002976.3/658547-658452          taxonomy  Bacteria; Firmicutes; Bacillales; Staphylococcus; epidermidis
#=GS NC_004461.1/766031-765936          taxonomy  Bacteria; Firmicutes; Bacillales; Staphylococcus; epidermidis ATCC 12228
#=GS NZ_AAAQ02000002.1/19834-19932      taxonomy  Bacteria; Actinobacteria; Actinobacteridae; Actinomycetales; Streptosporangineae; Nocardiopsaceae; Thermobifida; fusca
#=GS NZ_AAFQ02000001.1/130106-130002    taxonomy  Bacteria; Proteobacteria; Betaproteobacteria; Burkholderiales; Comamonadaceae; Polaromonas; sp.
#=GS NZ_AAIS01000001.1/575165-575037    taxonomy  Bacteria; Proteobacteria; Alphaproteobacteria; Rhizobiales; Bradyrhizobiaceae; Nitrobacter; hamburgensis
#=GS NC_004557.1/222874-222767          taxonomy  Bacteria; Firmicutes; Clostridia; Clostridiales; Clostridiaceae; Clostridium; tetani
#=GS NC_006512.1/2529689-2529598        taxonomy  Bacteria; Proteobacteria; Gammaproteobacteria; Alteromonadales; Idiomarinaceae; Idiomarina; loihiensis
#=GS NZ_AAFG02000004.1/195897-195800    taxonomy  Bacteria; Proteobacteria; Alphaproteobacteria; Rhodobacterales; Rhodobacteraceae; Silicibacter; sp.
#=GS NC_003155.3/7332955-7332849        taxonomy  Bacteria; Actinobacteria; Actinobacteridae; Actinomycetales; Streptomycineae; Streptomycetaceae; Streptomyces; avermitilis MA-4680
#=GS NZ_AAHE01000005.1/33477-33587      taxonomy  Bacteria; Deinococcus-Thermus; Deinococci; Deinococcales; Deinococcaceae; Deinococcus; geothermalis DSM 11300
#=GS NZ_AAHE01000109.1/458-348          taxonomy  Bacteria; Deinococcus-Thermus; Deinococci; Deinococcales; Deinococcaceae; Deinococcus; geothermalis DSM 11300
#=GS NZ_AAIV01000034.1/37602-37510      taxonomy  Bacteria; Proteobacteria; Gammaproteobacteria; Alteromonadales; Shewanellaceae; Shewanella; frigidimarina NCIMB 400
#=GS NC_004547.2/273692-273562          taxonomy  Bacteria; Proteobacteria; Gammaproteobacteria; Enterobacteriales; Enterobacteriaceae; Pectobacterium; Erwinia; carotovora subsp.
#=GS NZ_AAAP01000319.1/234-137          taxonomy  Bacteria; Proteobacteria; Alphaproteobacteria; Rhodospirillales; Rhodospirillaceae; Magnetospirillum; magnetotacticum MS-1
#=GS NC_005070.1/134905-135006          taxonomy  Bacteria; Cyanobacteria; Chroococcales; Synechococcus; sp.
#=GS NC_003112.1/2190524-2190620        taxonomy  Bacteria; Proteobacteria; Betaproteobacteria; Neisseriales; Neisseriaceae; Neisseria; meningitidis
#=GS NC_005126.1/527145-527027          taxonomy  Bacteria; Proteobacteria; Gammaproteobacteria; Enterobacteriales; Enterobacteriaceae; Photorhabdus; luminescens subsp.
#=GS NZ_AAIV01000019.1/28422-28522      taxonomy  Bacteria; Proteobacteria; Gammaproteobacteria; Alteromonadales; Shewanellaceae; Shewanella; frigidimarina NCIMB 400
#=GS NZ_AABK03000021.1/78082-78171      taxonomy  Bacteria; Cyanobacteria; Oscillatoriales; Trichodesmium; erythraeum
#=GS NC_004193.1/1419474-1419570        taxonomy  Bacteria; Firmicutes; Bacillales; Bacillaceae; Oceanobacillus; iheyensis
#=GS NC_001264.1/178388-178282          taxonomy  Bacteria; Deinococcus-Thermus; Deinococci; Deinococcales; Deinococcaceae; Deinococcus; radiodurans
#=GS NZ_AAHZ01000002.1/307891-308018    taxonomy  Bacteria; Proteobacteria; Gammaproteobacteria; Oceanospirillales; Halomonadaceae; Chromohalobacter; salexigens DSM 3043
#=GS NC_003888.3/2264719-2264823        taxonomy  Bacteria; Actinobacteria; Actinobacteridae; Actinomycetales; Streptomycineae; Streptomycetaceae; Streptomyces; coelicolor A3(2)
#=GS NC_003454.1/862422-862326          taxonomy  Bacteria; Fusobacteria; Fusobacterales; Fusobacteriaceae; Fusobacterium; nucleatum subsp.
#=GS NZ_AAEV01000019.1/5894-5796        taxonomy  Bacteria; Firmicutes; Lactobacillales; Lactobacillaceae; Pediococcus; pentosaceus ATCC 25745
#=GS NZ_AAIU01000009.1/25457-25355      taxonomy  Bacteria; Proteobacteria; Gammaproteobacteria; Alteromonadales; Shewanellaceae; Shewanella; denitrificans OS-217
#=GS NC_003450.3/2150221-2150328        taxonomy  Bacteria; Actinobacteria; Actinobacteridae; Actinomycetales; Corynebacterineae; Corynebacteriaceae; Corynebacterium; glutamicum ATCC 13032
#=GS NC_006958.1/2120271-2120378        taxonomy  Bacteria; Actinobacteria; Actinobacteridae; Actinomycetales; Corynebacterineae; Corynebacteriaceae; Corynebacterium; glutamicum ATCC 13032
#=GS NC_002976.3/2366921-2367015        taxonomy  Bacteria; Firmicutes; Bacillales; Staphylococcus; epidermidis
#=GS NC_004461.1/250277-250183          taxonomy  Bacteria; Firmicutes; Bacillales; Staphylococcus; epidermidis ATCC 12228
#=GS NZ_AAIN01000009.1/67996-68094      taxonomy  Bacteria; Proteobacteria; Gammaproteobacteria; Alteromonadales; Shewanellaceae; Shewanella; amazonensis
#=GS NZ_AAAG02000003.1/373081-373206    taxonomy  Bacteria; Proteobacteria; Alphaproteobacteria; Rhodospirillales; Rhodospirillaceae; Rhodospirillum; rubrum
#=GS NZ_AAIN01000016.1/37471-37380      taxonomy  Bacteria; Proteobacteria; Gammaproteobacteria; Alteromonadales; Shewanellaceae; Shewanella; amazonensis
#=GS NC_003116.1/339009-338913          taxonomy  Bacteria; Proteobacteria; Betaproteobacteria; Neisseriales; Neisseriaceae; Neisseria; meningitidis
#=GS NZ_AAHG01000006.1/50490-50589      taxonomy  Bacteria; Actinobacteria; Actinobacteridae; Actinomycetales; Micrococcineae; Micrococcaceae; Arthrobacter; sp.
#=GS NZ_AAAS03000003.1/7626-7721        taxonomy  Bacteria; Proteobacteria; Deltaproteobacteria; Desulfuromonadales; Geobacteraceae; Geobacter; metallireducens GS-15
#=GS NC_002978.6/463803-463708          taxonomy  Bacteria; Proteobacteria; Alphaproteobacteria; Rickettsiales; Rickettsiaceae; Wolbachieae; Wolbachia; endosymbiont of Drosophila melanogaster
#=GS NC_006085.1/186523-186619          taxonomy  Bacteria; Actinobacteria; Actinobacteridae; Actinomycetales; Propionibacterineae; Propionibacteriaceae; Propionibacterium; acnes
#=GS NC_002663.1/444121-444206          taxonomy  Bacteria; Proteobacteria; Gammaproteobacteria; Pasteurellales; Pasteurellaceae; Pasteurella; multocida subsp.
#=GS NC_003228.3/2983140-2983225        taxonomy  Bacteria; Bacteroidetes; Bacteroidetes (class); Bacteroidales; Bacteroidaceae; Bacteroides; fragilis NCTC 9343
#=GS NC_006347.1/2909526-2909611        taxonomy  Bacteria; Bacteroidetes; Bacteroidetes (class); Bacteroidales; Bacteroidaceae; Bacteroides; fragilis
#=GS NC_006155.1/350736-350618          taxonomy  Bacteria; Proteobacteria; Gammaproteobacteria; Enterobacteriales; Enterobacteriaceae; Yersinia; pseudotuberculosis IP 32953
#=GS NC_000911.1/2999078-2999166        taxonomy  Bacteria; Cyanobacteria; Chroococcales; Synechocystis; sp.
#=GS NC_002937.3/2184870-2184777        taxonomy  Bacteria; Proteobacteria; Deltaproteobacteria; Desulfovibrionales; Desulfovibrionaceae; Desulfovibrio; vulgaris subsp.
#=GS NC_003143.1/4190343-4190461        taxonomy  Bacteria; Proteobacteria; Gammaproteobacteria; Enterobacteriales; Enterobacteriaceae; Yersinia; pestis
#=GS NC_004088.1/555372-555254          taxonomy  Bacteria; Proteobacteria; Gammaproteobacteria; Enterobacteriales; Enterobacteriaceae; Yersinia; pestis
#=GS NC_005810.1/3451026-3451144        taxonomy  Bacteria; Proteobacteria; Gammaproteobacteria; Enterobacteriales; Enterobacteriaceae; Yersinia; pestis biovar Medievalis str. 91001
#=GS NC_004431.1/2476104-2476015        taxonomy  Bacteria; Proteobacteria; Gammaproteobacteria; Enterobacteriales; Enterobacteriaceae; Escherichia; coli
#=GS NZ_AAIT01000010.1/164659-164535    taxonomy  Bacteria; Proteobacteria; Alphaproteobacteria; Rhodobacterales; Rhodobacteraceae; Paracoccus; denitrificans
#=GS NC_006087.1/1470316-1470213        taxonomy  Bacteria; Actinobacteria; Actinobacteridae; Actinomycetales; Micrococcineae; Microbacteriaceae; Leifsonia; xyli subsp.
#=GS NC_002737.1/482956-482867          taxonomy  Bacteria; Firmicutes; Lactobacillales; Streptococcaceae; Streptococcus; pyogenes M1 GAS
#=GS NC_003485.1/531498-531409          taxonomy  Bacteria; Firmicutes; Lactobacillales; Streptococcaceae; Streptococcus; pyogenes
#=GS NC_004070.1/464992-464903          taxonomy  Bacteria; Firmicutes; Lactobacillales; Streptococcaceae; Streptococcus; pyogenes
#=GS NC_004606.1/1431750-1431839        taxonomy  Bacteria; Firmicutes; Lactobacillales; Streptococcaceae; Streptococcus; pyogenes SSI-1
#=GS NC_006086.1/510790-510701          taxonomy  Bacteria; Firmicutes; Lactobacillales; Streptococcaceae; Streptococcus; pyogenes
#=GS NZ_AAFV01000105.1/879-968          taxonomy  Bacteria; Firmicutes; Lactobacillales; Streptococcaceae; Streptococcus; pyogenes M49 591
#=GS NC_004113.1/322901-322992          taxonomy  Bacteria; Cyanobacteria; Chroococcales; Thermosynechococcus; elongatus BP-1
#=GS NC_005085.1/3448483-3448396        taxonomy  Bacteria; Proteobacteria; Betaproteobacteria; Neisseriales; Neisseriaceae; Chromobacterium; violaceum ATCC 12472
#=GS NC_003030.1/3156266-3156125        taxonomy  Bacteria; Firmicutes; Clostridia; Clostridiales; Clostridiaceae; Clostridium; acetobutylicum ATCC 824
#=GS NC_000913.2/2183454-2183365        taxonomy  Bacteria; Proteobacteria; Gammaproteobacteria; Enterobacteriales; Enterobacteriaceae; Escherichia; coli
#=GS NC_002655.2/2929184-2929095        taxonomy  Bacteria; Proteobacteria; Gammaproteobacteria; Enterobacteriales; Enterobacteriaceae; Escherichia; coli O157:H7 EDL933
#=GS NC_002695.1/2858965-2858876        taxonomy  Bacteria; Proteobacteria; Gammaproteobacteria; Enterobacteriales; Enterobacteriaceae; Escherichia; coli O157:H7
#=GS NC_004337.1/2190955-2190866        taxonomy  Bacteria; Proteobacteria; Gammaproteobacteria; Enterobacteriales; Enterobacteriaceae; Shigella; flexneri 2a str. 301
#=GS NC_004741.1/2172479-2172390        taxonomy  Bacteria; Proteobacteria; Gammaproteobacteria; Enterobacteriales; Enterobacteriaceae; Shigella; flexneri 2a str. 2457T
#=GS NZ_AABF02000046.1/7226-7130        taxonomy  Bacteria; Fusobacteria; Fusobacteria (class); Fusobacterales; Fusobacteriaceae; Fusobacterium; nucleatum subsp.
#=GS NC_004605.1/128021-127921          taxonomy  Bacteria; Proteobacteria; Gammaproteobacteria; Vibrionales; Vibrionaceae; Vibrio; parahaemolyticus RIMD 2210633
#=GS NC_004445.1/16666-16554            taxonomy  Bacteria; Proteobacteria; Gammaproteobacteria; Enterobacteriales; Enterobacteriaceae; Erwinia; pyrifoliae
#=GS NC_004834.1/16639-16527            taxonomy  Bacteria; Proteobacteria; Gammaproteobacteria; Enterobacteriales; Enterobacteriaceae; Erwinia; sp.
#=GS NZ_AAGP01000030.1/25584-25483      taxonomy  Bacteria; Actinobacteria; Actinobacteridae; Actinomycetales; Micrococcineae; Brevibacteriaceae; Brevibacterium; linens
#=GS NZ_AAGR01000021.1/43-133           taxonomy  Bacteria; Firmicutes; Lactobacillales; Lactobacillaceae; Lactobacillus; casei ATCC 334
#=GS NC_003028.1/684648-684729          taxonomy  Bacteria; Firmicutes; Lactobacillales; Streptococcaceae; Streptococcus; pneumoniae
#=GS NC_003098.1/639235-639316          taxonomy  Bacteria; Firmicutes; Lactobacillales; Streptococcaceae; Streptococcus; pneumoniae
#=GS NZ_AAGY01000076.1/7650-7569        taxonomy  Bacteria; Firmicutes; Lactobacillales; Streptococcaceae; Streptococcus; pneumoniae
#=GS NZ_AABO02000004.1/138142-138225    taxonomy  Bacteria; Proteobacteria; Gammaproteobacteria; Pasteurellales; Pasteurellaceae; Histophilus; Haemophilus; somnus
#=GS NZ_AACJ01000007.1/47296-47213      taxonomy  Bacteria; Proteobacteria; Gammaproteobacteria; Pasteurellales; Pasteurellaceae; Histophilus; Haemophilus; somnus
#=GS NC_002946.2/1981304-1981207        taxonomy  Bacteria; Proteobacteria; Betaproteobacteria; Neisseriales; Neisseriaceae; Neisseria; gonorrhoeae FA 1090
#=GS NC_006905.1/120814-120722          taxonomy  SC-B67; Bacteria; Proteobacteria; Gammaproteobacteria; Enterobacteriales; Enterobacteriaceae; Salmonella; enterica subsp.
#=GS NC_005966.1/278008-277886          taxonomy  Bacteria; Proteobacteria; Gammaproteobacteria; Pseudomonadales; Moraxellaceae; Acinetobacter; sp.
#=GS NZ_AAFA01000059.1/1464-1552        taxonomy  Bacteria; Firmicutes; Lactobacillales; Streptococcaceae; Streptococcus; suis 89/1591
#=GS NC_005126.1/705796-705699          taxonomy  Bacteria; Proteobacteria; Gammaproteobacteria; Enterobacteriales; Enterobacteriaceae; Photorhabdus; luminescens subsp.
#=GS NC_004547.2/3578493-3578404        taxonomy  Bacteria; Proteobacteria; Gammaproteobacteria; Enterobacteriales; Enterobacteriaceae; Pectobacterium; Erwinia; carotovora subsp.
#=GS NZ_AAEH02000055.1/48245-48360      taxonomy  Bacteria; Proteobacteria; Betaproteobacteria; Burkholderiales; Burkholderiaceae; Burkholderia; Burkholderia cepacia complex; Burkholderia; vietnamiensis
#=GS NC_002516.1/5583870-5583741        taxonomy  Bacteria; Proteobacteria; Gammaproteobacteria; Pseudomonadales; Pseudomonadaceae; Pseudomonas; aeruginosa
#=GS NZ_AABQ07000004.1/314259-314130    taxonomy  Bacteria; Proteobacteria; Gammaproteobacteria; Pseudomonadales; Pseudomonadaceae; Pseudomonas; aeruginosa UCBPP-PA14
#=GS NC_003047.1/3532865-3532971        taxonomy  Bacteria; Proteobacteria; Alphaproteobacteria; Rhizobiales; Rhizobiaceae; Sinorhizobium/Ensifer group; Sinorhizobium; meliloti
#=GS NC_004722.1/413885-413980          taxonomy  Bacteria; Firmicutes; Bacillales; Bacillaceae; Bacillus; Bacillus; cereus group; Bacillus; cereus ATCC 14579
#=GS NZ_AAHI01000026.1/52217-52333      taxonomy  Bacteria; Proteobacteria; Betaproteobacteria; Burkholderiales; Burkholderiaceae; Burkholderia; Burkholderia cepacia complex; Burkholderia; cenocepacia AU 1054
#=GS NZ_AAHL01000010.1/79414-79298      taxonomy  Bacteria; Proteobacteria; Betaproteobacteria; Burkholderiales; Burkholderiaceae; Burkholderia; Burkholderia cepacia complex; Burkholderia; cenocepacia
#=GS NC_005042.1/1627739-1627644        taxonomy  Bacteria; Cyanobacteria; Prochlorales; Prochlorococcaceae; Prochlorococcus; marinus subsp.
#=GS NZ_AADX02000003.1/7710-7806        taxonomy  Bacteria; Proteobacteria; Betaproteobacteria; Methylophilales; Methylophilaceae; Methylobacillus; flagellatus
#=GS NC_002663.1/1459568-1459472        taxonomy  Bacteria; Proteobacteria; Gammaproteobacteria; Pasteurellales; Pasteurellaceae; Pasteurella; multocida subsp.
#=GS NC_003450.3/741181-741081          taxonomy  Bacteria; Actinobacteria; Actinobacteridae; Actinomycetales; Corynebacterineae; Corynebacteriaceae; Corynebacterium; glutamicum ATCC 13032
#=GS NC_006958.1/742654-742554          taxonomy  Bacteria; Actinobacteria; Actinobacteridae; Actinomycetales; Corynebacterineae; Corynebacteriaceae; Corynebacterium; glutamicum ATCC 13032
#=GS NC_002570.2/2798924-2799023        taxonomy  Bacteria; Firmicutes; Bacillales; Bacillaceae; Bacillus; halodurans C-125
#=GS NC_003909.8/506312-506407          taxonomy  Bacteria; Firmicutes; Bacillales; Bacillaceae; Bacillus; Bacillus; cereus group; Bacillus; cereus ATCC 10987
#=GS NZ_AAEK01000015.1/88953-88858      taxonomy  Bacteria; Firmicutes; Bacillales; Bacillaceae; Bacillus; Bacillus; cereus group; Bacillus; cereus
#=GS NZ_AAHG01000017.1/15030-14894      taxonomy  Bacteria; Actinobacteria; Actinobacteridae; Actinomycetales; Micrococcineae; Micrococcaceae; Arthrobacter; sp.
#=GS NC_002578.1/470047-469948          taxonomy  Archaea; Euryarchaeota; Thermoplasmata; Thermoplasmatales; Thermoplasmataceae; Thermoplasma; acidophilum DSM 1728
#=GS NC_002977.5/2895493-2895583        taxonomy  Bacteria; Proteobacteria; Gammaproteobacteria; Methylococcales; Methylococcaceae; Methylococcus; capsulatus str. Bath
#=GS NC_003997.3/399319-399414          taxonomy  Bacteria; Firmicutes; Bacillales; Bacillaceae; Bacillus; Bacillus; cereus group; Bacillus; anthracis str. Ames
#=GS NC_005945.1/399332-399427          taxonomy  Bacteria; Firmicutes; Bacillales; Bacillaceae; Bacillus; Bacillus; cereus group; Bacillus; anthracis str. Sterne
#=GS NC_005957.1/423300-423395          taxonomy  Bacteria; Firmicutes; Bacillales; Bacillaceae; Bacillus; Bacillus; cereus group; Bacillus; thuringiensis serovar konkukian str. 97-27
#=GS NC_006274.1/416692-416787          taxonomy  Bacteria; Firmicutes; Bacillales; Bacillaceae; Bacillus; Bacillus; cereus group; Bacillus; cereus
#=GS NC_007530.2/399319-399414          taxonomy  Bacteria; Firmicutes; Bacillales; Bacillaceae; Bacillus; Bacillus; cereus group; Bacillus; anthracis str. 'Ames Ancestor'
#=GS NZ_AAAC02000001.1/916207-916302    taxonomy  Bacteria; Firmicutes; Bacillales; Bacillaceae; Bacillus; Bacillus; cereus group; Bacillus; anthracis str. A2012
#=GS NZ_AAEN01000023.1/140442-140537    taxonomy  Bacteria; Firmicutes; Bacillales; Bacillaceae; Bacillus; Bacillus; cereus group; Bacillus; anthracis str. CNEVA-9066
#=GS NZ_AAEO01000030.1/153881-153976    taxonomy  Bacteria; Firmicutes; Bacillales; Bacillaceae; Bacillus; Bacillus; cereus group; Bacillus; anthracis str. A1055
#=GS NZ_AAEP01000046.1/105771-105866    taxonomy  Bacteria; Firmicutes; Bacillales; Bacillaceae; Bacillus; Bacillus; cereus group; Bacillus; anthracis str. Vollum
#=GS NZ_AAEQ01000043.1/88646-88551      taxonomy  Bacteria; Firmicutes; Bacillales; Bacillaceae; Bacillus; Bacillus; cereus group; Bacillus; anthracis str. Kruger B
#=GS NZ_AAER01000042.1/134375-134280    taxonomy  Bacteria; Firmicutes; Bacillales; Bacillaceae; Bacillus; Bacillus; cereus group; Bacillus; anthracis str. Western North America USA6153
#=GS NZ_AAES01000043.1/105441-105536    taxonomy  Bacteria; Firmicutes; Bacillales; Bacillaceae; Bacillus; Bacillus; cereus group; Bacillus; anthracis str. Australia 94
#=GS NZ_AABJ03000005.1/70020-69938      taxonomy  Bacteria; Firmicutes; Lactobacillales; Oenococcus; oeni PSU-1
#=GS NC_002677.1/377385-377489          taxonomy  Bacteria; Actinobacteria; Actinobacteridae; Actinomycetales; Corynebacterineae; Mycobacteriaceae; Mycobacterium; leprae
#=GS NZ_AABJ03000002.1/60299-60213      taxonomy  Bacteria; Firmicutes; Lactobacillales; Oenococcus; oeni PSU-1
#=GS NC_003197.1/126801-126709          taxonomy  Bacteria; Proteobacteria; Gammaproteobacteria; Enterobacteriales; Enterobacteriaceae; Salmonella; typhimurium
#=GS NC_003198.1/128216-128124          taxonomy  Bacteria; Proteobacteria; Gammaproteobacteria; Enterobacteriales; Enterobacteriaceae; Salmonella; enterica subsp.
#=GS NC_004631.1/128207-128115          taxonomy  Bacteria; Proteobacteria; Gammaproteobacteria; Enterobacteriales; Enterobacteriaceae; Salmonella; enterica subsp.
#=GS NC_006511.1/128305-128213          taxonomy  9150; Bacteria; Proteobacteria; Gammaproteobacteria; Enterobacteriales; Enterobacteriaceae; Salmonella; enterica subsp.
#=GS NC_003143.1/3197151-3197054        taxonomy  Bacteria; Proteobacteria; Gammaproteobacteria; Enterobacteriales; Enterobacteriaceae; Yersinia; pestis
#=GS NC_004088.1/1522876-1522973        taxonomy  Bacteria; Proteobacteria; Gammaproteobacteria; Enterobacteriales; Enterobacteriaceae; Yersinia; pestis
#=GS NC_005810.1/3027837-3027740        taxonomy  Bacteria; Proteobacteria; Gammaproteobacteria; Enterobacteriales; Enterobacteriaceae; Yersinia; pestis biovar Medievalis str. 91001
#=GS NC_006155.1/3340719-3340622        taxonomy  Bacteria; Proteobacteria; Gammaproteobacteria; Enterobacteriales; Enterobacteriaceae; Yersinia; pseudotuberculosis IP 32953
#=GS NZ_AAHZ01000012.1/105220-105319    taxonomy  Bacteria; Proteobacteria; Gammaproteobacteria; Oceanospirillales; Halomonadaceae; Chromohalobacter; salexigens DSM 3043
#=GS NC_003112.1/2161704-2161612        taxonomy  Bacteria; Proteobacteria; Betaproteobacteria; Neisseriales; Neisseriaceae; Neisseria; meningitidis
#=GS NC_004369.1/1474220-1474117        taxonomy  Bacteria; Actinobacteria; Actinobacteridae; Actinomycetales; Corynebacterineae; Corynebacteriaceae; Corynebacterium; efficiens YS-314
#=GS NZ_AADW02000009.1/20239-20140      taxonomy  Bacteria; Firmicutes; Bacillales; Bacillaceae; Exiguobacterium; sp.
#=GS NC_002946.2/2011274-2011366        taxonomy  Bacteria; Proteobacteria; Betaproteobacteria; Neisseriales; Neisseriaceae; Neisseria; gonorrhoeae FA 1090
#=GS NC_003116.1/365583-365675          taxonomy  Bacteria; Proteobacteria; Betaproteobacteria; Neisseriales; Neisseriaceae; Neisseria; meningitidis
#=GS NZ_AAGP01000036.1/47955-48057      taxonomy  Bacteria; Actinobacteria; Actinobacteridae; Actinomycetales; Micrococcineae; Brevibacteriaceae; Brevibacterium; linens
#=GS NC_005072.1/1543261-1543170        taxonomy  Bacteria; Cyanobacteria; Prochlorales; Prochlorococcaceae; Prochlorococcus; marinus subsp.
#=GS NC_004459.1/721886-721768          taxonomy  Bacteria; Proteobacteria; Gammaproteobacteria; Vibrionales; Vibrionaceae; Vibrio; vulnificus
#=GS NC_005139.1/427793-427911          taxonomy  Bacteria; Proteobacteria; Gammaproteobacteria; Vibrionales; Vibrionaceae; Vibrio; vulnificus
#=GS NC_002678.2/1469030-1468924        taxonomy  Bacteria; Proteobacteria; Alphaproteobacteria; Rhizobiales; Phyllobacteriaceae; Mesorhizobium; loti
#=GS NZ_AABH02000001.1/36465-36384      taxonomy  Bacteria; Firmicutes; Lactobacillales; Leuconostoc; mesenteroides subsp.
#=GS NZ_AAAQ02000006.1/124647-124559    taxonomy  Bacteria; Actinobacteria; Actinobacteridae; Actinomycetales; Streptosporangineae; Nocardiopsaceae; Thermobifida; fusca
#=GS NZ_AABN02000006.1/6333-6432        taxonomy  Bacteria; Proteobacteria; Deltaproteobacteria; Desulfovibrionales; Desulfovibrionaceae; Desulfovibrio; desulfuricans
#=GS NC_003997.3/752098-752203          taxonomy  Bacteria; Firmicutes; Bacillales; Bacillaceae; Bacillus; Bacillus; cereus group; Bacillus; anthracis str. Ames
#=GS NC_005945.1/751994-752099          taxonomy  Bacteria; Firmicutes; Bacillales; Bacillaceae; Bacillus; Bacillus; cereus group; Bacillus; anthracis str. Sterne
#=GS NC_006274.1/742060-742165          taxonomy  Bacteria; Firmicutes; Bacillales; Bacillaceae; Bacillus; Bacillus; cereus group; Bacillus; cereus
#=GS NC_007530.2/752099-752204          taxonomy  Bacteria; Firmicutes; Bacillales; Bacillaceae; Bacillus; Bacillus; cereus group; Bacillus; anthracis str. 'Ames Ancestor'
#=GS NZ_AAAC02000001.1/1254089-1254194  taxonomy  Bacteria; Firmicutes; Bacillales; Bacillaceae; Bacillus; Bacillus; cereus group; Bacillus; anthracis str. A2012
#=GS NZ_AAEK01000002.1/9964-10069       taxonomy  Bacteria; Firmicutes; Bacillales; Bacillaceae; Bacillus; Bacillus; cereus group; Bacillus; cereus
#=GS NZ_AAEN01000010.1/401491-401386    taxonomy  Bacteria; Firmicutes; Bacillales; Bacillaceae; Bacillus; Bacillus; cereus group; Bacillus; anthracis str. CNEVA-9066
#=GS NZ_AAEP01000028.1/3888-3993        taxonomy  Bacteria; Firmicutes; Bacillales; Bacillaceae; Bacillus; Bacillus; cereus group; Bacillus; anthracis str. Vollum
#=GS NZ_AAEQ01000022.1/6450-6555        taxonomy  Bacteria; Firmicutes; Bacillales; Bacillaceae; Bacillus; Bacillus; cereus group; Bacillus; anthracis str. Kruger B
#=GS NZ_AAER01000025.1/5955-6060        taxonomy  Bacteria; Firmicutes; Bacillales; Bacillaceae; Bacillus; Bacillus; cereus group; Bacillus; anthracis str. Western North America USA6153
#=GS NZ_AAES01000021.1/5964-6069        taxonomy  Bacteria; Firmicutes; Bacillales; Bacillaceae; Bacillus; Bacillus; cereus group; Bacillus; anthracis str. Australia 94
#=GS NZ_AABI03000001.1/462754-462853    taxonomy  Bacteria; Proteobacteria; Gammaproteobacteria; Alteromonadales; Alteromonadaceae; Microbulbifer; degradans 2-40
#=GS NZ_AAAI03000001.1/1128627-1128721  taxonomy  Bacteria; Proteobacteria; Betaproteobacteria; Burkholderiales; Burkholderiaceae; Cupriavidus; Ralstonia; metallidurans
#=GS NC_003909.8/500911-501015          taxonomy  Bacteria; Firmicutes; Bacillales; Bacillaceae; Bacillus; Bacillus; cereus group; Bacillus; cereus ATCC 10987
#=GS NC_003454.1/254989-254891          taxonomy  Bacteria; Fusobacteria; Fusobacterales; Fusobacteriaceae; Fusobacterium; nucleatum subsp.
#=GS NZ_AABF02000072.1/5040-5138        taxonomy  Bacteria; Fusobacteria; Fusobacteria (class); Fusobacterales; Fusobacteriaceae; Fusobacterium; nucleatum subsp.
#=GS NC_006570.1/1057441-1057347        taxonomy  Bacteria; Proteobacteria; Gammaproteobacteria; Thiotrichales; Francisellaceae; Francisella; tularensis subsp.
#=GS NC_005706.1/14680-14568            taxonomy  Bacteria; Proteobacteria; Gammaproteobacteria; Enterobacteriales; Enterobacteriaceae; Erwinia; amylovora
#=GS NZ_AAEW01000047.1/10879-10783      taxonomy  Bacteria; Proteobacteria; Deltaproteobacteria; Desulfuromonadales; Desulfuromonadaceae; Desulfuromonas; acetoxidans DSM 684
#=GS NC_005957.1/743046-743151          taxonomy  Bacteria; Firmicutes; Bacillales; Bacillaceae; Bacillus; Bacillus; cereus group; Bacillus; thuringiensis serovar konkukian str. 97-27
#=GS NC_005071.1/178356-178452          taxonomy  Bacteria; Cyanobacteria; Prochlorales; Prochlorococcaceae; Prochlorococcus; marinus str. MIT 9313
#=GS NC_003098.1/636353-636434          taxonomy  Bacteria; Firmicutes; Lactobacillales; Streptococcaceae; Streptococcus; pneumoniae
#=GS NZ_AABO02000010.1/6026-5934        taxonomy  Bacteria; Proteobacteria; Gammaproteobacteria; Pasteurellales; Pasteurellaceae; Histophilus; Haemophilus; somnus
#=GS NC_006300.1/631611-631525          taxonomy  Bacteria; Proteobacteria; Gammaproteobacteria; Pasteurellales; Pasteurellaceae; Mannheimia; succiniciproducens
#=GS NZ_AAAJ03000018.1/64881-64997      taxonomy  Bacteria; Proteobacteria; Betaproteobacteria; Burkholderiales; Burkholderiaceae; Burkholderia; fungorum
#=GS NZ_AAAE01000114.1/14764-14856      taxonomy  Bacteria; Proteobacteria; Alphaproteobacteria; Rhodobacterales; Rhodobacteraceae; Rhodobacter; sphaeroides 2.4.1
#=GS NZ_AAEW01000027.1/7802-7895        taxonomy  Bacteria; Proteobacteria; Deltaproteobacteria; Desulfuromonadales; Desulfuromonadaceae; Desulfuromonas; acetoxidans DSM 684
#=GS NZ_AAAH01000537.2/1730-1638        taxonomy  Bacteria; Chloroflexi; Chloroflexales; Chloroflexaceae; Chloroflexus; aurantiacus
#=GS NZ_AADW02000010.1/84489-84391      taxonomy  Bacteria; Firmicutes; Bacillales; Bacillaceae; Exiguobacterium; sp.
#=GS NC_003028.1/681818-681899          taxonomy  Bacteria; Firmicutes; Lactobacillales; Streptococcaceae; Streptococcus; pneumoniae
#=GS NZ_AAGY01000143.1/77-158           taxonomy  Bacteria; Firmicutes; Lactobacillales; Streptococcaceae; Streptococcus; pneumoniae
#=GS NZ_AAAH01000604.2/794-688          taxonomy  Bacteria; Chloroflexi; Chloroflexales; Chloroflexaceae; Chloroflexus; aurantiacus
#=GS NC_004722.1/729116-729220          taxonomy  Bacteria; Firmicutes; Bacillales; Bacillaceae; Bacillus; Bacillus; cereus group; Bacillus; cereus ATCC 14579
#=GS NC_006300.1/1517793-1517707        taxonomy  Bacteria; Proteobacteria; Gammaproteobacteria; Pasteurellales; Pasteurellaceae; Mannheimia; succiniciproducens
#=GS NC_006300.1/1375924-1376007        taxonomy  Bacteria; Proteobacteria; Gammaproteobacteria; Pasteurellales; Pasteurellaceae; Mannheimia; succiniciproducens
#=GS NZ_AAAQ02000002.1/568740-568635    taxonomy  Bacteria; Actinobacteria; Actinobacteridae; Actinomycetales; Streptosporangineae; Nocardiopsaceae; Thermobifida; fusca
#=GS NC_000962.2/510326-510223          taxonomy  Bacteria; Actinobacteria; Actinobacteridae; Actinomycetales; Corynebacterineae; Mycobacteriaceae; Mycobacterium; Mycobacterium; tuberculosis complex; Mycobacterium; tuberculosis
#=GS NC_002755.2/511775-511672          taxonomy  Bacteria; Actinobacteria; Actinobacteridae; Actinomycetales; Corynebacterineae; Mycobacteriaceae; Mycobacterium; Mycobacterium; tuberculosis complex; Mycobacterium; tuberculosis
#=GS NC_002945.3/511345-511242          taxonomy  Bacteria; Actinobacteria; Actinobacteridae; Actinomycetales; Corynebacterineae; Mycobacteriaceae; Mycobacterium; Mycobacterium; tuberculosis complex; Mycobacterium; bovis AF2122/97
#=GS NC_003450.3/1371746-1371643        taxonomy  Bacteria; Actinobacteria; Actinobacteridae; Actinomycetales; Corynebacterineae; Corynebacteriaceae; Corynebacterium; glutamicum ATCC 13032
#=GS NC_006958.1/1373213-1373110        taxonomy  Bacteria; Actinobacteria; Actinobacteridae; Actinomycetales; Corynebacterineae; Corynebacteriaceae; Corynebacterium; glutamicum ATCC 13032
#=GS NC_006513.1/996439-996533          taxonomy  Bacteria; Proteobacteria; Betaproteobacteria; Rhodocyclales; Rhodocyclaceae; Azoarcus; sp.
#=GS NC_003155.3/8583516-8583429        taxonomy  Bacteria; Actinobacteria; Actinobacteridae; Actinomycetales; Streptomycineae; Streptomycetaceae; Streptomyces; avermitilis MA-4680
#=GS NC_007146.1/1130519-1130599        taxonomy  Bacteria; Proteobacteria; Gammaproteobacteria; Pasteurellales; Pasteurellaceae; Haemophilus; influenzae 86-028NP
#=GS NZ_AADO01000001.1/138090-138010    taxonomy  Bacteria; Proteobacteria; Gammaproteobacteria; Pasteurellales; Pasteurellaceae; Haemophilus; influenzae
#=GS NC_000907.1/1082633-1082713        taxonomy  Bacteria; Proteobacteria; Gammaproteobacteria; Pasteurellales; Pasteurellaceae; Haemophilus; influenzae Rd KW20
#=GS NZ_AADP01000001.1/500097-500177    taxonomy  Bacteria; Proteobacteria; Gammaproteobacteria; Pasteurellales; Pasteurellaceae; Haemophilus; influenzae
#=GS NC_003997.3/393915-394017          taxonomy  Bacteria; Firmicutes; Bacillales; Bacillaceae; Bacillus; Bacillus; cereus group; Bacillus; anthracis str. Ames
#=GS NC_005945.1/393928-394030          taxonomy  Bacteria; Firmicutes; Bacillales; Bacillaceae; Bacillus; Bacillus; cereus group; Bacillus; anthracis str. Sterne
#=GS NC_005957.1/417897-417999          taxonomy  Bacteria; Firmicutes; Bacillales; Bacillaceae; Bacillus; Bacillus; cereus group; Bacillus; thuringiensis serovar konkukian str. 97-27
#=GS NC_006274.1/410331-410433          taxonomy  Bacteria; Firmicutes; Bacillales; Bacillaceae; Bacillus; Bacillus; cereus group; Bacillus; cereus
#=GS NC_007530.2/393915-394017          taxonomy  Bacteria; Firmicutes; Bacillales; Bacillaceae; Bacillus; Bacillus; cereus group; Bacillus; anthracis str. 'Ames Ancestor'
#=GS NZ_AAAC02000001.1/910803-910905    taxonomy  Bacteria; Firmicutes; Bacillales; Bacillaceae; Bacillus; Bacillus; cereus group; Bacillus; anthracis str. A2012
#=GS NZ_AAEN01000023.1/135034-135136    taxonomy  Bacteria; Firmicutes; Bacillales; Bacillaceae; Bacillus; Bacillus; cereus group; Bacillus; anthracis str. CNEVA-9066
#=GS NZ_AAEO01000030.1/148478-148580    taxonomy  Bacteria; Firmicutes; Bacillales; Bacillaceae; Bacillus; Bacillus; cereus group; Bacillus; anthracis str. A1055
#=GS NZ_AAEP01000046.1/100367-100469    taxonomy  Bacteria; Firmicutes; Bacillales; Bacillaceae; Bacillus; Bacillus; cereus group; Bacillus; anthracis str. Vollum
#=GS NZ_AAEQ01000043.1/94049-93947      taxonomy  Bacteria; Firmicutes; Bacillales; Bacillaceae; Bacillus; Bacillus; cereus group; Bacillus; anthracis str. Kruger B
#=GS NZ_AAER01000042.1/139779-139677    taxonomy  Bacteria; Firmicutes; Bacillales; Bacillaceae; Bacillus; Bacillus; cereus group; Bacillus; anthracis str. Western North America USA6153
#=GS NZ_AAES01000043.1/100037-100139    taxonomy  Bacteria; Firmicutes; Bacillales; Bacillaceae; Bacillus; Bacillus; cereus group; Bacillus; anthracis str. Australia 94
#=GS NC_006270.2/3124875-3124967        taxonomy  Bacteria; Firmicutes; Bacillales; Bacillaceae; Bacillus; licheniformis ATCC 14580
#=GS NC_006322.1/3125049-3125141        taxonomy  Bacteria; Firmicutes; Bacillales; Bacillaceae; Bacillus; licheniformis ATCC 14580
#=GS NC_004668.1/2676348-2676265        taxonomy  Bacteria; Firmicutes; Lactobacillales; Enterococcaceae; Enterococcus; faecalis
#=GS NZ_AAEK01000015.1/94340-94237      taxonomy  Bacteria; Firmicutes; Bacillales; Bacillaceae; Bacillus; Bacillus; cereus group; Bacillus; cereus
#=GS NC_006370.1/420522-420400          taxonomy  Bacteria; Proteobacteria; Gammaproteobacteria; Vibrionales; Vibrionaceae; Photobacterium; profundum
#=GS NC_004663.1/2977734-2977823        taxonomy  Bacteria; Bacteroidetes; Bacteroidetes (class); Bacteroidales; Bacteroidaceae; Bacteroides; thetaiotaomicron VPI-5482
#=GS NC_003197.1/4382698-4382480        taxonomy  Bacteria; Proteobacteria; Gammaproteobacteria; Enterobacteriales; Enterobacteriaceae; Salmonella; typhimurium
#=GS NC_003198.1/3569836-3570054        taxonomy  Bacteria; Proteobacteria; Gammaproteobacteria; Enterobacteriales; Enterobacteriaceae; Salmonella; enterica subsp.
#=GS NC_004631.1/3555495-3555713        taxonomy  Bacteria; Proteobacteria; Gammaproteobacteria; Enterobacteriales; Enterobacteriaceae; Salmonella; enterica subsp.
#=GS NC_006511.1/4155004-4154786        taxonomy  9150; Bacteria; Proteobacteria; Gammaproteobacteria; Enterobacteriales; Enterobacteriaceae; Salmonella; enterica subsp.
#=GS NC_006905.1/4316273-4316055        taxonomy  SC-B67; Bacteria; Proteobacteria; Gammaproteobacteria; Enterobacteriales; Enterobacteriaceae; Salmonella; enterica subsp.
#=GS NC_005296.1/4039380-4039511        taxonomy  Bacteria; Proteobacteria; Alphaproteobacteria; Rhizobiales; Bradyrhizobiaceae; Rhodopseudomonas; palustris
#=GS NZ_AAIE01000001.1/426279-426180    taxonomy  Bacteria; Actinobacteria; Actinobacteridae; Actinomycetales; Frankineae; Frankiaceae; Frankia; sp.
#=GS NZ_AABI03000001.1/653146-653038    taxonomy  Bacteria; Proteobacteria; Gammaproteobacteria; Alteromonadales; Alteromonadaceae; Microbulbifer; degradans 2-40
#=GS NC_006348.1/2819412-2819288        taxonomy  Bacteria; Proteobacteria; Betaproteobacteria; Burkholderiales; Burkholderiaceae; Burkholderia; mallei ATCC 23344
#=GS NC_006350.1/3753517-3753393        taxonomy  Bacteria; Proteobacteria; Betaproteobacteria; Burkholderiales; Burkholderiaceae; Burkholderia; pseudomallei group; Burkholderia; pseudomallei
#=GS NZ_AAHM01000003.1/36830-36954      taxonomy  Bacteria; Proteobacteria; Betaproteobacteria; Burkholderiales; Burkholderiaceae; Burkholderia; mallei
#=GS NZ_AAHN01000018.1/56991-57115      taxonomy  Bacteria; Proteobacteria; Betaproteobacteria; Burkholderiales; Burkholderiaceae; Burkholderia; mallei
#=GS NZ_AAHO01000029.1/57210-57086      taxonomy  Bacteria; Proteobacteria; Betaproteobacteria; Burkholderiales; Burkholderiaceae; Burkholderia; mallei GB8 horse 4
#=GS NZ_AAHP01000027.1/54004-53880      taxonomy  Bacteria; Proteobacteria; Betaproteobacteria; Burkholderiales; Burkholderiaceae; Burkholderia; mallei NCTC 10247
#=GS NZ_AAHQ01000008.1/301091-300967    taxonomy  Bacteria; Proteobacteria; Betaproteobacteria; Burkholderiales; Burkholderiaceae; Burkholderia; mallei
#=GS NZ_AAHR01000026.1/57397-57521      taxonomy  Bacteria; Proteobacteria; Betaproteobacteria; Burkholderiales; Burkholderiaceae; Burkholderia; pseudomallei group; Burkholderia; pseudomallei
#=GS NZ_AAHS01000013.1/78189-78065      taxonomy  Bacteria; Proteobacteria; Betaproteobacteria; Burkholderiales; Burkholderiaceae; Burkholderia; pseudomallei group; Burkholderia; pseudomallei
#=GS NZ_AAHT01000001.1/4046928-4046804  taxonomy  Bacteria; Proteobacteria; Betaproteobacteria; Burkholderiales; Burkholderiaceae; Burkholderia; pseudomallei group; Burkholderia; pseudomallei
#=GS NZ_AAHU01000011.1/55834-55958      taxonomy  Bacteria; Proteobacteria; Betaproteobacteria; Burkholderiales; Burkholderiaceae; Burkholderia; pseudomallei group; Burkholderia; pseudomallei
#=GS NZ_AAHV01000012.1/55322-55446      taxonomy  Bacteria; Proteobacteria; Betaproteobacteria; Burkholderiales; Burkholderiaceae; Burkholderia; pseudomallei group; Burkholderia; pseudomallei
#=GS NZ_AAHW01000028.1/42908-42784      taxonomy  Bacteria; Proteobacteria; Betaproteobacteria; Burkholderiales; Burkholderiaceae; Burkholderia; pseudomallei group; Burkholderia; pseudomallei
#=GS NZ_AAIQ01000725.1/1168-1044        taxonomy  Bacteria; Proteobacteria; Betaproteobacteria; Burkholderiales; Burkholderiaceae; Burkholderia; mallei
#=GS NC_006677.1/1475626-1475504        taxonomy  Bacteria; Proteobacteria; Alphaproteobacteria; Rhodospirillales; Acetobacteraceae; Gluconobacter; oxydans
#=GS NC_003197.1/2241973-2241884        taxonomy  Bacteria; Proteobacteria; Gammaproteobacteria; Enterobacteriales; Enterobacteriaceae; Salmonella; typhimurium
#=GS NC_003198.1/2207556-2207467        taxonomy  Bacteria; Proteobacteria; Gammaproteobacteria; Enterobacteriales; Enterobacteriaceae; Salmonella; enterica subsp.
#=GS NC_004631.1/796380-796469          taxonomy  Bacteria; Proteobacteria; Gammaproteobacteria; Enterobacteriales; Enterobacteriaceae; Salmonella; enterica subsp.
#=GS NC_005363.1/1319798-1319709        taxonomy  Bacteria; Proteobacteria; Deltaproteobacteria; Bdellovibrionales; Bdellovibrionaceae; Bdellovibrio; bacteriovorus
#=GS NC_006511.1/789113-789202          taxonomy  9150; Bacteria; Proteobacteria; Gammaproteobacteria; Enterobacteriales; Enterobacteriaceae; Salmonella; enterica subsp.
#=GS NC_006905.1/2264491-2264402        taxonomy  SC-B67; Bacteria; Proteobacteria; Gammaproteobacteria; Enterobacteriales; Enterobacteriaceae; Salmonella; enterica subsp.
#=GS NC_006840.1/270635-270740          taxonomy  Bacteria; Proteobacteria; Gammaproteobacteria; Vibrionales; Vibrionaceae; Vibrio; fischeri
#=GS NZ_AAEI01000033.1/52065-52181      taxonomy  Bacteria; Proteobacteria; Betaproteobacteria; Burkholderiales; Burkholderiaceae; Burkholderia; Burkholderia cepacia complex; Burkholderia; cepacia
#=GS NC_004116.1/815866-815775          taxonomy  Bacteria; Firmicutes; Lactobacillales; Streptococcaceae; Streptococcus; agalactiae 2603V/R
#=GS NC_004337.1/73452-73360            taxonomy  Bacteria; Proteobacteria; Gammaproteobacteria; Enterobacteriales; Enterobacteriaceae; Shigella; flexneri 2a str. 301
#=GS NC_004368.1/860304-860213          taxonomy  Bacteria; Firmicutes; Lactobacillales; Streptococcaceae; Streptococcus; agalactiae
#=GS NC_004431.1/79951-79859            taxonomy  Bacteria; Proteobacteria; Gammaproteobacteria; Enterobacteriales; Enterobacteriaceae; Escherichia; coli
#=GS NC_004741.1/72938-72846            taxonomy  Bacteria; Proteobacteria; Gammaproteobacteria; Enterobacteriales; Enterobacteriaceae; Shigella; flexneri 2a str. 2457T
#=GS NC_003450.3/1126306-1126408        taxonomy  Bacteria; Actinobacteria; Actinobacteridae; Actinomycetales; Corynebacterineae; Corynebacteriaceae; Corynebacterium; glutamicum ATCC 13032
#=GS NC_004369.1/2042066-2042172        taxonomy  Bacteria; Actinobacteria; Actinobacteridae; Actinomycetales; Corynebacterineae; Corynebacteriaceae; Corynebacterium; efficiens YS-314
#=GS NC_006958.1/1127774-1127876        taxonomy  Bacteria; Actinobacteria; Actinobacteridae; Actinomycetales; Corynebacterineae; Corynebacteriaceae; Corynebacterium; glutamicum ATCC 13032
#=GS NC_006085.1/133010-133097          taxonomy  Bacteria; Actinobacteria; Actinobacteridae; Actinomycetales; Propionibacterineae; Propionibacteriaceae; Propionibacterium; acnes
#=GS NC_007146.1/447771-447852          taxonomy  Bacteria; Proteobacteria; Gammaproteobacteria; Pasteurellales; Pasteurellaceae; Haemophilus; influenzae 86-028NP
#=GS NC_007146.1/504664-504745          taxonomy  Bacteria; Proteobacteria; Gammaproteobacteria; Pasteurellales; Pasteurellaceae; Haemophilus; influenzae 86-028NP
#=GS NZ_AADO01000002.1/152193-152274    taxonomy  Bacteria; Proteobacteria; Gammaproteobacteria; Pasteurellales; Pasteurellaceae; Haemophilus; influenzae
#=GS NZ_AADO01000002.1/209232-209313    taxonomy  Bacteria; Proteobacteria; Gammaproteobacteria; Pasteurellales; Pasteurellaceae; Haemophilus; influenzae
#=GS NZ_AADP01000002.1/290569-290650    taxonomy  Bacteria; Proteobacteria; Gammaproteobacteria; Pasteurellales; Pasteurellaceae; Haemophilus; influenzae
#=GS NZ_AAET01000009.1/11922-12003      taxonomy  Bacteria; Proteobacteria; Gammaproteobacteria; Pasteurellales; Pasteurellaceae; Haemophilus; influenzae 86-028NP
#=GS NZ_AAET01000129.1/2519-2438        taxonomy  Bacteria; Proteobacteria; Gammaproteobacteria; Pasteurellales; Pasteurellaceae; Haemophilus; influenzae 86-028NP
#=GS NZ_AADP01000002.1/232211-232292    taxonomy  Bacteria; Proteobacteria; Gammaproteobacteria; Pasteurellales; Pasteurellaceae; Haemophilus; influenzae
#=GS NC_000964.2/3178144-3178238        taxonomy  Bacteria; Firmicutes; Bacillales; Bacillaceae; Bacillus; subtilis subsp.
#=GS NZ_AAIJ01000033.1/7510-7598        taxonomy  Bacteria; Chlorobi; Chlorobia; Chlorobiales; Chlorobiaceae; Prosthecochloris; aestuarii DSM 271
#=GS NZ_AAGG01000003.1/256001-256102    taxonomy  Bacteria; Proteobacteria; Alphaproteobacteria; Sphingomonadales; Sphingomonadaceae; Erythrobacter; litoralis
#=GS NC_005877.1/1024953-1025050        taxonomy  Archaea; Euryarchaeota; Thermoplasmata; Thermoplasmatales; Picrophilaceae; Picrophilus; torridus DSM 9790
#=GS NC_004567.1/99249-99347            taxonomy  Bacteria; Firmicutes; Lactobacillales; Lactobacillaceae; Lactobacillus; plantarum
#=GS NZ_AABH02000033.1/15589-15689      taxonomy  Bacteria; Firmicutes; Lactobacillales; Leuconostoc; mesenteroides subsp.
#=GS NC_005085.1/243048-243188          taxonomy  Bacteria; Proteobacteria; Betaproteobacteria; Neisseriales; Neisseriaceae; Chromobacterium; violaceum ATCC 12472
#=GS NC_003909.8/828777-828882          taxonomy  Bacteria; Firmicutes; Bacillales; Bacillaceae; Bacillus; Bacillus; cereus group; Bacillus; cereus ATCC 10987
#=GS NZ_AABH02000005.1/43062-42980      taxonomy  Bacteria; Firmicutes; Lactobacillales; Leuconostoc; mesenteroides subsp.
#=GS NZ_AAAV02000002.1/122459-122360    taxonomy  Bacteria; Proteobacteria; Alphaproteobacteria; Sphingomonadales; Sphingomonadaceae; Novosphingobium; aromaticivorans DSM 12444
#=GS NZ_AAEV01000013.1/25-129           taxonomy  Bacteria; Firmicutes; Lactobacillales; Lactobacillaceae; Pediococcus; pentosaceus ATCC 25745
#=GS NC_006085.1/962710-962816          taxonomy  Bacteria; Actinobacteria; Actinobacteridae; Actinomycetales; Propionibacterineae; Propionibacteriaceae; Propionibacterium; acnes
#=GS NC_006814.1/563420-563503          taxonomy  Bacteria; Firmicutes; Lactobacillales; Lactobacillaceae; Lactobacillus; acidophilus
#=GS NC_002936.3/713568-713480          taxonomy  Bacteria; Chloroflexi; Dehalococcoidetes; Dehalococcoides; ethenogenes
#=GS NC_000907.1/380481-380562          taxonomy  Bacteria; Proteobacteria; Gammaproteobacteria; Pasteurellales; Pasteurellaceae; Haemophilus; influenzae Rd KW20
#=GS NC_000913.2/75610-75518            taxonomy  Bacteria; Proteobacteria; Gammaproteobacteria; Enterobacteriales; Enterobacteriaceae; Escherichia; coli
#=GS NC_002655.2/80430-80338            taxonomy  Bacteria; Proteobacteria; Gammaproteobacteria; Enterobacteriales; Enterobacteriaceae; Escherichia; coli O157:H7 EDL933
#=GS NC_002695.1/80429-80337            taxonomy  Bacteria; Proteobacteria; Gammaproteobacteria; Enterobacteriales; Enterobacteriaceae; Escherichia; coli O157:H7
#=GS NC_002935.2/922838-922962          taxonomy  Bacteria; Actinobacteria; Actinobacteridae; Actinomycetales; Corynebacterineae; Corynebacteriaceae; Corynebacterium; diphtheriae NCTC 13129
#=GS NC_002940.2/462086-462171          taxonomy  Bacteria; Proteobacteria; Gammaproteobacteria; Pasteurellales; Pasteurellaceae; Haemophilus; ducreyi
#=GS NC_002973.5/353205-353303          taxonomy  Bacteria; Firmicutes; Bacillales; Listeriaceae; Listeria; monocytogenes str. 4b F2365
#=GS NC_003210.1/340086-340184          taxonomy  Bacteria; Firmicutes; Bacillales; Listeriaceae; Listeria; monocytogenes EGD-e
#=GS NC_003212.1/354876-354974          taxonomy  Bacteria; Firmicutes; Bacillales; Listeriaceae; Listeria; innocua
#=GS NZ_AAAK03000012.1/14294-14389      taxonomy  Bacteria; Firmicutes; Lactobacillales; Enterococcaceae; Enterococcus; faecium
#=GS NZ_AADQ01000022.1/1288-1386        taxonomy  Bacteria; Firmicutes; Bacillales; Listeriaceae; Listeria; monocytogenes str. 1/2a F6854
#=GS NZ_AADR01000001.1/100039-99941     taxonomy  Bacteria; Firmicutes; Bacillales; Listeriaceae; Listeria; monocytogenes str. 4b H7858
#=GS NC_000907.1/437548-437629          taxonomy  Bacteria; Proteobacteria; Gammaproteobacteria; Pasteurellales; Pasteurellaceae; Haemophilus; influenzae Rd KW20
#=GS NZ_AAAJ03000001.1/436731-436842    taxonomy  Bacteria; Proteobacteria; Betaproteobacteria; Burkholderiales; Burkholderiaceae; Burkholderia; fungorum
#=GS NZ_AAAW03000022.1/37348-37249      taxonomy  Bacteria; Firmicutes; Clostridia; Clostridiales; Peptococcaceae; Desulfitobacterium; hafniense DCB-2
#=GS NC_002935.2/27456-27558            taxonomy  Bacteria; Actinobacteria; Actinobacteridae; Actinomycetales; Corynebacterineae; Corynebacteriaceae; Corynebacterium; diphtheriae NCTC 13129
#=GS NZ_AADF01000001.1/790769-790680    taxonomy  Bacteria; Proteobacteria; Betaproteobacteria; Rhodocyclales; Rhodocyclaceae; Dechloromonas; aromatica
#=GS NC_006085.1/574374-574270          taxonomy  Bacteria; Actinobacteria; Actinobacteridae; Actinomycetales; Propionibacterineae; Propionibacteriaceae; Propionibacterium; acnes
#=GS NZ_AAHI01000013.1/143883-143774    taxonomy  Bacteria; Proteobacteria; Betaproteobacteria; Burkholderiales; Burkholderiaceae; Burkholderia; Burkholderia cepacia complex; Burkholderia; cenocepacia AU 1054
#=GS NZ_AAHL01000040.1/51293-51402      taxonomy  Bacteria; Proteobacteria; Betaproteobacteria; Burkholderiales; Burkholderiaceae; Burkholderia; Burkholderia cepacia complex; Burkholderia; cenocepacia
#=GS NC_003295.1/132458-132364          taxonomy  Bacteria; Proteobacteria; Betaproteobacteria; Burkholderiales; Burkholderiaceae; Ralstonia; solanacearum
#=GS NC_003909.8/4579444-4579538        taxonomy  Bacteria; Firmicutes; Bacillales; Bacillaceae; Bacillus; Bacillus; cereus group; Bacillus; cereus ATCC 10987
#=GS NC_003997.3/4589425-4589519        taxonomy  Bacteria; Firmicutes; Bacillales; Bacillaceae; Bacillus; Bacillus; cereus group; Bacillus; anthracis str. Ames
#=GS NC_005945.1/4590648-4590742        taxonomy  Bacteria; Firmicutes; Bacillales; Bacillaceae; Bacillus; Bacillus; cereus group; Bacillus; anthracis str. Sterne
#=GS NC_005957.1/4590278-4590372        taxonomy  Bacteria; Firmicutes; Bacillales; Bacillaceae; Bacillus; Bacillus; cereus group; Bacillus; thuringiensis serovar konkukian str. 97-27
#=GS NC_007530.2/4589552-4589646        taxonomy  Bacteria; Firmicutes; Bacillales; Bacillaceae; Bacillus; Bacillus; cereus group; Bacillus; anthracis str. 'Ames Ancestor'
#=GS NZ_AAAC02000001.1/5032772-5032866  taxonomy  Bacteria; Firmicutes; Bacillales; Bacillaceae; Bacillus; Bacillus; cereus group; Bacillus; anthracis str. A2012
#=GS NZ_AAEN01000027.1/201119-201213    taxonomy  Bacteria; Firmicutes; Bacillales; Bacillaceae; Bacillus; Bacillus; cereus group; Bacillus; anthracis str. CNEVA-9066
#=GS NZ_AAEO01000031.1/200753-200847    taxonomy  Bacteria; Firmicutes; Bacillales; Bacillaceae; Bacillus; Bacillus; cereus group; Bacillus; anthracis str. A1055
#=GS NZ_AAEP01000032.1/62456-62362      taxonomy  Bacteria; Firmicutes; Bacillales; Bacillaceae; Bacillus; Bacillus; cereus group; Bacillus; anthracis str. Vollum
#=GS NZ_AAEQ01000031.1/200575-200669    taxonomy  Bacteria; Firmicutes; Bacillales; Bacillaceae; Bacillus; Bacillus; cereus group; Bacillus; anthracis str. Kruger B
#=GS NZ_AAER01000035.1/1103594-1103688  taxonomy  Bacteria; Firmicutes; Bacillales; Bacillaceae; Bacillus; Bacillus; cereus group; Bacillus; anthracis str. Western North America USA6153
#=GS NC_002937.3/2184704-2184611        taxonomy  Bacteria; Proteobacteria; Deltaproteobacteria; Desulfovibrionales; Desulfovibrionaceae; Desulfovibrio; vulgaris subsp.
#=GS NZ_AAEH02000046.1/12413-12522      taxonomy  Bacteria; Proteobacteria; Betaproteobacteria; Burkholderiales; Burkholderiaceae; Burkholderia; Burkholderia cepacia complex; Burkholderia; vietnamiensis
#=GS NZ_AAEI01000002.1/246834-246943    taxonomy  Bacteria; Proteobacteria; Betaproteobacteria; Burkholderiales; Burkholderiaceae; Burkholderia; Burkholderia cepacia complex; Burkholderia; cepacia
#=GS NZ_AAEK01000023.1/6859-6953        taxonomy  Bacteria; Firmicutes; Bacillales; Bacillaceae; Bacillus; Bacillus; cereus group; Bacillus; cereus
#=GS NC_004307.2/141008-140907          taxonomy  Bacteria; Actinobacteria; Actinobacteridae; Bifidobacteriales; Bifidobacteriaceae; Bifidobacterium; longum
#=GS NZ_AABM02000032.1/6293-6394        taxonomy  Bacteria; Actinobacteria; Actinobacteridae; Bifidobacteriales; Bifidobacteriaceae; Bifidobacterium; longum
#=GS NC_003212.1/1469336-1469233        taxonomy  Bacteria; Firmicutes; Bacillales; Listeriaceae; Listeria; innocua
#=GS NC_006369.1/2751384-2751288        taxonomy  Bacteria; Proteobacteria; Gammaproteobacteria; Legionellales; Legionellaceae; Legionella; pneumophila str. Lens
#=GS NC_002950.2/1999857-1999751        taxonomy  Bacteria; Bacteroidetes; Bacteroidetes (class); Bacteroidales; Porphyromonadaceae; Porphyromonas; gingivalis
#=GS NZ_AABH02000002.1/41403-41321      taxonomy  Bacteria; Firmicutes; Lactobacillales; Leuconostoc; mesenteroides subsp.
#=GS NC_006348.1/3183744-3183854        taxonomy  Bacteria; Proteobacteria; Betaproteobacteria; Burkholderiales; Burkholderiaceae; Burkholderia; mallei ATCC 23344
#=GS NC_006350.1/1504234-1504124        taxonomy  Bacteria; Proteobacteria; Betaproteobacteria; Burkholderiales; Burkholderiaceae; Burkholderia; pseudomallei group; Burkholderia; pseudomallei
#=GS NZ_AAHM01000002.1/231434-231324    taxonomy  Bacteria; Proteobacteria; Betaproteobacteria; Burkholderiales; Burkholderiaceae; Burkholderia; mallei
#=GS NZ_AAHN01000013.1/82526-82416      taxonomy  Bacteria; Proteobacteria; Betaproteobacteria; Burkholderiales; Burkholderiaceae; Burkholderia; mallei
#=GS NZ_AAHO01000004.1/47444-47554      taxonomy  Bacteria; Proteobacteria; Betaproteobacteria; Burkholderiales; Burkholderiaceae; Burkholderia; mallei GB8 horse 4
#=GS NZ_AAHP01000041.1/2137-2027        taxonomy  Bacteria; Proteobacteria; Betaproteobacteria; Burkholderiales; Burkholderiaceae; Burkholderia; mallei NCTC 10247
#=GS NZ_AAHQ01000006.1/333585-333695    taxonomy  Bacteria; Proteobacteria; Betaproteobacteria; Burkholderiales; Burkholderiaceae; Burkholderia; mallei
#=GS NZ_AAHR01000046.1/47623-47733      taxonomy  Bacteria; Proteobacteria; Betaproteobacteria; Burkholderiales; Burkholderiaceae; Burkholderia; pseudomallei group; Burkholderia; pseudomallei
#=GS NZ_AAHS01000042.1/25865-25755      taxonomy  Bacteria; Proteobacteria; Betaproteobacteria; Burkholderiales; Burkholderiaceae; Burkholderia; pseudomallei group; Burkholderia; pseudomallei
#=GS NZ_AAHT01000001.1/1617092-1616982  taxonomy  Bacteria; Proteobacteria; Betaproteobacteria; Burkholderiales; Burkholderiaceae; Burkholderia; pseudomallei group; Burkholderia; pseudomallei
#=GS NZ_AAHU01000022.1/46157-46267      taxonomy  Bacteria; Proteobacteria; Betaproteobacteria; Burkholderiales; Burkholderiaceae; Burkholderia; pseudomallei group; Burkholderia; pseudomallei
#=GS NZ_AAHV01000021.1/67575-67465      taxonomy  Bacteria; Proteobacteria; Betaproteobacteria; Burkholderiales; Burkholderiaceae; Burkholderia; pseudomallei group; Burkholderia; pseudomallei
#=GS NZ_AAHW01000017.1/67486-67376      taxonomy  Bacteria; Proteobacteria; Betaproteobacteria; Burkholderiales; Burkholderiaceae; Burkholderia; pseudomallei group; Burkholderia; pseudomallei
#=GS NZ_AAIQ01000205.1/870-980          taxonomy  Bacteria; Proteobacteria; Betaproteobacteria; Burkholderiales; Burkholderiaceae; Burkholderia; mallei
#=GS NC_000962.2/501047-501150          taxonomy  Bacteria; Actinobacteria; Actinobacteridae; Actinomycetales; Corynebacterineae; Mycobacteriaceae; Mycobacterium; Mycobacterium; tuberculosis complex; Mycobacterium; tuberculosis
#=GS NC_002755.2/502496-502599          taxonomy  Bacteria; Actinobacteria; Actinobacteridae; Actinomycetales; Corynebacterineae; Mycobacteriaceae; Mycobacterium; Mycobacterium; tuberculosis complex; Mycobacterium; tuberculosis
#=GS NC_002945.3/502066-502169          taxonomy  Bacteria; Actinobacteria; Actinobacteridae; Actinomycetales; Corynebacterineae; Mycobacteriaceae; Mycobacterium; Mycobacterium; tuberculosis complex; Mycobacterium; bovis AF2122/97
#=GS NC_002932.3/1352467-1352566        taxonomy  Bacteria; Chlorobi; Chlorobia; Chlorobiales; Chlorobiaceae; Chlorobaculum; Chlorobium; tepidum
#=GS NC_004722.1/404776-404881          taxonomy  Bacteria; Firmicutes; Bacillales; Bacillaceae; Bacillus; Bacillus; cereus group; Bacillus; cereus ATCC 14579
#=GS NZ_AAEO01000033.1/441917-441812    taxonomy  Bacteria; Firmicutes; Bacillales; Bacillaceae; Bacillus; Bacillus; cereus group; Bacillus; anthracis str. A1055
#=GS NC_004432.1/850847-850757          taxonomy  Bacteria; Firmicutes; Mollicutes; Mycoplasmataceae; Mycoplasma; penetrans HF-2
#=GS NC_002505.1/1374773-1375014        taxonomy  Bacteria; Proteobacteria; Gammaproteobacteria; Vibrionales; Vibrionaceae; Vibrio; cholerae O1 biovar eltor str. N16961
#=GS NZ_AABC04000004.1/17978-18070      taxonomy  Archaea; Euryarchaeota; Thermoplasmata; Thermoplasmatales; Ferroplasmaceae; Ferroplasma; acidarmanus
#=GS NZ_AAAY02000005.1/107734-107823    taxonomy  Bacteria; Cyanobacteria; Nostocales; Nostocaceae; Nostoc; punctiforme PCC 73102
#=GS NZ_AAII01000108.1/2417-2534        taxonomy  Bacteria; Actinobacteria; Actinobacteridae; Actinomycetales; Frankineae; Frankiaceae; Frankia; sp.
#=GS NC_004307.2/1479373-1479284        taxonomy  Bacteria; Actinobacteria; Actinobacteridae; Bifidobacteriales; Bifidobacteriaceae; Bifidobacterium; longum
#=GS NZ_AABM02000012.1/4492-4581        taxonomy  Bacteria; Actinobacteria; Actinobacteridae; Bifidobacteriales; Bifidobacteriaceae; Bifidobacterium; longum
#=GS NC_002935.2/924778-924883          taxonomy  Bacteria; Actinobacteria; Actinobacteridae; Actinomycetales; Corynebacterineae; Corynebacteriaceae; Corynebacterium; diphtheriae NCTC 13129
#=GS NZ_AAGR01000002.1/53677-53759      taxonomy  Bacteria; Firmicutes; Lactobacillales; Lactobacillaceae; Lactobacillus; casei ATCC 334
#=GS NC_004556.1/1114851-1114760        taxonomy  Bacteria; Proteobacteria; Gammaproteobacteria; Xanthomonadales; Xanthomonadaceae; Xylella; fastidiosa
#=GS NC_002939.4/622727-622582          taxonomy  Bacteria; Proteobacteria; Deltaproteobacteria; Desulfuromonadales; Geobacteraceae; Geobacter; sulfurreducens
#=GS NC_004663.1/803776-803688          taxonomy  Bacteria; Bacteroidetes; Bacteroidetes (class); Bacteroidales; Bacteroidaceae; Bacteroides; thetaiotaomicron VPI-5482
#=GS NZ_AADX02000003.1/216169-216260    taxonomy  Bacteria; Proteobacteria; Betaproteobacteria; Methylophilales; Methylophilaceae; Methylobacillus; flagellatus
#=GS NC_003272.1/1148842-1148753        taxonomy  Bacteria; Cyanobacteria; Nostocales; Nostocaceae; Nostoc; sp.
#=GS NC_006274.1/4650744-4650838        taxonomy  Bacteria; Firmicutes; Bacillales; Bacillaceae; Bacillus; Bacillus; cereus group; Bacillus; cereus
#=GS NC_006908.1/640062-639979          taxonomy  Bacteria; Firmicutes; Mollicutes; Mycoplasmataceae; Mycoplasma; mobile
#=GS NZ_AAEA01000014.1/162663-162752    taxonomy  Bacteria; Cyanobacteria; Nostocales; Nostocaceae; Anabaena; variabilis ATCC 29413
#=GS NC_004369.1/1672895-1672802        taxonomy  Bacteria; Actinobacteria; Actinobacteridae; Actinomycetales; Corynebacterineae; Corynebacteriaceae; Corynebacterium; efficiens YS-314
#=GS NC_002971.2/296476-296576          taxonomy  Bacteria; Proteobacteria; Gammaproteobacteria; Legionellales; Coxiellaceae; Coxiella; burnetii RSA 493
#=GS NZ_AAAP01002426.1/1018-1133        taxonomy  Bacteria; Proteobacteria; Alphaproteobacteria; Rhodospirillales; Rhodospirillaceae; Magnetospirillum; magnetotacticum MS-1
#=GS NC_004603.1/311584-311713          taxonomy  Bacteria; Proteobacteria; Gammaproteobacteria; Vibrionales; Vibrionaceae; Vibrio; parahaemolyticus RIMD 2210633
#=GS NC_004668.1/2683651-2683570        taxonomy  Bacteria; Firmicutes; Lactobacillales; Enterococcaceae; Enterococcus; faecalis
#=GS NZ_AAAE01000158.1/124945-125035    taxonomy  Bacteria; Proteobacteria; Alphaproteobacteria; Rhodobacterales; Rhodobacteraceae; Rhodobacter; sphaeroides 2.4.1
#=GS NC_006368.1/2917610-2917514        taxonomy  Bacteria; Proteobacteria; Gammaproteobacteria; Legionellales; Legionellaceae; Legionella; pneumophila str. Paris
#=GS NZ_AAHG01000036.1/843-933          taxonomy  Bacteria; Actinobacteria; Actinobacteridae; Actinomycetales; Micrococcineae; Micrococcaceae; Arthrobacter; sp.
#=GS NZ_AAEF02000119.1/829-736          taxonomy  Bacteria; Actinobacteria; Actinobacteridae; Actinomycetales; Frankineae; Kineosporiaceae; Kineococcus; radiotolerans
#=GS NC_002942.5/2815239-2815143        taxonomy  Bacteria; Proteobacteria; Gammaproteobacteria; Legionellales; Legionellaceae; Legionella; pneumophila subsp.
#=GS NZ_AAEM01000015.1/101013-101109    taxonomy  Bacteria; Proteobacteria; Betaproteobacteria; Burkholderiales; Rubrivivax; gelatinosus
#=GS NC_003902.1/3943402-3943312        taxonomy  Bacteria; Proteobacteria; Gammaproteobacteria; Xanthomonadales; Xanthomonadaceae; Xanthomonas; campestris pv. campestris str. ATCC 33913
#=GS NC_007086.1/1019813-1019903        taxonomy  Bacteria; Proteobacteria; Gammaproteobacteria; Xanthomonadales; Xanthomonadaceae; Xanthomonas; campestris pv. campestris str. 8004
#=GS NC_004722.1/4732664-4732758        taxonomy  Bacteria; Firmicutes; Bacillales; Bacillaceae; Bacillus; Bacillus; cereus group; Bacillus; cereus ATCC 14579
#=GS NZ_AAGP01000035.1/48781-48695      taxonomy  Bacteria; Actinobacteria; Actinobacteridae; Actinomycetales; Micrococcineae; Brevibacteriaceae; Brevibacterium; linens
#=GS NZ_AAGQ01000091.1/1491-1402        taxonomy  Bacteria; Firmicutes; Lactobacillales; Lactobacillaceae; Lactobacillus; delbrueckii subsp.
#=GS NC_002944.2/4377204-4377101        taxonomy  Bacteria; Actinobacteria; Actinobacteridae; Actinomycetales; Corynebacterineae; Mycobacteriaceae; Mycobacterium; Mycobacterium; avium complex (MAC); Mycobacterium; avium subsp.
#=GS NC_002973.5/1441096-1440993        taxonomy  Bacteria; Firmicutes; Bacillales; Listeriaceae; Listeria; monocytogenes str. 4b F2365
#=GS NC_003210.1/1461273-1461170        taxonomy  Bacteria; Firmicutes; Bacillales; Listeriaceae; Listeria; monocytogenes EGD-e
#=GS NZ_AADQ01000006.1/70500-70603      taxonomy  Bacteria; Firmicutes; Bacillales; Listeriaceae; Listeria; monocytogenes str. 1/2a F6854
#=GS NZ_AADR01000012.1/27875-27978      taxonomy  Bacteria; Firmicutes; Bacillales; Listeriaceae; Listeria; monocytogenes str. 4b H7858
#=GS NC_003030.1/3250063-3249964        taxonomy  Bacteria; Firmicutes; Clostridia; Clostridiales; Clostridiaceae; Clostridium; acetobutylicum ATCC 824
#=GS NC_004829.1/307393-307491          taxonomy  Bacteria; Firmicutes; Mollicutes; Mycoplasmataceae; Mycoplasma; gallisepticum
#=GS NC_002488.3/1794752-1794843        taxonomy  Bacteria; Proteobacteria; Gammaproteobacteria; Xanthomonadales; Xanthomonadaceae; Xylella; fastidiosa
#=GS NZ_AAAP01002670.1/1241-1361        taxonomy  Bacteria; Proteobacteria; Alphaproteobacteria; Rhodospirillales; Rhodospirillaceae; Magnetospirillum; magnetotacticum MS-1
#=GS NC_002163.1/418411-418510          taxonomy  Bacteria; Proteobacteria; Epsilonproteobacteria; Campylobacterales; Campylobacteraceae; Campylobacter; jejuni subsp.
#=GS NC_002942.5/1731103-1731189        taxonomy  Bacteria; Proteobacteria; Gammaproteobacteria; Legionellales; Legionellaceae; Legionella; pneumophila subsp.
#=GS NC_006368.1/1697015-1697101        taxonomy  Bacteria; Proteobacteria; Gammaproteobacteria; Legionellales; Legionellaceae; Legionella; pneumophila str. Paris
#=GS NC_006369.1/1628895-1628809        taxonomy  Bacteria; Proteobacteria; Gammaproteobacteria; Legionellales; Legionellaceae; Legionella; pneumophila str. Lens
#=GS NZ_AADY01000001.1/3083387-3083482  taxonomy  Bacteria; Proteobacteria; Betaproteobacteria; Burkholderiales; Burkholderiaceae; Wautersia; Ralstonia; eutropha
#=GS NZ_AADI01000001.1/564249-564365    taxonomy  Bacteria; Proteobacteria; Gammaproteobacteria; Pseudomonadales; Moraxellaceae; Psychrobacter; sp.
#=GS NC_006361.1/5617005-5617123        taxonomy  Bacteria; Actinobacteria; Actinobacteridae; Actinomycetales; Corynebacterineae; Nocardiaceae; Nocardia; farcinica IFM 10152
#=GS NZ_AABH02000001.1/81417-81335      taxonomy  Bacteria; Firmicutes; Lactobacillales; Leuconostoc; mesenteroides subsp.
#=GS NC_004307.2/903290-903189          taxonomy  Bacteria; Actinobacteria; Actinobacteridae; Bifidobacteriales; Bifidobacteriaceae; Bifidobacterium; longum
#=GS NZ_AABM02000002.1/62177-62076      taxonomy  Bacteria; Actinobacteria; Actinobacteridae; Bifidobacteriales; Bifidobacteriaceae; Bifidobacterium; longum
#=GS NZ_AABD03000002.1/101602-101703    taxonomy  Bacteria; Bacteroidetes; Sphingobacteria; Sphingobacteriales; Flexibacteraceae; Cytophaga; hutchinsonii
#=GS NZ_AABH02000007.1/21975-21892      taxonomy  Bacteria; Firmicutes; Lactobacillales; Leuconostoc; mesenteroides subsp.
#=GS NC_002944.2/4362946-4363048        taxonomy  Bacteria; Actinobacteria; Actinobacteridae; Actinomycetales; Corynebacterineae; Mycobacteriaceae; Mycobacterium; Mycobacterium; avium complex (MAC); Mycobacterium; avium subsp.
#=GS NC_003912.7/456570-456667          taxonomy  Bacteria; Proteobacteria; Epsilonproteobacteria; Campylobacterales; Campylobacteraceae; Campylobacter; jejuni
#=GS NC_003317.1/300282-300119          taxonomy  Bacteria; Proteobacteria; Alphaproteobacteria; Rhizobiales; Brucellaceae; Brucella; melitensis
#=GS NC_004310.3/1688971-1689134        taxonomy  Bacteria; Proteobacteria; Alphaproteobacteria; Rhizobiales; Brucellaceae; Brucella; suis
#=GS NC_006932.1/1705893-1706056        taxonomy  Bacteria; Proteobacteria; Alphaproteobacteria; Rhizobiales; Brucellaceae; Brucella; abortus biovar 1 str. 9-941
#=GS NC_005362.1/98337-98254            taxonomy  Bacteria; Firmicutes; Lactobacillales; Lactobacillaceae; Lactobacillus; johnsonii NCC 533
#=GS NZ_AAHE01000001.1/84923-85029      taxonomy  Bacteria; Deinococcus-Thermus; Deinococci; Deinococcales; Deinococcaceae; Deinococcus; geothermalis DSM 11300
#=GS NC_002950.2/2221774-2221671        taxonomy  Bacteria; Bacteroidetes; Bacteroidetes (class); Bacteroidales; Porphyromonadaceae; Porphyromonas; gingivalis
#=GS NZ_AAHG01000004.1/103859-103747    taxonomy  Bacteria; Actinobacteria; Actinobacteridae; Actinomycetales; Micrococcineae; Micrococcaceae; Arthrobacter; sp.
#=GS NZ_AAFL01000004.1/14344-14245      taxonomy  Bacteria; Proteobacteria; Epsilonproteobacteria; Campylobacterales; Campylobacteraceae; Campylobacter; coli
#=GS NC_001263.1/263411-263503          taxonomy  Bacteria; Deinococcus-Thermus; Deinococci; Deinococcales; Deinococcaceae; Deinococcus; radiodurans
#=GS NC_005125.1/1196873-1196972        taxonomy  Bacteria; Cyanobacteria; Gloeobacteria; Gloeobacterales; Gloeobacter; violaceus PCC 7421
#=GS NC_006138.1/2597706-2597616        taxonomy  Bacteria; Proteobacteria; Deltaproteobacteria; Desulfobacterales; Desulfobulbaceae; Desulfotalea; psychrophila
#=GS NZ_AABM02000001.1/92628-92752      taxonomy  Bacteria; Actinobacteria; Actinobacteridae; Bifidobacteriales; Bifidobacteriaceae; Bifidobacterium; longum
#=GS NC_004567.1/202700-202614          taxonomy  Bacteria; Firmicutes; Lactobacillales; Lactobacillaceae; Lactobacillus; plantarum
#=GS NZ_AAGP01000021.1/48014-47918      taxonomy  Bacteria; Actinobacteria; Actinobacteridae; Actinomycetales; Micrococcineae; Brevibacteriaceae; Brevibacterium; linens
#=GS NZ_AAIG01000001.1/839539-839431    taxonomy  Bacteria; Proteobacteria; Alphaproteobacteria; Rhodobacterales; Rhodobacteraceae; Jannaschia; sp.
#=GS NZ_AADX02000003.1/7519-7416        taxonomy  Bacteria; Proteobacteria; Betaproteobacteria; Methylophilales; Methylophilaceae; Methylobacillus; flagellatus
#=GS NZ_AAFH01000002.1/218425-218332    taxonomy  Bacteria; Proteobacteria; Betaproteobacteria; Hydrogenophilales; Hydrogenophilaceae; Thiobacillus; denitrificans ATCC 25259
#=GS NZ_AAES01000022.1/63230-63136      taxonomy  Bacteria; Firmicutes; Bacillales; Bacillaceae; Bacillus; Bacillus; cereus group; Bacillus; anthracis str. Australia 94
#=GS NC_003919.1/4064445-4064355        taxonomy  Bacteria; Proteobacteria; Gammaproteobacteria; Xanthomonadales; Xanthomonadaceae; Xanthomonas; axonopodis pv. citri str. 306
#=GS NZ_AAIB01000009.1/20700-20816      taxonomy  Bacteria; Chlorobi; Chlorobia; Chlorobiales; Chlorobiaceae; Chlorobium/Pelodictyon group; Chlorobium; phaeobacteroides DSM 266
#=GS NC_000921.1/1342953-1343056        taxonomy  Bacteria; Proteobacteria; Epsilonproteobacteria; Campylobacterales; Helicobacteraceae; Helicobacter; pylori
#=GS NC_006360.1/440660-440745          taxonomy  Bacteria; Firmicutes; Mollicutes; Mycoplasmataceae; Mycoplasma; hyopneumoniae
#=GS NZ_AAHJ01000019.1/40611-40497      taxonomy  Bacteria; Chlorobi; Chlorobia; Chlorobiales; Chlorobiaceae; Chlorobium/Pelodictyon group; Chlorobium; limicola DSM 245
#=GS NC_004307.2/885146-885050          taxonomy  Bacteria; Actinobacteria; Actinobacteridae; Bifidobacteriales; Bifidobacteriaceae; Bifidobacterium; longum
#=GS NZ_AABM02000002.1/44302-44206      taxonomy  Bacteria; Actinobacteria; Actinobacteridae; Bifidobacteriales; Bifidobacteriaceae; Bifidobacterium; longum
#=GS NZ_AAFK01000001.1/198490-198586    taxonomy  Bacteria; Proteobacteria; Epsilonproteobacteria; Campylobacterales; Campylobacteraceae; Campylobacter; lari
#=GS NC_004663.1/2992117-2992206        taxonomy  Bacteria; Bacteroidetes; Bacteroidetes (class); Bacteroidales; Bacteroidaceae; Bacteroides; thetaiotaomicron VPI-5482
#=GS NZ_AAFJ01000002.1/92245-92344      taxonomy  Bacteria; Proteobacteria; Epsilonproteobacteria; Campylobacterales; Campylobacteraceae; Campylobacter; upsaliensis
#=GS NC_003450.3/1543022-1542923        taxonomy  Bacteria; Actinobacteria; Actinobacteridae; Actinomycetales; Corynebacterineae; Corynebacteriaceae; Corynebacterium; glutamicum ATCC 13032
#=GS NC_006958.1/1544489-1544390        taxonomy  Bacteria; Actinobacteria; Actinobacteridae; Actinomycetales; Corynebacterineae; Corynebacteriaceae; Corynebacterium; glutamicum ATCC 13032
#=GS NC_006834.1/976621-976711          taxonomy  Bacteria; Proteobacteria; Gammaproteobacteria; Xanthomonadales; Xanthomonadaceae; Xanthomonas; oryzae pv. oryzae KACC10331
#=GS NZ_AAII01000023.1/12326-12220      taxonomy  Bacteria; Actinobacteria; Actinobacteridae; Actinomycetales; Frankineae; Frankiaceae; Frankia; sp.
#=GS NC_003028.1/691439-691348          taxonomy  Bacteria; Firmicutes; Lactobacillales; Streptococcaceae; Streptococcus; pneumoniae
#=GS NC_003098.1/646024-645933          taxonomy  Bacteria; Firmicutes; Lactobacillales; Streptococcaceae; Streptococcus; pneumoniae
#=GS NZ_AAGY01000044.1/5769-5860        taxonomy  Bacteria; Firmicutes; Lactobacillales; Streptococcaceae; Streptococcus; pneumoniae
#=GS NZ_AAIK01000014.1/26448-26562      taxonomy  Bacteria; Chlorobi; Chlorobia; Chlorobiales; Chlorobiaceae; Chlorobium/Pelodictyon group; Pelodictyon; phaeoclathratiforme BU-1
#=GS NC_003028.1/2121372-2121274        taxonomy  Bacteria; Firmicutes; Lactobacillales; Streptococcaceae; Streptococcus; pneumoniae
#=GS NC_003098.1/1998929-1998831        taxonomy  Bacteria; Firmicutes; Lactobacillales; Streptococcaceae; Streptococcus; pneumoniae
#=GS NZ_AAGY01000028.1/10179-10277      taxonomy  Bacteria; Firmicutes; Lactobacillales; Streptococcaceae; Streptococcus; pneumoniae
#=GS NC_003228.3/674336-674248          taxonomy  Bacteria; Bacteroidetes; Bacteroidetes (class); Bacteroidales; Bacteroidaceae; Bacteroides; fragilis NCTC 9343
#=GS NC_006347.1/726511-726423          taxonomy  Bacteria; Bacteroidetes; Bacteroidetes (class); Bacteroidales; Bacteroidaceae; Bacteroides; fragilis
#=GS NC_006576.1/505864-505954          taxonomy  Bacteria; Cyanobacteria; Chroococcales; Synechococcus; elongatus PCC 6301
#=GS NZ_AADZ01000001.1/403560-403470    taxonomy  Bacteria; Cyanobacteria; Chroococcales; Synechococcus; elongatus PCC 7942
#=GS NZ_AAAM01000091.1/22-114           taxonomy  Bacteria; Proteobacteria; Gammaproteobacteria; Xanthomonadales; Xanthomonadaceae; Xylella; fastidiosa Ann-1
#=GS NC_002505.1/2722537-2722407        taxonomy  Bacteria; Proteobacteria; Gammaproteobacteria; Vibrionales; Vibrionaceae; Vibrio; cholerae O1 biovar eltor str. N16961
#=GS NC_003888.3/6144164-6144262        taxonomy  Bacteria; Actinobacteria; Actinobacteridae; Actinomycetales; Streptomycineae; Streptomycetaceae; Streptomyces; coelicolor A3(2)
#=GS NZ_AABI03000003.1/144613-144706    taxonomy  Bacteria; Proteobacteria; Gammaproteobacteria; Alteromonadales; Alteromonadaceae; Microbulbifer; degradans 2-40
#=GS NZ_AAGP01000002.1/42193-42095      taxonomy  Bacteria; Actinobacteria; Actinobacteridae; Actinomycetales; Micrococcineae; Brevibacteriaceae; Brevibacterium; linens
#=GS NC_006055.1/49483-49401            taxonomy  Bacteria; Firmicutes; Mollicutes; Entomoplasmatales; Entomoplasmataceae; Mesoplasma; florum
#=GS NZ_AABH02000042.1/6885-6802        taxonomy  Bacteria; Firmicutes; Lactobacillales; Leuconostoc; mesenteroides subsp.
#=GS NC_004116.1/835190-835272          taxonomy  Bacteria; Firmicutes; Lactobacillales; Streptococcaceae; Streptococcus; agalactiae 2603V/R
#=GS NZ_AADX02000002.1/87805-87702      taxonomy  Bacteria; Proteobacteria; Betaproteobacteria; Methylophilales; Methylophilaceae; Methylobacillus; flagellatus
#=GS NC_003143.1/567326-567067          taxonomy  Bacteria; Proteobacteria; Gammaproteobacteria; Enterobacteriales; Enterobacteriaceae; Yersinia; pestis
#=GS NC_004088.1/4051276-4051535        taxonomy  Bacteria; Proteobacteria; Gammaproteobacteria; Enterobacteriales; Enterobacteriaceae; Yersinia; pestis
#=GS NC_005810.1/4158441-4158700        taxonomy  Bacteria; Proteobacteria; Gammaproteobacteria; Enterobacteriales; Enterobacteriaceae; Yersinia; pestis biovar Medievalis str. 91001
#=GS NC_006155.1/793826-793567          taxonomy  Bacteria; Proteobacteria; Gammaproteobacteria; Enterobacteriales; Enterobacteriaceae; Yersinia; pseudotuberculosis IP 32953
#=GS NZ_AAIJ01000013.1/35033-35121      taxonomy  Bacteria; Chlorobi; Chlorobia; Chlorobiales; Chlorobiaceae; Prosthecochloris; aestuarii DSM 271
#=GS NC_004368.1/879269-879351          taxonomy  Bacteria; Firmicutes; Lactobacillales; Streptococcaceae; Streptococcus; agalactiae
#=GS NC_003155.3/5233835-5233686        taxonomy  Bacteria; Actinobacteria; Actinobacteridae; Actinomycetales; Streptomycineae; Streptomycetaceae; Streptomyces; avermitilis MA-4680
#=GS NZ_AAAK03000126.1/343-246          taxonomy  Bacteria; Firmicutes; Lactobacillales; Enterococcaceae; Enterococcus; faecium
#=GS NZ_AAAO02000018.1/46087-46170      taxonomy  Bacteria; Firmicutes; Lactobacillales; Lactobacillaceae; Lactobacillus; gasseri
#=GS NZ_AAGO01000046.1/1311-1404        taxonomy  Bacteria; Firmicutes; Lactobacillales; Streptococcaceae; Lactococcus; lactis subsp.
#=GS NZ_AACK01000016.1/3405-3316        taxonomy  Bacteria; Proteobacteria; Gammaproteobacteria; Pasteurellales; Pasteurellaceae; Actinobacillus; pleuropneumoniae serovar 1 str. 4074
#=GS NC_002662.1/1295999-1295904        taxonomy  Bacteria; Firmicutes; Lactobacillales; Streptococcaceae; Lactococcus; lactis subsp.
#=GS NC_004757.1/50120-50220            taxonomy  Bacteria; Proteobacteria; Betaproteobacteria; Nitrosomonadales; Nitrosomonadaceae; Nitrosomonas; europaea ATCC 19718
#=GS NZ_AAFG02000010.1/9567-9682        taxonomy  Bacteria; Proteobacteria; Alphaproteobacteria; Rhodobacterales; Rhodobacteraceae; Silicibacter; sp.
#=GS NC_000915.1/1365303-1365405        taxonomy  Bacteria; Proteobacteria; Epsilonproteobacteria; Campylobacterales; Helicobacteraceae; Helicobacter; pylori
#=GS NZ_AAGP01000045.1/33544-33448      taxonomy  Bacteria; Actinobacteria; Actinobacteridae; Actinomycetales; Micrococcineae; Brevibacteriaceae; Brevibacterium; linens
#=GS NZ_AAIT01000029.1/31441-31318      taxonomy  Bacteria; Proteobacteria; Alphaproteobacteria; Rhodobacterales; Rhodobacteraceae; Paracoccus; denitrificans
#=GS NC_003155.3/2682986-2683159        taxonomy  Bacteria; Actinobacteria; Actinobacteridae; Actinomycetales; Streptomycineae; Streptomycetaceae; Streptomyces; avermitilis MA-4680
#=GS NC_002662.1/316896-316804          taxonomy  Bacteria; Firmicutes; Lactobacillales; Streptococcaceae; Lactococcus; lactis subsp.
#=GS NZ_AAGO01000024.1/6143-6051        taxonomy  Bacteria; Firmicutes; Lactobacillales; Streptococcaceae; Lactococcus; lactis subsp.
#=GS NZ_AAEM01000003.1/29437-29332      taxonomy  Bacteria; Proteobacteria; Betaproteobacteria; Burkholderiales; Rubrivivax; gelatinosus
#=GS NC_006448.1/1388168-1388281        taxonomy  Bacteria; Firmicutes; Lactobacillales; Streptococcaceae; Streptococcus; thermophilus LMG 18311
#=GS NC_006449.1/1395814-1395927        taxonomy  Bacteria; Firmicutes; Lactobacillales; Streptococcaceae; Streptococcus; thermophilus
#=GS NZ_AAGS01000029.1/13241-13128      taxonomy  Bacteria; Firmicutes; Lactobacillales; Streptococcaceae; Streptococcus; thermophilus LMD-9
#=GS NC_006677.1/2443327-2443454        taxonomy  Bacteria; Proteobacteria; Alphaproteobacteria; Rhodospirillales; Acetobacteraceae; Gluconobacter; oxydans
#=GS NZ_AAAL01000314.1/2413-2504        taxonomy  Bacteria; Proteobacteria; Gammaproteobacteria; Xanthomonadales; Xanthomonadaceae; Xylella; fastidiosa
#=GS NC_003155.3/3220543-3220445        taxonomy  Bacteria; Actinobacteria; Actinobacteridae; Actinomycetales; Streptomycineae; Streptomycetaceae; Streptomyces; avermitilis MA-4680
#=GS NZ_AABC04000003.1/16557-16647      taxonomy  Archaea; Euryarchaeota; Thermoplasmata; Thermoplasmatales; Ferroplasmaceae; Ferroplasma; acidarmanus
#=GS NC_004342.1/985973-985882          taxonomy  Bacteria; Spirochaetes; Spirochaetales; Leptospiraceae; Leptospira; interrogans serovar Lai str. 56601
#=GS NC_005823.1/3246289-3246380        taxonomy  Bacteria; Spirochaetes; Spirochaetales; Leptospiraceae; Leptospira; interrogans serovar Copenhageni str. Fiocruz L1-130
#=GS NZ_AAIC01000014.1/46052-46148      taxonomy  Bacteria; Chlorobi; Chlorobia; Chlorobiales; Chlorobiaceae; Chlorobium/Pelodictyon group; Chlorobium; phaeobacteroides
#=GS NZ_AAIE01000020.1/29148-29042      taxonomy  Bacteria; Actinobacteria; Actinobacteridae; Actinomycetales; Frankineae; Frankiaceae; Frankia; sp.
#=GS NC_002771.1/260054-259955          taxonomy  Bacteria; Firmicutes; Mollicutes; Mycoplasmataceae; Mycoplasma; pulmonis UAB CTIP
#=GS NC_002771.1/592855-592951          taxonomy  Bacteria; Firmicutes; Mollicutes; Mycoplasmataceae; Mycoplasma; pulmonis UAB CTIP
#=GS NC_002967.9/164049-164158          taxonomy  Bacteria; Spirochaetes; Spirochaetales; Spirochaetaceae; Treponema; denticola ATCC 35405
#=GS NC_002677.1/382806-382675          taxonomy  Bacteria; Actinobacteria; Actinobacteridae; Actinomycetales; Corynebacterineae; Mycobacteriaceae; Mycobacterium; leprae
#=GS NZ_AAAH01000041.2/857-973          taxonomy  Bacteria; Chloroflexi; Chloroflexales; Chloroflexaceae; Chloroflexus; aurantiacus
#=GS NC_006138.1/530514-530601          taxonomy  Bacteria; Proteobacteria; Deltaproteobacteria; Desulfobacterales; Desulfobulbaceae; Desulfotalea; psychrophila
#=GS NC_002927.3/309269-309165          taxonomy  Bacteria; Proteobacteria; Betaproteobacteria; Burkholderiales; Alcaligenaceae; Bordetella; bronchiseptica
#=GS NC_002928.3/313922-313818          taxonomy  Bacteria; Proteobacteria; Betaproteobacteria; Burkholderiales; Alcaligenaceae; Bordetella; parapertussis
#=GS NC_002929.2/209596-209700          taxonomy  Bacteria; Proteobacteria; Betaproteobacteria; Burkholderiales; Alcaligenaceae; Bordetella; pertussis Tohama I
#=GS NC_004307.2/586429-586268          taxonomy  Bacteria; Actinobacteria; Actinobacteridae; Bifidobacteriales; Bifidobacteriaceae; Bifidobacterium; longum
#=GS NC_007164.1/1018781-1018675        taxonomy  Bacteria; Actinobacteria; Actinobacteridae; Actinomycetales; Corynebacterineae; Corynebacteriaceae; Corynebacterium; jeikeium
#=GS NZ_AAGQ01000121.1/1452-1532        taxonomy  Bacteria; Firmicutes; Lactobacillales; Lactobacillaceae; Lactobacillus; delbrueckii subsp.
#=GS NC_003888.3/4321574-4321756        taxonomy  Bacteria; Actinobacteria; Actinobacteridae; Actinomycetales; Streptomycineae; Streptomycetaceae; Streptomyces; coelicolor A3(2)
#=GS NC_003071.3/12677052-12677172      taxonomy  Eukaryota; Viridiplantae; Streptophyta; Embryophyta; Tracheophyta; Spermatophyta; Magnoliophyta; eudicotyledons; core eudicotyledons; rosids; eurosids II; Brassicales; Brassicaceae; Arabidopsis; thaliana
#=GS NT_079919.2/649058-649185          taxonomy  Eukaryota; Viridiplantae; Streptophyta; Embryophyta; Tracheophyta; Spermatophyta; Magnoliophyta; Liliopsida; Poales; Poaceae; Ehrhartoideae; Oryzeae; Oryza; sativa (japonica cultivar-group)
#=GS NC_006070.1/2512526-2512613        taxonomy  Eukaryota; Fungi; Ascomycota; Saccharomycotina; Saccharomycetes; Saccharomycetales; Dipodascaceae; Yarrowia; lipolytica
#=GS NT_086521.1/5532753-5532901        taxonomy  Eukaryota; Fungi; Ascomycota; Pezizomycotina; Sordariomycetes; Hypocreomycetidae; Hypocreales; Nectriaceae; Gibberella; zeae PH-1
#=GS NW_059769.1/5012-5160              taxonomy  Eukaryota; Fungi; Ascomycota; Pezizomycotina; Sordariomycetes; Hypocreomycetidae; Hypocreales; Nectriaceae; Gibberella; zeae PH-1
#=GS NW_047327.1/60049-60237            taxonomy  Eukaryota; Fungi; Ascomycota; Pezizomycotina; Sordariomycetes; Sordariomycetidae; Sordariales; Sordariaceae; Neurospora; crassa
#=GS NC_006047.1/1857284-1857401        taxonomy  Eukaryota; Fungi; Ascomycota; Saccharomycotina; Saccharomycetes; Saccharomycetales; Saccharomycetaceae; Debaryomyces; hansenii
#=GS NT_086111.1/2225580-2225449        taxonomy  Eukaryota; Fungi; Ascomycota; Pezizomycotina; Sordariomycetes; Sordariomycetes incertae sedis; Magnaporthaceae; Magnaporthe; grisea 70-15
#=GS NT_086521.1/7918916-7918765        taxonomy  Eukaryota; Fungi; Ascomycota; Pezizomycotina; Sordariomycetes; Hypocreomycetidae; Hypocreales; Nectriaceae; Gibberella; zeae PH-1
#=GS NW_059802.1/177061-176910          taxonomy  Eukaryota; Fungi; Ascomycota; Pezizomycotina; Sordariomycetes; Hypocreomycetidae; Hypocreales; Nectriaceae; Gibberella; zeae PH-1
#=GS NT_107005.1/483188-483088          taxonomy  Eukaryota; Fungi; Ascomycota; Pezizomycotina; Eurotiomycetes; Eurotiales; Trichocomaceae; Emericella; Aspergillus; nidulans FGSC A4
#=GS NW_101379.1/33974-33874            taxonomy  Eukaryota; Fungi; Ascomycota; Pezizomycotina; Eurotiomycetes; Eurotiales; Trichocomaceae; Emericella; Aspergillus; nidulans FGSC A4
#=GS NC_006071.1/3315128-3315263        taxonomy  Eukaryota; Fungi; Ascomycota; Saccharomycotina; Saccharomycetes; Saccharomycetales; Dipodascaceae; Yarrowia; lipolytica
#=GS NC_006691.1/115117-114870          taxonomy  Eukaryota; Fungi; Basidiomycota; Hymenomycetes; Heterobasidiomycetes; Tremellomycetidae; Tremellales; Tremellaceae; Filobasidiella; Cryptococcus; neoformans var.
#=GS NW_047250.1/306784-306920          taxonomy  Eukaryota; Fungi; Ascomycota; Pezizomycotina; Sordariomycetes; Sordariomycetidae; Sordariales; Sordariaceae; Neurospora; crassa
#=GS NC_007198.1/638478-638267          taxonomy  Eukaryota; Fungi; Ascomycota; Pezizomycotina; Eurotiomycetes; Eurotiales; Trichocomaceae; mitosporic Trichocomaceae; Aspergillus; fumigatus
#=GS NW_876230.1/565679-565890          taxonomy  Eukaryota; Fungi; Ascomycota; Pezizomycotina; Eurotiomycetes; Eurotiales; Trichocomaceae; mitosporic Trichocomaceae; Aspergillus; fumigatus
#=GS NC_007199.1/1957931-1958111        taxonomy  Eukaryota; Fungi; Ascomycota; Pezizomycotina; Eurotiomycetes; Eurotiales; Trichocomaceae; mitosporic Trichocomaceae; Aspergillus; fumigatus
#=GS NW_876235.1/639308-639488          taxonomy  Eukaryota; Fungi; Ascomycota; Pezizomycotina; Eurotiomycetes; Eurotiales; Trichocomaceae; mitosporic Trichocomaceae; Aspergillus; fumigatus
#=GS NT_107011.1/735091-734959          taxonomy  Eukaryota; Fungi; Ascomycota; Pezizomycotina; Eurotiomycetes; Eurotiales; Trichocomaceae; Emericella; Aspergillus; nidulans FGSC A4
#=GS NW_101319.1/187659-187527          taxonomy  Eukaryota; Fungi; Ascomycota; Pezizomycotina; Eurotiomycetes; Eurotiales; Trichocomaceae; Emericella; Aspergillus; nidulans FGSC A4
#=GS NT_107012.1/1442025-1441862        taxonomy  Eukaryota; Fungi; Ascomycota; Pezizomycotina; Eurotiomycetes; Eurotiales; Trichocomaceae; Emericella; Aspergillus; nidulans FGSC A4
#=GS NW_101305.1/78704-78541            taxonomy  Eukaryota; Fungi; Ascomycota; Pezizomycotina; Eurotiomycetes; Eurotiales; Trichocomaceae; Emericella; Aspergillus; nidulans FGSC A4
#=GS NT_086557.1/3013249-3013412        taxonomy  Eukaryota; Fungi; Ascomycota; Pezizomycotina; Sordariomycetes; Hypocreomycetidae; Hypocreales; Nectriaceae; Gibberella; zeae PH-1
#=GS NW_060038.1/131818-131981          taxonomy  Eukaryota; Fungi; Ascomycota; Pezizomycotina; Sordariomycetes; Hypocreomycetidae; Hypocreales; Nectriaceae; Gibberella; zeae PH-1
#=GS NC_007195.1/768693-768840          taxonomy  Eukaryota; Fungi; Ascomycota; Pezizomycotina; Eurotiomycetes; Eurotiales; Trichocomaceae; mitosporic Trichocomaceae; Aspergillus; fumigatus
#=GS NW_876233.1/768693-768840          taxonomy  Eukaryota; Fungi; Ascomycota; Pezizomycotina; Eurotiomycetes; Eurotiales; Trichocomaceae; mitosporic Trichocomaceae; Aspergillus; fumigatus
#=GS NT_086058.1/2166869-2166683        taxonomy  Eukaryota; Fungi; Ascomycota; Pezizomycotina; Sordariomycetes; Sordariomycetes incertae sedis; Magnaporthaceae; Magnaporthe; grisea 70-15
#=GS NC_006692.1/1194180-1194306        taxonomy  Eukaryota; Fungi; Basidiomycota; Hymenomycetes; Heterobasidiomycetes; Tremellomycetidae; Tremellales; Tremellaceae; Filobasidiella; Cryptococcus; neoformans var.
#=GS NW_047277.1/476778-476997          taxonomy  Eukaryota; Fungi; Ascomycota; Pezizomycotina; Sordariomycetes; Sordariomycetidae; Sordariales; Sordariaceae; Neurospora; crassa

NC_006510.1/643262-643362          AUCAUCCACUA..G.GGG.GGCCUUUAG-..........................................................................................................................................................................-AAAGGCUGAGA.UCAAAGUGU...............................................................................gccUUU.GA...........GACCCUUA.........................GCA.CCUGA.U.CUGG.GUAAU...............................G.CCAGCG.UAGG.GA....AGUGGAGGAG
NC_004193.1/678921-678825          AAAAUCCACUA..G.GGG.UGCCAU----..........................................................................................................................................................................-UUUGGCUGAGA.UAAGAUGCA................................................................................uuUCU.UG...........AUCCCUUU.........................GAA.CCUGA.A.CUGG.UUAAU...............................A.CCAGCG.UAGG.AA....AGUGGAGUUG
NC_006510.1/411989-412095          CUUAUCUGCUA..G.GGG.AGUCCGAGA-..........................................................................................................................................................................GCCGGGCUGAGA.AAAGAACGC..........................................................................gaugaaguUCU.UU...........GACCCUUU.........................GAA.CCUGA.U.CUGG.GUCAU...............................G.CCAGCG.UAGG.GA....AGCAGGCAGC
NZ_AAEK01000033.1/47712-47810      UUUAUCCACUA..G.GGG.GGCCUAUU--..........................................................................................................................................................................-AUAGGCUGAGA.UCAAAUGGG................................................................................aaUUU.GA...........GACUCUUA.........................GUA.CCUGA.U.CUGG.UUAAU...............................G.CCAGCG.UAGG.GA....AGUGGAAAAG
NC_003909.8/2504738-2504836        UUUAUCCACUA..G.GGG.GGCCUAUU--..........................................................................................................................................................................-AUAGGCUGAGA.UCAAAUUGG................................................................................aaUUU.GA...........GACUCUUA.........................GUA.CCUGA.U.CUGG.UUAAU...............................G.CCAGCG.UAGG.GA....AGUGGGAAAG
NC_003997.3/2433591-2433689        UUUAUCCACUA..G.GGG.GGCCUAUU--..........................................................................................................................................................................-AUAGGCUGAGA.UCAAAUUGG................................................................................aaUUU.GA...........GACUCUUA.........................GUA.CCUGA.U.CUGG.UUAAU...............................G.CCAGCG.UAGG.GA....AGUGGGAAAG
NC_005945.1/2433643-2433741        UUUAUCCACUA..G.GGG.GGCCUAUU--..........................................................................................................................................................................-AUAGGCUGAGA.UCAAAUUGG................................................................................aaUUU.GA...........GACUCUUA.........................GUA.CCUGA.U.CUGG.UUAAU...............................G.CCAGCG.UAGG.GA....AGUGGGAAAG
NC_006274.1/2490752-2490850        UUUAUCCACUA..G.GGG.GGCCUAUU--..........................................................................................................................................................................-AUAGGCUGAGA.UCAAAUUGG................................................................................aaUUU.GA...........GACUCUUA.........................GUA.CCUGA.U.CUGG.UUAAU...............................G.CCAGCG.UAGG.GA....AGUGGGAAAG
NC_007530.2/2433715-2433813        UUUAUCCACUA..G.GGG.GGCCUAUU--..........................................................................................................................................................................-AUAGGCUGAGA.UCAAAUUGG................................................................................aaUUU.GA...........GACUCUUA.........................GUA.CCUGA.U.CUGG.UUAAU...............................G.CCAGCG.UAGG.GA....AGUGGGAAAG
NZ_AAAC02000001.1/2908503-2908601  UUUAUCCACUA..G.GGG.GGCCUAUU--..........................................................................................................................................................................-AUAGGCUGAGA.UCAAAUUGG................................................................................aaUUU.GA...........GACUCUUA.........................GUA.CCUGA.U.CUGG.UUAAU...............................G.CCAGCG.UAGG.GA....AGUGGGAAAG
NZ_AAEN01000016.1/732146-732244    UUUAUCCACUA..G.GGG.GGCCUAUU--..........................................................................................................................................................................-AUAGGCUGAGA.UCAAAUUGG................................................................................aaUUU.GA...........GACUCUUA.........................GUA.CCUGA.U.CUGG.UUAAU...............................G.CCAGCG.UAGG.GA....AGUGGGAAAG
NZ_AAEP01000025.1/531751-531849    UUUAUCCACUA..G.GGG.GGCCUAUU--..........................................................................................................................................................................-AUAGGCUGAGA.UCAAAUUGG................................................................................aaUUU.GA...........GACUCUUA.........................GUA.CCUGA.U.CUGG.UUAAU...............................G.CCAGCG.UAGG.GA....AGUGGGAAAG
NZ_AAEQ01000035.1/799909-799811    UUUAUCCACUA..G.GGG.GGCCUAUU--..........................................................................................................................................................................-AUAGGCUGAGA.UCAAAUUGG................................................................................aaUUU.GA...........GACUCUUA.........................GUA.CCUGA.U.CUGG.UUAAU...............................G.CCAGCG.UAGG.GA....AGUGGGAAAG
NZ_AAER01000040.1/164459-164557    UUUAUCCACUA..G.GGG.GGCCUAUU--..........................................................................................................................................................................-AUAGGCUGAGA.UCAAAUUGG................................................................................aaUUU.GA...........GACUCUUA.........................GUA.CCUGA.U.CUGG.UUAAU...............................G.CCAGCG.UAGG.GA....AGUGGGAAAG
NZ_AAES01000035.1/334046-334144    UUUAUCCACUA..G.GGG.GGCCUAUU--..........................................................................................................................................................................-AUAGGCUGAGA.UCAAAUUGG................................................................................aaUUU.GA...........GACUCUUA.........................GUA.CCUGA.U.CUGG.UUAAU...............................G.CCAGCG.UAGG.GA....AGUGGGAAAG
NZ_AAEO01000022.1/391822-391920    UUUAUCCACUA..G.GGG.GGCCUAUU--..........................................................................................................................................................................-AUAGGCUGAGA.UCAAAUUGG................................................................................aaUUU.GA...........GACUCUUA.........................GCA.CCUGA.U.CUGG.UUAAU...............................G.CCAGCG.UAGG.GA....AGUGGGAAAG
NC_005957.1/2481747-2481845        UUUAUCCACUA..G.GGG.GGCCUAUU--..........................................................................................................................................................................-AUAGGCUGAGA.UCAAAUGGG................................................................................aaUUU.GA...........GACUCUUA.........................GUA.CCUGA.U.CUGG.UUAAU...............................G.CCAGCG.UAGG.GA....AGUGGGAAAG
NC_003366.1/1581046-1580944        AAAAAUAGCUA..G.GGG.GGCCAGUAGU..........................................................................................................................................................................GUCUGGCUGAGAuUAGAAAUGA...............................................................................aauUUC.UU...........GACCCUU-.........................UAA.CCUGA.U.CUGG.UUAAU...............................A.CCAGCG.UAGG.GA....AGCCCAAGAG
NC_006582.1/829775-829683          AAGAACCACUA..G.GGG.AGCCAU----..........................................................................................................................................................................--CUGGCUGAGA.AAAGCGCU-..................................................................................GCU.UU...........GACCCUUU.........................GAA.CCUGA.U.CUGG.CUUGU...............................A.CCAGCG.UAGG.GA....AGUGGAGAAC
NC_005835.1/302202-302304          GGGGCAGGCUA..G.GGG.UGCCCGAAUG..........................................................................................................................................................................GAAGGGCUGAGA.GCUGGGUUU...............................................................................cucCCA.GC...........AACCCUUG.........................GAA.CCUGA.U.CCGG.GUAAU...............................G.CCGGCG.GAGG.GA....AGCCUAUGCG
NC_006461.1/640042-640144          GGGGCAGGCUA..G.GGG.UGCCCGAAUG..........................................................................................................................................................................GAAGGGCUGAGA.GCUGGGUUU...............................................................................cucCCA.GC...........AACCCUUG.........................GAA.CCUGA.U.CCGG.GUAAU...............................G.CCGGCG.GAGG.GA....AGCCUAUGCG
NC_002689.2/1310823-1310722        CAGUUCAUAAA..G.GGG.AGCUUCGUA-..........................................................................................................................................................................-GGAGGCUGAGAgGAUCCGAGG.................................................................................aGGA.UC...........GACCCUUU.........................GAA.CCUGA.U.CCGG.GUAAU...............................G.CCGGCG.GAGG.GA..aaUUAUGUCGGA
NZ_AAAP01003877.1/60656-60551      AUCUUUCCGAA..G.GGG.AGCCCCGAUC..........................................................................................................................................................................GAGGGGCUGAGAgGCCGGUCAU.............................................................................cagagCCG.GC...........GACCCUUG.........................GAA.CCUGA.U.CCGG.GUCAU...............................U.CCGGCG.AAGG.GA....UCGGAACCAA
NC_006270.2/4036920-4036823        GAAGUCCACUA..G.GGG.AGCCGUAA--..........................................................................................................................................................................-GCCGGCUGAGA.CAAGAAGCG.................................................................................aUCU.UG...........GACCCUUU.........................GAA.CCUGA.U.CUAG.UUCAU...............................A.CUAGCG.UAGG.GA....AGUGGAGCCG
NC_006322.1/4037034-4036937        GAAGUCCACUA..G.GGG.AGCCGUAA--..........................................................................................................................................................................-GCCGGCUGAGA.CAAGAAGCG.................................................................................aUCU.UG...........GACCCUUU.........................GAA.CCUGA.U.CUAG.UUCAU...............................A.CUAGCG.UAGG.GA....AGUGGAGCCG
NC_004722.1/2525752-2525850        UUCAUCCACUA..G.GGG.GGCCUUUU--..........................................................................................................................................................................-AUAGGCUGAGA.UCAAAUGUG................................................................................auUUU.GA...........GACUCUUA.........................GUA.CCUGA.U.CUGG.UUAAU...............................G.CCAGCG.UAGG.GA....AGUGGGAAAG
NZ_AAIT01000006.1/234799-234703    CUCAUACACUU..G.GGG.AGCCUCGCA-..........................................................................................................................................................................-CGAGGCUGAGA.GGUGCCGG-..................................................................................GCA.CC...........GACCCAUC.........................GAA.CCUGA.U.CCGG.GUCAU...............................G.CCGGCG.UAGG.GA....AGGGUAGAGU
NC_003869.1/2140374-2140279        UCAAAGUGCUA..G.GGG.AGCCAGA---..........................................................................................................................................................................-AAUGGCUGAGAgGGGAUUCGU..................................................................................-UC.CC...........GACCCUUA.........................GAA.CCUGA.C.CAGG.GUAAU...............................G.CCUGCG.AAGG.GA....AGCACGUUUU
NC_004310.3/228052-227953          CAAAAUUCGUU..G.GGG.UGCCUUGAA-..........................................................................................................................................................................-AGAGGCUGAGA.GACGCAUUC................................................................................ucGCG.UC...........AACCCAUU.........................GAA.CCUGA.U.CCGG.GUAAU...............................A.CCUGCG.UAGG.GA....ACGGAGUUUG
NC_006932.1/229609-229510          CAAAAUUCGUU..G.GGG.UGCCUUGAA-..........................................................................................................................................................................-AGAGGCUGAGA.GACGCAUUC................................................................................ucGCG.UC...........AACCCAUU.........................GAA.CCUGA.U.CCGG.GUAAU...............................A.CCUGCG.UAGG.GA....ACGGAGUUUG
NC_004193.1/505048-504940          AGCAACUACUA..G.GGG.UGCCCAGUACuaug......................................................................................................................................................................UGUGGGCUGAGA.GGAAAGCAC..............................................................................cuacUUU.CC...........GACUCUUAu........................GGA.CCUGA.U.CUGG.UUAAU...............................A.CCAGCG.UAGG.GA....AGUAGUCAAU
NC_002947.3/5596334-5596235        AUGUUCUUGUC..G.GGG.UGCCUUGAAG..........................................................................................................................................................................CAAAGGCUGAGA.UCGCAGAGG..................................................................................UGC.GG...........AUCCCGUU.........................GAA.CCUGA.U.CAGG.UUAGC...............................G.CCUGCG.UAGG.GA....ACAAGAUUGC
NC_002976.3/1744175-1744084        AUUUGCUACUA..G.GGG.AGCCAA----..........................................................................................................................................................................--AAGGCUGAGA.UGAAUGUA-..................................................................................-UU.CA...........GACCCUUA.........................UAA.CCUGA.U.UUGG.UUAAU...............................A.CCAACG.UAGG.AA....AGUAGUUAUU
NC_004461.1/1749151-1749060        AUUUGCUACUA..G.GGG.AGCCAA----..........................................................................................................................................................................--AAGGCUGAGA.UGAAUGUA-..................................................................................-UU.CA...........GACCCUUA.........................UAA.CCUGA.U.UUGG.UUAAU...............................A.CCAACG.UAGG.AA....AGUAGUUAUU
NZ_AABG04000011.1/50728-50630      UCAUCACGCUA..G.GGG.UGCCAU----..........................................................................................................................................................................-UGUGGCUGAGA.AAGAGACUU..............................................................................aaguCUC.UU...........AACCCUUU.........................GAA.CCUGA.U.GCGG.UUAGU...............................A.CCGCCG.GAGG.GA....AGCGGAAAAU
NC_004557.1/877068-877169          AAAUAAAUUUA..G.GGG.AGCUUAUAAA..........................................................................................................................................................................AAUAGGCUGAGAaAGAGAUGUU.................................................................................aUCU.CU...........GACCCUCA.........................UAA.CCUGA.U.UUGG.CUAAU...............................A.CCAACG.UAGG.GA....ACAUUGUGUA
NC_000853.1/809942-810044          ACCUUCCCCAG..G.GGG.AGCUCCUAUU..........................................................................................................................................................................CCGGGGCUGAGAgGAGGACGGA................................................................................agUCC.UC...........GACCCCAA.........................GAA.CCUGA.U.CCGG.GUAAU...............................G.CCGGCG.GAGG.GA....UCGGGGAAGG
NC_003869.1/1524796-1524701        CUCAAGUGCUA..G.GGG.AGCCAAA---..........................................................................................................................................................................-AAUGGCUGAGAgGGGAUUCGU..................................................................................-UC.CC...........GACCCUUA.........................GAA.CCUGA.C.CAGG.GUAAU...............................G.CCUGCG.AAGG.GA....AGCACGUUUU
NC_003869.1/1681524-1681429        CUCAAGUGCUA..G.GGG.AGCCAGA---..........................................................................................................................................................................-AAUGGCUGAGAgGGGAUUCGU..................................................................................-UC.CC...........GACCCUUA.........................GAA.CCUGA.C.CAGG.GUAAU...............................G.CCUGCG.AAGG.GA....AGCACGUUUU
NC_003366.1/2917472-2917377        CUUUAUAGCUA..G.GGG.UGCCU-----..........................................................................................................................................................................--UUGGCUGAGA.GAUAACAUU...............................................................................ucgUUA.UU...........AACCCUUA.........................AAA.CCUGA.U.CUGG.AUAAU...............................A.CCAGCG.UAGG.AA....AGCCUGUAGA
NC_006177.1/179294-179392          CCGAUCCACUA..G.GGG.AGCCUU----..........................................................................................................................................................................--CGGGCUGAGAaCAGGUCUGC..............................................................................cgagACC.UG...........GACCCUUA.........................GAA.CCUGA.A.CUGG.GUAAU...............................A.CCAGCG.GAGG.GA....AGUGGACGGC
NC_002947.3/3613932-3614039        AGCGCCACCAA..G.GGG.AGCCCGGCA-..........................................................................................................................................................................-AUGGGCUGAGAaACCGCUGAA.........................................................................cgcuacagcGCG.GU...........GACCCUUC.........................GAA.CCUGA.U.CCGG.AUCAU...............................G.CCGGCG.AAGG.GA....UGGGGCUUGU
NZ_AADW02000001.1/280183-280091    CACAUCCACUA..G.GGG.AGCCCG----..........................................................................................................................................................................-CUCGGCUGAGA.CGAUUUACU..................................................................................--U.CG...........GACCCUUU.........................GAA.CCUGA.U.CUAG.UUCAU...............................A.CUAGCG.UAGG.AA....AGUGGAGCGG
NC_003909.8/4930919-4930811        GUGAUAAACUA..G.GGG.UGCCUAACGUaug.......................................................................................................................................................................CGUAGGCUGAGA.GAGAAGCGC............................................................................gugaacUUC.UU...........AACCCUUU.........................GGA.CCUGA.U.CUGG.CUCGU...............................A.CCAGCG.UAGG.GA....AGUUAACGGC
NC_003997.3/4953502-4953394        GUGAUAAACUA..G.GGG.UGCCUAACGUaug.......................................................................................................................................................................CGUAGGCUGAGA.GAGAAGCGC............................................................................guaaacUUC.UU...........AACCCUUU.........................GGA.CCUGA.U.CUGG.CUCGU...............................A.CCAGCG.UAGG.GA....AGUUAACGGC
NC_004722.1/5132191-5132083        GUGAUAAACUA..G.GGG.UGCCUAACGUaug.......................................................................................................................................................................CGUAGGCUGAGA.GAGAAGCGC............................................................................gugaacUUC.UU...........AACCCUUU.........................GGA.CCUGA.U.CUGG.CUCGU...............................A.CCAGCG.UAGG.GA....AGUUAACGGC
NC_005945.1/4954839-4954731        GUGAUAAACUA..G.GGG.UGCCUAACGUaug.......................................................................................................................................................................CGUAGGCUGAGA.GAGAAGCGC............................................................................guaaacUUC.UU...........AACCCUUU.........................GGA.CCUGA.U.CUGG.CUCGU...............................A.CCAGCG.UAGG.GA....AGUUAACGGC
NC_005957.1/4959383-4959275        GUGAUAAACUA..G.GGG.UGCCUAACGUaug.......................................................................................................................................................................CGUAGGCUGAGA.GAGAAGCGC............................................................................gugaacUUC.UU...........AACCCUUU.........................GGA.CCUGA.U.CUGG.CUCGU...............................A.CCAGCG.UAGG.GA....AGUUAACGGC
NC_006274.1/5012926-5012818        GUGAUAAACUA..G.GGG.UGCCUAACGUaug.......................................................................................................................................................................CGUAGGCUGAGA.GAGAAGCGC............................................................................gugaacUUC.UU...........AACCCUUU.........................GGA.CCUGA.U.CUGG.CUCGU...............................A.CCAGCG.UAGG.GA....AGUUAACGGC
NC_007530.2/4953628-4953520        GUGAUAAACUA..G.GGG.UGCCUAACGUaug.......................................................................................................................................................................CGUAGGCUGAGA.GAGAAGCGC............................................................................guaaacUUC.UU...........AACCCUUU.........................GGA.CCUGA.U.CUGG.CUCGU...............................A.CCAGCG.UAGG.GA....AGUUAACGGC
NZ_AAAC02000001.1/294704-294596    GUGAUAAACUA..G.GGG.UGCCUAACGUaug.......................................................................................................................................................................CGUAGGCUGAGA.GAGAAGCGC............................................................................guaaacUUC.UU...........AACCCUUU.........................GGA.CCUGA.U.CUGG.CUCGU...............................A.CCAGCG.UAGG.GA....AGUUAACGGC
NZ_AAEK01000055.1/27008-26900      GUGAUAAACUA..G.GGG.UGCCUAACGUaug.......................................................................................................................................................................CGUAGGCUGAGA.GAGAAGCGC............................................................................gugaacUUC.UU...........AACCCUUU.........................GGA.CCUGA.U.CUGG.CUCGU...............................A.CCAGCG.UAGG.GA....AGUUAACGGC
NZ_AAEN01000018.1/105729-105837    GUGAUAAACUA..G.GGG.UGCCUAACGUaug.......................................................................................................................................................................CGUAGGCUGAGA.GAGAAGCGC............................................................................guaaacUUC.UU...........AACCCUUU.........................GGA.CCUGA.U.CUGG.CUCGU...............................A.CCAGCG.UAGG.GA....AGUUAACGGC
NZ_AAEO01000027.1/105777-105885    GUGAUAAACUA..G.GGG.UGCCUAACGUaug.......................................................................................................................................................................CGUAGGCUGAGA.GAGAAGCGC............................................................................gugaacUUC.UU...........AACCCUUU.........................GGA.CCUGA.U.CUGG.CUCGU...............................A.CCAGCG.UAGG.GA....AGUUAACGGC
NZ_AAEP01000037.1/118492-118384    GUGAUAAACUA..G.GGG.UGCCUAACGUaug.......................................................................................................................................................................CGUAGGCUGAGA.GAGAAGCGC............................................................................guaaacUUC.UU...........AACCCUUU.........................GGA.CCUGA.U.CUGG.CUCGU...............................A.CCAGCG.UAGG.GA....AGUUAACGGC
NZ_AAEQ01000042.1/148927-148819    GUGAUAAACUA..G.GGG.UGCCUAACGUaug.......................................................................................................................................................................CGUAGGCUGAGA.GAGAAGCGC............................................................................guaaacUUC.UU...........AACCCUUU.........................GGA.CCUGA.U.CUGG.CUCGU...............................A.CCAGCG.UAGG.GA....AGUUAACGGC
NZ_AAER01000038.1/21678-21570      GUGAUAAACUA..G.GGG.UGCCUAACGUaug.......................................................................................................................................................................CGUAGGCUGAGA.GAGAAGCGC............................................................................guaaacUUC.UU...........AACCCUUU.........................GGA.CCUGA.U.CUGG.CUCGU...............................A.CCAGCG.UAGG.GA....AGUUAACGGC
NZ_AAES01000020.1/147582-147474    GUGAUAAACUA..G.GGG.UGCCUAACGUaug.......................................................................................................................................................................CGUAGGCUGAGA.GAGAAGCGC............................................................................guaaacUUC.UU...........AACCCUUU.........................GGA.CCUGA.U.CUGG.CUCGU...............................A.CCAGCG.UAGG.GA....AGUUAACGGC
NZ_AAED02000003.1/319670-319780    AACCAUCACCA..G.GGG.GGCCCGGAC-..........................................................................................................................................................................AACGGGCUGAGAuACCGCUGGC........................................................................uucaagcagcGCG.GU...........GACCCUUU.........................GAA.CCUGA.U.CCAG.UUCAU...............................A.CUGGCG.UAGG.GA...uGGUGCGACGG
NC_006270.2/941742-941843          UAGCAUUACUA..G.GGG.UGCCCGAAU-..........................................................................................................................................................................-GCGGGCUGAGA.GAGAGACAU..............................................................................gcguUUC.UU...........AACCCUUU.........................GGA.CCUGA.U.CUGG.UUCGU...............................A.CCAGCG.UGGG.GA....AGUAAAAAGG
NC_006322.1/942035-942136          UAGCAUUACUA..G.GGG.UGCCCGAAU-..........................................................................................................................................................................-GCGGGCUGAGA.GAGAGACAU..............................................................................gcguUUC.UU...........AACCCUUU.........................GGA.CCUGA.U.CUGG.UUCGU...............................A.CCAGCG.UGGG.GA....AGUAAAAAGG
NC_000964.2/954991-955091          AAUAGUUACUG..G.GGG.UGCCCGCUU-..........................................................................................................................................................................-UCGGGCUGAGA.GAGAAGGCA...............................................................................agcUUC.UU...........AACCCUUU.........................GGA.CCUGA.U.CUGG.UUCGU...............................A.CCAGCG.UGGG.GA....AGUAGAGGAA
NZ_AABH02000002.1/41536-41631      GCUGUCCACUA..G.GGG.UGCCUU----..........................................................................................................................................................................-CUUGGCUGAGA.UGAUAUUAC.................................................................................uUAU.CA...........AUCCCUUC.........................GAA.CCUGA.U.CUAG.UCAAU...............................A.CUAGCG.UAGG.AA....AGUGGUAUUC
NC_003030.1/3058129-3058029        AUAUAGUUAAC..G.GGG.AGCCUGUAG-..........................................................................................................................................................................-ACAGGCUGAGAgUGGAAUGUG.................................................................................aUUC.CA...........GACCCUCA.........................UAA.CCUGA.U.UUGG.AUAAU...............................G.CCAACG.UAGG.GA...gUUAAUGCAUC
NZ_AAFG02000005.1/77783-77879      AGCGAACCGUU..G.GGG.UGCCUCCU--..........................................................................................................................................................................-GGAGGCUGAGA.GGCGUGCAU..................................................................................GCG.CU...........AACCCAUC.........................GAA.CCUGA.U.CCGG.GCAAU...............................A.CCGGCG.UAGG.GA....ACGGUCUACU
NC_003078.1/1192148-1192053        GCGCAUUCCGA..G.GGG.AGCACCAGA-..........................................................................................................................................................................-CGGUGCUGAGA.UGGCGUUGA..................................................................................-GC.CG...........GACCCUU-.........................GAA.CCUGA.U.CCGG.GUCAU...............................G.CCGGCG.UAGG.AA....CGGAAAGAUG
NC_003062.1/2541734-2541630        GCCAUUCACCA..G.GGG.UGUCCCGUC-..........................................................................................................................................................................AAGGGGCUGAGAuUCUGCUUUC..............................................................................augcGCA.GU...........GACCCGUU.........................GAA.CCUGA.U.CCAG.UUCAU...............................A.CUGGCG.UAGG.GA...cGGUGCAAAGA
NC_003304.1/2541847-2541743        GCCAUUCACCA..G.GGG.UGUCCCGUC-..........................................................................................................................................................................AAGGGGCUGAGAuUCUGCUUUC..............................................................................augcGCA.GU...........GACCCGUU.........................GAA.CCUGA.U.CCAG.UUCAU...............................A.CUGGCG.UAGG.GA...cGGUGCAAAGA
NC_002570.2/902230-902322          UAUAACCACUA..G.GGG.UGUCGA----..........................................................................................................................................................................--AAGACUGAGA.GAGGCGAAU..................................................................................-CC.UC...........AACUCUUG.........................GAA.CCUGA.U.CUAG.UUCAU...............................A.CUAGCG.AAGG.GA....AGUGGCGCAU
NC_002689.2/1109576-1109677        GAGGACGAUAA..G.GGG.AGCUUCGUA-..........................................................................................................................................................................-AGAGGCUGAGAgGAUCCGAGA.................................................................................aGGA.UC...........GACCCUUU.........................GAA.CCUGA.U.CCGG.GUAAU...............................G.CCGGCG.GAGG.GA..agUAUGUUGUUU
NC_002952.2/2254059-2253964        AGGAACUACUA..G.GGG.AGCCUAAUG-..........................................................................................................................................................................AUAUGGCUGAGA.UGAACU---..................................................................................GUU.CA...........GACCCUUA.........................UGA.CCUGA.U.UUGG.UUAGU...............................A.CCAACG.UAGG.AA....AGUAGUUAUU
NC_002505.1/59789-59880            UUCCACUUGUC..G.GAG.UGCCAU----..........................................................................................................................................................................--UGGGCUGAGA.CCGUUUAUU..................................................................................--C.GG...........GAUCCGUU.........................GAA.CCUGA.U.CAGG.UUAAU...............................A.CCUGCG.AAGG.GA....ACAAGAGAAG
NZ_AAAU03000010.1/6051-6148        CGGUACUUGUC..G.GGG.UGCCCCUGU-..........................................................................................................................................................................-GGGGGCUGAGA.UCGGCCGAG..................................................................................GCC.GG...........GUCCCGUU.........................GAA.CCUGA.U.CAGG.GUGAC...............................G.CCUGCG.UAGG.GA....ACAAGACGUC
NC_003317.1/1774842-1774941        CAAAAUUCGUU..G.GGG.UGCCUUGAA-..........................................................................................................................................................................-AGAGGCUGAGA.GACGCAUUC................................................................................ucACG.UC...........AACCCAUU.........................GAA.CCUGA.U.CCGG.GUAAU...............................A.CCUGCG.UAGG.GA....ACGGAGUUUG
NC_004193.1/861147-861053          CGUACGCACUA..G.GGG.AGCUAUAAC-..........................................................................................................................................................................-UAUGGCUGAGA.AGGCAA---..................................................................................UGC.CU...........GACCCUUA.........................UAA.CCCGA.A.CUAG.AUAAU...............................A.CUAGCG.UGGG.GA....AGUGUAGUUC
NC_006177.1/3180655-3180556        GAGAGCCGCUA..G.GGG.AGCCGUUGC-..........................................................................................................................................................................-AACGGCUGAGAaCCGGGGUGA................................................................................acCCC.GG...........GACCCUG-.........................UCA.CCUGA.U.CCGG.GUAAU...............................G.CCGGCG.UAGG.GA....AGCGAGCCUC
NC_003063.1/1761990-1761895        AGCUCUUCCGA..G.GGG.AGCACCAGA-..........................................................................................................................................................................-CGGUGCUGAGA.UGGUGGUGA..................................................................................-AC.CG...........GACCCUU-.........................GAA.CCUGA.U.CCGG.GUCAU...............................G.CCGGCG.UAGG.AA....CGGAACUGUC
NC_003305.1/312766-312861          AGCUCUUCCGA..G.GGG.AGCACCAGA-..........................................................................................................................................................................-CGGUGCUGAGA.UGGUGGUGA..................................................................................-AC.CG...........GACCCUU-.........................GAA.CCUGA.U.CCGG.GUCAU...............................G.CCGGCG.UAGG.AA....CGGAACUGUC
NC_005877.1/117694-117789          AAAAAGCUACC..G.GGG.AGCCAUU---..........................................................................................................................................................................-AAUGGCUGAGAgGAUCCAAG-..................................................................................GGA.UC...........GACCCGU-.........................GAA.CCUGA.U.CCGG.GUAAU...............................A.CCGGCG.GAGG.GA...gAUAGCCAAUG
NC_006512.1/821519-821630          GGAAUCUUGUC..G.GAG.UGCCGGUAGCuuucuuaaugaagu............................................................................................................................................................UACCGGCUGAGA.CCGCAAU--..................................................................................UGC.GG...........GAUCCGUU.........................GAA.CCUGA.U.CAGG.CUAAU...............................A.CCUGCG.AAGG.GA....ACAAGAGAGC
NC_002976.3/2096235-2096337        UUUAACCACUG..G.AAG.UGCCUUUGU-..........................................................................................................................................................................UUAAGGCUGAGA.GUAAAGAAC..............................................................................ugacUUU.AU...........AAUUCCUG.........................GAA.CCUGA.U.CCAG.UUCAU...............................A.CUGGCG.UAGG.GA....AGUGGCGACG
NC_004461.1/2101479-2101581        UUUAACCACUG..G.AAG.UGCCUUUGU-..........................................................................................................................................................................UUAAGGCUGAGA.GUAAAGAAC..............................................................................ugacUUU.AU...........AAUUCCUG.........................GAA.CCUGA.U.CCAG.UUCAU...............................A.CUGGCG.UAGG.GA....AGUGGCGACG
NZ_AABG04000052.1/21103-21003      UAUGUCGCAUA..G.GGG.UGCUGGUGAA..........................................................................................................................................................................UGCCGGCUGAGAgCAGGGAGUU................................................................................uuCCC.UC...........AACCCU--.........................UAA.CCUGA.U.CUGG.GUAAU...............................G.CCAGCG.UAGG.GA....AUGUGUAAAU
NC_002745.2/2150153-2150058        AGGAACUACUA..G.GGG.AGCCUAAUG-..........................................................................................................................................................................AUAUGGCUGAGA.UGAAUUG--..................................................................................-UU.CA...........GACCCUUA.........................UGA.CCUGA.U.UUGG.UUAGU...............................A.CCAACG.UAGG.AA....AGUAGUUAUU
NC_002758.2/2226585-2226490        AGGAACUACUA..G.GGG.AGCCUAAUG-..........................................................................................................................................................................AUAUGGCUGAGA.UGAAUUG--..................................................................................-UU.CA...........GACCCUUA.........................UGA.CCUGA.U.UUGG.UUAGU...............................A.CCAACG.UAGG.AA....AGUAGUUAUU
NC_002951.2/2151694-2151599        AGGAACUACUA..G.GGG.AGCCUAAUG-..........................................................................................................................................................................AUAUGGCUGAGA.UGAAUUG--..................................................................................-UU.CA...........GACCCUUA.........................UGA.CCUGA.U.UUGG.UUAGU...............................A.CCAACG.UAGG.AA....AGUAGUUAUU
NC_002953.3/2155766-2155671        AGGAACUACUA..G.GGG.AGCCUAAUG-..........................................................................................................................................................................AUAUGGCUGAGA.UGAAUUG--..................................................................................-UU.CA...........GACCCUUA.........................UGA.CCUGA.U.UUGG.UUAGU...............................A.CCAACG.UAGG.AA....AGUAGUUAUU
NC_003923.1/2176661-2176566        AGGAACUACUA..G.GGG.AGCCUAAUG-..........................................................................................................................................................................AUAUGGCUGAGA.UGAAUUG--..................................................................................-UU.CA...........GACCCUUA.........................UGA.CCUGA.U.UUGG.UUAGU...............................A.CCAACG.UAGG.AA....AGUAGUUAUU
NZ_AAAT03000001.1/215607-215705    GGGUUCUUGUC..G.GGG.UGCCUUGCU-..........................................................................................................................................................................AUGAGGCUGAGA.UCGAAUAAU..................................................................................UUC.GG...........AUCCCGUU.........................GAA.CCUGA.U.CAGG.UUAGC...............................G.CCUGCG.UAGG.GA....ACAAGAUUUC
NZ_AADT03000012.1/69323-69421      UAGUUACCCCG..G.GGG.UGCCCUU---..........................................................................................................................................................................-AGGGGCUGAGA.AGUGCCGCA..................................................................................GCA.CU...........AACCCUUG.........................GAA.CCUGA.U.CUGG.GUCAU...............................A.CCAGCG.UAGG.GA.aguGGGGACCGAA
NC_006582.1/1860935-1861039        UAGAAAGACUA..G.GGG.UGCCUAAUGAa.........................................................................................................................................................................GUUAGGCUGAGAaUAAGAACGU...............................................................................auuUCU.UU...........UACCCUAA.........................UAA.CCUGA.U.CUGG.GUGAU...............................G.CCAGCG.GAGG.GA....AGUCGGUUUG
NC_003911.11/45973-46070           CGCCAACCGUU..G.GGG.UGCCCUGUG-..........................................................................................................................................................................-UGGGGCUGAGA.GGCGCGGGU..................................................................................GCG.UC...........AACCCAUC.........................GAA.CCUGA.U.CCGG.GCAAU...............................A.CCGGCG.UAGG.GA....ACGGUCUAUC
NC_006270.2/1270341-1270442        GUUUUCCACUA..G.GGG.AGUCCUUGA-..........................................................................................................................................................................UAAGGGCUGAGA.UAAAAGUUU...............................................................................gacUUU.UA...........GACCCUCA.........................UAA.CCUGA.A.CAGG.UUCAA...............................A.CCUGCG.UAGG.GA....AGUGGCACGG
NC_006322.1/1271200-1271301        GUUUUCCACUA..G.GGG.AGUCCUUGA-..........................................................................................................................................................................UAAGGGCUGAGA.UAAAAGUUU...............................................................................gacUUU.UA...........GACCCUCA.........................UAA.CCUGA.A.CAGG.UUCAA...............................A.CCUGCG.UAGG.GA....AGUGGCACGG
NZ_AADT03000042.1/1588-1492        GAGCGACCGUG..G.GGG.AGCUUUAAU-..........................................................................................................................................................................-UUAAGCUGAGA.UGGGGUAAG..................................................................................CCC.CA...........AACCCCG-.........................GAA.CCUGA.U.GUGG.GUAAU...............................G.CCACCG.UAGG.GA....ACGGUCGCUG
NC_006370.1/106620-106710          UGAAACUUGUC..G.GAG.UGCCAC----..........................................................................................................................................................................--AUGGCUGAGA.CCGUAU---..................................................................................UAC.GG...........GAUCCGUU.........................GAA.CCUGA.U.CAGG.CUAAU...............................A.CCUGCG.AAGG.GA....ACAAGAGAAA
NZ_AADT03000011.1/45261-45169      AAACAUAAGCA..G.GGG.UGCCGC----..........................................................................................................................................................................--AAGGCUGAGA.GGGCUAAAC..................................................................................-GC.CU...........AACCCUUU.........................GAA.CCUGA.U.GUGG.GUAAU...............................G.CCACCG.UAGG.GA....AGUAAUGAUG
NC_002678.2/4674022-4673913        UGCAUUCACCA..G.GGG.AGUCCCGGC-..........................................................................................................................................................................AAGGGGCUGAGAuACUGCUGGC.........................................................................uuucgcggcGCA.GU...........GACCCGUU.........................GAA.CCUGA.U.CCAG.UUCAU...............................A.CUGGCG.UAGG.GA...cGGUGCAAGCG
NC_002976.3/212280-212188          UAUAUGCACUA..G.GGG.UGUUUU----..........................................................................................................................................................................--UUAACUGAGA.UGGAUAUCA..................................................................................-UC.CA...........AACCCUUU.........................GAA.CCUGA.A.CUAG.CUUAU...............................A.CUAGCG.GAGG.AA....AGUGUUGAAU
NC_004461.1/328039-327947          UAUAUGCACUA..G.GGG.UGUUUU----..........................................................................................................................................................................--UUAACUGAGA.UGGAUAUCA..................................................................................-UC.CA...........AACCCUUU.........................GAA.CCUGA.A.CUAG.CUUAU...............................A.CUAGCG.GAGG.AA....AGUGUUGAAU
NC_002570.2/2025553-2025660        AGAAAUAACUA..G.GGG.AGUCCAAUGA..........................................................................................................................................................................GCUGGGCUGAGA.AAAAAACGC...........................................................................gaugaagUUU.UU..........aAACCCUCG.........................GGA.CCUGA.U.CUGG.AUCAU...............................A.CCAGCG.UGGG.GA....AGUUAUCAUG
NC_004578.1/5648734-5648637        GCGUUCUUGUC..G.GGG.UGCCUUGCU-..........................................................................................................................................................................AUGAGGCUGAGA.UCGGUUAAA..................................................................................-CC.GG...........AUCCCGUU.........................GAA.CCUGA.U.CAGG.UUAGC...............................G.CCUGCG.UAGG.GA....ACAAGAUUUC
NC_007005.1/614914-615011          GCGUUCUUGUC..G.GGG.UGCCUUGCU-..........................................................................................................................................................................AUGAGGCUGAGA.UCGGUUAAA..................................................................................-CC.GG...........AUCCCGUU.........................GAA.CCUGA.U.CAGG.UUAGC...............................G.CCUGCG.UAGG.GA....ACAAGAUUUC
NC_004347.1/2834965-2834863        AGCGCCGCCAA..G.GGG.UGUUUGCCAAaauuc.....................................................................................................................................................................GGCAGACUGAGA.UGUCAUCA-..................................................................................-GA.CG...........AACCCUUA.........................GAA.CCUGA.U.CCGG.CUAAU...............................A.CCGGCG.UAGG.AA....UGGGCCAAUC
NC_004722.1/729288-729384          UGAAACCACUA..G.GGG.UGCUUG----..........................................................................................................................................................................-ACUUGCUGAGA.GAGGAAUAA..................................................................................UCC.UU...........AACCCUUAca.......................ACA.CCUGA.U.CUAG.GUAAU...............................A.CUAGCG.AAGG.GA....AGUGGAACAU
NC_002578.1/1238734-1238634        AACUAGGCGAG..G.GGG.AGCUCCAUA-..........................................................................................................................................................................AGGGGGCUGAGAgGAUCCGGAU..................................................................................GGA.UC...........GACCCCUG.........................GAA.CCUGA.U.CCGG.GUAAU...............................A.CCGGCG.GAGG.GA...aUCGUAUGAUG
NZ_AADW02000004.1/123130-123027    ACGAGCAACUA..G.GGG.AGCUGGAGGA..........................................................................................................................................................................GUCCGGCUGAGAgGAAAACCAC..............................................................................ucugUUU.UC...........GACCCUG-.........................UCA.CCUGA.A.CUGG.AUAAU...............................A.CCAGCG.UAGG.AA....AGUUGAGAUC
NC_002939.4/640928-640834          AUAGUCUGCUG..G.GGG.AGUUCUU---..........................................................................................................................................................................-GGGAACUGAGA.CGGGCAAC-..................................................................................GCC.CG...........AACCCUUU.........................GAA.CCUGA.U.CCGG.UUUAU...............................A.CCGGCG.UAGG.GA....AGCGGCCAGA
NC_002696.2/2234291-2234193        GUCUGUUCACC..G.GGG.GGCCGCUCG-..........................................................................................................................................................................-CGCGGCUGAGAuUGGGCUCAC..................................................................................GCC.CU...........GACCCGUA.........................GAA.CCUGA.U.CCGG.GUCAU...............................G.CCGGCG.AAGG.GA....GGGAACGCGG
NC_003909.8/828950-829045          UGAAACCACUA..G.GGG.UGCUUG----..........................................................................................................................................................................-UUGUGCUGAGA.GAGGAAUAA..................................................................................UCC.UU...........AACCCUUAc........................AGA.CCUGA.U.CUAG.GUAAU...............................A.CUAGCG.AAGG.GA....AGUGGAGCAA
NC_002678.2/3104122-3104015        AACGCUCUAAC..G.GGG.UGCCGGACGCgaucuucgcg................................................................................................................................................................GACCGGCUGAGA.GGCAGUCUC..................................................................................--G.CC...........AACCCGCU.........................GAA.CCUGA.U.CCGG.UUUGU...............................A.CCGGCG.GAGG.GA....UUAGACGUUU
NC_003869.1/2399659-2399563        UAUGUCCGCUG..G.GGG.AGCCUGA---..........................................................................................................................................................................-AAAGGCUGAGA.CGGCAGAAA..................................................................................UGC.CG...........AACCCUUG.........................GAA.CCUGA.U.GAGG.GUAAU...............................G.CCUCCG.UAGG.GA...aUGCGGGCUCA
NC_003030.1/3060579-3060672        UAUAUGUGCUA..G.GGG.UGCCUU----..........................................................................................................................................................................--UAGGCUGAGA.AACAGUUUG...............................................................................ucaC-G.UU...........AACCCU--.........................UAA.CCUGA.U.CUGG.AUAAU...............................A.CCAGCG.UAGG.GA....AGCAGUUUGA
NC_004603.1/3232562-3232471        CUUCACUUGUC..G.GAG.UGCCAU----..........................................................................................................................................................................--AAGGCUGAGA.CCGUUAAUU..................................................................................--C.GG...........GAUCCGUU.........................GAA.CCUGA.U.CAGA.UUAAU...............................A.UCUGCG.AAGG.GA....ACAAGAGAAG
NC_004460.1/1577318-1577227        CCAACAUAGUC..G.GGG.AGCCUU----..........................................................................................................................................................................-AUCGGCUGAGA.UCGCCAC--..................................................................................-GC.GA...........GACCCGUU.........................GAA.CCUGA.U.UCAG.UUAAU...............................A.CUGACG.UAGG.GA....ACUAUUACGC
NC_005140.1/303695-303604          CCAACAUAGUC..G.GGG.AGCCUU----..........................................................................................................................................................................-AUCGGCUGAGA.UCGCCAC--..................................................................................-GC.GA...........GACCCGUU.........................GAA.CCUGA.U.UCAG.UUAAU...............................A.CUGACG.UAGG.GA....ACUAUUACGC
NZ_AAEF02000181.1/1367-1270        GCACAACGACA..G.GGG.AGCGCCGUG-..........................................................................................................................................................................-GGGCGCUGAGAgUGCGGGUUU..................................................................................CCG.CA...........GACCCUC-.........................GAA.CCUGA.U.CCGG.UUCAG...............................A.CCGGCG.UAGG.GA....GUCGGGACGU
NC_003366.1/843540-843634          CGUAAGUGCUA..G.GGG.UGCAUUUUU-..........................................................................................................................................................................-AUAUGCUGAGA.GGAUAA---..................................................................................UAU.CU...........AACCCUUA.........................AAA.CCUGA.U.GUAG.UUAGU...............................A.CUACCG.UAGG.GA....AGCAAAAGCU
NZ_AAAW03000127.1/1179-1284        CAUAAUCACUA..G.GGG.GGCCGAAUAA..........................................................................................................................................................................GGUCGGCUGAGAuAAAGGACCC............................................................................aagaauCCU.UU...........GACCCU--.........................UAA.CCUGA.U.CUGG.GUAAU...............................G.CCAGCG.UAGG.GA...aGGUGGAUAAU
NC_006582.1/730609-730710          UAAAACCGCUA..G.GGG.UGCUUCGAAUga........................................................................................................................................................................UGGAAGCUGAGA.GAGGCAAAC..................................................................................GCC.UU...........AACCCUUA.........................UCA.CCUGA.U.CUGG.UUCGG...............................A.CCAGCG.GAGG.GA....AGCGGGCACG
NZ_AABH02000001.1/81245-81153      AAUAAUCACUA..G.GGG.CGUCGC----..........................................................................................................................................................................-AAAGACUGAGA.UGAUGUAUA..................................................................................--U.CG...........GUCCCUUU.........................GAA.CCUGA.U.CUAG.UUAAU...............................A.CUAGCG.UAGG.AA....AGUGACCAAU
NC_000964.2/1606664-1606758        GAUUCAUCCUA..G.GGG.UGCUUUG---..........................................................................................................................................................................-CGAAGCUGAGA.GAGACUUU-..................................................................................GUC.UC...........AACCCUUU.........................UGA.CCUGA.U.CUGG.AUCAU...............................G.CCAGCG.GAGG.GA....AGCGGUGAAA
NC_004557.1/1866897-1866795        AUAAAGUUUCA..G.GGG.AGCUGGUUUA..........................................................................................................................................................................UGUCAGCUGAGAgUAAGAACUA...............................................................................aauUCU.UA...........GACCCUU-.........................UAA.CCUGA.U.CUGG.AUAAU...............................G.CCAGCG.UAGG.GA....GAUGGUUUAC
NC_003997.3/752271-752367          UGAAACCACUA..G.GGG.UGCUUG----..........................................................................................................................................................................-UUGUGCUGAGA.GAGGAAUAA..................................................................................UCC.UU...........AACCCUUAua.......................ACA.CCUGA.U.CUAG.GUAAU...............................A.CUAGCG.AAGG.GA....AGUGGAACAA
NC_005945.1/752167-752263          UGAAACCACUA..G.GGG.UGCUUG----..........................................................................................................................................................................-UUGUGCUGAGA.GAGGAAUAA..................................................................................UCC.UU...........AACCCUUAua.......................ACA.CCUGA.U.CUAG.GUAAU...............................A.CUAGCG.AAGG.GA....AGUGGAACAA
NC_005957.1/743219-743315          UGAAACCACUA..G.GGG.UGCUUG----..........................................................................................................................................................................-UUGUGCUGAGA.GAGGAAUAA..................................................................................UCC.UU...........AACCCUUAua.......................ACA.CCUGA.U.CUAG.GUAAU...............................A.CUAGCG.AAGG.GA....AGUGGAACAA
NC_006274.1/742233-742329          UGAAACCACUA..G.GGG.UGCUUG----..........................................................................................................................................................................-UUGUGCUGAGA.GAGGAAUAA..................................................................................UCC.UU...........AACCCUUAua.......................ACA.CCUGA.U.CUAG.GUAAU...............................A.CUAGCG.AAGG.GA....AGUGGAACAA
NC_007530.2/752272-752368          UGAAACCACUA..G.GGG.UGCUUG----..........................................................................................................................................................................-UUGUGCUGAGA.GAGGAAUAA..................................................................................UCC.UU...........AACCCUUAua.......................ACA.CCUGA.U.CUAG.GUAAU...............................A.CUAGCG.AAGG.GA....AGUGGAACAA
NZ_AAAC02000001.1/1254262-1254358  UGAAACCACUA..G.GGG.UGCUUG----..........................................................................................................................................................................-UUGUGCUGAGA.GAGGAAUAA..................................................................................UCC.UU...........AACCCUUAua.......................ACA.CCUGA.U.CUAG.GUAAU...............................A.CUAGCG.AAGG.GA....AGUGGAACAA
NZ_AAEN01000010.1/401318-401222    UGAAACCACUA..G.GGG.UGCUUG----..........................................................................................................................................................................-UUGUGCUGAGA.GAGGAAUAA..................................................................................UCC.UU...........AACCCUUAua.......................ACA.CCUGA.U.CUAG.GUAAU...............................A.CUAGCG.AAGG.GA....AGUGGAACAA
NZ_AAEO01000033.1/441744-441648    UGAAACCACUA..G.GGG.UGCUUG----..........................................................................................................................................................................-UUGUGCUGAGA.GAGGAAUAA..................................................................................UCC.UU...........AACCCUUAua.......................ACA.CCUGA.U.CUAG.GUAAU...............................A.CUAGCG.AAGG.GA....AGUGGAACAA
NZ_AAEP01000028.1/4061-4157        UGAAACCACUA..G.GGG.UGCUUG----..........................................................................................................................................................................-UUGUGCUGAGA.GAGGAAUAA..................................................................................UCC.UU...........AACCCUUAua.......................ACA.CCUGA.U.CUAG.GUAAU...............................A.CUAGCG.AAGG.GA....AGUGGAACAA
NZ_AAEQ01000022.1/6623-6719        UGAAACCACUA..G.GGG.UGCUUG----..........................................................................................................................................................................-UUGUGCUGAGA.GAGGAAUAA..................................................................................UCC.UU...........AACCCUUAua.......................ACA.CCUGA.U.CUAG.GUAAU...............................A.CUAGCG.AAGG.GA....AGUGGAACAA
NZ_AAER01000025.1/6128-6224        UGAAACCACUA..G.GGG.UGCUUG----..........................................................................................................................................................................-UUGUGCUGAGA.GAGGAAUAA..................................................................................UCC.UU...........AACCCUUAua.......................ACA.CCUGA.U.CUAG.GUAAU...............................A.CUAGCG.AAGG.GA....AGUGGAACAA
NZ_AAES01000021.1/6137-6233        UGAAACCACUA..G.GGG.UGCUUG----..........................................................................................................................................................................-UUGUGCUGAGA.GAGGAAUAA..................................................................................UCC.UU...........AACCCUUAua.......................ACA.CCUGA.U.CUAG.GUAAU...............................A.CUAGCG.AAGG.GA....AGUGGAACAA
NZ_AAAS03000003.1/34417-34515      CCAACUCGCUA..G.GGG.AGUU------..........................................................................................................................................................................--UCGACUGAGA.GUCCGACGC...........................................................................gcugcuaCGG.AC...........AACCCUUU.........................GAA.CCUGA.U.CCGG.AUAAU...............................G.CCGGCG.UAGG.GA....AGCGUUCCAC
NC_006461.1/1687922-1687836        GGCCGUCACCG..G.GGG.UGCCCCAA--..........................................................................................................................................................................-AGGGGCUGAGA.---------..................................................................................---.--........gcaUACCCUUG.........................GAA.CCUGA.U.CCGG.GUCAU...............................G.CCGGCG.UAGG.GA...aGGUGACGGCC
NC_000964.2/1241574-1241675        UUUAACCACUA..G.GGG.UGUCCUUCA-..........................................................................................................................................................................UAAGGGCUGAGA.UAAAAGUGU...............................................................................gacUUU.UA...........GACCCUCA.........................UAA.CUUGA.A.CAGG.UUCAG...............................A.CCUGCG.UAGG.GA....AGUGGAGCGG
NC_003366.1/1876370-1876274        AGAUAUUGCUA..G.GGG.UGCUGUA---..........................................................................................................................................................................-AAAGGCUGAGA.GGGAUAAUA.................................................................................aGUC.CU...........AACUCUAA.........................UAA.CCUGA.U.UUGG.UUAAU...............................A.CCAGCG.UAGG.GA....AGUAUAUUUU
NC_004459.1/971218-971127          UUUCACUUGUC..G.GAG.UGCCUU----..........................................................................................................................................................................--AGGGCUGAGA.CCGUUUAUU..................................................................................--C.GG...........GAUCCGUU.........................GAA.CCUGA.U.CAGG.UUAGA...............................A.CCUGCG.AAGG.GA....ACAAGAGAAG
NC_002745.2/1056072-1055979        CGCACACACUA..G.GGG.UGUUU-----..........................................................................................................................................................................--UAUACUGAGA.UGAGGCUUG.................................................................................cCCU.CA...........AACCCUUU.........................GAA.CCUGA.U.CUAG.CUUGA...............................A.CUAGCG.UAGG.AA....AGUGUUACUA
NC_002758.2/1132400-1132307        CGCACACACUA..G.GGG.UGUUU-----..........................................................................................................................................................................--UAUACUGAGA.UGAGGCUUG.................................................................................cCCU.CA...........AACCCUUU.........................GAA.CCUGA.U.CUAG.CUUGA...............................A.CUAGCG.UAGG.AA....AGUGUUACUA
NC_002951.2/1097387-1097294        CGCACACACUA..G.GGG.UGUUU-----..........................................................................................................................................................................--UAUACUGAGA.UGAGGCUUG.................................................................................cCCU.CA...........AACCCUUU.........................GAA.CCUGA.U.CUAG.CUUGA...............................A.CUAGCG.UAGG.AA....AGUGUUACUA
NC_002952.2/1098290-1098197        CGCACACACUA..G.GGG.UGUUU-----..........................................................................................................................................................................--UAUACUGAGA.UGAGGCUUG.................................................................................cCCU.CA...........AACCCUUU.........................GAA.CCUGA.U.CUAG.CUUGA...............................A.CUAGCG.UAGG.AA....AGUGUUACUA
NC_002953.3/1086434-1086341        CGCACACACUA..G.GGG.UGUUU-----..........................................................................................................................................................................--UAUACUGAGA.UGAGGCUUG.................................................................................cCCU.CA...........AACCCUUU.........................GAA.CCUGA.U.CUAG.CUUGA...............................A.CUAGCG.UAGG.AA....AGUGUUACUA
NC_003923.1/1057711-1057618        CGCACACACUA..G.GGG.UGUUU-----..........................................................................................................................................................................--UAUACUGAGA.UGAGGCUUG.................................................................................cCCU.CA...........AACCCUUU.........................GAA.CCUGA.U.CUAG.CUUGA...............................A.CUAGCG.UAGG.AA....AGUGUUACUA
NC_006371.1/809805-809715          GCUUGUUAGUC..G.GGG.AGCCU-----..........................................................................................................................................................................--UUGGCUGAGA.CCACUUCG-..................................................................................-GU.GG...........GACCCGUU.........................GAA.CCUGA.U.CCAA.UUAAC...............................A.UUGGCG.GAGG.GA....ACUAAUAGUA
NC_000913.2/4194303-4194210        AAUUUCUUGUC..G.GAG.UGCCUUA---..........................................................................................................................................................................-ACUGGCUGAGA.CCGUUUAUU..................................................................................--C.GG...........GAUCCGCG.........................GAA.CCUGA.U.CAGG.CUAAU...............................A.CCUGCG.AAGG.GA....ACAAGAGUUA
NC_002655.2/5073851-5073758        AAUUUCUUGUC..G.GAG.UGCCUUA---..........................................................................................................................................................................-ACUGGCUGAGA.CCGUUUAUU..................................................................................--C.GG...........GAUCCGCG.........................GAA.CCUGA.U.CAGG.CUAAU...............................A.CCUGCG.AAGG.GA....ACAAGAGUUA
NC_002695.1/5005105-5005012        AAUUUCUUGUC..G.GAG.UGCCUUA---..........................................................................................................................................................................-ACUGGCUGAGA.CCGUUUAUU..................................................................................--C.GG...........GAUCCGCG.........................GAA.CCUGA.U.CAGG.CUAAU...............................A.CCUGCG.AAGG.GA....ACAAGAGUUA
NC_004337.1/4215114-4215021        AAUUUCUUGUC..G.GAG.UGCCUUA---..........................................................................................................................................................................-ACUGGCUGAGA.CCGUUUAUU..................................................................................--C.GG...........GAUCCGCG.........................GAA.CCUGA.U.CAGG.CUAAU...............................A.CCUGCG.AAGG.GA....ACAAGAGUUA
NC_004431.1/4727487-4727394        AAUUUCUUGUC..G.GAG.UGCCUUA---..........................................................................................................................................................................-ACUGGCUGAGA.CCGUUUAUU..................................................................................--C.GG...........GAUCCGCG.........................GAA.CCUGA.U.CAGG.CUAAU...............................A.CCUGCG.AAGG.GA....ACAAGAGUUA
NC_004741.1/3558106-3558199        AAUUUCUUGUC..G.GAG.UGCCUUA---..........................................................................................................................................................................-ACUGGCUGAGA.CCGUUUAUU..................................................................................--C.GG...........GAUCCGCG.........................GAA.CCUGA.U.CAGG.CUAAU...............................A.CCUGCG.AAGG.GA....ACAAGAGUUA
NC_006582.1/1760187-1760096        AGAUUCCACUA..G.GGG.UGCUU-----..........................................................................................................................................................................--CGUGCUGAGA.AAAGGUUCG..................................................................................CCU.UU...........AACUCUU-.........................CAA.CCUGA.U.CUAG.UUCAU...............................A.CUAGCG.UAGG.GA....AGUGGAAACG
NZ_AACK01000018.1/30420-30505      AAUUUUUAGUC..G.GGG.UGCUUCUUA-..........................................................................................................................................................................-AGAAGCUGAGA.---------..................................................................................---.--........uuaAACCCGU-.........................GAA.CCUGA.U.ACAG.UUAGU...............................A.CUGACG.UAGG.AA....ACUAAUAUGC
NC_003078.1/1633734-1633838        GCCAUUCACCA..G.GGG.GGUCCCGGC-..........................................................................................................................................................................AAGGGGCUGAGAuACUGCUAGA..............................................................................gcgcGCA.GU...........GACCCGUU.........................GAA.CCUGA.U.CCAG.UUCAC...............................A.CUGGCG.UAGG.GA...cGGUGCAGACG
NC_006841.1/350580-350670          CGCCAUUAGUC..G.GGG.AGCCAA----..........................................................................................................................................................................--UAGGCUGAGA.-UCGCAAUA..................................................................................GCG.--...........AACCCGUU.........................GAA.CCUGA.U.UCAG.UUAGU...............................A.CUGACG.UAGG.GA....ACUAAUGGUC
NC_006274.1/5014662-5014554        GUGAUAAACUA..G.GGA.UGCCUAACGUaug.......................................................................................................................................................................CCUAGGCUGAGA.GAGAAGCGC............................................................................gugaacUUC.UU...........AACCCUUU.........................GGA.CCUGA.U.CUGG.CUCGU...............................A.CCAGCG.UAGG.GA....AGUUAACGGU
NC_004463.1/7330682-7330803        CACCGUUCCGA..G.GGG.UGCUCCGAG-..........................................................................................................................................................................GAGGAGCUGAGAuACCGCUAAA.............................................................ugggcaaauccgcccaggaccGCG.GU...........GACCCUUU.........................GAA.CCUGA.U.CCGG.GUCAU...............................G.CCGGCG.AAGG.GA...cAGGGAUGUUA
NC_006582.1/2048185-2048277        UACAACCACUA..G.GGG.UGCGUU----..........................................................................................................................................................................--UAUGCUGAGA.AAGGCGUUU.................................................................................aGCC.UU...........AACCCU--.........................UUA.CCUGA.U.CUAG.GUAAU...............................G.CUAGCG.AAGG.GA....AGUGCGGUGU
NZ_AAIU01000039.1/3212-3305        AACCUCUUGUC..G.GAG.UGCCAUU---..........................................................................................................................................................................-UAUGGCUGAGA.CCGUUUAUU..................................................................................--C.GG...........GAUCCGUU.........................GAA.CCUGA.U.CAGG.CUAAC...............................A.CCUGCG.AAGG.AA....ACAAGCAUGA
NZ_AAAP01001729.1/337-237          AAUUGUUCCGA..G.GGG.GGCCCCAUG-..........................................................................................................................................................................CCGGGGCUGAGAgUGGGCAAGC................................................................................caGCC.CU...........GACCCUU-.........................GAA.CCUGA.U.CCGG.CUCGU...............................A.CCGGCG.GAGG.GA....CGGGAACCUG
NZ_AAEB02000012.1/19501-19604      GAAGAAGAACC..G.GGG.AGCUCCCGGC..........................................................................................................................................................................AGGGAGCUGAGAgGGCGCUGGG...............................................................................gccGCG.CC...........GACCCGAG.........................GAA.CCUGA.U.CCGG.GUAAU...............................G.CCGGCG.GAGG.GA....GAGCUUUGAG
NC_005139.1/3296358-3296267        UUUCACUUGUC..G.GAG.UGCCUU----..........................................................................................................................................................................--UGGGCUGAGA.CCGUUUAUU..................................................................................--C.GG...........GAUCCGUU.........................GAA.CCUGA.U.CAGG.UUAGA...............................A.CCUGCG.AAGG.GA....ACAAGAGAAG
NZ_AAEB02000025.1/11366-11280      AAGCAGCGCUG..G.GGG.UGCCUCGGU-..........................................................................................................................................................................-AGGGGCUGAGA.---------..................................................................................---.--........gcaGACCCUUG.........................GAA.CCUGA.A.CCGG.UUAGC...............................A.CCGGCG.UAGG.GA....AGCGCGGAUA
NZ_AAAH01000406.2/303-410          ACGCGCUGCCA..G.GGG.AGCCGGGUAA..........................................................................................................................................................................GCCCGGCUGAGAgUGCGGCCCG...........................................................................auugaugCCG.CU...........GACCCUUU.........................GAA.CCUGA.U.CUGG.GUUAU...............................G.CCAGCG.GAGG.GA...aGGC-GUAUUG
NZ_AAEK01000002.1/10137-10233      UGAAACCACUA..G.GGG.UGCUUG----..........................................................................................................................................................................-AUUUGCUGAGA.GAGGAAUAA..................................................................................UCC.UU...........AACCCUUAca.......................ACA.CCUGA.U.CUAG.GUAAU...............................A.CUAGCG.AAGG.GA....AGUGGAACAU
NC_004350.1/666170-666077          AAAUAUCACAA..G.GAG.UGCUAAC---..........................................................................................................................................................................-CUUAGCUGAGA.UUGCAUU--..................................................................................UGC.AA...........AAUCCUAU.........................GGA.CCUGA.U.CUAG.UUAAU...............................A.CUAGCG.UGGG.AA....UGUGAUUCGU
NZ_AAIO01000035.1/17703-17821      GGCGUCGCCAA..G.GGG.UGUUUGCAGCgaauuaauuuacguugauuac.....................................................................................................................................................UGCAAACUGAGA.UGUCAGU--..................................................................................UGA.CG...........AACCCUUA.........................GAA.CCUGA.U.CCGG.CUAAU...............................A.CCGGCG.UAGG.AA....UGGGCCAAUC
NZ_AADW02000007.1/27974-27879      UAUCUACACUA..G.GGG.AGUCUCGCA-..........................................................................................................................................................................-GCAGACUGAGA.CGGAAGUA-..................................................................................-UC.CG...........GACCCUUU.........................GAA.CCUGA.U.CUAG.UUCGU...............................A.CUAGCG.GAGG.GA....AGUGGAUUCC
NC_004547.2/4296609-4296698        CCGUUCUCAAC..G.GGG.UGCGGAAAAU..........................................................................................................................................................................UUUUCGCUGAGA.---------..................................................................................---.--........agaUACCCGUC.........................GAA.CCUGA.U.CCGG.UUAAU...............................A.CCGGCG.AAGG.GA...uUUGAGAGUGC
NZ_AAED02000001.1/28783-28688      CUCGCUCUAAC..G.GGG.UGCCGUCGAU..........................................................................................................................................................................UGACGGCUGAGA.GGCAAAG--..................................................................................--G.CC...........AACCCGCG.........................GAA.CCUGA.U.CCGG.CUCAU...............................A.CCGGCG.GAGG.GA....UUAGACGCUG
NC_003030.1/1541773-1541868        UUUUAGUGCUA..G.GGG.UGCCUU----..........................................................................................................................................................................--UUGGCUGAGA.GAAGUUAAA................................................................................aaACU.UU...........AACCCUUU.........................GAA.CCUGA.U.UCGG.UUAAU...............................U.CUGACG.AAGG.AA....AGCUUUUUAA
NZ_AABN02000006.1/6172-6268        UCAAACAGCUA..G.GGG.UGCCCGU---..........................................................................................................................................................................-ACGGGCUGAGAuUGAAACAGG................................................................................ugUUU.CU...........GACCCUUG.........................GAA.CCUGA.U.GCGG.GUA--...............................A.CCGCCG.UAGG.GA....AGCUGGCAGA
NC_006840.1/37315-37420            AGAAACUUGUC..G.GAG.UGCUUAGUGCuuuuuaaag.................................................................................................................................................................UACGAGCUGAGA.CCGCAG---..................................................................................UGC.GG...........GAUCCGUA.........................GAA.CCUGA.U.CAGG.CUAAU...............................A.CCUGCG.AAGG.GA....ACAAGAGACA
NC_004347.1/2560962-2560871        GUCAUCUUGUC..G.GAG.UGCCUU----..........................................................................................................................................................................--UUGGCUGAGA.CCGUUUAUU..................................................................................--C.GG...........GAUCCGUU.........................GAA.CCUGA.U.CAGG.UUAAA...............................A.CCUGCG.AAGG.AA....ACAAGCAUAA
NC_002570.2/1519534-1519635        ACAGGAGACUA..G.GGG.UGUCUGCUUA..........................................................................................................................................................................AGUGGACUGAGAaAAAGGUGUG................................................................................uuCCU.UU...........UACCCUC-.........................AUA.CCUGA.U.CUGG.AUCAU...............................G.CCAGCG.UAGG.GA....AGUCGACUGC
NZ_AADV02000002.1/103942-103854    ACUCAUAGCUA..G.GGG.UGUCUGUGAA..........................................................................................................................................................................GCCAGGCUGAGA.---------..................................................................................---.--.........aaGACCCUUA.........................GAA.CCUGAgA.CUGG.GUAAU...............................A.CCAGCG.UAGG.GA....AGCUGUUUAU
NC_000964.2/1391158-1391053        GGAAAGCACUA..G.GGG.UGCUGU----..........................................................................................................................................................................-UUUGGCUGAGA.UAAAGCGCG.......................................................................gaagaaacgcgCUU.UG...........AUCCCUUA.........................UGA.CCCGA.U.CUGG.AUAAU...............................A.CCAGCG.UGGG.GA....AGUGCAGGUU
NC_003062.1/2700139-2700036        CUUGAUCUAAC..G.GGG.UGUCUUCUGUgcuuuugugc................................................................................................................................................................AGAAGGCUGAGA.GGCUU----..................................................................................--G.CC...........AACCCGAA.........................GAA.CCUGA.U.CCGG.UUCAU...............................A.CCGGCG.GAGG.GA....UUAGACGGCU
NC_003304.1/2700250-2700147        CUUGAUCUAAC..G.GGG.UGUCUUCUGUgcuuuugugc................................................................................................................................................................AGAAGGCUGAGA.GGCUU----..................................................................................--G.CC...........AACCCGAA.........................GAA.CCUGA.U.CCGG.UUCAU...............................A.CCGGCG.GAGG.GA....UUAGACGGCU
NC_004193.1/1325497-1325599        UUUUCACACUA..G.GGG.AGCUAUGGU-..........................................................................................................................................................................AAAUAGCUGAGA.UGAACAUCG..............................................................................gaccGUU.UA...........GACCCUUU.........................GUA.CUCGA.A.CAGG.AUAAU...............................G.CCUGCG.UGAG.GA....AGUGUGGUCA
NZ_AAIP01000001.1/41886-41990      CCUCCAUCCCC..G.GGG.AGCCUGUCGCgcaaa.....................................................................................................................................................................AGCAGGUUGAGA.GCGGAAUAA..................................................................................ACC.GC...........GACCCGUU.........................GAA.CCUGA.U.CCGG.GUAAU...............................A.CCGGCG.GAGG.GA....GGGUUGGCUU
NC_004369.1/1190813-1190915        UCGAUAUUGCA..C.GGG.UGUCCGGUGAaag.......................................................................................................................................................................UCCGGGCUGAGAgGUGGCACA-..................................................................................GCC.AC...........AACCGUU-.........................GAA.CCUGA.U.CCGG.GUAAU...............................G.CCGGCGaUAGG.GA....GGAAACAUGA
NC_005835.1/1376155-1376069        GGCCGUCACCG..G.GGG.UGCCCCAA--..........................................................................................................................................................................-AAGGGCUGAGA.---------..................................................................................---.--........gcaUACCCUUG.........................GAA.CCUGA.U.CCGG.GUCAU...............................G.CCGGCG.UAGG.GA...aGGUGACGGCC
NC_003366.1/1623314-1623411        UUCAUGUGCUA..G.GGG.UGCCUU----..........................................................................................................................................................................--UAGGCUGAGA.GAUGAUUAU..............................................................................uuuaUCA.UU...........AACCCUCA.........................ACA.CCUGA.U.CUGG.AAAAU...............................U.CCAGCG.UAGG.GA....AGCGUUUAGG
NC_006351.1/1490584-1490486        CCGGCCAUCAG..G.GGG.AGCCGACG--..........................................................................................................................................................................-AUCGGCUGAGAgGUUCCGCGC................................................................................gcGGA.AC...........GACCCCU-.........................AAA.CCUGA.U.CCGG.GUAAU...............................G.CCGGCG.UAGG.AA....UGAGGUCCGC
NZ_AAEB02000005.1/53165-53264      GAGGCAAGACC..G.GGG.AGCCGC----..........................................................................................................................................................................--GAGGCUGAGAgGGCGCCGCG...............................................................................cggGCG.CC...........GACCCGUU.........................GAA.CCUGA.U.CCGG.GUAAU...............................G.CCGGCG.CAGG.GA..gaUUCUCGGAUG
NZ_AAHS01000090.1/13480-13578      CCGGCCAUCAG..G.GGG.AGCCGACG--..........................................................................................................................................................................-AUCGGCUGAGAgGUUCCGCGC................................................................................gcGGA.AC...........GACCCCU-.........................AAA.CCUGA.U.CCGG.GUAAU...............................G.CCGGCG.UAGG.AA....UGAGGUCCGC
NZ_AAHT01000002.1/93633-93535      CCGGCCAUCAG..G.GGG.AGCCGACG--..........................................................................................................................................................................-AUCGGCUGAGAgGUUCCGCGC................................................................................gcGGA.AC...........GACCCCU-.........................AAA.CCUGA.U.CCGG.GUAAU...............................G.CCGGCG.UAGG.AA....UGAGGUCCGC
NZ_AAHU01000006.1/169192-169290    CCGGCCAUCAG..G.GGG.AGCCGACG--..........................................................................................................................................................................-AUCGGCUGAGAgGUUCCGCGC................................................................................gcGGA.AC...........GACCCCU-.........................AAA.CCUGA.U.CCGG.GUAAU...............................G.CCGGCG.UAGG.AA....UGAGGUCCGC
NZ_AAHV01000011.1/10644-10546      CCGGCCAUCAG..G.GGG.AGCCGACG--..........................................................................................................................................................................-AUCGGCUGAGAgGUUCCGCGC................................................................................gcGGA.AC...........GACCCCU-.........................AAA.CCUGA.U.CCGG.GUAAU...............................G.CCGGCG.UAGG.AA....UGAGGUCCGC
NZ_AAHW01000054.1/13454-13552      CCGGCCAUCAG..G.GGG.AGCCGACG--..........................................................................................................................................................................-AUCGGCUGAGAgGUUCCGCGC................................................................................gcGGA.AC...........GACCCCU-.........................AAA.CCUGA.U.CCGG.GUAAU...............................G.CCGGCG.UAGG.AA....UGAGGUCCGC
NC_006526.1/155239-155341          GAGGCAUCCCC..G.GGG.GGCCGUAUAA..........................................................................................................................................................................AUACGGCUGAGAaUGAGCUGAU.................................................................................uGCU.CU...........AACCCGUC.........................GAA.CCUGA.U.CCGGcUUAAC...............................A.CCGGCG.UAGG.GA....GGGAAGGCAU
NC_002976.3/658547-658452          UGAACGCACUA..G.GGG.UGUAUU----..........................................................................................................................................................................-CUUUACUGAGA.UGAGGCCAA..................................................................................CCU.CA...........AACCCUUC.........................GAA.CCUGA.U.CUAG.CUAGUu..............................A.CUAGCG.UAGG.AA....AGUGUUGUUA
NC_004461.1/766031-765936          UGAACGCACUA..G.GGG.UGUAUU----..........................................................................................................................................................................-CUUUACUGAGA.UGAGGCCAA..................................................................................CCU.CA...........AACCCUUC.........................GAA.CCUGA.U.CUAG.CUAGUu..............................A.CUAGCG.UAGG.AA....AGUGUUGUUA
NZ_AAAQ02000002.1/19834-19932      ACCAAACGACA..G.GGG.AGCGCCUC--..........................................................................................................................................................................-UAGCGCUGAGAgUGCGGCACA.................................................................................gCCG.CA...........GACCCUUA.........................CUA.CCUGA.U.CUGG.GUAAU...............................G.CCAGCG.AAGG.AA....GUCGUGGGAA
NZ_AAFQ02000001.1/130106-130002    CAAAGCUUGUC..G.GGG.UGCCAAAGAUgauucau...................................................................................................................................................................CUGAGGCUGAGA.UCGCAGA--..................................................................................UGC.GA...........GACCCGCC.........................GAA.CCUGA.U.CGGG.AUCAU...............................G.CCCGCG.UAGG.GA....ACAAGGCACU
NZ_AAIS01000001.1/575165-575037    GGGUGUUCCGA..G.GGG.UGCUCCGUC-..........................................................................................................................................................................AGGGAGCUGAGAuACCGCAAGC......................................................ucgcaauccgaagacggauugcaggaccGCG.GU...........GACCCUUU.........................GAA.CCUGA.U.CCGG.GUCAU...............................G.CCGGCG.AAGG.GA...cAGGGAUGUUU
NC_004557.1/222874-222767          AUGUAGUGCUA..G.GGG.UGCUAUAU--..........................................................................................................................................................................-AAGAGCUGAGA.AAUGAAUUA......................................................................uuuaugaucaauUCA.UU...........AACCCUU-.........................GUA.CCUGA.A.CUAG.AUAAU...............................U.CUAGCG.UAGG.GA....AGCCUUUUAU
NC_006512.1/2529689-2529598        CGCUUUACCAA..G.GGG.UGCCGGC---..........................................................................................................................................................................-AACGGCUGAGA.UGCAUUA--..................................................................................--G.CG...........AACCCUUA.........................AAA.CCUGA.U.CCGG.UUAAU...............................A.CUGGCG.UAGG.GA....UGGUAGAAAA
NZ_AAFG02000004.1/195897-195800    CGCCCCACCUC..G.GGG.UGCGCGAGCG..........................................................................................................................................................................GUCGUGCUGAGA.UGCCUAUG-..................................................................................-GG.CG...........AACCCGCU.........................GAA.CCUGA.A.CCGG.AUUAU...............................A.CCGGCG.UAGG.GA....AGGUUUGGUA
NC_003155.3/7332955-7332849        UAAAGCACUCG..C.GGG.AGCCCGGACGc.........................................................................................................................................................................ACCGGGCUGAGAgGGAGGCUGG.............................................................................gacggCCU.CC...........GACCGUAC.........................GAA.CCUGA.U.CCGG.GUCAU...............................G.CCGGCG.AAGG.GA....GGGGCUGGAC
NZ_AAHE01000005.1/33477-33587      GGCAGUCACCA..G.GGG.UGCCUUUCCGcgcgaggagc................................................................................................................................................................GGAGGGCUGAGA.GGGCAAGCG..................................................................................UGC.CC...........AACCCUAG.........................GAA.CCUGA.U.CUGG.UUCAG...............................A.CCAGCG.GAGG.GA...gCGUGACGGGU
NZ_AAHE01000109.1/458-348          GGCAGUCACCA..G.GGG.UGCCUUUCCGcgcgaggagc................................................................................................................................................................GGAGGGCUGAGA.GGGCAAGCG..................................................................................UGC.CC...........AACCCUAG.........................GAA.CCUGA.U.CUGG.UUCAG...............................A.CCAGCG.GAGG.GA...gCGUGACGGGU
NZ_AAIV01000034.1/37602-37510      GACAUCUUGUC..G.GAG.UGCCAU----..........................................................................................................................................................................-UAUGGCUGAGA.CCGUUUAUU..................................................................................--C.GG...........GAUCCGUU.........................GAA.CCUGA.U.CAGG.CUAGA...............................A.CCUGCG.AAGG.AA....ACAAGCGUAA
NC_004547.2/273692-273562          CAAAUCUUGUC..G.GAG.UGCCUAGCGUgcuuguguuucguuuuuacggaaccuaugagcg.........................................................................................................................................CACAGGCUGAGA.CCGUUAAUU..................................................................................--C.GG...........GAUCCGCG.........................GAA.CCUGA.U.CGGG.UUAAU...............................A.CCUGCG.AAGG.GA....ACAAGAGUAA
NZ_AAAP01000319.1/234-137          GGUGAACGACA..G.GGG.AGCUCCUGG-..........................................................................................................................................................................-AGGAGCUGAGAgUGCGGACCA..................................................................................CCG.CA...........GACCCUC-.........................GAA.CCUGA.U.CCGG.UUAGC...............................A.CCGGUG.GAGG.AA....GUCGGGAAUC
NC_005070.1/134905-135006          AAACACCACUA..G.GGG.UGCCUCGAUCgguuuucuggucg.............................................................................................................................................................ACGGGGCUGAGA.---------..................................................................................---.--........ucaCACCCUCU.........................GAA.CCUGA.C.CCGG.GUCAU...............................G.CCGGCG.AAGG.GA....AGUGACCAGC
NC_003112.1/2190524-2190620        AGCUCCUUGUC..G.GAG.UGCCGCCGCC..........................................................................................................................................................................GGGCGGCUGAGA.UUGCGAAA-..................................................................................-GC.AG...........AAUCCGUA.........................GAA.CCUG-.U.CGGG.GUAAU...............................G.CCUGCG.UAGG.AA....ACAAACCGUC
NC_005126.1/527145-527027          ACUUUCUUGUC..G.GAG.UGCCUAGCGUaagcuguuuuaucgcagcaua.....................................................................................................................................................CACAGGCUGAGA.CCGUUAAUU..................................................................................--C.GG...........GAUCCGCG.........................GAA.CCUGA.U.CGGG.UUAAU...............................A.CCCGCG.AAGG.GA....ACAAGAGUAA
NZ_AAIV01000019.1/28422-28522      GUGGCCGCCAA..G.GGG.UGUUCAGUAAaa........................................................................................................................................................................CCUGAACUGAGA.UGUCUGUAU..................................................................................-GA.CG...........AACCCUUA.........................GAA.CCUGA.U.CCGG.CUUAU...............................A.CCGGCG.UAGG.AA....UGGGCCACAC
NZ_AABK03000021.1/78082-78171      CCACUAAGCUA..G.GGG.UGCCUAAAAUa.........................................................................................................................................................................UUUAGGCUGAGA.---------..................................................................................---.--.........aaUACCCUUA.........................GAA.CCUGAgA.CUGG.UUAAU...............................A.CCAGCG.GAGG.GA....AGCUGUUUAU
NC_004193.1/1419474-1419570        AAAGCCUGCAA..G.GGG.AGCCAU----..........................................................................................................................................................................--AUGGCUGAGAgUGGACGUAU...............................................................................aauGUU.CU...........GACCCUUU.........................GAA.CCUG-.U.-UAG.UUAGU...............................A.CUAGCG.UAGG.GA...uUGUAGUCUUU
NC_001264.1/178388-178282          AUCGUCA-ACA..G.GGG.UGCCUCCGCAuaugggc...................................................................................................................................................................CGGAGGCUGAGA.GGGCAACUC.................................................................................gGGC.CU...........AACCCUAU.........................GAA.CCUGA.A.CUGG.UUAGC...............................A.CCAGCG.GAGG.GA....GUGUGACGGG
NZ_AAHZ01000002.1/307891-308018    GAUAGCUUGAC..G.GGG.UGCCGGUGG-..........................................................................................................................................................................AACCGGCUGAGA.UCGUCCUGC.....................................................gccgcgacucauacgaagcgcggcgccacGAC.GG...........AUCCCGAC.........................GAA.CCUGA.U.CCGG.CUAGU...............................A.CCGGCG.UAGG.GA....UCAAGCGGAG
NC_003888.3/2264719-2264823        CAAGGCACUCG..C.GGG.AGCCCGGACGc.........................................................................................................................................................................ACCGGGCUGAGAgGGAGGCUGG...............................................................................cggCCU.CC...........GACCGUAC.........................GAA.CCUGA.U.CCGG.GUCAU...............................G.CCGGCG.AAGG.GA....GGGGCUGGAC
NC_003454.1/862422-862326          AUAUAUGUACU..G.GGG.AGCUU-----..........................................................................................................................................................................--UGUGCUGAGA.UUAGAACCU..............................................................................uuuuUCU.UA...........GACCCAUA.........................GUA.CCUGA.U.UUGG.AUAAU...............................G.CCAACG.AAGG.GA....GUACCAUCUU
NZ_AAEV01000019.1/5894-5796        UAUCUGCACUA..G.GGG.UGUUCUUAG-..........................................................................................................................................................................-AAGAACUGAGA.UACGCUUGU...............................................................................ucaGCG.UG...........AUCCCUUU.........................GAA.CCUG-.U.-AAG.UUAGU...............................A.CUUGCG.AAGG.AA....AGUGUUUAAU
NZ_AAIU01000009.1/25457-25355      CCUCGCGCCAA..G.GGG.UGUUAGGGCUaguug.....................................................................................................................................................................CUCUGACUGAGA.UAUCGUUU-..................................................................................-GA.UA...........AACCCUUA.........................GAA.CCUGA.U.CCGG.CUAAU...............................A.CCGGCG.UAGG.AA....UGGGCUUAUU
NC_003450.3/2150221-2150328        GACUUACCCCA..C.GGG.UGCCCAAUGC..........................................................................................................................................................................AUUGGGCUGAGAuUGCGCGCUG.............................................................................uugcuGCG.CG..........gGACCGUUC.........................GAA.CCUG-.U.CUGG.UUAAC...............................A.CCAGCG.AAGG.AA..gcGAGGAUUGAU
NC_006958.1/2120271-2120378        GACUUACCCCA..C.GGG.UGCCCAAUGC..........................................................................................................................................................................AUUGGGCUGAGAuUGCGCGCUG.............................................................................uugcuGCG.CG..........gGACCGUUC.........................GAA.CCUG-.U.CUGG.UUAAC...............................A.CCAGCG.AAGG.AA..gcGAGGAUUGAU
NC_002976.3/2366921-2367015        UAGUAUCACUA..G.GGG.UGCAAUUCA-..........................................................................................................................................................................-AUUUGCUGAGA.GAAAGUCUA..................................................................................CUU.UC...........AACCCUU-.........................GAA.CCUG-.U.-UGG.UUAGC...............................A.CCGGCG.UAGG.AA....AGUGAGCAAU
NC_004461.1/250277-250183          UAGUAUCACUA..G.GGG.UGCAAUUCA-..........................................................................................................................................................................-AUUUGCUGAGA.GAAAGUCUA..................................................................................CUU.UC...........AACCCUU-.........................GAA.CCUG-.U.-UGG.UUAGC...............................A.CCGGCG.UAGG.AA....AGUGAGCAAU
NZ_AAIN01000009.1/67996-68094      GGCGGCGCCAA..G.GGG.UGUCUGCCGCa.........................................................................................................................................................................UGCAGACUGAGA.UGUCUCAG-..................................................................................-GA.CG...........AACCCUUA.........................GAA.CCUGA.U.CCGG.CUGAU...............................A.CCGGCG.UAGG.AA....UGGGCUGAUA
NZ_AAAG02000003.1/373081-373206    AACCUGUUCCA..G.GGG.GGCCCCGGC-..........................................................................................................................................................................AAGGGGCUGAGAuACCGAUGGC.........................................................ugaagggggcuuuccccgagggcgcGCG.GU...........GACCCUUC.........................GAA.CCUGA.U.CCGG.GUCAU...............................G.CCGGCG.AAGG.GA...cGGAACGCGGG
NZ_AAIN01000016.1/37471-37380      CAGCACUUGUC..G.GAG.UGCCUU----..........................................................................................................................................................................--AGGGCUGAGA.CCGUUUAUU..................................................................................--C.GG...........GAUCCGUU.........................GAA.CCUGA.U.CAGG.UUAGA...............................A.CCUGCG.AAGG.AA....ACAAGCAUCA
NC_003116.1/339009-338913          GCUUUCUUGUC..G.GAG.UGCCGCCGCC..........................................................................................................................................................................GGGCGGCUGAGA.UUGCGAAA-..................................................................................-GC.AG...........AAUCCGUA.........................GAA.CCUG-.U.CGGG.GUAAU...............................G.CCUGCG.UAGG.AA....ACAAACCGUC
NZ_AAHG01000006.1/50490-50589      UACGAC-CACA..C.GGG.UGCCCUUGC-..........................................................................................................................................................................-AAGGGCUGAGAuCGGGCUGAC...............................................................................gcgGCC.UG..........cGACCGUU-.........................GAA.CCUG-.U.CCGG.GUAAU...............................G.CCGGCG.AAGG.AA....GUGAGUAUUC
NZ_AAAS03000003.1/7626-7721        GCAGCCUGCUG..G.GGG.AGUUCUUC--..........................................................................................................................................................................-GAGAACUGAGA.CGGGCACC-..................................................................................GCC.CG...........AACCCUUA.........................CCA.CCUGA.U.CCGG.GUAAU...............................G.CCGGCG.UAGG.GA....AGCGGCCAGA
NC_002978.6/463803-463708          UACACGCAUUA..G.GGG.UGCUCUAG--..........................................................................................................................................................................-AAAAGCUGAGA.GUACAUAAA..................................................................................-GU.AC...........AACCCUUU.........................GAA.CCUGA.U.AUUG.UUAAA...............................G.CAAGCG.UAGG.GA....AAUAUAUGUA
NC_006085.1/186523-186619          GAGCAACGACA..G.GGG.AGCAUCGUC-..........................................................................................................................................................................-GGAUGCUGAGAgUGGGCACC-..................................................................................GCC.CA...........GACCCUC-.........................GAA.CCUGA.A.CCGG.UUAGG...............................A.CCGGCG.UAGG.GA....GUCGGGCUCU
NC_002663.1/444121-444206          GACUCUUAGUC..G.GGG.UGCUAUUGC-..........................................................................................................................................................................-GUUAGCUGAGA.---------..................................................................................---.--........ugaUACCCGU-.........................GAA.CCUGA.U.GCAG.UUAAU...............................A.CUGACG.UAGG.AA....ACUAGCAGUC
NC_003228.3/2983140-2983225        GUAAAGACAAA..G.GGG.UGCCACCC--..........................................................................................................................................................................-GGUGGCUGAGA.---------..................................................................................---.--........uuaUACCCUAA.........................GAA.CCUGA.U.GCAG.UUAGU...............................A.CUGCCG.AAGG.GA....UUGUGUAUUU
NC_006347.1/2909526-2909611        GUAAAGACAAA..G.GGG.UGCCACCC--..........................................................................................................................................................................-GGUGGCUGAGA.---------..................................................................................---.--........uuaUACCCUAA.........................GAA.CCUGA.U.GCAG.UUAGU...............................A.CUGCCG.AAGG.GA....UUGUGUAUUU
NC_006155.1/350736-350618          AGACUCUUGUC..G.GAG.UGCCUAGCACcugcuuuuuuaggaaagcaaa.....................................................................................................................................................CGCAGGCUGAGA.CCGUUAAUU..................................................................................--C.GG...........GAUCCGCG.........................GAA.CCUGA.U.CGGG.UUAAU...............................A.CCCGCG.AAGG.GA....ACAAGAGUAA
NC_000911.1/2999078-2999166        UGCCAUAGCUA..G.GGG.UGUCUAGAAA..........................................................................................................................................................................GCUAGGCUGAGA.---------..................................................................................---.--.........aaAACCCUUA.........................GAA.CCUGAgA.CUGG.GUAAU...............................A.CCAGCG.GAGG.GA....AGCUCACCAU
NC_002937.3/2184870-2184777        UCAGUCAGCUA..G.GGG.AGCCUU----..........................................................................................................................................................................--CGGGCUGAGAgUGGGCACGU..................................................................................-CC.CA...........GACCCUGU.........................GAA.CCUGA.C.GCAG.UUCAC...............................A.CUGCCG.UAGG.GA....AGCUGAGCGC
NC_003143.1/4190343-4190461        AGGCUCUUGUC..G.GAG.UGCCUAGCACcugcuuuuuuaggaaagcaaa.....................................................................................................................................................CGCAGGCUGAGA.CCGUUAAUU..................................................................................--C.GG...........GAUCCGCG.........................GAA.CCUGA.U.CGGG.UUAAU...............................A.CCCGCG.AAGG.GA....ACAAGAGUAA
NC_004088.1/555372-555254          AGGCUCUUGUC..G.GAG.UGCCUAGCACcugcuuuuuuaggaaagcaaa.....................................................................................................................................................CGCAGGCUGAGA.CCGUUAAUU..................................................................................--C.GG...........GAUCCGCG.........................GAA.CCUGA.U.CGGG.UUAAU...............................A.CCCGCG.AAGG.GA....ACAAGAGUAA
NC_005810.1/3451026-3451144        AGGCUCUUGUC..G.GAG.UGCCUAGCACcugcuuuuuuaggaaagcaaa.....................................................................................................................................................CGCAGGCUGAGA.CCGUUAAUU..................................................................................--C.GG...........GAUCCGCG.........................GAA.CCUGA.U.CGGG.UUAAU...............................A.CCCGCG.AAGG.GA....ACAAGAGUAA
NC_004431.1/2476104-2476015        CCAAACGACUC..G.GGG.UGCCCUUCUUug........................................................................................................................................................................UGAAGGCUGAGA.---------..................................................................................---.--.........aaUACCCGUA.........................UCA.CCUGA.U.CUGG.AUAAU...............................G.CCAGCG.UAGG.GA....AGUCACGGAC
NZ_AAIT01000010.1/164659-164535    GGCGCCACCAA..G.GGG.AGCCCCGGC-..........................................................................................................................................................................AAGGGGCUGAGAaACCGCUGGC.........................................................cucgaucgucccggcgacgggcggcGCG.GU...........GACCCUUU.........................GAA.CCUGA.C.CCGG.AUCAU...............................G.CCGGCG.GAGG.AA....UGGGACAGAU
NC_006087.1/1470316-1470213        GCUUCUGAACA..C.GGG.AGUCCGGUGA..........................................................................................................................................................................GCCGGGCUGAGAgGAAGCUUAU..............................................................................ccaaGCU.UC...........GACCGUC-.........................GAA.CCUGA.U.CUGG.GUCAU...............................G.CCAGCG.CAGG.GA....GGCUACUCGC
NC_002737.1/482956-482867          UAUUUCACAAA..G.GAG.UGCU------..........................................................................................................................................................................--UUGGCUGAGA.UCGCAAU--..................................................................................UGC.GA...........AAUCCUGA.........................GGA.CCUGA.U.CUUG.UUAGU...............................A.CAAGCG.UAGG.GA....UUGUGACCAA
NC_003485.1/531498-531409          UAUUUCACAAA..G.GAG.UGCU------..........................................................................................................................................................................--UUGGCUGAGA.UCGCAAU--..................................................................................UGC.GA...........AAUCCUGA.........................GGA.CCUGA.U.CUUG.UUAGU...............................A.CAAGCG.UAGG.GA....UUGUGACCAA
NC_004070.1/464992-464903          UAUUUCACAAA..G.GAG.UGCU------..........................................................................................................................................................................--UUGGCUGAGA.UCGCAAU--..................................................................................UGC.GA...........AAUCCUGA.........................GGA.CCUGA.U.CUUG.UUAGU...............................A.CAAGCG.UAGG.GA....UUGUGACCAA
NC_004606.1/1431750-1431839        UAUUUCACAAA..G.GAG.UGCU------..........................................................................................................................................................................--UUGGCUGAGA.UCGCAAU--..................................................................................UGC.GA...........AAUCCUGA.........................GGA.CCUGA.U.CUUG.UUAGU...............................A.CAAGCG.UAGG.GA....UUGUGACCAA
NC_006086.1/510790-510701          UAUUUCACAAA..G.GAG.UGCU------..........................................................................................................................................................................--UUGGCUGAGA.UCGCAAU--..................................................................................UGC.GA...........AAUCCUGA.........................GGA.CCUGA.U.CUUG.UUAGU...............................A.CAAGCG.UAGG.GA....UUGUGACCAA
NZ_AAFV01000105.1/879-968          UAUUUCACAAA..G.GAG.UGCU------..........................................................................................................................................................................--UUGGCUGAGA.UCGCAAU--..................................................................................UGC.GA...........AAUCCUGA.........................GGA.CCUGA.U.CUUG.UUAGU...............................A.CAAGCG.UAGG.GA....UUGUGACCAA
NC_004113.1/322901-322992          ACGACAUGCUA..G.GGG.UGUCUGCGGUcac.......................................................................................................................................................................AGCAGGCUGAGA.---------..................................................................................---.--........gcaAACCCUUA.........................GAA.CCUGA.A.CCAG.AUCAU...............................G.CUGGCG.CAGG.GA....AGCUGUCUAG
NC_005085.1/3448483-3448396        CCCUGUCACCG..G.GGG.UGCCCGCCA-..........................................................................................................................................................................UGCGGGCUGAGA.---------..................................................................................---.--.........gaCACCCUGA.........................GAA.CCUGA.U.CUGG.AUCAU...............................G.CCAGCG.GAGG.GA...gCGUGAUGAAG
NC_003030.1/3156266-3156125        UAUUUUAGCUA..G.GGG.UGCCUUUUAAggcuuuuauaguugauaucauuaaaaauauuuaacuaauaaaagac............................................................................................................................UUUAGGCUGAGA.GGAGAAA--..................................................................................--U.CC...........AACCCUUU.........................GAA.CUUGA.U.GUAG.UUAAU...............................A.CUACCG.UAGG.GA....AGCAGUGCAU
NC_000913.2/2183454-2183365        CCAAACGACUC..G.GGG.UGCCCUUCUGcg........................................................................................................................................................................UGAAGGCUGAGA.---------..................................................................................---.--.........aaUACCCGUA.........................UCA.CCUGA.U.CUGG.AUAAU...............................G.CCAGCG.UAGG.GA....AGUCACGGAC
NC_002655.2/2929184-2929095        CCAAACGACUC..G.GGG.UGCCCUUCUGcg........................................................................................................................................................................UGAAGGCUGAGA.---------..................................................................................---.--.........aaUACCCGUA.........................UCA.CCUGA.U.CUGG.AUAAU...............................G.CCAGCG.UAGG.GA....AGUCACGGAC
NC_002695.1/2858965-2858876        CCAAACGACUC..G.GGG.UGCCCUUCUGcg........................................................................................................................................................................UGAAGGCUGAGA.---------..................................................................................---.--.........aaUACCCGUA.........................UCA.CCUGA.U.CUGG.AUAAU...............................G.CCAGCG.UAGG.GA....AGUCACGGAC
NC_004337.1/2190955-2190866        CCAAACGACUC..G.GGG.UGCCCUUCUGcg........................................................................................................................................................................UGAAGGCUGAGA.---------..................................................................................---.--.........aaUACCCGUA.........................UCA.CCUGA.U.CUGG.AUAAU...............................G.CCAGCG.UAGG.GA....AGUCACGGAC
NC_004741.1/2172479-2172390        CCAAACGACUC..G.GGG.UGCCCUUCUGcg........................................................................................................................................................................UGAAGGCUGAGA.---------..................................................................................---.--.........aaUACCCGUA.........................UCA.CCUGA.U.CUGG.AUAAU...............................G.CCAGCG.UAGG.GA....AGUCACGGAC
NZ_AABF02000046.1/7226-7130        AUAUAUGUACU..G.GGG.AGCUA-----..........................................................................................................................................................................--UAUGCUGAGA.UUAGAACCU..............................................................................uuuuUCU.UA...........GACCCAUA.........................GUA.CCUGA.U.UUGG.AUAAU...............................G.CCAACG.AAGG.GA....GUACCACCUU
NC_004605.1/128021-127921          GCGAAAUAGUC..G.GGG.GGCCACGUGAuaag......................................................................................................................................................................CGUUGGCUGAGA.UCGAAA---..................................................................................UUC.GA...........GACCCGUU.........................GAA.CCUGA.U.UCAG.UUAGC...............................A.CUGACG.UAGG.GA....ACUAUGCGCG
NC_004445.1/16666-16554            AGUCCCUGUCA..G.GGG.AGUCUCGCCA..........................................................................................................................................................................GAGAGACUGAGAgGCUAAUAGC......................................................................gauuuucgcggcUUA.GC...........GACCCUUA.........................GAA.CCUGA.C.CCAG.CUGAU...............................A.CUGGCG.UAGG.AA....GACUCGUAUC
NC_004834.1/16639-16527            AGUCCCUGUCA..G.GGG.AGUCUCGCCA..........................................................................................................................................................................GAGAGACUGAGAgGCUAAUAGC......................................................................gauuuucgcggcUUA.GC...........GACCCUUA.........................GAA.CCUGA.C.CCAG.CUGAU...............................A.CUGGCG.UAGG.AA....GACUCGUAUC
NZ_AAGP01000030.1/25584-25483      UUCUCACGACA..G.GGG.AGCGCCGAUA..........................................................................................................................................................................GGGGCGCUGAGAgUGCAGAUGA................................................................................agCUG.CA...........GACCCUC-.........................GAA.CCUGA.U.GCGG.CUAGC...............................A.CCGCCG.AAGG.AA....GUCGAGACUC
NZ_AAGR01000021.1/43-133           ACCUUCACAAA..G.GGG.AGCCA-----..........................................................................................................................................................................--UUGGCUGAGAaCGGGGAAA-..................................................................................-CC.CG...........GACCCUUC.........................GAA.CCUG-.U.-UCG.UUAAU...............................G.CGAGCG.UAGG.GA...uUUGUGAAUGG
NC_003028.1/684648-684729          UAAAGACAUUU..G.GGG.UGCUU-----..........................................................................................................................................................................--UAGGCUGAGA.---------..................................................................................---.--........ugaUACCCAUU.........................GAA.CCUGA.U.ACAG.UUAAG...............................A.CUGGCG.AAGG.GA....AAUGUGAAAU
NC_003098.1/639235-639316          UAAAGACAUUU..G.GGG.UGCUU-----..........................................................................................................................................................................--UAGGCUGAGA.---------..................................................................................---.--........ugaUACCCAUU.........................GAA.CCUGA.U.ACAG.UUAAG...............................A.CUGGCG.AAGG.GA....AAUGUGAAAU
NZ_AAGY01000076.1/7650-7569        UAAAGACAUUU..G.GGG.UGCUU-----..........................................................................................................................................................................--UAGGCUGAGA.---------..................................................................................---.--........ugaUACCCAUU.........................GAA.CCUGA.U.ACAG.UUAAG...............................A.CUGGCG.AAGG.GA....AAUGUGAAAU
NZ_AABO02000004.1/138142-138225    CCGACUUAGUC..G.GGG.UGCUGAU---..........................................................................................................................................................................-AACAGCUGAGA.---------..................................................................................---.--........uaaUACCCGU-.........................GAA.CCUGA.U.ACAG.UUAAU...............................A.CUGACG.UAGG.AA....ACUAAUGGUC
NZ_AACJ01000007.1/47296-47213      CCGACUUAGUC..G.GGG.UGCUGAU---..........................................................................................................................................................................-AACAGCUGAGA.---------..................................................................................---.--........uaaUACCCGU-.........................GAA.CCUGA.U.ACAG.UUAAU...............................A.CUGACG.UAGG.AA....ACUAAUGGUC
NC_002946.2/1981304-1981207        GCCUUCUUGUC..G.GAG.UGCCGCCCGCc.........................................................................................................................................................................GGGCGGCUGAGA.UUGCGAAA-..................................................................................-GC.AA...........AAUCCGUA.........................GAA.CCUG-.U.CGGG.GUAAU...............................G.CCUGCG.UAGG.AA....ACAAAACCUC
NC_006905.1/120814-120722          CCGAACUCAAC..G.GGG.UGC-CGCGCUcaug......................................................................................................................................................................CGCGCGCUGAGA.---------..................................................................................---.--........aaaUACCCGUC.........................GAA.CCUGA.U.CCGG.AUAAU...............................G.CCGGCG.AAGG.GA...uUUGAGGUUAC
NC_005966.1/278008-277886          GCAUGCUUGAC..G.GAG.CGCGAGUAAC..........................................................................................................................................................................AACUCGCUGAGA.UUGGGUAAA...........................................................ucuguuuuuugaacugauuugauCCC.AA...........GUACCGUU.........................GAA.CCUGA.U.CAGG.UUAAU...............................A.CCUGCG.UAGG.AA....UCAAGUCAUC
NZ_AAFA01000059.1/1464-1552        AUAUACACAAA..G.GAG.UGCU------..........................................................................................................................................................................--UCGGCUGAGA.UCGCAAC--..................................................................................UGC.GA...........AAUCCUC-.........................GAA.CCUGA.U.CUAG.UUAAA...............................A.CUAGCG.UAGG.AA....UUGUGUGCUU
NC_005126.1/705796-705699          GCCAUCUCAAC..G.GGG.UGCUGGCUGUuuaaaaca..................................................................................................................................................................GCCUUGCUGAGA.---------..................................................................................---.--........guaAACCCGCC.........................GAA.CCUGA.U.CCGG.CUAAU...............................A.CCGGCG.UAGG.GA...uUUGAGCUGCU
NC_004547.2/3578493-3578404        GUACAUGACUC..G.GGG.UGCCCUUCUUug........................................................................................................................................................................UGAAGGCUGAGA.---------..................................................................................---.--.........aaUACCCGUA.........................CCA.CCUGA.U.CUGG.AUAAU...............................G.CCAGCG.UAGG.GA....AGUCACGGUA
NZ_AAEH02000055.1/48245-48360      ACGACGAAACA..G.GGG.UGCUUCGAGUgcggccauggguaguuccgggcaacgcu..............................................................................................................................................GCGAGGCUGAGA.---------..................................................................................---.--.........aaGACCCUUC.........................GCA.CCCGA.U.CCGG.GUAAU...............................A.CCGGCG.AGGG.AA....GUUUCUGAUC
NC_002516.1/5583870-5583741        GGGUUCUUGUC..G.GGG.UGCCCUAUAC..........................................................................................................................................................................GAGGGGCUGAGA.UCGGAUAGU..................................................................................UCC.GG...........AUCCCGUU.........................GAA.CCUGA.U.CGGG.CUAGC.guccgguuccgccucgcgcggaccgcagcaA.CCCGCG.UAGG.GA....ACAAGAUGUC
NZ_AABQ07000004.1/314259-314130    GGGUUCUUGUC..G.GGG.UGCCCUAUAC..........................................................................................................................................................................GAGGGGCUGAGA.UCGGAUAGU..................................................................................UCC.GG...........AUCCCGUU.........................GAA.CCUGA.U.CGGG.CUAGC.guccgguuccgccucgcgcggaccgcagcaA.CCCGCG.UAGG.GA....ACAAGAUGUC
NC_003047.1/3532865-3532971        GCUGCUCUAAC..G.GGG.UGCCCUGGCCggcuuugcga................................................................................................................................................................CCAUGGCUGAGA.GGCUUCG--..................................................................................-AG.CC...........AACCCGCG.........................GAA.CCUGA.U.CCGG.CUCAU...............................A.CCGGCG.GAGG.GA....UUAGAAGCGA
NC_004722.1/413885-413980          AAUUAAGGACC..G.GGG.AGCCAA----..........................................................................................................................................................................--UUGGCUGAGAgGAUGUAAGU................................................................................aaACA.UC...........GACCCUC-.........................-AA.CCUGA.U.CUGG.AUAAU...............................G.CCAGCG.UAGG.GA...gUUACUUAAAG
NZ_AAHI01000026.1/52217-52333      ACGACGAAACA..G.GGG.UGCUUCGUGGcgcggccggcagauguuccgggcagcgcg.............................................................................................................................................GCGAGGCUGAGA.---------..................................................................................---.--.........aaGACCCUUC.........................GCA.CCCGA.U.CCGG.GUAAU...............................A.CCGGCG.AGGG.AA....GUUUCUGAUC
NZ_AAHL01000010.1/79414-79298      ACGACGAAACA..G.GGG.UGCUUCGUGGcgcggccggcagauguuccgggcagcgcg.............................................................................................................................................GCGAGGCUGAGA.---------..................................................................................---.--.........aaGACCCUUC.........................GCA.CCCGA.U.CCGG.GUAAU...............................A.CCGGCG.AGGG.AA....GUUUCUGAUC
NC_005042.1/1627739-1627644        AAAUAUCACUA..G.GGG.UGCCUACAAGcuauugc...................................................................................................................................................................UUUUGGCUGAGA.---------..................................................................................---.--........ucaCACCCUCU.........................GAA.CCUGA.U.UCGG.UUUAU...............................A.CCGUCG.AAGG.AA....AGUGAAAGAG
NZ_AADX02000003.1/7710-7806        GACCUAACCUA..G.GGG.AGCCGCU---..........................................................................................................................................................................-UGCGGCUGAGAaAUGACAACC..................................................................................GUC.AU...........GACCCUUA.........................AUA.CUUGA.U.CCAG.ACCAU...............................G.CUGGCG.AAAG.GA....AGGAAACAAC
NC_002663.1/1459568-1459472        GCACUUUAGUC..G.GGG.UGCUUUGUAAccaaauugu.................................................................................................................................................................ACAAAGCUGAGA.---------..................................................................................---.--........ugaUACCCGU-.........................GAA.CCUGA.U.ACAG.CUAAC...............................A.CUGACG.UAGG.AA....ACUAAUUAUG
NC_003450.3/741181-741081          ACUAGUGACAC..G.GGG.UGCAAAAGCAcuuuaaaaaag...............................................................................................................................................................CUUUCGCUGAGA.---------..................................................................................---.--........uuaCACCCGUC.........................GAA.CCUGA.U.CCAG.UUAGU...............................A.CUGGCG.AAGG.GA...cUGUCGCAUUG
NC_006958.1/742654-742554          ACUAGUGACAC..G.GGG.UGCAAAAGCAcuuuaaaaaag...............................................................................................................................................................CUUUCGCUGAGA.---------..................................................................................---.--........uuaCACCCGUC.........................GAA.CCUGA.U.CCAG.UUAGU...............................A.CUGGCG.AAGG.GA...cUGUCGCAUUG
NC_002570.2/2798924-2799023        GGAAUCCACUA..G.GGG.UGCAA-----..........................................................................................................................................................................--ACCGCUGAGA.GAGAUGUUU............................................................................uuuagcAUC.UU...........AACCCUCAu........................UCA.CCUGA.U.CUAG.GUAAU...............................A.CUAGCG.AAGG.GA....AGUGGCCAUC
NC_003909.8/506312-506407          AAUUAAGGACC..G.GGG.AGCCAA----..........................................................................................................................................................................--UUGGCUGAGAgGAUGUGAGU................................................................................aaACA.UC...........GACCCUC-.........................-AA.CCUGA.U.CUGG.AUAAU...............................G.CCAGCG.UAGG.GA...gUUACUUAAAG
NZ_AAEK01000015.1/88953-88858      AAUUAAGGACC..G.GGG.AGCCAA----..........................................................................................................................................................................--UUGGCUGAGAgGAUGUAAAC................................................................................aaACA.UC...........GACCCUC-.........................-AA.CCUGA.U.CUGG.AUAAU...............................G.CCAGCG.UAGG.GA...gUUACUUAAAG
NZ_AAHG01000017.1/15030-14894      UUGAUACGACA..G.GGG.AGCGUCGCCGucgggcaucacuggaacauuuccagggaaccggagg......................................................................................................................................CGGGCGCUGAGAgUGCGGACAG..................................................................................CCG.CA...........GACCCUC-.........................GAA.CCUGA.U.CCGG.UUAGU...............................A.CCGGCGcAAGG.GA....GUCGAGUUCU
NC_002578.1/470047-469948          CUGGUGUGGUG..G.GGG.AGCUCCAUA-..........................................................................................................................................................................-AGGGGCUGAGAgGAUCCGGAU..................................................................................GGA.UC...........GAUCCCUG.........................GAA.CCUGA.U.CCGG.GUAAU...............................A.CCGGCG.GAGG.GA...aAUUAUGGAAA
NC_002977.5/2895493-2895583        CCGUAAGGCUG..G.GGG.UGCCUGGCGAaug.......................................................................................................................................................................GCCGGGCUGAGA.---------..................................................................................---.--.........gaCACCCUUC.........................GAA.CCUGA.U.CCGG.CUGAU...............................A.CCGGCG.UAGG.GA....AGCUGAGCUU
NC_003997.3/399319-399414          AAUUAAGGACC..G.GGG.AGCCAA----..........................................................................................................................................................................--UUGGCUGAGAgGAUGUGAGC................................................................................aaACA.UC...........GACCCUC-.........................-AA.CCUGA.U.CUGG.AUAAU...............................G.CCAGCG.UAGG.GA...gUUACUUAAAG
NC_005945.1/399332-399427          AAUUAAGGACC..G.GGG.AGCCAA----..........................................................................................................................................................................--UUGGCUGAGAgGAUGUGAGC................................................................................aaACA.UC...........GACCCUC-.........................-AA.CCUGA.U.CUGG.AUAAU...............................G.CCAGCG.UAGG.GA...gUUACUUAAAG
NC_005957.1/423300-423395          AAUUAAGGACC..G.GGG.AGCCAA----..........................................................................................................................................................................--UUGGCUGAGAgGAUGUGAGC................................................................................aaACA.UC...........GACCCUC-.........................-AA.CCUGA.U.CUGG.AUAAU...............................G.CCAGCG.UAGG.GA...gUUACUUAAAG
NC_006274.1/416692-416787          AAUUAAGGACC..G.GGG.AGCCAA----..........................................................................................................................................................................--UUGGCUGAGAgGAUGUGAGC................................................................................aaACA.UC...........GACCCUC-.........................-AA.CCUGA.U.CUGG.AUAAU...............................G.CCAGCG.UAGG.GA...gUUACUUAAAG
NC_007530.2/399319-399414          AAUUAAGGACC..G.GGG.AGCCAA----..........................................................................................................................................................................--UUGGCUGAGAgGAUGUGAGC................................................................................aaACA.UC...........GACCCUC-.........................-AA.CCUGA.U.CUGG.AUAAU...............................G.CCAGCG.UAGG.GA...gUUACUUAAAG
NZ_AAAC02000001.1/916207-916302    AAUUAAGGACC..G.GGG.AGCCAA----..........................................................................................................................................................................--UUGGCUGAGAgGAUGUGAGC................................................................................aaACA.UC...........GACCCUC-.........................-AA.CCUGA.U.CUGG.AUAAU...............................G.CCAGCG.UAGG.GA...gUUACUUAAAG
NZ_AAEN01000023.1/140442-140537    AAUUAAGGACC..G.GGG.AGCCAA----..........................................................................................................................................................................--UUGGCUGAGAgGAUGUGAGC................................................................................aaACA.UC...........GACCCUC-.........................-AA.CCUGA.U.CUGG.AUAAU...............................G.CCAGCG.UAGG.GA...gUUACUUAAAG
NZ_AAEO01000030.1/153881-153976    AAUUAAGGACC..G.GGG.AGCCAA----..........................................................................................................................................................................--UUGGCUGAGAgGAUGUGAGC................................................................................aaACA.UC...........GACCCUC-.........................-AA.CCUGA.U.CUGG.AUAAU...............................G.CCAGCG.UAGG.GA...gUUACUUAAAG
NZ_AAEP01000046.1/105771-105866    AAUUAAGGACC..G.GGG.AGCCAA----..........................................................................................................................................................................--UUGGCUGAGAgGAUGUGAGC................................................................................aaACA.UC...........GACCCUC-.........................-AA.CCUGA.U.CUGG.AUAAU...............................G.CCAGCG.UAGG.GA...gUUACUUAAAG
NZ_AAEQ01000043.1/88646-88551      AAUUAAGGACC..G.GGG.AGCCAA----..........................................................................................................................................................................--UUGGCUGAGAgGAUGUGAGC................................................................................aaACA.UC...........GACCCUC-.........................-AA.CCUGA.U.CUGG.AUAAU...............................G.CCAGCG.UAGG.GA...gUUACUUAAAG
NZ_AAER01000042.1/134375-134280    AAUUAAGGACC..G.GGG.AGCCAA----..........................................................................................................................................................................--UUGGCUGAGAgGAUGUGAGC................................................................................aaACA.UC...........GACCCUC-.........................-AA.CCUGA.U.CUGG.AUAAU...............................G.CCAGCG.UAGG.GA...gUUACUUAAAG
NZ_AAES01000043.1/105441-105536    AAUUAAGGACC..G.GGG.AGCCAA----..........................................................................................................................................................................--UUGGCUGAGAgGAUGUGAGC................................................................................aaACA.UC...........GACCCUC-.........................-AA.CCUGA.U.CUGG.AUAAU...............................G.CCAGCG.UAGG.GA...gUUACUUAAAG
NZ_AABJ03000005.1/70020-69938      CAUCAAAAUCU..G.GGG.UGCCCA----..........................................................................................................................................................................--AGGGCUGAGA.---------..................................................................................---.--........cuaUACCCACA.........................UAA.CCUGA.U.CUAG.UUCGU...............................A.CUAGCG.UAGG.GA....GAUUACUUGA
NC_002677.1/377385-377489          AAAAAACCACG..C.GGG.AGCACACACCa.........................................................................................................................................................................AGUGCGCUGAGAgGACGGAUCG...............................................................................gggCCG.UC...........GACCGUAU.........................GAA.CCUGA.-.CCGG.GUAAU...............................G.CCGGCG.UAGG.GA...gAUGAAUAAUG
NZ_AABJ03000002.1/60299-60213      UACUUCUAUCU..G.GGG.UGCCUUUACUu.........................................................................................................................................................................UUAAGGCUGAGA.---------..................................................................................---.--.........uuUACCCAUC.........................GAA.CCUG-.U.-AGG.UUAAU...............................A.CCUGCG.UAGG.GA....GAUAGCGAAA
NC_003197.1/126801-126709          CCGAACUCAAC..G.GGG.UGC-CGCGCUcaug......................................................................................................................................................................CGCGCGCUGAGA.---------..................................................................................---.--........aaaUACCCGUC.........................GAA.CCUGA.U.CCGG.AUAAU...............................G.CCGGCG.AAGG.GA...uUUGAGGCUAC
NC_003198.1/128216-128124          CCGAACUCAAC..G.GGG.UGC-CGCGCUcaug......................................................................................................................................................................CGCGCGCUGAGA.---------..................................................................................---.--........aaaUACCCGUC.........................GAA.CCUGA.U.CCGG.AUAAU...............................G.CCGGCG.AAGG.GA...uUUGAGGCUAC
NC_004631.1/128207-128115          CCGAACUCAAC..G.GGG.UGC-CGCGCUcaug......................................................................................................................................................................CGCGCGCUGAGA.---------..................................................................................---.--........aaaUACCCGUC.........................GAA.CCUGA.U.CCGG.AUAAU...............................G.CCGGCG.AAGG.GA...uUUGAGGCUAC
NC_006511.1/128305-128213          CCGAACUCAAC..G.GGG.UGC-CGCGCUcaug......................................................................................................................................................................CGCGCGCUGAGA.---------..................................................................................---.--........aaaUACCCGUC.........................GAA.CCUGA.U.CCGG.AUAAU...............................G.CCGGCG.AAGG.GA...uUUGAGGCUAC
NC_003143.1/3197151-3197054        CAUUCUGACUC..G.GGG.UGCCUGCCACaaugcggug.................................................................................................................................................................GUAAGGCUGAGA.---------..................................................................................---.--........gauGACCCGUA.........................UUA.CCUGA.U.CUGG.AUUAU...............................G.CCAGCG.UAGG.GA....AGUCUCGGCA
NC_004088.1/1522876-1522973        CAUUCUGACUC..G.GGG.UGCCUGCCACaaugcggug.................................................................................................................................................................GUAAGGCUGAGA.---------..................................................................................---.--........gauGACCCGUA.........................UUA.CCUGA.U.CUGG.AUUAU...............................G.CCAGCG.UAGG.GA....AGUCUCGGCA
NC_005810.1/3027837-3027740        CAUUCUGACUC..G.GGG.UGCCUGCCACaaugcggug.................................................................................................................................................................GUAAGGCUGAGA.---------..................................................................................---.--........gauGACCCGUA.........................UUA.CCUGA.U.CUGG.AUUAU...............................G.CCAGCG.UAGG.GA....AGUCUCGGCA
NC_006155.1/3340719-3340622        CAUUCUGACUC..G.GGG.UGCCUGCCACaaugcggug.................................................................................................................................................................GUAAGGCUGAGA.---------..................................................................................---.--........gauGACCCGUA.........................UUA.CCUGA.U.CUGG.AUUAU...............................G.CCAGCG.UAGG.GA....AGUCUCGGCA
NZ_AAHZ01000012.1/105220-105319    GUCUCUGGAUA..G.GGG.UGCCCGCCGAccgu......................................................................................................................................................................GGCGGGCUGAGA.GCGCCC---..................................................................................GGC.GC...........AACCCUG-.........................GAA.CCUGA.U.CCGG.UUAAC...............................A.CCGGCG.GAGG.AA....ACGCCAGAGC
NC_003112.1/2161704-2161612        ACAUUGAAACA..G.GGG.UGCUGCCUGAuguuu.....................................................................................................................................................................AGGCGGCUGAGA.---------..................................................................................---.--.........aaUACCCUUU.........................ACA.CCCGA.U.CGGG.AUAAU...............................A.CCUGCG.UGGG.GA....GUUUUCACGG
NC_004369.1/1474220-1474117        GGCAGUCCCCA..C.GGG.CGCCCGAGC-..........................................................................................................................................................................-ACGGGCUGAGA.UCGCGCUGA............................................................................uugcugCGC.GA..........gCACCGUUC.........................GAA.CCUG-.U.CCGG.UUAGU...............................A.CCGGCG.AAGG.AA....GAGAGGAAUG
NZ_AADW02000009.1/20239-20140      GAAGACCGCAA..G.GGG.UGUCGCGUC-..........................................................................................................................................................................AAGCGGCUGAGA.GAAGUGAUU................................................................................ggACU.UU...........AACCCUUC.........................GAA.CCUG-.U.UCCG.UUCAG...............................A.CGGACG.UAGG.GA....UGUGGCGCAC
NC_002946.2/2011274-2011366        ACAUCGAAACA..G.GGG.UGCUGCCUGAuguuc.....................................................................................................................................................................AGGCGGCUGAGA.---------..................................................................................---.--.........aaUACCCUUU.........................ACA.CCCGA.U.CGGG.AUAAU...............................A.CCUGCG.UGGG.GA....GUUUUCACGG
NC_003116.1/365583-365675          ACAUCGAAACA..G.GGG.UGCUGCCUGAuguuc.....................................................................................................................................................................AGGCGGCUGAGA.---------..................................................................................---.--.........aaUACCCUUU.........................ACA.CCCGA.U.CGGG.AUAAU...............................A.CCUGCG.UGGG.GA....GUUUUCACGG
NZ_AAGP01000036.1/47955-48057      CACGACCCCAC..G.G-G.AGCCUUCUG-..........................................................................................................................................................................AAGAGGCUGAGA.UCAGGCUGA.............................................................................aaccgCCU.GA...........GA-CCGUA.........................GAA.CCUGA.U.CCGG.UUGAU...............................A.CCGGCG.UAGG.AA...gUGAGGACUGC
NC_005072.1/1543261-1543170        AAAUAUAACUA..G.GGG.UGCUAAGUCAauu.......................................................................................................................................................................ACUUAGCUGAGA.---------..................................................................................---.--........ucaUACCCUUC.........................GAA.CCUGA.A.ACAG.UUAAA...............................A.CUGACG.CAGG.AA....AGUUUCAAUU
NC_004459.1/721886-721768          AACCACUCAUC..G.GGG.CGCUUAACUGugguguuuuauugcaucg........................................................................................................................................................CAGUGGCUGAGA.CUAGGCAAA................................................................................ggCCU.AG...........GACCCGU-.........................AAA.CCUGA.A.CCAG.AUAAU...............................G.CUGGCG.UAGG.AA....UUGAGUCGGG
NC_005139.1/427793-427911          AACCACUCAUC..G.GGG.CGCUUAACUGugguguuuuauugcaucg........................................................................................................................................................CAGUGGCUGAGA.CUAGGCAAA................................................................................ggCCU.AG...........GACCCGU-.........................AAA.CCUGA.A.CCAG.AUAAU...............................G.CUGGCG.UAGG.AA....UUGAGUCGGG
NC_002678.2/1469030-1468924        GCCCAUCCACA..G.GGG.UGCUCCGUACgg........................................................................................................................................................................UCGGGGCUGAGAcGGGGGCGGC...............................................................................aagCCC.AC..........aGACCCUA-.........................GAA.GCUGA.U.CUGG.GUAAU...............................A.CCAGCG.GAGC.GA...gGCGGGCGAUG
NZ_AABH02000001.1/36465-36384      GUAAAUAACUA..G.GGG.CGCCAA----..........................................................................................................................................................................--UUGGCUGAGA.---------..................................................................................---.--.........agAACCCUUU.........................GAA.CCUGA.G.AUGG.AUAAU...............................G.CCAGCG.GAGG.AA....AGUGAAUUGU
NZ_AAAQ02000006.1/124647-124559    GCUGUGGACGC..G.GGG.UGCCACCCCCa.........................................................................................................................................................................GGGUGGCUGAGA.---------..................................................................................---.--........ggaCACCCGU-.........................GAA.CCUGA.U.CUAG.GUAGU...............................A.CUAGCG.GAGG.GA....CGUCCAAUUG
NZ_AABN02000006.1/6333-6432        CGCCAGUGCUG..G.GGG.GGCCUU----..........................................................................................................................................................................GUCAGGCUGAGAuUGAAGCGCA...............................................................................aagCUU.CU...........GACCCCUU.........................GAA.CCUGA.U.GCAG.UUAAC...............................A.CUGCCG.AAGG.GA....AGCCAUGAUA
NC_003997.3/752098-752203          AUAGUUUGCUA..G.GAG.AGCUGGUGU-..........................................................................................................................................................................UGCCAGCUGAGAgUAAGACCUU...............................................................................aagUCU.UU...........GAUCCUUUuua......................UUA.CCUGA.U.CUAG.AUUAU...............................G.CUAGCG.UAGG.GA....AGCAAUUCGG
NC_005945.1/751994-752099          AUAGUUUGCUA..G.GAG.AGCUGGUGU-..........................................................................................................................................................................UGCCAGCUGAGAgUAAGACCUU...............................................................................aagUCU.UU...........GAUCCUUUuua......................UUA.CCUGA.U.CUAG.AUUAU...............................G.CUAGCG.UAGG.GA....AGCAAUUCGG
NC_006274.1/742060-742165          AUAGUUUGCUA..G.GAG.AGCUGGUGU-..........................................................................................................................................................................UGCCAGCUGAGAgUAAGACCUU...............................................................................aagUCU.UU...........GAUCCUUUuua......................UUA.CCUGA.U.CUAG.AUUAU...............................G.CUAGCG.UAGG.GA....AGCAAUUCGG
NC_007530.2/752099-752204          AUAGUUUGCUA..G.GAG.AGCUGGUGU-..........................................................................................................................................................................UGCCAGCUGAGAgUAAGACCUU...............................................................................aagUCU.UU...........GAUCCUUUuua......................UUA.CCUGA.U.CUAG.AUUAU...............................G.CUAGCG.UAGG.GA....AGCAAUUCGG
NZ_AAAC02000001.1/1254089-1254194  AUAGUUUGCUA..G.GAG.AGCUGGUGU-..........................................................................................................................................................................UGCCAGCUGAGAgUAAGACCUU...............................................................................aagUCU.UU...........GAUCCUUUuua......................UUA.CCUGA.U.CUAG.AUUAU...............................G.CUAGCG.UAGG.GA....AGCAAUUCGG
NZ_AAEK01000002.1/9964-10069       AUAGUUUGCUA..G.GAG.AGCUGGUGU-..........................................................................................................................................................................UGCCAGCUGAGAgUAAGACCUU...............................................................................aagUCU.UU...........GAUCCUUUuua......................UUA.CCUGA.U.CUAG.AUUAU...............................G.CUAGCG.UAGG.GA....AGCAAUUCGG
NZ_AAEN01000010.1/401491-401386    AUAGUUUGCUA..G.GAG.AGCUGGUGU-..........................................................................................................................................................................UGCCAGCUGAGAgUAAGACCUU...............................................................................aagUCU.UU...........GAUCCUUUuua......................UUA.CCUGA.U.CUAG.AUUAU...............................G.CUAGCG.UAGG.GA....AGCAAUUCGG
NZ_AAEP01000028.1/3888-3993        AUAGUUUGCUA..G.GAG.AGCUGGUGU-..........................................................................................................................................................................UGCCAGCUGAGAgUAAGACCUU...............................................................................aagUCU.UU...........GAUCCUUUuua......................UUA.CCUGA.U.CUAG.AUUAU...............................G.CUAGCG.UAGG.GA....AGCAAUUCGG
NZ_AAEQ01000022.1/6450-6555        AUAGUUUGCUA..G.GAG.AGCUGGUGU-..........................................................................................................................................................................UGCCAGCUGAGAgUAAGACCUU...............................................................................aagUCU.UU...........GAUCCUUUuua......................UUA.CCUGA.U.CUAG.AUUAU...............................G.CUAGCG.UAGG.GA....AGCAAUUCGG
NZ_AAER01000025.1/5955-6060        AUAGUUUGCUA..G.GAG.AGCUGGUGU-..........................................................................................................................................................................UGCCAGCUGAGAgUAAGACCUU...............................................................................aagUCU.UU...........GAUCCUUUuua......................UUA.CCUGA.U.CUAG.AUUAU...............................G.CUAGCG.UAGG.GA....AGCAAUUCGG
NZ_AAES01000021.1/5964-6069        AUAGUUUGCUA..G.GAG.AGCUGGUGU-..........................................................................................................................................................................UGCCAGCUGAGAgUAAGACCUU...............................................................................aagUCU.UU...........GAUCCUUUuua......................UUA.CCUGA.U.CUAG.AUUAU...............................G.CUAGCG.UAGG.GA....AGCAAUUCGG
NZ_AABI03000001.1/462754-462853    CGCGCUCCUUA..G.GGG.AGGCUGC---..........................................................................................................................................................................-GAAGCCUGAGAcUAGUACUUA................................................................................ugUGC.UU..........aUACCCUUC.........................GAA.CCUGA.U.CCGG.UUAGU...............................A.CCGGCG.UAGG.AA....UAGGAUAAAA
NZ_AAAI03000001.1/1128627-1128721  UGGAUGAAACA..G.GGG.UGCCGUUCGGaugggcc...................................................................................................................................................................GGGCGGCUGAGA.---------..................................................................................---.--.........gaGUCCCUUC.........................GAA.CCCGA.U.CCGG.CUAGU...............................A.CCGGCG.UGGG.AA....GUUUCAAAUA
NC_003909.8/500911-501015          UACUAAACACA..U.GGG.AGUUUGUGGA..........................................................................................................................................................................UACAAACUGAGAgUAUGACUAG..............................................................................uccgUCA.UU...........GACCAUUU.........................GAA.CCUG-.U.-UGG.AUAAU...............................G.CCAGCG.UAGG.GA..gaGUGUAAAAGC
NC_003454.1/254989-254891          AACUAGUUACA..A.GGG.AGUUAAUAA-..........................................................................................................................................................................-AUUGACUGAGAaAAGGAUGUG.................................................................................aGCC.UU...........GACCUUU-.........................UGA.CCUGA.U.UUGG.AUAAU...............................G.CCAACG.UAGG.AA....GUAAAAGAGU
NZ_AABF02000072.1/5040-5138        AACUAGUUACA..A.GGG.AGUUAAUAA-..........................................................................................................................................................................-AUUGACUGAGAaAAGGAUGUG.................................................................................aGCC.UU...........GACCUUU-.........................UGA.CCUGA.U.UUGG.AUAAU...............................G.CCAACG.UAGG.AA....GUAAAAGAGU
NC_006570.1/1057441-1057347        AAAAGACAACA..G.GGG.UGCUGUUUUUauuaa.....................................................................................................................................................................AAAUGGCUGAGA.---------..................................................................................---.--........aguGACCCUUU.........................GUA.CCUGA.U.CUAA.GUAAU...............................A.UUAGCG.UAGG.GA...gUUUGUUUGGU
NC_005706.1/14680-14568            GGUUCCUGUCA..G.GGG.AGUCUCGCCA..........................................................................................................................................................................GAGAGACUGAGAgGCUGAUAGC......................................................................gauuuucgcggcUUA.GC...........GACCCUUA.........................GAA.CCUGA.C.CCAG.CUGAU...............................A.CUGGCG.UAGG.AA....GACUCGUAUC
NZ_AAEW01000047.1/10879-10783      GAUGGCUGCUG..G.GGG.AGUGA-----..........................................................................................................................................................................--UUCACUGAGA.GCUCUGUUA..............................................................................gauuGGA.GC...........GACCCUUG.........................GAA.CCUGA.U.CCGG.AUUAU...............................A.CCGGCG.UAGG.GA....AGCGACCUGA
NC_005957.1/743046-743151          AUAGCUUGCUA..G.GAG.AGCUGGUGU-..........................................................................................................................................................................UGCCAGCUGAGAgUAAGACCUU...............................................................................aagUCU.UU...........GAUCCUUUuua......................UUA.CCUGA.U.CUAG.AUUAU...............................G.CUAGCG.UAGG.GA....AGCAAUUCGG
NC_005071.1/178356-178452          GCAAAACACUA..G.GGG.UGCCAUUCAGcaaucgcu..................................................................................................................................................................GAGUGGCUGAGA.---------..................................................................................---.--........ucaCACCCUCC.........................GAA.CCUGA.U.ACGG.GUUGU...............................G.CCGGCG.CAGG.GA....AGUGAAAUGA
NC_003098.1/636353-636434          UAGAGACAUUU..G.GGG.UGCUU-----..........................................................................................................................................................................--UAAGCUGAGA.---------..................................................................................---.--........ugaUACCCAUU.........................GAA.CCUGA.U.ACAG.UUAAG...............................A.CUGGCG.AAGG.GA....AAUGUGAAAC
NZ_AABO02000010.1/6026-5934        CGCACUUAGUC..G.GGG.UGCUGUUUGAuuuau.....................................................................................................................................................................AGACAGCUGAGA.---------..................................................................................---.--........ugaUACCCGU-.........................GAA.CCUGA.U.ACAG.CUAAU...............................A.CUGACG.UAGG.AA....ACUAAAUUAU
NC_006300.1/631611-631525          CCUCAUUAGUC..G.GGG.UGCUGCAUU-..........................................................................................................................................................................UUGCGGCUGAGA.---------..................................................................................---.--........uaaUACCCGU-.........................GAA.CCUGA.A.ACAG.CUAAU...............................A.CUGGCG.UAGG.GA....ACUAACCGCA
NZ_AAAJ03000018.1/64881-64997      UCGACGAAACA..G.GGG.UGCUUCGCGCacgggcggcaugguuuucaugccgcggcg.............................................................................................................................................GCGAGGCUGAGA.---------..................................................................................---.--.........gaGACCCUUU.........................GCA.CCCGA.U.CCGG.GUAAU...............................A.CCGGCG.CGGG.AA....GUUUCCGGAA
NZ_AAAE01000114.1/14764-14856      UGUCCCACCUC..G.GGG.UGCCCGC---..........................................................................................................................................................................-AAGGGCUGAGA.-CGCUGCGC..................................................................................-GC.G-...........AACCCGUU.........................GAA.CCUGA.C.CCGG.UUAGG...............................A.CCGGCG.GAGG.GA....AGGUGCAUGG
NZ_AAEW01000027.1/7802-7895        GAAAAGCCCUG..G.GGG.AGUUU-----..........................................................................................................................................................................--AUUACUGAGA.GUCCUGUUG.................................................................................cGGG.AC...........GACCCUUA.........................GAA.CCUGA.U.CCGG.GUUAU...............................A.CCGGCG.UAGG.GA....AGCGGCACUU
NZ_AAAH01000537.2/1730-1638        CGUGUUCCGUA..G.GGG.CGCUUUGCGAcaaac.....................................................................................................................................................................GCGAGGCUGAGA.---------..................................................................................---.--.........ggAACCCUU-.........................GAA.CCUGA.U.CCGG.GUAAU...............................A.CCGGCG.UAGG.AA...aUCGGAACCGG
NZ_AADW02000010.1/84489-84391      AGCGACCACUA..G.GGG.AGUCAGUAG-..........................................................................................................................................................................-GCUGACUGAGA.CGACGGAGA..................................................................................CGUgCG...........GACCCUUU.........................GAA.CCUGA.U.UAAG.UUUGG...............................A.CUUACG.GAGG.GA....AGUGGCGUGA
NC_003028.1/681818-681899          UAGAGACAUUU..G.GGG.UGCUU-----..........................................................................................................................................................................--UAGGCUGAGA.---------..................................................................................---.--........uaaUACCCAUU.........................GAA.CCUGA.U.ACAG.UUAAG...............................A.CUGGCG.AAGG.GA....AAUGUGAACA
NZ_AAGY01000143.1/77-158           UAGAGACAUUU..G.GGG.UGCUU-----..........................................................................................................................................................................--UAGGCUGAGA.---------..................................................................................---.--........uaaUACCCAUU.........................GAA.CCUGA.U.ACAG.UUAAG...............................A.CUGGCG.AAGG.GA....AAUGUGAACA
NZ_AAAH01000604.2/794-688          CAGCGUGUAUG..A.GGG.AGAUCGGGGA..........................................................................................................................................................................GCCGGGCUGAGAgGAUGGUCGC............................................................................uauccaCCA.UC...........GACCUCGU.........................GAA.CCUGC.U.CUGG.GUAAU...............................G.CCAGCG.AAGG.GA....AUACACGGUG
NC_004722.1/729116-729220          AUAGUUUGCUA..G.GAG.AGCUGGUGU-..........................................................................................................................................................................UGCCAGCUGAGA.GUAGGCCGU...............................................................................aagCCU.UU...........GAUCCUUUuua......................UUA.CCUGA.U.CUAG.AUUAU...............................G.CUAGCG.UAGG.GA....AGCAAUUCGG
NC_006300.1/1517793-1517707        CUGUUCUCAAC..G.GGG.UGCUUCUUC-..........................................................................................................................................................................-GGAGGCUGAGA.---------..................................................................................---.--.........gaAACUCGUA.........................GAA.CCUGA.U.CUGA.UUAAU...............................U.ACAGCG.UAGG.GA...uUUGAGAAAGG
NC_006300.1/1375924-1376007        CGCCGUUAGUC..G.GGG.UGCUUAA---..........................................................................................................................................................................-AUUAGCUGAGA.---------..................................................................................---.--........aaaUACCCGU-.........................GAA.CCUGA.U.ACAG.UUAAC...............................A.CUGGCG.UAGG.AA....ACUAAUCAAU
NZ_AAAQ02000002.1/568740-568635    GCGAAAACCCG..C.GGG.AGCCGGGGCGga........................................................................................................................................................................ACCCGGCUGAGAgGGAGGCUGU...............................................................................ccgCCU.CC...........GACCGCA-.........................GAA.CCUGA.U.CCGG.GUCAU...............................A.CCGGCG.AAGG.GA...gUGGCGCGCCG
NC_000962.2/510326-510223          GGGUACCCACG..C.GGG.AGCGCACGCCg.........................................................................................................................................................................AGUGCGCUGAGAgGACGGCUCG...............................................................................gggCCG.UC...........GACCGUAC.........................GAA.CCUGA.-.CCGG.GUAAU...............................G.CCGGCG.UAGG.GA....GUUGCAAAUG
NC_002755.2/511775-511672          GGGUACCCACG..C.GGG.AGCGCACGCCg.........................................................................................................................................................................AGUGCGCUGAGAgGACGGCUCG...............................................................................gggCCG.UC...........GACCGUAC.........................GAA.CCUGA.-.CCGG.GUAAU...............................G.CCGGCG.UAGG.GA....GUUGCAAAUG
NC_002945.3/511345-511242          GGGUACCCACG..C.GGG.AGCGCACGCCg.........................................................................................................................................................................AGUGCGCUGAGAgGACGGCUCG...............................................................................gggCCG.UC...........GACCGUAC.........................GAA.CCUGA.-.CCGG.GUAAU...............................G.CCGGCG.UAGG.GA....GUUGCAAAUG
NC_003450.3/1371746-1371643        GGCAGUCCCCA..C.GGG.CGCCCGAGC-..........................................................................................................................................................................-ACGGGCUGAGA.UCGCGCUGA............................................................................uugcugCGC.GA..........gCACCGUUU.........................GAA.CCUG-.U.CCGG.UUAGC...............................A.CCGGCG.AAGG.AA....GAGAGGAAUG
NC_006958.1/1373213-1373110        GGCAGUCCCCA..C.GGG.CGCCCGAGC-..........................................................................................................................................................................-ACGGGCUGAGA.UCGCGCUGA............................................................................uugcugCGC.GA..........gCACCGUUU.........................GAA.CCUG-.U.CCGG.UUAGC...............................A.CCGGCG.AAGG.AA....GAGAGGAAUG
NC_006513.1/996439-996533          GCAGCUCGUUG..G.GGG.UGCCCGUGCGgcuuucg...................................................................................................................................................................CACGCGCUGAGA.---------..................................................................................---.--.........aaAACCCUUU.........................GAA.CCUGA.U.CCGG.AUCGC...............................A.CCGGCG.UAGG.GA....AACGCUUUCA
NC_003155.3/8583516-8583429        GUACCGGACAC..G.GGG.UGCCCCAUC-..........................................................................................................................................................................CGAGGGCUGAGA.---------..................................................................................---.--........ucaCACCCGUC.........................GAA.CCUGA.A.CCAG.UUCGU...............................A.CUGGCG.GAGG.GA....UGUCUUCCAU
NC_007146.1/1130519-1130599        CAAGCCUAGUC..G.GGG.UGCAA-----..........................................................................................................................................................................--UACGCUGAGA.---------..................................................................................---.--........ucaUACCCGU-.........................GAA.CCUGA.A.ACAG.UUAAU...............................A.CUGACG.UAGG.AA....ACUAGGAAUA
NZ_AADO01000001.1/138090-138010    CAAGCCUAGUC..G.GGG.UGCAA-----..........................................................................................................................................................................--UACGCUGAGA.---------..................................................................................---.--........ucaUACCCGU-.........................GAA.CCUGA.A.ACAG.UUAAU...............................A.CUGACG.UAGG.AA....ACUAGGAAUA
NC_000907.1/1082633-1082713        AAAGCCUAGUC..G.GGG.UGCAA-----..........................................................................................................................................................................--UACGCUGAGA.---------..................................................................................---.--........ucaUACCCGU-.........................GAA.CCUGA.A.ACAG.UUAAU...............................A.CUGACG.UAGG.AA....ACUAGGAAUA
NZ_AADP01000001.1/500097-500177    AAAGCCUAGUC..G.GGG.UGCAA-----..........................................................................................................................................................................--UACGCUGAGA.---------..................................................................................---.--........ucaUACCCGU-.........................GAA.CCUGA.A.ACAG.UUAAU...............................A.CUGACG.UAGG.AA....ACUAGGAAUA
NC_003997.3/393915-394017          AAUAAGCAC-A..U.GGG.AGUUUGUGGA..........................................................................................................................................................................UGCAAACUGAGAgUAUGACUAU..............................................................................uccgUCA.UU...........GACCAUUU.........................GAA.CCUG-.U.-UGG.AUAAU...............................G.CCAGCG.UAGG.GA...gAGUGUAAAAG
NC_005945.1/393928-394030          AAUAAGCAC-A..U.GGG.AGUUUGUGGA..........................................................................................................................................................................UGCAAACUGAGAgUAUGACUAU..............................................................................uccgUCA.UU...........GACCAUUU.........................GAA.CCUG-.U.-UGG.AUAAU...............................G.CCAGCG.UAGG.GA...gAGUGUAAAAG
NC_005957.1/417897-417999          AAUAAGCAC-A..U.GGG.AGUUUGUGGA..........................................................................................................................................................................UGCAAACUGAGAgUAUGACUAU..............................................................................uccgUCA.UU...........GACCAUUU.........................GAA.CCUG-.U.-UGG.AUAAU...............................G.CCAGCG.UAGG.GA...gAGUGUAAAAG
NC_006274.1/410331-410433          AAUAAGCAC-A..U.GGG.AGUUUGUGGA..........................................................................................................................................................................UGCAAACUGAGAgUAUGACUAU..............................................................................uccgUCA.UU...........GACCAUUU.........................GAA.CCUG-.U.-UGG.AUAAU...............................G.CCAGCG.UAGG.GA...gAGUGUAAAAG
NC_007530.2/393915-394017          AAUAAGCAC-A..U.GGG.AGUUUGUGGA..........................................................................................................................................................................UGCAAACUGAGAgUAUGACUAU..............................................................................uccgUCA.UU...........GACCAUUU.........................GAA.CCUG-.U.-UGG.AUAAU...............................G.CCAGCG.UAGG.GA...gAGUGUAAAAG
NZ_AAAC02000001.1/910803-910905    AAUAAGCAC-A..U.GGG.AGUUUGUGGA..........................................................................................................................................................................UGCAAACUGAGAgUAUGACUAU..............................................................................uccgUCA.UU...........GACCAUUU.........................GAA.CCUG-.U.-UGG.AUAAU...............................G.CCAGCG.UAGG.GA...gAGUGUAAAAG
NZ_AAEN01000023.1/135034-135136    AAUAAGCAC-A..U.GGG.AGUUUGUGGA..........................................................................................................................................................................UGCAAACUGAGAgUAUGACUAU..............................................................................uccgUCA.UU...........GACCAUUU.........................GAA.CCUG-.U.-UGG.AUAAU...............................G.CCAGCG.UAGG.GA...gAGUGUAAAAG
NZ_AAEO01000030.1/148478-148580    AAUAAGCAC-A..U.GGG.AGUUUGUGGA..........................................................................................................................................................................UGCAAACUGAGAgUAUGACUAU..............................................................................uccgUCA.UU...........GACCAUUU.........................GAA.CCUG-.U.-UGG.AUAAU...............................G.CCAGCG.UAGG.GA...gAGUGUAAAAG
NZ_AAEP01000046.1/100367-100469    AAUAAGCAC-A..U.GGG.AGUUUGUGGA..........................................................................................................................................................................UGCAAACUGAGAgUAUGACUAU..............................................................................uccgUCA.UU...........GACCAUUU.........................GAA.CCUG-.U.-UGG.AUAAU...............................G.CCAGCG.UAGG.GA...gAGUGUAAAAG
NZ_AAEQ01000043.1/94049-93947      AAUAAGCAC-A..U.GGG.AGUUUGUGGA..........................................................................................................................................................................UGCAAACUGAGAgUAUGACUAU..............................................................................uccgUCA.UU...........GACCAUUU.........................GAA.CCUG-.U.-UGG.AUAAU...............................G.CCAGCG.UAGG.GA...gAGUGUAAAAG
NZ_AAER01000042.1/139779-139677    AAUAAGCAC-A..U.GGG.AGUUUGUGGA..........................................................................................................................................................................UGCAAACUGAGAgUAUGACUAU..............................................................................uccgUCA.UU...........GACCAUUU.........................GAA.CCUG-.U.-UGG.AUAAU...............................G.CCAGCG.UAGG.GA...gAGUGUAAAAG
NZ_AAES01000043.1/100037-100139    AAUAAGCAC-A..U.GGG.AGUUUGUGGA..........................................................................................................................................................................UGCAAACUGAGAgUAUGACUAU..............................................................................uccgUCA.UU...........GACCAUUU.........................GAA.CCUG-.U.-UGG.AUAAU...............................G.CCAGCG.UAGG.GA...gAGUGUAAAAG
NC_006270.2/3124875-3124967        GAUGACCACAA..G.GGG.AGCCUC----..........................................................................................................................................................................--CGGGCUGAGAgUGAACGACC..................................................................................GUU.CU...........GACCCUUC.........................GAA.CCUG-.U.-UAG.UUAAU...............................G.CUGGCG.UAGG.AA....UGUGGCAAAG
NC_006322.1/3125049-3125141        GAUGACCACAA..G.GGG.AGCCUC----..........................................................................................................................................................................--CGGGCUGAGAgUGAACGACC..................................................................................GUU.CU...........GACCCUUC.........................GAA.CCUG-.U.-UAG.UUAAU...............................G.CUGGCG.UAGG.AA....UGUGGCAAAG
NC_004668.1/2676348-2676265        AAAAAACAUUU..G.GGG.UGCUGU----..........................................................................................................................................................................-UAUGGCUGAGA.---------..................................................................................---.--........ugaUACCCAUU.........................GAA.CCUGA.U.GCAG.UUAGU...............................A.CUGUCG.CAGG.GA....AAUGCCGAUU
NZ_AAEK01000015.1/94340-94237      AAUAAGCAC-A..U.GGG.AGUUUGUGGA..........................................................................................................................................................................UACAAACUGAGAgUAUGACUAA..............................................................................uccgUCA.UU...........GACCAUUU.........................GAA.CCUG-.U.-UGG.AUAAU...............................G.CCAGCG.UAGG.GA..gaAGUGUAAAAG
NC_006370.1/420522-420400          CCGUUCUCAUU..G.GGG.AGCCCGUAUUuauacagaugcacguagcaacuagag................................................................................................................................................UACAGGCUGAGA.UUGCAUC--..................................................................................-GC.AG...........AACCCACA.........................GAA.CCUGA.A.CCAG.GUCAU...............................G.CUGGCG.UAGG.AA....UUGAGAAAAG
NC_004663.1/2977734-2977823        UUCACUAAGUA..G.GGG.UGCCUUAACAu.........................................................................................................................................................................GACGGGCUGAGA.---------..................................................................................---.--........acaUACCCAUA.........................GAA.UCUGA.A.CCGG.GUAAU...............................G.CCGGCG.UAGA.GA....ACUAAUUAAU
NC_003197.1/4382698-4382480        GUUAUCUUGUC..G.GAG.UGCUAAUUUUccacaaaagcguucgugaugcgucaaggcggcaagucggugaaucuccaggagcuuacauaaguaagugacuggagugagcggacgaagccaacgaagaggcagcgcgaaggaugaagugg.................................................AAAAGGCUGAGA.CCGUUAAUU..................................................................................--C.GG...........GAUCCGCG.........................GAA.CCUGA.U.CAGG.UUAAU...............................A.CCUGCG.AAGG.GA....ACAAGAGUAA
NC_003198.1/3569836-3570054        GUUAUCUUGUC..G.GAG.UGCUAAUUUUccacaaaagcguucgugaugcgucaaggcggcaagucggugaaucuccaggagcuuacauaaguaagugacuggagugagcggacgaagccaacgaagaggcagcgcgaaggaugaagugg.................................................AAAAGGCUGAGA.CCGUUAAUU..................................................................................--C.GG...........GAUCCGCG.........................GAA.CCUGA.U.CAGG.UUAAU...............................A.CCUGCG.AAGG.GA....ACAAGAGUAA
NC_004631.1/3555495-3555713        GUUAUCUUGUC..G.GAG.UGCUAAUUUUccacaaaagcguucgugaugcgucaaggcggcaagucggugaaucuccaggagcuuacauaaguaagugacuggagugagcggacgaagccaacgaagaggcagcgcgaaggaugaagugg.................................................AAAAGGCUGAGA.CCGUUAAUU..................................................................................--C.GG...........GAUCCGCG.........................GAA.CCUGA.U.CAGG.UUAAU...............................A.CCUGCG.AAGG.GA....ACAAGAGUAA
NC_006511.1/4155004-4154786        GUUAUCUUGUC..G.GAG.UGCUAAUUUUccacaaaagcguucgugaugcgucaaggcggcaagucggugaaucuccaggagcuuacauaaguaagugacuggagugagcggacgaagccaacgaagaggcagcgcgaaggaugaagugg.................................................AAAAGGCUGAGA.CCGUUAAUU..................................................................................--C.GG...........GAUCCGCG.........................GAA.CCUGA.U.CAGG.UUAAU...............................A.CCUGCG.AAGG.GA....ACAAGAGUAA
NC_006905.1/4316273-4316055        GUUAUCUUGUC..G.GAG.UGCUAAUUUUccacaaaagcguucgugaugcgucaaggcggcaagucggugaaucuccaggagcuuacauaaguaagugacuggagugagcggacgaagccaacgaagaggcagcgcgaaggaugaagugg.................................................AAAAGGCUGAGA.CCGUUAAUU..................................................................................--C.GG...........GAUCCGCG.........................GAA.CCUGA.U.CAGG.UUAAU...............................A.CCUGCG.AAGG.GA....ACAAGAGUAA
NC_005296.1/4039380-4039511        GCCCGUUCCGA..G.GGG.GGCUCCGAC-..........................................................................................................................................................................GAGGAGCUGAGAuACCGCACGC...................................................ucgccgcuucgcuccgcgaggcacagagaccGCG.GU...........GACCCUUU.........................GAA.CCUGA.U.CCGG.GUCAU...............................G.CCGGCG.AAGG.GA...cAGGGAUGCAU
NZ_AAIE01000001.1/426279-426180    AAGUUGAU-CG..C.GGG.AGCUCCGCC-..........................................................................................................................................................................AAGGGGCUGAGAgGGCGGCUGG................................................................................ggCCG.CC...........GACCGCAG.........................GAA.CCUG-.U.CCGG.GUAAU...............................G.CCGGCG.UAGG.GA....GUCUUACAUG
NZ_AABI03000001.1/653146-653038    UCAUUCUUGUC..G.GGG.UGCUAGUUUUugugugcuuuauuugcgugcaa....................................................................................................................................................AACAGGCUGAGA.---------..................................................................................---.--.........aaAACCCGU-.........................UGA.CCUGA.U.CCGG.CUAGU...............................A.CCGGCG.UAGG.GA....ACGAGAAGAG
NC_006348.1/2819412-2819288        CCGACGAAACA..G.GGG.UGCUUCGCGCguccccggccugccgagucggcacggccggaugcgcg.....................................................................................................................................ACGAGGCUGAGA.---------..................................................................................---.--.........gaGACCCUUC.........................GCA.CCCGA.U.CCGG.GUAAU...............................A.CCGGCG.CGGG.AA....GUUUCCGAUC
NC_006350.1/3753517-3753393        CCGACGAAACA..G.GGG.UGCUUCGCGCguccccggccugccgagucggcacggccggaugcgcg.....................................................................................................................................ACGAGGCUGAGA.---------..................................................................................---.--.........gaGACCCUUC.........................GCA.CCCGA.U.CCGG.GUAAU...............................A.CCGGCG.CGGG.AA....GUUUCCGAUC
NZ_AAHM01000003.1/36830-36954      CCGACGAAACA..G.GGG.UGCUUCGCGCguccccggccugccgagucggcacggccggaugcgcg.....................................................................................................................................ACGAGGCUGAGA.---------..................................................................................---.--.........gaGACCCUUC.........................GCA.CCCGA.U.CCGG.GUAAU...............................A.CCGGCG.CGGG.AA....GUUUCCGAUC
NZ_AAHN01000018.1/56991-57115      CCGACGAAACA..G.GGG.UGCUUCGCGCguccccggccugccgagucggcacggccggaugcgcg.....................................................................................................................................ACGAGGCUGAGA.---------..................................................................................---.--.........gaGACCCUUC.........................GCA.CCCGA.U.CCGG.GUAAU...............................A.CCGGCG.CGGG.AA....GUUUCCGAUC
NZ_AAHO01000029.1/57210-57086      CCGACGAAACA..G.GGG.UGCUUCGCGCguccccggccugccgagucggcacggccggaugcgcg.....................................................................................................................................ACGAGGCUGAGA.---------..................................................................................---.--.........gaGACCCUUC.........................GCA.CCCGA.U.CCGG.GUAAU...............................A.CCGGCG.CGGG.AA....GUUUCCGAUC
NZ_AAHP01000027.1/54004-53880      CCGACGAAACA..G.GGG.UGCUUCGCGCguccccggccugccgagucggcacggccggaugcgcg.....................................................................................................................................ACGAGGCUGAGA.---------..................................................................................---.--.........gaGACCCUUC.........................GCA.CCCGA.U.CCGG.GUAAU...............................A.CCGGCG.CGGG.AA....GUUUCCGAUC
NZ_AAHQ01000008.1/301091-300967    CCGACGAAACA..G.GGG.UGCUUCGCGCguccccggccugccgagucggcacggccggaugcgcg.....................................................................................................................................ACGAGGCUGAGA.---------..................................................................................---.--.........gaGACCCUUC.........................GCA.CCCGA.U.CCGG.GUAAU...............................A.CCGGCG.CGGG.AA....GUUUCCGAUC
NZ_AAHR01000026.1/57397-57521      CCGACGAAACA..G.GGG.UGCUUCGCGCguccccggccugccgagucggcacggccggaugcgcg.....................................................................................................................................ACGAGGCUGAGA.---------..................................................................................---.--.........gaGACCCUUC.........................GCA.CCCGA.U.CCGG.GUAAU...............................A.CCGGCG.CGGG.AA....GUUUCCGAUC
NZ_AAHS01000013.1/78189-78065      CCGACGAAACA..G.GGG.UGCUUCGCGCguccccggccugccgagucggcacggccggaugcgcg.....................................................................................................................................ACGAGGCUGAGA.---------..................................................................................---.--.........gaGACCCUUC.........................GCA.CCCGA.U.CCGG.GUAAU...............................A.CCGGCG.CGGG.AA....GUUUCCGAUC
NZ_AAHT01000001.1/4046928-4046804  CCGACGAAACA..G.GGG.UGCUUCGCGCguccccggccugccgagucggcacggccggaugcgcg.....................................................................................................................................ACGAGGCUGAGA.---------..................................................................................---.--.........gaGACCCUUC.........................GCA.CCCGA.U.CCGG.GUAAU...............................A.CCGGCG.CGGG.AA....GUUUCCGAUC
NZ_AAHU01000011.1/55834-55958      CCGACGAAACA..G.GGG.UGCUUCGCGCguccccggccugccgagucggcacggccggaugcgcg.....................................................................................................................................ACGAGGCUGAGA.---------..................................................................................---.--.........gaGACCCUUC.........................GCA.CCCGA.U.CCGG.GUAAU...............................A.CCGGCG.CGGG.AA....GUUUCCGAUC
NZ_AAHV01000012.1/55322-55446      CCGACGAAACA..G.GGG.UGCUUCGCGCguccccggccugccgagucggcacggccggaugcgcg.....................................................................................................................................ACGAGGCUGAGA.---------..................................................................................---.--.........gaGACCCUUC.........................GCA.CCCGA.U.CCGG.GUAAU...............................A.CCGGCG.CGGG.AA....GUUUCCGAUC
NZ_AAHW01000028.1/42908-42784      CCGACGAAACA..G.GGG.UGCUUCGCGCguccccggccugccgagucggcacggccggaugcgcg.....................................................................................................................................ACGAGGCUGAGA.---------..................................................................................---.--.........gaGACCCUUC.........................GCA.CCCGA.U.CCGG.GUAAU...............................A.CCGGCG.CGGG.AA....GUUUCCGAUC
NZ_AAIQ01000725.1/1168-1044        CCGACGAAACA..G.GGG.UGCUUCGCGCguccccggccugccgagucggcacggccggaugcgcg.....................................................................................................................................ACGAGGCUGAGA.---------..................................................................................---.--.........gaGACCCUUC.........................GCA.CCCGA.U.CCGG.GUAAU...............................A.CCGGCG.CGGG.AA....GUUUCCGAUC
NC_006677.1/1475626-1475504        CGCUUCACCGU..G.GGG.GGCUCCGGC-..........................................................................................................................................................................AUGGGGCUGAGAuUCUGCUGGU...........................................................gugacccuuaaaagucaugcgguGCA.GU...........GACCCAUU.........................GAA.CCUGA.U.CCAG.UUCAU...............................A.CUGGCG.GAGG.GA....UGGUGGUCGC
NC_003197.1/2241973-2241884        CUUGACGACUC..G.GGG.UGCCCUUCUUug........................................................................................................................................................................UGAAGGCUGAGA.---------..................................................................................---.--.........aaUACCCGUA.........................CCA.CCUGA.U.CUGG.AUAAU...............................G.CCAGCG.UAGG.GA....AGUCUGACAC
NC_003198.1/2207556-2207467        CUUGACGACUC..G.GGG.UGCCCUUCUUug........................................................................................................................................................................UGAAGGCUGAGA.---------..................................................................................---.--.........aaUACCCGUA.........................CCA.CCUGA.U.CUGG.AUAAU...............................G.CCAGCG.UAGG.GA....AGUCUGACAC
NC_004631.1/796380-796469          CUUGACGACUC..G.GGG.UGCCCUUCUUug........................................................................................................................................................................UGAAGGCUGAGA.---------..................................................................................---.--.........aaUACCCGUA.........................CCA.CCUGA.U.CUGG.AUAAU...............................G.CCAGCG.UAGG.GA....AGUCUGACAC
NC_005363.1/1319798-1319709        ACCUGACGCUA..G.GGG.UGUUGGUGAAuu........................................................................................................................................................................CACCGACUGAGA.---------..................................................................................---.--.........auAACCCUUU.........................GAA.CCUGA.U.AGAG.AUAAU...............................G.CUCGCG.CAGG.GA....AGCAAGAAUA
NC_006511.1/789113-789202          CUUGACGACUC..G.GGG.UGCCCUUCUUug........................................................................................................................................................................UGAAGGCUGAGA.---------..................................................................................---.--.........aaUACCCGUA.........................CCA.CCUGA.U.CUGG.AUAAU...............................G.CCAGCG.UAGG.GA....AGUCUGACAC
NC_006905.1/2264491-2264402        CUUGACGACUC..G.GGG.UGCCCUUCUUug........................................................................................................................................................................UGAAGGCUGAGA.---------..................................................................................---.--.........aaUACCCGUA.........................CCA.CCUGA.U.CUGG.AUAAU...............................G.CCAGCG.UAGG.GA....AGUCUGACAC
NC_006840.1/270635-270740          GACUUCUCAUC..G.GGG.AGCU------..........................................................................................................................................................................--UUGGCUGAGA.UUAAUGAAG....................................................................auuggauaauguucAUU.UA...........AACCCGUA.........................UCA.CCUGA.A.CCAG.AUAAU...............................G.CUGGCG.UAGG.AA....UUGAGAUGAC
NZ_AAEI01000033.1/52065-52181      ACGACGAAACA..G.GGG.UGCUUCGUGGcgcggccggcggauguuccgggcagcgcg.............................................................................................................................................AUGAGGCUGAGA.---------..................................................................................---.--.........aaAACCCUUU.........................GCA.CCCGA.U.CCGG.GUAAU...............................A.CCGGCG.AGGG.AA....GUUUCUGAAC
NC_004116.1/815866-815775          AAAUACACAAG..G.GAG.UGCCU-----..........................................................................................................................................................................--UGAGCUGAGA.UUGCAGAUA..................................................................................UGC.AA...........AAUCCUC-.........................UAA.CCUGA.U.CUCG.UUAGG...............................A.CGAGCG.UAGG.AA....UUGUGGUUUG
NC_004337.1/73452-73360            CCGUUCUCAAC..G.GGG.UGC-CACGCAaacg......................................................................................................................................................................CGUGCGCUGAGA.---------..................................................................................---.--........aaaUACCCGUC.........................GAA.CCUGA.U.CCGG.AUAAC...............................G.CCGGCG.AAGG.GA...uUUGAGGCUCC
NC_004368.1/860304-860213          AAAUACACAAG..G.GAG.UGCCU-----..........................................................................................................................................................................--UGAGCUGAGA.UUGCAGAUA..................................................................................UGC.AA...........AAUCCUC-.........................UAA.CCUGA.U.CUCG.UUAGG...............................A.CGAGCG.UAGG.AA....UUGUGGUUUG
NC_004431.1/79951-79859            CCGUUCUCAAC..G.GGG.UGC-CACGCAgccg......................................................................................................................................................................CGUGCGCUGAGA.---------..................................................................................---.--........aaaUACCCGUC.........................GAA.CCUGA.U.CCGG.AUAAC...............................G.CCGGCG.AAGG.GA...uUUGAGGCUCC
NC_004741.1/72938-72846            CCGUUCUCAAC..G.GGG.UGC-CACGCAaacg......................................................................................................................................................................CGUGCGCUGAGA.---------..................................................................................---.--........aaaUACCCGUC.........................GAA.CCUGA.U.CCGG.AUAAC...............................G.CCGGCG.AAGG.GA...uUUGAGGCUCC
NC_003450.3/1126306-1126408        UUUCAUAGACA..C.GGG.UGCUCGGUGAaaa.......................................................................................................................................................................UCCGGGCUGAGAuCUGGCAUA-..................................................................................GCC.AC...........GACCGUC-.........................GAA.CCUGA.U.CCGG.AUAAU...............................G.CCGGCGaUAGG.GA....GGAAAAAUAU
NC_004369.1/2042066-2042172        CCCAACCCCCA..C.GGG.CGCCCGGGGC..........................................................................................................................................................................ACCGGGCUGAGA.UUGCGCUGC...........................................................................cuugccgCGC.AA..........gGACCGUAU.........................GAA.CCUG-.U.CUGG.UUAGC...............................A.CCAGCG.AAGG.AA....GAGAGGCCUA
NC_006958.1/1127774-1127876        UUUCAUAGACA..C.GGG.UGCUCGGUGAaaa.......................................................................................................................................................................UCCGGGCUGAGAuCUGGCAUA-..................................................................................GCC.AC...........GACCGUC-.........................GAA.CCUGA.U.CCGG.AUAAU...............................G.CCGGCGaUAGG.GA....GGAAAAAUAU
NC_006085.1/133010-133097          CCCAUGGACAC..G.GGG.UGCGCCUCG-..........................................................................................................................................................................GUGGCGCUGAGA.---------..................................................................................---.--........ucaCACCCGUG.........................GAA.CCUGA.U.CUAG.UUCGU...............................A.CUGGCG.AAGG.GA....UGUCCGAGAU
NC_007146.1/447771-447852          AAUUUUUAGUC..G.GGG.UGCCGA----..........................................................................................................................................................................--AAGGCUGAGA.---------..................................................................................---.--........ugaUACCCGU-.........................GAA.CCUGA.A.ACAG.UUAGC...............................A.CUGACG.UAGG.AA....ACUAAUAUGC
NC_007146.1/504664-504745          AAUUUUUAGUC..G.GGG.UGCCGA----..........................................................................................................................................................................--AAGGCUGAGA.---------..................................................................................---.--........ugaUACCCGU-.........................GAA.CCUGA.A.ACAG.UUAGC...............................A.CUGACG.UAGG.AA....ACUAAUAUGC
NZ_AADO01000002.1/152193-152274    AAUUUUUAGUC..G.GGG.UGCCGA----..........................................................................................................................................................................--AAGGCUGAGA.---------..................................................................................---.--........ugaUACCCGU-.........................GAA.CCUGA.A.ACAG.UUAGC...............................A.CUGACG.UAGG.AA....ACUAAUAUGC
NZ_AADO01000002.1/209232-209313    AAUUUUUAGUC..G.GGG.UGCCGA----..........................................................................................................................................................................--AAGGCUGAGA.---------..................................................................................---.--........ugaUACCCGU-.........................GAA.CCUGA.A.ACAG.UUAGC...............................A.CUGACG.UAGG.AA....ACUAAUAUGC
NZ_AADP01000002.1/290569-290650    AAUUUUUAGUC..G.GGG.UGCCGA----..........................................................................................................................................................................--AAGGCUGAGA.---------..................................................................................---.--........ugaUACCCGU-.........................GAA.CCUGA.A.ACAG.UUAGC...............................A.CUGACG.UAGG.AA....ACUAAUAUGC
NZ_AAET01000009.1/11922-12003      AAUUUUUAGUC..G.GGG.UGCCGA----..........................................................................................................................................................................--AAGGCUGAGA.---------..................................................................................---.--........ugaUACCCGU-.........................GAA.CCUGA.A.ACAG.UUAGC...............................A.CUGACG.UAGG.AA....ACUAAUAUGC
NZ_AAET01000129.1/2519-2438        AAUUUUUAGUC..G.GGG.UGCCGA----..........................................................................................................................................................................--AAGGCUGAGA.---------..................................................................................---.--........ugaUACCCGU-.........................GAA.CCUGA.A.ACAG.UUAGC...............................A.CUGACG.UAGG.AA....ACUAAUAUGC
NZ_AADP01000002.1/232211-232292    AACUUUUAGUC..G.GGG.UGCCGA----..........................................................................................................................................................................--AAGGCUGAGA.---------..................................................................................---.--........ugaUACCCGU-.........................GAA.CCUGA.A.ACAG.UUAGC...............................A.CUGACG.UAGG.AA....ACUAAUAUGC
NC_000964.2/3178144-3178238        GAUGACCACAA..G.GGG.AGCAUU----..........................................................................................................................................................................--AAAGCUGAGAgUGAGCGGUU................................................................................ucGUU.CU...........GACCCUUU.........................GAA.CCUG-.U.-UAG.UUAAC...............................G.CUGGCG.UAGG.GA....UGUGGCAAAG
NZ_AAIJ01000033.1/7510-7598        AAAUCAUCUUA..G.GGG.UGCUCCGCAC..........................................................................................................................................................................AAGGGGCUGAGA.---------..................................................................................---.--........uuaAACCCUUG.........................ACA.CUUGA.U.GCAG.GUAAU...............................G.CUGACG.CAAG.GA....AAGAUGAAGC
NZ_AAGG01000003.1/256001-256102    UGCCCAUCCCC..G.GGG.AGCCAG----..........................................................................................................................................................................-ACCGGCUGAGAgGGGUGGGAU............................................................................agucucCAC.CC...........GACCCGUU.........................GAA.CCUGA.U.CCCG.UUAGC...............................G.CGGGCG.GAGG.GA....AGGGUGGUCG
NC_005877.1/1024953-1025050        AUAUGUCGACU..G.GGG.AGCCGA----..........................................................................................................................................................................-AAAGGCUGAGAgGAUCUAAAA..................................................................................AGA.UC...........GACCCUUU.........................GAA.CCUGA.U.CCGG.GUAAU...............................A.CCGGCG.GAGG.GA..uuUUAGUGGAAU
NC_004567.1/99249-99347            UUUAAACACUA..G.GGG.UGUCCAAAA-..........................................................................................................................................................................-AUGGGCUGAGA.UGGUGCUGU...............................................................................aagUAC.CG...........AUCCCUUU.........................GAA.CCUG-.U.-AAG.CUCAA...............................A.CUUGCG.UAGG.AA....AGUGUCACAG
NZ_AABH02000033.1/15589-15689      UUAACAUACUA..G.GGG.UGCUUUUAA-..........................................................................................................................................................................-AAAAGCUGAGA.GAGAAGAGA................................................................................uaAUC.UU.........ugAACCCUUU.........................GAA.CCUGA.U.CUG-.-UAGC...............................AaGCAGCG.UAGG.AA....AGUAUGAAUA
NC_005085.1/243048-243188          CGGCAUCGCUA..G.GGG.UCCUGCGCCUggcguucggcgcagauggcuagcaaaguguaggccauggcggcggaugacgga.....................................................................................................................GCGCGGGUGAGA.---------..................................................................................---.--.........aaUACCCUUG.........................GAA.CCUGA.C.CCGG.AUAAU...............................A.CCGGCG.UAGG.GA....AGCGUCACCU
NC_003909.8/828777-828882          AUAGUUUGCUA..G.GAG.AGCUGGUGU-..........................................................................................................................................................................UGCCAGCUGAGAgUAAGGCCUU...............................................................................aagUCU.UU...........GAUCCUUUuua......................UUA.CCUGA.U.CUAG.AUUAU...............................G.CUAGCG.UAGG.GA....AGCAAUUCGG
NZ_AABH02000005.1/43062-42980      CACCAAAAUCU..G.GGG.UGC-CG----..........................................................................................................................................................................-UCGCGCUGAGA.---------..................................................................................---.--........uaaAACCCAUC.........................ACA.CCUGA.U.CUAG.UUAAU...............................A.CUAGCG.UAGG.GA....GAUUUACUUG
NZ_AAAV02000002.1/122459-122360    UCUCAUACCCC..G.GGG.AGCCAG----..........................................................................................................................................................................-UGUGGCUGAGAgGGGCUGGUC..............................................................................acgcAGC.CC...........GACCCGUU.........................GAA.CCUGA.A.CCCG.UUAGC...............................A.CGGGCG.GAGG.GA....AGGGCAGUGC
NZ_AAEV01000013.1/25-129           AUUUUGUAACA..G.GGG.UGCUGGGCUUu.........................................................................................................................................................................ACCUGGCUGAGAuUAAAACUAA..............................................................................auggUUU.UU...........GACCCUC-.........................GAA.CCUGA.U.AUGG.AUAAU...............................G.CCAGCG.CAGG.AA....GACUCAAUUG
NC_006085.1/962710-962816          AGACAACGACG..C.GGG.AGCCCACUGGucgc......................................................................................................................................................................UGGGGGCUGAGAgGGCGCCACG...............................................................................aagGUG.CC...........GACCGCCG.........................GAA.CCUG-.U.CCGG.GUCAU...............................G.CCGGCG.AAGG.GA....GUGGUUGACA
NC_006814.1/563420-563503          AUAAGUCACUA..G.GGG.UGCUGA----..........................................................................................................................................................................--AAAGCUGAGA.---------..................................................................................---.--.........uaUACCCUUC.........................GAA.CUUGA.A.CAAG.GUAAU...............................G.CUUGCGaUAAG.GA...aAGUGCUAAUU
NC_002936.3/713568-713480          UAAACUCGCUA..G.GGG.UGCUC-----..........................................................................................................................................................................--CAGGCUGAGA.-GGCACAUA..................................................................................-GC.C-...........AACCCUA-.........................AAA.CCUGA.A.CUCG.GUAAU...............................G.CGAGCG.UAGG.GA....AGCGAACUUU
NC_000907.1/380481-380562          AGUUUUUAGUC..G.GGG.UGCCGA----..........................................................................................................................................................................--AAGGCUGAGA.---------..................................................................................---.--........ugaUACCCGU-.........................GAA.CCUGA.A.ACAG.UUAGC...............................A.CUGACG.UAGG.AA....ACUAAUAUGC
NC_000913.2/75610-75518            CCGUUCUCAAC..G.GGG.UGC-CACGCGuacg......................................................................................................................................................................CGUGCGCUGAGA.---------..................................................................................---.--........aaaUACCCGUC.........................GAA.CCUGA.U.CCGG.AUAAC...............................G.CCGGCG.AAGG.GA...uUUGAGGCUCC
NC_002655.2/80430-80338            CCGUUCUCAAC..G.GGG.UGC-CACGCGgacg......................................................................................................................................................................CGUGCGCUGAGA.---------..................................................................................---.--........aaaUACCCGUC.........................GAA.CCUGA.U.CCGG.AUAAC...............................G.CCGGCG.AAGG.GA...uUUGAGGCUCC
NC_002695.1/80429-80337            CCGUUCUCAAC..G.GGG.UGC-CACGCGgacg......................................................................................................................................................................CGUGCGCUGAGA.---------..................................................................................---.--........aaaUACCCGUC.........................GAA.CCUGA.U.CCGG.AUAAC...............................G.CCGGCG.AAGG.GA...uUUGAGGCUCC
NC_002935.2/922838-922962          UUUAUAAAUCA..C.GGG.UGCUGGACGGcauacguuugcc..............................................................................................................................................................ACAAAGCUGAGA.CAGGGCGAG.....................................................................aagacgugcacguCCC.UG...........AACCGUU-.........................GAA.CCUGA.U.CCGG.GUAAU...............................A.CCGGCGaUAGG.AA....GAAUAAUGAA
NC_002940.2/462086-462171          UUGUUCUCAUU..G.GGG.UGCUGAAA--..........................................................................................................................................................................-AUAAGCUGAGA.---------..................................................................................---.--.........aaUACCCAUA.........................GAA.CCUGA.U.CUGA.UUCGU...............................A.UCAGCG.UAGG.GA...uUUGAGGCCAU
NC_002973.5/353205-353303          AAGAAAAACUA..G.GGG.GGCCGAU---..........................................................................................................................................................................-UCUGGCUGAGAuAGGAAGGUA..............................................................................augcUUU.CU...........GACCCUUU.........................GAA.CCUG-.U.-UUG.UUAGU...............................G.CAAGCG.UAGG.GA....AGUGAAUGUG
NC_003210.1/340086-340184          AAGAAAAACUA..G.GGG.GGCCGAU---..........................................................................................................................................................................-UCUGGCUGAGAuAGGAAGGUA..............................................................................augcUUU.CU...........GACCCUUU.........................GAA.CCUG-.U.-UUG.UUAGU...............................G.CAAGCG.UAGG.GA....AGUGAAUGUG
NC_003212.1/354876-354974          AAGAAAAACUA..G.GGG.GGCCGAU---..........................................................................................................................................................................-UCUGGCUGAGAuAGGAAGGUA..............................................................................augcUUU.CU...........GACCCUUU.........................GAA.CCUG-.U.-UUG.UUAGU...............................G.CAAGCG.UAGG.GA....AGUGAAUGUG
NZ_AAAK03000012.1/14294-14389      AAACUCACAAA..G.GGG.AGUCCAA---..........................................................................................................................................................................-UUGGGCUGAGA.UUGAAUCUA.................................................................................uUUC.UA...........AACCCUUC.........................GUA.CCUG-.U.AUCG.GUUAU...............................G.CGAGCG.UAGG.AA....UUGUGAAUAA
NZ_AADQ01000022.1/1288-1386        AAGAAAAACUA..G.GGG.GGCCGAU---..........................................................................................................................................................................-UCUGGCUGAGAuAGGAAGGUA..............................................................................augcUUU.CU...........GACCCUUU.........................GAA.CCUG-.U.-UUG.UUAGU...............................G.CAAGCG.UAGG.GA....AGUGAAUGUG
NZ_AADR01000001.1/100039-99941     AAGAAAAACUA..G.GGG.GGCCGAU---..........................................................................................................................................................................-UCUGGCUGAGAuAGGAAGGUA..............................................................................augcUUU.CU...........GACCCUUU.........................GAA.CCUG-.U.-UUG.UUAGU...............................G.CAAGCG.UAGG.GA....AGUGAAUGUG
NC_000907.1/437548-437629          GACUUUUAGUC..G.GGG.UGCCGA----..........................................................................................................................................................................--AAGGCUGAGA.---------..................................................................................---.--........ugaUACCCGU-.........................GAA.CCUGA.A.ACAG.UUAGC...............................A.CUGACG.UAGG.AA....ACUAAUAUGC
NZ_AAAJ03000001.1/436731-436842    CUGCUAACGCG..G.GGG.UCCUGCGUCGcacggagguuggagguccguguu...................................................................................................................................................GCGUGGGUGAGA.---------..................................................................................---.--.........aaUACCCUUU.........................GAA.CCUGA.U.CUGG.AUAAU...............................G.CCAGCG.CAGG.GA...aGCGUACGGAU
NZ_AAAW03000022.1/37348-37249      AGAAUAGUAUU..G.GGG.AGCUGGAA--..........................................................................................................................................................................-AACGGCUGAGAgGGAAACGAG................................................................................ugUUU.CC...........GACCCAU-.........................UGA.CCUGA.U.CUAG.GUAAU...............................G.CUAGCG.GAGG.GA...cUUAGGAUACA
NC_002935.2/27456-27558            AGUGUCCCCCG..C.GGG.CGCCCGAGC-..........................................................................................................................................................................-ACGGGCUGAGA.UUGCGCUGA.............................................................................ugcugUGC.AA..........gCACCGUUU.........................GAA.CCUG-.U.CUGG.UUAAC...............................A.CCAGCG.AAGG.AA....GAGAGGAGCG
NZ_AADF01000001.1/790769-790680    CCCACUCGUUA..G.GGG.UGCCAACCGCaaa.......................................................................................................................................................................ACUUGGCUGAGA.---------..................................................................................---.--.........auUACCCUUC.........................GAA.CCUGA.C.-CGG.GUCAU...............................G.CCGUCG.UAGG.GA....AACGAACUCU
NC_006085.1/574374-574270          AAAGGUUUCCG..C.GGG.AGCCGCACAGaacagg....................................................................................................................................................................AUGCGGCUGAGAgGGCAUAUUC..................................................................................--G.CC...........GACCGCUU.........................UCA.CCUGA.U.GCGG.GUCAU...............................G.CCGCCG.GAGG.GA....GGACAUGCUG
NZ_AAHI01000013.1/143883-143774    UUGCUAACGCG..G.GGG.UCCUGCAAUGcguucggucaaacaaccggca.....................................................................................................................................................UUGCGGGUGAGA.---------..................................................................................---.--.........aaUACCCUUU.........................GAA.CCUGA.U.CUGG.AUAAU...............................G.CCAGCG.CAGG.GA...aGCGUACGGAU
NZ_AAHL01000040.1/51293-51402      UUGCUAACGCG..G.GGG.UCCUGCAAUGcguucggucaaacaaccggca.....................................................................................................................................................UUGCGGGUGAGA.---------..................................................................................---.--.........aaUACCCUUU.........................GAA.CCUGA.U.CUGG.AUAAU...............................G.CCAGCG.CAGG.GA...aGCGUACGGAU
NC_003295.1/132458-132364          UGGAUGAAACA..G.GGG.UGCCGUGCGGaugggcc...................................................................................................................................................................GCGCGGCUGAGA.---------..................................................................................---.--.........gaGUCCCUUC.........................GCA.CCCGA.U.CCGG.UUCGU...............................A.CCGGCG.UGGG.AA....GUUUCUUCAG
NC_003909.8/4579444-4579538        CGUUAUCACAG..G.GGG.AGCCAU----..........................................................................................................................................................................--GCCGCUGAGAgGGAACACUU.................................................................................cGUU.CC...........GACCCUUC.........................GAA.CCUG-.-.UUAG.UUAAU...............................G.CUAACG.CAGG.GA...uUGUGCAAACG
NC_003997.3/4589425-4589519        CGUUAUCACAG..G.GGG.AGCCAU----..........................................................................................................................................................................--GCCGCUGAGAgGGAACACUU.................................................................................cGUU.CC...........GACCCUUC.........................GAA.CCUG-.-.UUAG.UUAAU...............................G.CUAACG.CAGG.GA...uUGUGCAAACG
NC_005945.1/4590648-4590742        CGUUAUCACAG..G.GGG.AGCCAU----..........................................................................................................................................................................--GCCGCUGAGAgGGAACACUU.................................................................................cGUU.CC...........GACCCUUC.........................GAA.CCUG-.-.UUAG.UUAAU...............................G.CUAACG.CAGG.GA...uUGUGCAAACG
NC_005957.1/4590278-4590372        CGUUAUCACAG..G.GGG.AGCCAU----..........................................................................................................................................................................--GCCGCUGAGAgGGAACACUU.................................................................................cGUU.CC...........GACCCUUC.........................GAA.CCUG-.-.UUAG.UUAAU...............................G.CUAACG.CAGG.GA...uUGUGCAAACG
NC_007530.2/4589552-4589646        CGUUAUCACAG..G.GGG.AGCCAU----..........................................................................................................................................................................--GCCGCUGAGAgGGAACACUU.................................................................................cGUU.CC...........GACCCUUC.........................GAA.CCUG-.-.UUAG.UUAAU...............................G.CUAACG.CAGG.GA...uUGUGCAAACG
NZ_AAAC02000001.1/5032772-5032866  CGUUAUCACAG..G.GGG.AGCCAU----..........................................................................................................................................................................--GCCGCUGAGAgGGAACACUU.................................................................................cGUU.CC...........GACCCUUC.........................GAA.CCUG-.-.UUAG.UUAAU...............................G.CUAACG.CAGG.GA...uUGUGCAAACG
NZ_AAEN01000027.1/201119-201213    CGUUAUCACAG..G.GGG.AGCCAU----..........................................................................................................................................................................--GCCGCUGAGAgGGAACACUU.................................................................................cGUU.CC...........GACCCUUC.........................GAA.CCUG-.-.UUAG.UUAAU...............................G.CUAACG.CAGG.GA...uUGUGCAAACG
NZ_AAEO01000031.1/200753-200847    CGUUAUCACAG..G.GGG.AGCCAU----..........................................................................................................................................................................--GCCGCUGAGAgGGAACACUU.................................................................................cGUU.CC...........GACCCUUC.........................GAA.CCUG-.-.UUAG.UUAAU...............................G.CUAACG.CAGG.GA...uUGUGCAAACG
NZ_AAEP01000032.1/62456-62362      CGUUAUCACAG..G.GGG.AGCCAU----..........................................................................................................................................................................--GCCGCUGAGAgGGAACACUU.................................................................................cGUU.CC...........GACCCUUC.........................GAA.CCUG-.-.UUAG.UUAAU...............................G.CUAACG.CAGG.GA...uUGUGCAAACG
NZ_AAEQ01000031.1/200575-200669    CGUUAUCACAG..G.GGG.AGCCAU----..........................................................................................................................................................................--GCCGCUGAGAgGGAACACUU.................................................................................cGUU.CC...........GACCCUUC.........................GAA.CCUG-.-.UUAG.UUAAU...............................G.CUAACG.CAGG.GA...uUGUGCAAACG
NZ_AAER01000035.1/1103594-1103688  CGUUAUCACAG..G.GGG.AGCCAU----..........................................................................................................................................................................--GCCGCUGAGAgGGAACACUU.................................................................................cGUU.CC...........GACCCUUC.........................GAA.CCUG-.-.UUAG.UUAAU...............................G.CUAACG.CAGG.GA...uUGUGCAAACG
[truncated: 199,660 more chars]
