# Supplementary material for: The distributions, mechanisms, and structures of metabolite-binding riboswitches
Source: Genome Biol. 2007 Nov 12;8(11):R239. doi: 10.1186/gb-2007-8-11-r239 (PMC2258182; doi:10.1186/gb-2007-8-11-r239)
Supplement: Additional data file 2 — Sequence alignments of the riboswitch aptamer data sets annotated with new base-base interactions in HTML format. [file gb-2007-8-11-r239-S2.zip]

Archive with 12 entries (11 files):
- HTML/
- HTML/.DS_Store
- HTML/AdoCbl.html
- HTML/FMN.html
- HTML/GlcN6P.html
- HTML/Glycine.html
- HTML/Lysine.html
- HTML/PreQ1.html
- HTML/Purine.html
- HTML/SAM-I.html
- HTML/SAM-II.html
- HTML/TPP.html
